# Supplementary material for: A hybrid multi-objective whale optimization algorithm for analyzing microarray data based on Apache Spark
Source: PeerJ Comput Sci. 2021 Mar 25;7:e416. doi: 10.7717/peerj-cs.416 (PMC8022636; doi:10.7717/peerj-cs.416)
Supplement: Supplemental Information 1 [file peerj-cs-07-416-s001.gz]

Archive with 1,640 entries (1,425 files):
- MOWOATS Code Scala 13 May/project/target/scala-2.10/sbt-0.13/resolution-cache/reports/default-mowoats-code-scala-23-feb-build-runtime.xml
- MOWOATS Code Scala 13 May/project/target/streams/runtime/managedClasspath/$global
- MOWOATS Code Scala 13 May/project/target/config-classes/$ef23d7e4ed73dfd0e744$.class
- MOWOATS Code Scala 13 May/project/target/scala-2.10/sbt-0.13/resolution-cache/reports/default-untitled1-build-test-internal.xml
- MOWOATS Code Scala 13 May/.idea/.name
- MOWOATS Code Scala 13 May/target/scala-2.11/classes/PSOTSKM$$anonfun$31.class
- MOWOATS Code Scala 13 May/target/scala-2.11/classes/BioValidIndice$$anonfun$SilPoint$1.class
- MOWOATS Code Scala 13 May/target/scala-2.11/classes/PSOTSKM$$anonfun$27.class
- MOWOATS Code Scala 13 May/target/scala-2.11/resolution-cache/default/untitled1$sources_2.11/1.0/resolved.xml.properties
- MOWOATS Code Scala 13 May/target/scala-2.11/classes/MOWOATSKM$$anonfun$CompareFit$1$$anonfun$apply$mcVI$sp$28.class
- MOWOATS Code Scala 13 May/target/scala-2.11/classes/MOWOATSKM$$anonfun$Add2Vec$1$$anonfun$apply$mcVI$sp$11.class
- MOWOATS Code Scala 13 May/target/scala-2.11/classes/MOWOATS$$anonfun$37.class
- MOWOATS Code Scala 13 May/target/scala-2.11/classes/MOWOATS$$anonfun$24$$anonfun$7.class
- MOWOATS Code Scala 13 May/target/scala-2.11/classes/MOPSONoKM$.class
- MOWOATS Code Scala 13 May/.idea/libraries/sbt__oro_oro_2_0_8_jar.xml
- MOWOATS Code Scala 13 May/.idea/libraries/sbt__org_apache_hadoop_hadoop_yarn_common_2_6_5_jar.xml
- MOWOATS Code Scala 13 May/target/scala-2.11/classes/MOWOATSKM$$anonfun$GenerateClusters$2$$anonfun$apply$mcVI$sp$3$$anonfun$apply$mcVI$sp$4.class
- MOWOATS Code Scala 13 May/.idea/modules
- MOWOATS Code Scala 13 May/target/scala-2.11/classes/Hypervolume$$anonfun$getMaximumValues$2.class
- MOWOATS Code Scala 13 May/target/scala-2.11/classes/KmeansDist$$anonfun$6.class
- MOWOATS Code Scala 13 May/project/target/streams/compile/compileIncremental/$global/streams/export
- MOWOATS Code Scala 13 May/target/scala-2.11/classes/PSO.class
- MOWOATS Code Scala 13 May/target/scala-2.11/classes/MOWOATS$$anonfun$RecCentersNew$2.class
- MOWOATS Code Scala 13 May/target/scala-2.11/classes/BioValidIndice$$anonfun$SpearmanCorRow2Row$4.class
- MOWOATS Code Scala 13 May/target/scala-2.11/classes/PSOTS$$anonfun$InstensifyFun$1$$anonfun$apply$mcVI$sp$5.class
- MOWOATS Code Scala 13 May/target/scala-2.11/classes/PSOTSKM$$anonfun$26$$anonfun$apply$15.class
- MOWOATS Code Scala 13 May/target/scala-2.11/classes/WhaleFun$$anonfun$F5$1.class
- MOWOATS Code Scala 13 May/target/scala-2.11/classes/CodeTest$.class
- MOWOATS Code Scala 13 May/target/scala-2.11/classes/PSOTSKM$$anonfun$CrossOverFunByCol$1$$anonfun$apply$mcVI$sp$22.class
- MOWOATS Code Scala 13 May/target/scala-2.11/classes/MOWOATSKM$$anonfun$WriteToFile$1.class
- MOWOATS Code Scala 13 May/target/scala-2.11/classes/test$$anonfun$5.class
- MOWOATS Code Scala 13 May/target/scala-2.11/classes/KmeansDist$$anonfun$7$$anonfun$8.class
- MOWOATS Code Scala 13 May/target/scala-2.11/classes/MOPFun$$anonfun$UF6$1.class
- MOWOATS Code Scala 13 May/target/scala-2.11/classes/MOWOATSKM$$anonfun$Add2TL$1.class
- MOWOATS Code Scala 13 May/project/target/scala-2.10/sbt-0.13/resolution-cache/reports/default-mowoats-code-scala-23-feb-build-test.xml
- MOWOATS Code Scala 13 May/.idea/libraries/sbt__org_sonatype_sisu_inject_cglib_2_2_1_v20090111_jar.xml
- MOWOATS Code Scala 13 May/src/main/scala/PSOTSKM.scala
- MOWOATS Code Scala 13 May/target/scala-2.11/classes/PSOTSKM$$anonfun$26.class
- MOWOATS Code Scala 13 May/project/target/scala-2.10/sbt-0.13/resolution-cache/default/mowoats-code-scala-13-may-build/scala_2.10/sbt_0.13/0.1-SNAPSHOT
- MOWOATS Code Scala 13 May/target/scala-2.11/resolution-cache/reports/default-untitled1_2.11-plugin.xml
- MOWOATS Code Scala 13 May/project/target/config-classes/$39949bed57cbdabc5f17.cache
- MOWOATS Code Scala 13 May/target/scala-2.12/resolution-cache/reports/default-untitled1$sources_2.12-test.xml
- MOWOATS Code Scala 13 May/project/target/scala-2.10/sbt-0.13/resolution-cache/default/untitled1-build/scala_2.10
- MOWOATS Code Scala 13 May/target/scala-2.11/classes/PSOTSKM$$anonfun$ClusterAlgo$3.class
- MOWOATS Code Scala 13 May/project/target/scala-2.10/sbt-0.13/resolution-cache/reports/default-mowoats-code-scala-13-may-build-pom.xml
- MOWOATS Code Scala 13 May/.idea/modules/mowoats-code-scala-13-may.iml
- MOWOATS Code Scala 13 May/target/scala-2.11/classes/BioValidIndice$$anonfun$9.class
- MOWOATS Code Scala 13 May/target/scala-2.11/classes/Hypervolume$$anonfun$getMaximumValues$1.class
- MOWOATS Code Scala 13 May/target/scala-2.11/classes/KmeansDist$$anonfun$5.class
- MOWOATS Code Scala 13 May/target/scala-2.11/classes/PFValues.class
- MOWOATS Code Scala 13 May/target/scala-2.11/classes/MOWOATS$$anonfun$33$$anonfun$apply$18.class
- MOWOATS Code Scala 13 May/project/target/streams/compile/incCompileSetup
- MOWOATS Code Scala 13 May/target/scala-2.11/classes/BioValidIndice$$anonfun$SpearmanCorRow2Row$3.class
- MOWOATS Code Scala 13 May/project/target/streams/$global/updateSbtClassifiers/$global
- MOWOATS Code Scala 13 May/target/scala-2.11/classes/MOWOATSKM$$anonfun$CrossOverTabu$1$$anonfun$apply$mcVI$sp$17.class
- MOWOATS Code Scala 13 May/target/scala-2.11/classes/ConTest$$anonfun$main$7.class
- MOWOATS Code Scala 13 May/project/target/scala-2.10/sbt-0.13/resolution-cache/default/untitled1-build/scala_2.10/sbt_0.13
- MOWOATS Code Scala 13 May/target/scala-2.11/classes/MOWOATSKM$$anonfun$RunCluster$1$$anonfun$apply$mcVI$sp$5.class
- MOWOATS Code Scala 13 May/project/target/config-classes/$39949bed57cbdabc5f17.class
- MOWOATS Code Scala 13 May/project/target/config-classes/$65542a44c764fad71aef$.class
- MOWOATS Code Scala 13 May/target/scala-2.11/classes/test$$anonfun$4.class
- MOWOATS Code Scala 13 May/spark-warehouse
- MOWOATS Code Scala 13 May/target/scala-2.11/classes/MOWOATS$$anonfun$GetNonDom$1$$anonfun$apply$1.class
- MOWOATS Code Scala 13 May/.idea/libraries/sbt__javax_inject_javax_inject_1_jar.xml
- MOWOATS Code Scala 13 May/.idea/libraries/sbt__org_glassfish_hk2_hk2_utils_2_4_0_b34_jar.xml
- MOWOATS Code Scala 13 May/src/main/scala/BioValidIndice.scala
- MOWOATS Code Scala 13 May/target/scala-2.11/classes/MOQtyInd$$anonfun$distanceToClosestPointDominance$1.class
- MOWOATS Code Scala 13 May/.idea/libraries/sbt__com_jcraft_jsch_0_1_42_jar.xml
- MOWOATS Code Scala 13 May/target/scala-2.11/classes/MOQtyInd$$anonfun$invertedGenerationalDistancePlus$1.class
- MOWOATS Code Scala 13 May/target/scala-2.11/classes/run$.class
- MOWOATS Code Scala 13 May/project/target/streams/compile/compile/$global
- MOWOATS Code Scala 13 May/target/scala-2.11/classes/MOWOATS$$anonfun$35.class
- MOWOATS Code Scala 13 May/target/scala-2.11/classes/PSOTSKM$$anonfun$ComputeVelWhale$2.class
- MOWOATS Code Scala 13 May/InteGOyeast.jar
- MOWOATS Code Scala 13 May/.idea/libraries/sbt__org_apache_spark_spark_launcher_2_11_2_2_0_jar.xml
- MOWOATS Code Scala 13 May/target/scala-2.11/classes/PSOTSKM$$anonfun$ClusterAlgo$2.class
- MOWOATS Code Scala 13 May/target/scala-2.11/classes/MOPFun$$anonfun$DTLZ2$3$$anonfun$apply$mcVI$sp$2.class
- MOWOATS Code Scala 13 May/target/scala-2.11/classes/MOWOATS$$anonfun$CompareMatrix$1$$anonfun$apply$mcVI$sp$19.class
- MOWOATS Code Scala 13 May/project/target/scala-2.10/sbt-0.13/resolution-cache/reports/default-untitled1-build-sources.xml
- MOWOATS Code Scala 13 May/target/scala-2.11/classes/ConTest$$anonfun$generateData$1.class
- MOWOATS Code Scala 13 May/target/scala-2.11/classes/BioValidIndice$$anonfun$8.class
- MOWOATS Code Scala 13 May/target/scala-2.11/classes/PSOTSKM$$anonfun$ComputeVel$1.class
- MOWOATS Code Scala 13 May/target/scala-2.11/classes/MOWOATS$$anonfun$33$$anonfun$apply$17.class
- MOWOATS Code Scala 13 May/target/scala-2.11/classes/run.class
- MOWOATS Code Scala 13 May/target/scala-2.11/classes/BioValidIndice$$anonfun$SpearmanCorRow2Row$2.class
- MOWOATS Code Scala 13 May/target/scala-2.11/classes/MOWOATSKM$$anonfun$Row2Vector$1.class
- MOWOATS Code Scala 13 May/target/scala-2.11/resolution-cache
- MOWOATS Code Scala 13 May/target/scala-2.11/classes/ConTest$$anonfun$main$6.class
- MOWOATS Code Scala 13 May/target/scala-2.11/resolution-cache/untitled1/untitled1_2.11/1.0
- MOWOATS Code Scala 13 May/project/target/streams/$global/dependencyPositions
- MOWOATS Code Scala 13 May/target/scala-2.11/classes/WhaleFun$$anonfun$sum$1.class
- MOWOATS Code Scala 13 May/project/target/streams/runtime/externalDependencyClasspath
- MOWOATS Code Scala 13 May/target/scala-2.11/classes/MOFMEvalNoKM.class
- MOWOATS Code Scala 13 May/target/scala-2.11/classes/test$$anonfun$3.class
- MOWOATS Code Scala 13 May/.idea/libraries/sbt__commons_io_commons_io_2_4_jar.xml
- MOWOATS Code Scala 13 May/target/scala-2.11/classes/MOPFun$$anonfun$DTLZ5$1.class
- MOWOATS Code Scala 13 May/target/streams/$global/$global/dumpStructure/$global
- MOWOATS Code Scala 13 May/target/scala-2.11/classes/CodeTest$$anonfun$4.class
- MOWOATS Code Scala 13 May/.idea/libraries/sbt__xmlenc_xmlenc_0_52_jar.xml
- MOWOATS Code Scala 13 May/target/scala-2.11/classes/BioValidIndice$$anonfun$calculateB$2$$anonfun$apply$3.class
- MOWOATS Code Scala 13 May/target/scala-2.11/resolution-cache/reports/default-untitled1_2.11-test-internal.xml
- MOWOATS Code Scala 13 May/project/target/config-classes/$aeacfa456fe8363935cf$.class
- MOWOATS Code Scala 13 May/target/scala-2.11/classes/MOWOATSKM$$anonfun$InstensifyFun$1$$anonfun$apply$mcVI$sp$22.class
- MOWOATS Code Scala 13 May/target/scala-2.11/classes/PSOTSKM$$anonfun$ComputeVelWhale$1.class
- MOWOATS Code Scala 13 May/target/streams/test/externalDependencyClasspath/$global/streams/export
- MOWOATS Code Scala 13 May/.idea/libraries/sbt__org_apache_commons_commons_lang3_3_5_jar.xml
- MOWOATS Code Scala 13 May/.idea/libraries/sbt__org_apache_avro_avro_mapred_1_7_7_hadoop2_jar.xml
- MOWOATS Code Scala 13 May/target/scala-2.11/classes/MOWOATS$$anonfun$kMeansPlusPlus$1$$anonfun$36.class
- MOWOATS Code Scala 13 May/target/scala-2.11/classes/MOWOATSKM$$anonfun$Add2EL$1.class
- MOWOATS Code Scala 13 May/.idea/libraries/sbt__xerces_xercesImpl_2_9_1_jar.xml
- MOWOATS Code Scala 13 May/target/streams/$global/update/$global
- MOWOATS Code Scala 13 May/project/target/scala-2.10/sbt-0.13/resolution-cache/default/mowoats-build/scala_2.10/sbt_0.13/0.1-SNAPSHOT
- MOWOATS Code Scala 13 May/target/streams/compile/unmanagedJars/$global
- MOWOATS Code Scala 13 May/target/scala-2.11/classes/Hypervolume$$anonfun$getNormalizedFront$1$$anonfun$apply$mcVI$sp$2.class
- MOWOATS Code Scala 13 May/target/scala-2.12/resolution-cache/reports/default-untitled1_2.12-optional.xml
- MOWOATS Code Scala 13 May/.idea/libraries/sbt__com_esotericsoftware_kryo_shaded_3_0_3_jar.xml
- MOWOATS Code Scala 13 May/target/scala-2.11/classes/MOPFun$$anonfun$GetFunDetail$6.class
- MOWOATS Code Scala 13 May/target/scala-2.11/classes/BioValidIndice$$anonfun$ClustSep$1.class
- MOWOATS Code Scala 13 May/.idea/libraries/sbt__commons_lang_commons_lang_2_6_jar.xml
- MOWOATS Code Scala 13 May/target/scala-2.11/classes/PSOTS$$anonfun$DiversifyFun$1$$anonfun$apply$mcVI$sp$6.class
- MOWOATS Code Scala 13 May/target/scala-2.11/resolution-cache/reports/default-untitled1$sources_2.11-scala-tool.xml
- MOWOATS Code Scala 13 May/project/target/streams/$global/$global/$global
- MOWOATS Code Scala 13 May/target/scala-2.11/classes/MOWOATSKM$$anonfun$InstensifyEliteFun$1.class
- MOWOATS Code Scala 13 May/target/scala-2.11/classes/MOWOATSKM$$anonfun$ObjFun$1.class
- MOWOATS Code Scala 13 May/target/scala-2.11/classes/MOWOATS$$anonfun$GenRandList$1.class
- MOWOATS Code Scala 13 May/target/scala-2.11/classes/MOWOATSKM$$anonfun$kMeansPlusPlus$1.class
- MOWOATS Code Scala 13 May/target/scala-2.11/classes/CodeTest$$anonfun$3.class
- MOWOATS Code Scala 13 May/target/scala-2.11/classes/BioValidIndice$$anonfun$OverAllClustRDD$2.class
- MOWOATS Code Scala 13 May/target/scala-2.11/classes/PSOTSKM$$anonfun$AdjustMaxandMin$1.class
- MOWOATS Code Scala 13 May/target/scala-2.11/classes/PSOTSKM$$anonfun$GSOF2$1.class
- MOWOATS Code Scala 13 May/project/target/scala-2.10/sbt-0.13/resolution-cache/reports/default-mowoats-code-scala-13-may-build-optional.xml
- MOWOATS Code Scala 13 May/target/scala-2.11/classes/PSOTS$$anonfun$RunWhale$2.class
- MOWOATS Code Scala 13 May/target/scala-2.11/resolution-cache/default/untitled1_2.11/1.0/resolved.xml.properties
- MOWOATS Code Scala 13 May/target/scala-2.11/classes/PSOTS$$anonfun$InstensifyEliteFun$1.class
- MOWOATS Code Scala 13 May/project/target/streams/compile/exportedProducts
- MOWOATS Code Scala 13 May/target/scala-2.11/resolution-cache/default/untitled1$sources_2.11
- MOWOATS Code Scala 13 May/target/scala-2.12/resolution-cache/default
- MOWOATS Code Scala 13 May/target/scala-2.11/resolution-cache/reports/untitled1-untitled1_2.11-compile.xml
- MOWOATS Code Scala 13 May/target/scala-2.11/classes/BioValidIndice$$anonfun$PearCorCenters$1.class
- MOWOATS Code Scala 13 May/.idea/libraries/sbt__org_apache_hadoop_hadoop_yarn_api_2_6_5_jar.xml
- MOWOATS Code Scala 13 May/.idea/libraries/sbt__io_netty_netty_all_4_0_43_Final_jar.xml
- MOWOATS Code Scala 13 May/.idea/libraries/sbt__org_mortbay_jetty_jetty_util_6_1_26_jar.xml
- MOWOATS Code Scala 13 May/target/scala-2.11/classes/BioValidIndice.class
- MOWOATS Code Scala 13 May/target/scala-2.11/classes/WhaleFun$$anonfun$mult$1.class
- MOWOATS Code Scala 13 May/target/scala-2.11/classes/MOWOATS$$anonfun$24$$anonfun$apply$11.class
- MOWOATS Code Scala 13 May/target/scala-2.11/classes/PSOTSKM$$anonfun$initKMeansParallel$2.class
- MOWOATS Code Scala 13 May/target/scala-2.11/classes/MOPFun$$anonfun$GetFunDetail$5.class
- MOWOATS Code Scala 13 May/target/streams/runtime/externalDependencyClasspath
- MOWOATS Code Scala 13 May/.idea/libraries/sbt__org_glassfish_hk2_hk2_api_2_4_0_b34_jar.xml
- MOWOATS Code Scala 13 May/.idea/scala_compiler.xml
- MOWOATS Code Scala 13 May/target/scala-2.11/classes/KmeansDist$$anonfun$initKMeansParallel$4.class
- MOWOATS Code Scala 13 May/target/scala-2.12/resolution-cache/reports/default-untitled1_2.12-test-internal.xml
- MOWOATS Code Scala 13 May/target/scala-2.11/classes/WangSim$$anonfun$WangSim$4.class
- MOWOATS Code Scala 13 May/target/scala-2.11/classes/KmeansDist$$anonfun$kMeansPlusPlus$1$$anonfun$apply$mcVI$sp$1.class
- MOWOATS Code Scala 13 May/.idea/libraries/sbt__org_apache_commons_commons_compress_1_4_1_jar.xml
- MOWOATS Code Scala 13 May/target/scala-2.11/classes/CodeTest$$anonfun$2.class
- MOWOATS Code Scala 13 May/target/scala-2.11/classes/BioValidIndice$$anonfun$OverAllClustRDD$1.class
- MOWOATS Code Scala 13 May/project/target/scala-2.10/sbt-0.13/resolution-cache/reports/default-untitled1-build-pom.xml
- MOWOATS Code Scala 13 May/target/scala-2.11/classes/PSOTS$$anonfun$RunWhale$1.class
- MOWOATS Code Scala 13 May/target/scala-2.11/classes/MOPFun$$anonfun$DTLZ6$3$$anonfun$apply$mcVI$sp$6.class
- MOWOATS Code Scala 13 May/target/scala-2.11/classes/MOWOATSKM$$anonfun$CompareObj$1$$anonfun$apply$mcV$sp$2.class
- MOWOATS Code Scala 13 May/target/scala-2.11/classes/WhaleFun$$anonfun$F7$2.class
- MOWOATS Code Scala 13 May/target/scala-2.11/classes/MOWOATSKM$$anonfun$InitKCenters$4$$anonfun$apply$mcVI$sp$8.class
- MOWOATS Code Scala 13 May/target/scala-2.11/classes/CodeTest$$anonfun$main$2.class
- MOWOATS Code Scala 13 May/target/scala-2.12/resolution-cache/reports/default-untitled1$sources_2.12-plugin.xml
- MOWOATS Code Scala 13 May/.idea/libraries/sbt__org_javassist_javassist_3_18_1_GA_jar.xml
- MOWOATS Code Scala 13 May/project/target/scala-2.10/sbt-0.13/resolution-cache/reports/default-mowoats-build-test-internal.xml
- MOWOATS Code Scala 13 May/target/scala-2.11/classes/MOWOATS$$anonfun$CrossOverElite$1$$anonfun$apply$mcVI$sp$11.class
- MOWOATS Code Scala 13 May/target/scala-2.11/classes/MOPFun$$anonfun$DTLZ7$4.class
- MOWOATS Code Scala 13 May/target/scala-2.11/classes/KmeansDist$$anonfun$7$$anonfun$1.class
- MOWOATS Code Scala 13 May
- MOWOATS Code Scala 13 May/project/target/streams/compile/managedClasspath/$global/streams
- MOWOATS Code Scala 13 May/target/scala-2.11/classes/PSOTSKM$$anonfun$initKMeansParallel$1.class
- MOWOATS Code Scala 13 May/target/scala-2.11/classes/MOPFun$$anonfun$GetFunDetail$4.class
- MOWOATS Code Scala 13 May/.idea
- MOWOATS Code Scala 13 May/project/target/scala-2.10/sbt-0.13/resolution-cache/reports/default-mowoats-code-scala-13-may-build-docs.xml
- MOWOATS Code Scala 13 May/target/scala-2.11/classes/KmeansDist$$anonfun$initKMeansParallel$3.class
- MOWOATS Code Scala 13 May/target/scala-2.11/classes/WangSim$$anonfun$WangSim$3.class
- MOWOATS Code Scala 13 May/target/scala-2.11/classes/PSOTSKM$$anonfun$14$$anonfun$15.class
- MOWOATS Code Scala 13 May/target/scala-2.11/classes/MOWOATS$$anonfun$CrossOverElite$1.class
- MOWOATS Code Scala 13 May/target/scala-2.11/classes/PSOTSKM$$anonfun$Purity$3.class
- MOWOATS Code Scala 13 May/target/streams/$global/projectDescriptors
- MOWOATS Code Scala 13 May/target/scala-2.11/classes/PSOTS$$anonfun$CrossOverElite$1.class
- MOWOATS Code Scala 13 May/project/target/streams/compile/unmanagedJars/$global
- MOWOATS Code Scala 13 May/.idea/libraries/sbt__org_glassfish_jersey_containers_jersey_container_servlet_core_2_22_2_jar.xml
- MOWOATS Code Scala 13 May/target/scala-2.11/classes/PSOTSKM$$anonfun$14.class
- MOWOATS Code Scala 13 May/target/scala-2.11/classes/BioValidIndice$$anonfun$ObjFunRowExc$1.class
- MOWOATS Code Scala 13 May/target/scala-2.11/classes/MOWOATS$$anonfun$GSOF1$2$$anonfun$apply$mcVI$sp$15.class
- MOWOATS Code Scala 13 May/target/scala-2.11/classes/MOWOATSKM$$anonfun$initKMeansParallel$4.class
- MOWOATS Code Scala 13 May/target/scala-2.11/classes/PSOTS$$anonfun$std$1.class
- MOWOATS Code Scala 13 May/target/scala-2.11/classes/PSOTSKM$$anonfun$14$$anonfun$apply$6.class
- MOWOATS Code Scala 13 May/target/scala-2.11/classes/MOPFun$$anonfun$DTLZ7$3.class
- MOWOATS Code Scala 13 May/project/target/scala-2.10/sbt-0.13/resolution-cache/default/mowoats-code-scala-23-feb-build/scala_2.10/sbt_0.13/0.1-SNAPSHOT
- MOWOATS Code Scala 13 May/target/scala-2.12/resolution-cache/reports/default-untitled1$sources_2.12-scala-tool.xml
- MOWOATS Code Scala 13 May/src/main/scala/XORShiftRandom.scala
- MOWOATS Code Scala 13 May/.idea/libraries/sbt__org_glassfish_hk2_hk2_locator_2_4_0_b34_jar.xml
- MOWOATS Code Scala 13 May/target/scala-2.11/classes/MOWOATS$$anonfun$RandVel$1.class
- MOWOATS Code Scala 13 May/.idea/libraries/sbt__org_fusesource_leveldbjni_leveldbjni_all_1_8_jar.xml
- MOWOATS Code Scala 13 May/target/scala-2.11/classes/BioValidIndice$$anonfun$calculateA$1.class
- MOWOATS Code Scala 13 May/target/scala-2.11/classes/MOQtyInd$$anonfun$Spread$2.class
- MOWOATS Code Scala 13 May/target/scala-2.11/classes/WangSim$$anonfun$WangSim$2.class
- MOWOATS Code Scala 13 May/target/scala-2.11/resolution-cache/reports/ivy-report.css
- MOWOATS Code Scala 13 May/target/scala-2.11/classes/MOWOATS$$anonfun$19.class
- MOWOATS Code Scala 13 May/.idea/libraries/sbt__com_sun_xml_bind_jaxb_impl_2_2_3_1_jar.xml
- MOWOATS Code Scala 13 May/.idea/libraries/sbt__javax_ws_rs_javax_ws_rs_api_2_0_1_jar.xml
- MOWOATS Code Scala 13 May/project/build.properties
- MOWOATS Code Scala 13 May/target/scala-2.11/classes/PSOTSKM$$anonfun$13.class
- MOWOATS Code Scala 13 May/project/target/scala-2.10/sbt-0.13/resolution-cache/default/mowoats-build/scala_2.10/sbt_0.13/0.1-SNAPSHOT/resolved.xml.properties
- MOWOATS Code Scala 13 May/target/scala-2.11/classes/MOWOATS$$anonfun$CompareFit$1.class
- MOWOATS Code Scala 13 May/target/scala-2.11/classes/PSOTS.class
- MOWOATS Code Scala 13 May/.idea/libraries/sbt__com_github_fommil_netlib_netlib_native_system_win_x86_64_1_1_natives_jar.xml
- MOWOATS Code Scala 13 May/target/scala-2.11/classes/MOWOATSKM$$anonfun$initKMeansParallel$3.class
- MOWOATS Code Scala 13 May/project/target/streams/$global/dependencyPositions/$global/streams/update_cache_2.10/input_dsp
- MOWOATS Code Scala 13 May/project/target/config-classes/$be32f2360abbcd653632.cache
- MOWOATS Code Scala 13 May/project/target/streams/runtime/dependencyClasspath
- MOWOATS Code Scala 13 May/target/scala-2.11/classes/MOWOATS$$anonfun$23.class
- MOWOATS Code Scala 13 May/target/scala-2.11/classes/MOPFun$$anonfun$DTLZ7$2.class
- MOWOATS Code Scala 13 May/target/scala-2.11/classes/PSOTSKM$$anonfun$MinList$1.class
- MOWOATS Code Scala 13 May/target/scala-2.11/classes/WhaleFun$$anonfun$F10$1.class
- MOWOATS Code Scala 13 May/target/scala-2.11/resolution-cache/reports/default-untitled1$sources_2.11-sources.xml
- MOWOATS Code Scala 13 May/project/target/scala-2.10/sbt-0.13/resolution-cache/reports/default-mowoats-build-sources.xml
- MOWOATS Code Scala 13 May/target/scala-2.11/resolution-cache/reports/untitled1-untitled1_2.11-runtime.xml
- MOWOATS Code Scala 13 May/project/target/scala-2.10/sbt-0.13/resolution-cache/default/mowoats-code-scala-23-feb-build/scala_2.10
- MOWOATS Code Scala 13 May/project/target/scala-2.10/sbt-0.13/resolution-cache/reports/default-mowoats-code-scala-23-feb-build-runtime-internal.xml
- MOWOATS Code Scala 13 May/target/streams/compile/managedClasspath/$global/streams/export
- MOWOATS Code Scala 13 May/target/scala-2.11/classes/WhaleFun$$anonfun$F23$1.class
- MOWOATS Code Scala 13 May/target/scala-2.11/resolution-cache/reports/untitled1-untitled1$sources_2.11-test.xml
- MOWOATS Code Scala 13 May/target/scala-2.11/classes/MOWOATSKM$$anonfun$CrossOverEliteByCol$1.class
- MOWOATS Code Scala 13 May/target/scala-2.11/classes/MOQtyInd$$anonfun$Spread$1.class
- MOWOATS Code Scala 13 May/target/scala-2.11/classes/MOWOATSKM$$anonfun$7.class
- MOWOATS Code Scala 13 May/target/scala-2.11/classes/PSOTSKM$$anonfun$FMeasure$1$$anonfun$apply$mcVI$sp$5.class
- MOWOATS Code Scala 13 May/project/target/config-classes/$be32f2360abbcd653632.class
- MOWOATS Code Scala 13 May/target/scala-2.11/classes/MOWOATS$$anonfun$18.class
- MOWOATS Code Scala 13 May/target/scala-2.11/classes/MOWOATSKM$$anonfun$RandVel$1.class
- MOWOATS Code Scala 13 May/target/streams/compile/managedClasspath/$global/streams
- MOWOATS Code Scala 13 May/.idea/libraries/sbt__org_scala_lang_scala_reflect_2_11_8_jar.xml
- MOWOATS Code Scala 13 May/project/target/streams/runtime/fullClasspath/$global
- MOWOATS Code Scala 13 May/target/scala-2.11/classes/PSOTSKM$$anonfun$AdjustMaxandMin$1$$anonfun$apply$mcVI$sp$35.class
- MOWOATS Code Scala 13 May/target/scala-2.11/classes/MOWOATSKM$$anonfun$13$$anonfun$apply$7.class
- MOWOATS Code Scala 13 May/project/target/config-classes/$001e33f6fe36bfea8da0.cache
- MOWOATS Code Scala 13 May/target/scala-2.11/classes/PSOTSKM$$anonfun$12.class
- MOWOATS Code Scala 13 May/target/scala-2.11/classes/PSOTSKM$$anonfun$InstensifyEliteFun$1$$anonfun$apply$mcVI$sp$29$$anonfun$apply$mcVI$sp$30.class
- MOWOATS Code Scala 13 May/target/streams/runtime/managedClasspath/$global/streams/export
- MOWOATS Code Scala 13 May/target/scala-2.11/classes/MOWOATS$$anonfun$22.class
- MOWOATS Code Scala 13 May/target/scala-2.11/classes/MOPFun$$anonfun$UF5$2.class
- MOWOATS Code Scala 13 May/target/streams/test/unmanagedJars/$global
- MOWOATS Code Scala 13 May/project/target/streams/runtime/internalDependencyClasspath/$global/streams/export
- MOWOATS Code Scala 13 May/project/target/streams/$global/updateSbtClassifiers
- MOWOATS Code Scala 13 May/target/scala-2.11/classes/test$$anonfun$main$2.class
- MOWOATS Code Scala 13 May/.idea/libraries/sbt__com_github_fommil_netlib_netlib_native_ref_win_i686_1_1_natives_jar.xml
- MOWOATS Code Scala 13 May/.idea/libraries/sbt__commons_digester_commons_digester_1_8_jar.xml
- MOWOATS Code Scala 13 May/project/target/config-classes/$001e33f6fe36bfea8da0.class
- MOWOATS Code Scala 13 May/target/scala-2.11/classes/ConTest$$anonfun$2.class
- MOWOATS Code Scala 13 May/target/scala-2.11/classes/Point.class
- MOWOATS Code Scala 13 May/target/scala-2.11/classes/PSOTSKM$$anonfun$FMeasure$2$$anonfun$apply$mcVI$sp$47.class
- MOWOATS Code Scala 13 May/src
- MOWOATS Code Scala 13 May/target/scala-2.11/classes/BioValidIndice$$anonfun$XieBeniSeq$1$$anonfun$apply$mcVI$sp$4.class
- MOWOATS Code Scala 13 May/.idea/libraries/sbt__net_sf_py4j_py4j_0_10_4_jar.xml
- MOWOATS Code Scala 13 May/target/scala-2.11/classes/MOWOATSKM$$anonfun$6.class
- MOWOATS Code Scala 13 May/project/target/streams/runtime/internalDependencyClasspath/$global/streams
- MOWOATS Code Scala 13 May/project/target/streams/compile/incCompileSetup/$global/streams
- MOWOATS Code Scala 13 May/target/scala-2.11/classes/XORShiftRandom.class
- MOWOATS Code Scala 13 May/src/main/scala/WangSim.scala
- MOWOATS Code Scala 13 May/target/scala-2.11/classes/PSOTSKM$$anonfun$RecCentersHarmonic$1.class
- MOWOATS Code Scala 13 May/target/scala-2.11/classes/WhaleFun$$anonfun$F4$1.class
- MOWOATS Code Scala 13 May/target/scala-2.11/classes/MOWOATSKM$$anonfun$13$$anonfun$apply$6.class
- MOWOATS Code Scala 13 May/.idea/libraries/sbt__org_scalanlp_breeze_natives_2_11_0_13_1_jar.xml
- MOWOATS Code Scala 13 May/target/scala-2.11/classes/MOWOATS$$anonfun$20$$anonfun$6.class
- MOWOATS Code Scala 13 May/target/scala-2.11/classes/MOPSO.class
- MOWOATS Code Scala 13 May/target/scala-2.11/classes/PSOTSKM$$anonfun$CrossOverFunByCol$1$$anonfun$apply$mcVI$sp$22$$anonfun$apply$mcVI$sp$23.class
- MOWOATS Code Scala 13 May/target/scala-2.11/classes/MOPFun$$anonfun$UF5$1.class
- MOWOATS Code Scala 13 May/project/target/streams/runtime/externalDependencyClasspath/$global/streams/export
- MOWOATS Code Scala 13 May/target/streams/$global/update/$global/streams/update_cache_2.12
- MOWOATS Code Scala 13 May/.idea/libraries/sbt__org_apache_parquet_parquet_jackson_1_8_2_jar.xml
- MOWOATS Code Scala 13 May/target/scala-2.11/classes/ConTest$$anonfun$1.class
- MOWOATS Code Scala 13 May/.idea/libraries/sbt__javax_servlet_javax_servlet_api_3_1_0_jar.xml
- MOWOATS Code Scala 13 May/project/target/scala-2.10/sbt-0.13
- MOWOATS Code Scala 13 May/target/scala-2.11/classes/KmeansDist$$anonfun$13.class
- MOWOATS Code Scala 13 May/target/scala-2.11/classes/PSOTSKM$$anonfun$CrossOverFun$1.class
- MOWOATS Code Scala 13 May/target/scala-2.11/classes/test$$anonfun$main$1.class
- MOWOATS Code Scala 13 May/target/scala-2.11/classes/MOWOATSKM$$anonfun$5.class
- MOWOATS Code Scala 13 May/target/scala-2.11/classes/PSOTS$$anonfun$Add2EL$1.class
- MOWOATS Code Scala 13 May/target/streams/$global/update/$global/streams/update_cache_2.11
- MOWOATS Code Scala 13 May/project/target/scala-2.10/sbt-0.13/resolution-cache/reports/default-mowoats-code-scala-23-feb-build-compile-internal.xml
- MOWOATS Code Scala 13 May/.idea/libraries/sbt__com_thoughtworks_paranamer_paranamer_2_6_jar.xml
- MOWOATS Code Scala 13 May/.idea/libraries/sbt__commons_beanutils_commons_beanutils_core_1_8_0_jar.xml
- MOWOATS Code Scala 13 May/project/target/streams/$global/update/$global/streams/out
- MOWOATS Code Scala 13 May/target/scala-2.11/classes/PSOTSKM$$anonfun$22$$anonfun$23.class
- MOWOATS Code Scala 13 May/.idea/libraries/sbt__net_iharder_base64_2_3_8_jar.xml
- MOWOATS Code Scala 13 May/target/scala-2.11/classes/MOWOATS$$anonfun$20$$anonfun$5.class
- MOWOATS Code Scala 13 May/target/scala-2.11/classes/MOWOATS$$anonfun$ComputeVel$1$$anonfun$apply$mcVI$sp$5.class
- MOWOATS Code Scala 13 May/target/scala-2.11/classes/MOPFun$$anonfun$DTLZ4$2.class
- MOWOATS Code Scala 13 May/target/scala-2.11/classes/WangSim$$anonfun$WangDistCenters$1.class
- MOWOATS Code Scala 13 May/target/scala-2.11/classes/MOWOATSKM$$anonfun$4.class
- MOWOATS Code Scala 13 May/target/scala-2.11/classes/MOWOATSKM$$anonfun$InitKCenters$4.class
- MOWOATS Code Scala 13 May/target/scala-2.11/classes/PSOTS$$anonfun$CrossOverElite$1$$anonfun$apply$mcVI$sp$3.class
- MOWOATS Code Scala 13 May/target/streams/compile/managedClasspath/$global
- MOWOATS Code Scala 13 May/target/scala-2.11/classes/PSOTSKM$$anonfun$18$$anonfun$apply$9.class
- MOWOATS Code Scala 13 May/target/scala-2.11/classes/MOWOATS$$anonfun$Add2TL$2.class
- MOWOATS Code Scala 13 May/target/scala-2.11/classes/KmeansDist$$anonfun$12.class
[truncated: 1,340 more entries]
