# Supplementary material for: A hybrid multi-objective whale optimization algorithm for analyzing microarray data based on Apache Spark
Source: PeerJ Comput Sci. 2021 Mar 25;7:e416. doi: 10.7717/peerj-cs.416 (PMC8022636; doi:10.7717/peerj-cs.416)
Supplement: Supplemental Information 1 [file peerj-cs-07-416-s001.gz › MOWOATS Code Scala 13 May/target/scala-2.11/resolution-cache/reports/untitled1-untitled1_2.11-compile.xml]

<?xml version="1.0" encoding="UTF-8"?>
<?xml-stylesheet type="text/xsl" href="ivy-report.xsl"?>
<ivy-report version="1.0">
	<info
		organisation="untitled1"
		module="untitled1_2.11"
		revision="1.0"
		conf="compile"
		confs="compile, runtime, test, provided, optional, compile-internal, runtime-internal, test-internal, plugin, sources, docs, pom, scala-tool"
		date="20190515214318"/>
	<dependencies>
		<module organisation="org.xerial" name="sqlite-jdbc">
			<revision name="3.21.0" status="release" pubdate="20171114112322" resolver="sbt-chain" artresolver="sbt-chain" homepage="" downloaded="false" searched="false" default="false" conf="default, compile, runtime, default(compile), master" position="201">
				<license name="The Apache Software License, Version 2.0" url="http://www.apache.org/licenses/LICENSE-2.0.txt"/>
				<metadata-artifact status="no" details="" size="3279" time="0" location="/home/amr/.ivy2/cache/org.xerial/sqlite-jdbc/ivy-3.21.0.xml" searched="false" origin-is-local="false" origin-location="https://repo1.maven.org/maven2/org/xerial/sqlite-jdbc/3.21.0/sqlite-jdbc-3.21.0.pom"/>
				<caller organisation="untitled1" name="untitled1_2.11" conf="compile" rev="3.21.0" rev-constraint-default="3.21.0" rev-constraint-dynamic="3.21.0" callerrev="1.0"/>
				<artifacts>
					<artifact name="sqlite-jdbc" type="jar" ext="jar" status="no" details="" size="6672489" time="0" location="/home/amr/.ivy2/cache/org.xerial/sqlite-jdbc/jars/sqlite-jdbc-3.21.0.jar">
						<origin-location is-local="false" location="https://repo1.maven.org/maven2/org/xerial/sqlite-jdbc/3.21.0/sqlite-jdbc-3.21.0.jar"/>
					</artifact>
				</artifacts>
			</revision>
		</module>
		<module organisation="com.typesafe.slick" name="slick_2.11">
			<revision name="3.2.0" status="release" pubdate="20170224144835" resolver="sbt-chain" artresolver="sbt-chain" homepage="http://slick.typesafe.com" downloaded="false" searched="false" default="false" conf="default, compile, runtime, default(compile), master" position="197">
				<license name="Two-clause BSD-style license" url="http://github.com/slick/slick/blob/master/LICENSE.txt"/>
				<metadata-artifact status="no" details="" size="3130" time="0" location="/home/amr/.ivy2/cache/com.typesafe.slick/slick_2.11/ivy-3.2.0.xml" searched="false" origin-is-local="false" origin-location="https://repo1.maven.org/maven2/com/typesafe/slick/slick_2.11/3.2.0/slick_2.11-3.2.0.pom"/>
				<caller organisation="untitled1" name="untitled1_2.11" conf="compile" rev="3.2.0" rev-constraint-default="3.2.0" rev-constraint-dynamic="3.2.0" callerrev="1.0"/>
				<artifacts>
					<artifact name="slick_2.11" type="bundle" ext="jar" status="no" details="" size="5083116" time="0" location="/home/amr/.ivy2/cache/com.typesafe.slick/slick_2.11/bundles/slick_2.11-3.2.0.jar">
						<origin-location is-local="false" location="https://repo1.maven.org/maven2/com/typesafe/slick/slick_2.11/3.2.0/slick_2.11-3.2.0.jar"/>
					</artifact>
				</artifacts>
			</revision>
		</module>
		<module organisation="org.reactivestreams" name="reactive-streams">
			<revision name="1.0.0" status="release" pubdate="20150429181454" resolver="sbt-chain" artresolver="sbt-chain" homepage="http://www.reactive-streams.org/" downloaded="false" searched="false" default="false" conf="compile, runtime(*), master(compile), runtime, compile(*), master" position="200">
				<license name="CC0" url="http://creativecommons.org/publicdomain/zero/1.0/"/>
				<metadata-artifact status="no" details="" size="2523" time="0" location="/home/amr/.ivy2/cache/org.reactivestreams/reactive-streams/ivy-1.0.0.xml" searched="false" origin-is-local="false" origin-location="https://repo1.maven.org/maven2/org/reactivestreams/reactive-streams/1.0.0/reactive-streams-1.0.0.pom"/>
				<caller organisation="com.typesafe.slick" name="slick_2.11" conf="default, compile, runtime, master" rev="1.0.0" rev-constraint-default="1.0.0" rev-constraint-dynamic="1.0.0" callerrev="3.2.0"/>
				<artifacts>
					<artifact name="reactive-streams" type="jar" ext="jar" status="no" details="" size="2042" time="0" location="/home/amr/.ivy2/cache/org.reactivestreams/reactive-streams/jars/reactive-streams-1.0.0.jar">
						<origin-location is-local="false" location="https://repo1.maven.org/maven2/org/reactivestreams/reactive-streams/1.0.0/reactive-streams-1.0.0.jar"/>
					</artifact>
				</artifacts>
			</revision>
		</module>
		<module organisation="com.typesafe" name="config">
			<revision name="1.2.1" status="release" pubdate="20140502165416" resolver="sbt-chain" artresolver="sbt-chain" homepage="https://github.com/typesafehub/config" downloaded="false" searched="false" default="false" conf="compile, runtime(*), master(compile), runtime, compile(*), master" position="199">
				<license name="Apache License, Version 2.0" url="http://www.apache.org/licenses/LICENSE-2.0"/>
				<metadata-artifact status="no" details="" size="2878" time="0" location="/home/amr/.ivy2/cache/com.typesafe/config/ivy-1.2.1.xml" searched="false" origin-is-local="false" origin-location="https://repo1.maven.org/maven2/com/typesafe/config/1.2.1/config-1.2.1.pom"/>
				<caller organisation="com.typesafe.slick" name="slick_2.11" conf="default, compile, runtime, master" rev="1.2.1" rev-constraint-default="1.2.1" rev-constraint-dynamic="1.2.1" callerrev="3.2.0"/>
				<artifacts>
					<artifact name="config" type="bundle" ext="jar" status="no" details="" size="219554" time="0" location="/home/amr/.ivy2/cache/com.typesafe/config/bundles/config-1.2.1.jar">
						<origin-location is-local="false" location="https://repo1.maven.org/maven2/com/typesafe/config/1.2.1/config-1.2.1.jar"/>
					</artifact>
				</artifacts>
			</revision>
		</module>
		<module organisation="org.slf4j" name="slf4j-api">
			<revision name="1.7.18" status="release" pubdate="20160226205109" resolver="sbt-chain" artresolver="sbt-chain" homepage="http://www.slf4j.org" downloaded="false" searched="false" default="false" conf="compile, runtime(*), master(compile), runtime, compile(*), master" position="198">
				<license name="MIT License" url="http://www.opensource.org/licenses/mit-license.php"/>
				<metadata-artifact status="no" details="" size="5199" time="0" location="/home/amr/.ivy2/cache/org.slf4j/slf4j-api/ivy-1.7.18.xml" searched="false" origin-is-local="false" origin-location="https://repo1.maven.org/maven2/org/slf4j/slf4j-api/1.7.18/slf4j-api-1.7.18.pom"/>
				<caller organisation="org.slf4j" name="jul-to-slf4j" conf="compile, runtime" rev="1.7.16" rev-constraint-default="1.7.16" rev-constraint-dynamic="1.7.16" callerrev="1.7.16"/>
				<caller organisation="org.scalanlp" name="breeze_2.11" conf="compile, runtime" rev="1.7.5" rev-constraint-default="1.7.5" rev-constraint-dynamic="1.7.5" callerrev="0.13.1"/>
				<caller organisation="org.apache.hadoop" name="hadoop-yarn-server-nodemanager" conf="compile, runtime" rev="1.7.5" rev-constraint-default="1.7.5" rev-constraint-dynamic="1.7.5" callerrev="2.6.5"/>
				<caller organisation="io.dropwizard.metrics" name="metrics-jvm" conf="compile, runtime" rev="1.7.7" rev-constraint-default="1.7.7" rev-constraint-dynamic="1.7.7" callerrev="3.1.2"/>
				<caller organisation="org.apache.parquet" name="parquet-common" conf="compile, runtime" rev="1.7.5" rev-constraint-default="1.7.5" rev-constraint-dynamic="1.7.5" callerrev="1.8.2"/>
				<caller organisation="org.apache.directory.api" name="api-util" conf="compile, runtime" rev="1.7.5" rev-constraint-default="1.7.5" rev-constraint-dynamic="1.7.5" callerrev="1.0.0-M20"/>
				<caller organisation="org.apache.hadoop" name="hadoop-mapreduce-client-core" conf="compile, runtime" rev="1.7.5" rev-constraint-default="1.7.5" rev-constraint-dynamic="1.7.5" callerrev="2.6.5"/>
				<caller organisation="org.apache.directory.server" name="apacheds-kerberos-codec" conf="compile, runtime" rev="1.7.5" rev-constraint-default="1.7.5" rev-constraint-dynamic="1.7.5" callerrev="2.0.0-M15"/>
				<caller organisation="org.apache.avro" name="avro-ipc" conf="compile, runtime" rev="1.6.4" rev-constraint-default="1.6.4" rev-constraint-dynamic="1.6.4" callerrev="1.7.7"/>
				<caller organisation="io.dropwizard.metrics" name="metrics-json" conf="compile, runtime" rev="1.7.7" rev-constraint-default="1.7.7" rev-constraint-dynamic="1.7.7" callerrev="3.1.2"/>
				<caller organisation="org.slf4j" name="jcl-over-slf4j" conf="compile, runtime" rev="1.7.16" rev-constraint-default="1.7.16" rev-constraint-dynamic="1.7.16" callerrev="1.7.16"/>
				<caller organisation="org.slf4j" name="slf4j-log4j12" conf="compile, runtime" rev="1.7.16" rev-constraint-default="1.7.16" rev-constraint-dynamic="1.7.16" callerrev="1.7.16"/>
				<caller organisation="org.apache.directory.api" name="api-asn1-api" conf="compile, runtime" rev="1.7.5" rev-constraint-default="1.7.5" rev-constraint-dynamic="1.7.5" callerrev="1.0.0-M20"/>
				<caller organisation="org.apache.hadoop" name="hadoop-auth" conf="compile, runtime" rev="1.7.10" rev-constraint-default="1.7.10" rev-constraint-dynamic="1.7.10" callerrev="2.7.3"/>
				<caller organisation="org.slf4j" name="slf4j-log4j12" conf="compile, runtime" rev="1.7.10" rev-constraint-default="1.7.10" rev-constraint-dynamic="1.7.10" callerrev="1.7.10"/>
				<caller organisation="org.apache.directory.server" name="apacheds-i18n" conf="compile, runtime" rev="1.7.5" rev-constraint-default="1.7.5" rev-constraint-dynamic="1.7.5" callerrev="2.0.0-M15"/>
				<caller organisation="org.apache.hadoop" name="hadoop-yarn-common" conf="compile, runtime" rev="1.7.5" rev-constraint-default="1.7.5" rev-constraint-dynamic="1.7.5" callerrev="2.6.5"/>
				<caller organisation="com.typesafe.slick" name="slick_2.11" conf="default, compile, runtime, master" rev="1.7.18" rev-constraint-default="1.7.18" rev-constraint-dynamic="1.7.18" callerrev="3.2.0"/>
				<caller organisation="org.apache.hadoop" name="hadoop-common" conf="default, compile, runtime, master" rev="1.7.10" rev-constraint-default="1.7.10" rev-constraint-dynamic="1.7.10" callerrev="2.7.3"/>
				<caller organisation="org.apache.hadoop" name="hadoop-mapreduce-client-app" conf="compile, runtime" rev="1.7.5" rev-constraint-default="1.7.5" rev-constraint-dynamic="1.7.5" callerrev="2.6.5"/>
				<caller organisation="org.apache.hadoop" name="hadoop-mapreduce-client-shuffle" conf="compile, runtime" rev="1.7.5" rev-constraint-default="1.7.5" rev-constraint-dynamic="1.7.5" callerrev="2.6.5"/>
				<caller organisation="org.apache.avro" name="avro" conf="compile, runtime" rev="1.6.4" rev-constraint-default="1.6.4" rev-constraint-dynamic="1.6.4" callerrev="1.7.7"/>
				<caller organisation="io.dropwizard.metrics" name="metrics-core" conf="compile, runtime" rev="1.7.7" rev-constraint-default="1.7.7" rev-constraint-dynamic="1.7.7" callerrev="3.1.2"/>
				<caller organisation="org.apache.zookeeper" name="zookeeper" conf="compile, runtime" rev="1.6.1" rev-constraint-default="1.6.1" rev-constraint-dynamic="1.6.1" callerrev="3.4.6"/>
				<caller organisation="io.dropwizard.metrics" name="metrics-graphite" conf="compile, runtime" rev="1.7.7" rev-constraint-default="1.7.7" rev-constraint-dynamic="1.7.7" callerrev="3.1.2"/>
				<caller organisation="org.apache.avro" name="avro-mapred" conf="compile, runtime" rev="1.6.4" rev-constraint-default="1.6.4" rev-constraint-dynamic="1.6.4" callerrev="1.7.7"/>
				<caller organisation="org.apache.hadoop" name="hadoop-mapreduce-client-jobclient" conf="compile, runtime" rev="1.7.5" rev-constraint-default="1.7.5" rev-constraint-dynamic="1.7.5" callerrev="2.6.5"/>
				<caller organisation="org.apache.avro" name="avro" conf="compile, runtime" rev="1.6.4" rev-constraint-default="1.6.4" rev-constraint-dynamic="1.6.4" callerrev="1.7.4"/>
				<caller organisation="org.apache.curator" name="curator-client" conf="compile, runtime" rev="1.7.6" rev-constraint-default="1.7.6" rev-constraint-dynamic="1.7.6" callerrev="2.7.1"/>
				<caller organisation="org.apache.hadoop" name="hadoop-mapreduce-client-common" conf="compile, runtime" rev="1.7.5" rev-constraint-default="1.7.5" rev-constraint-dynamic="1.7.5" callerrev="2.6.5"/>
				<caller organisation="org.apache.spark" name="spark-core_2.11" conf="compile, runtime" rev="1.7.16" rev-constraint-default="1.7.16" rev-constraint-dynamic="1.7.16" callerrev="2.2.0"/>
				<artifacts>
					<artifact name="slf4j-api" type="jar" ext="jar" status="no" details="" size="40518" time="0" location="/home/amr/.ivy2/cache/org.slf4j/slf4j-api/jars/slf4j-api-1.7.18.jar">
						<origin-location is-local="false" location="https://repo1.maven.org/maven2/org/slf4j/slf4j-api/1.7.18/slf4j-api-1.7.18.jar"/>
					</artifact>
				</artifacts>
			</revision>
			<revision name="1.7.16" status="release" pubdate="20160211222603" resolver="sbt-chain" artresolver="sbt-chain" evicted="latest-revision" evicted-reason="" homepage="http://www.slf4j.org" downloaded="false" searched="false" default="false" conf="compile, runtime(*), master(compile), runtime, compile(*), master" position="-1">
				<license name="MIT License" url="http://www.opensource.org/licenses/mit-license.php"/>
				<metadata-artifact status="no" details="" size="5199" time="0" location="/home/amr/.ivy2/cache/org.slf4j/slf4j-api/ivy-1.7.16.xml" searched="false" origin-is-local="false" origin-location="https://repo1.maven.org/maven2/org/slf4j/slf4j-api/1.7.16/slf4j-api-1.7.16.pom"/>
				<evicted-by rev="1.7.18"/>
				<caller organisation="org.slf4j" name="jul-to-slf4j" conf="compile, runtime" rev="1.7.16" rev-constraint-default="1.7.16" rev-constraint-dynamic="1.7.16" callerrev="1.7.16"/>
				<caller organisation="org.scalanlp" name="breeze_2.11" conf="compile, runtime" rev="1.7.5" rev-constraint-default="1.7.5" rev-constraint-dynamic="1.7.5" callerrev="0.13.1"/>
				<caller organisation="org.apache.hadoop" name="hadoop-yarn-server-nodemanager" conf="compile, runtime" rev="1.7.5" rev-constraint-default="1.7.5" rev-constraint-dynamic="1.7.5" callerrev="2.6.5"/>
				<caller organisation="io.dropwizard.metrics" name="metrics-jvm" conf="compile, runtime" rev="1.7.7" rev-constraint-default="1.7.7" rev-constraint-dynamic="1.7.7" callerrev="3.1.2"/>
				<caller organisation="org.apache.parquet" name="parquet-common" conf="compile, runtime" rev="1.7.5" rev-constraint-default="1.7.5" rev-constraint-dynamic="1.7.5" callerrev="1.8.2"/>
				<caller organisation="org.apache.directory.api" name="api-util" conf="compile, runtime" rev="1.7.5" rev-constraint-default="1.7.5" rev-constraint-dynamic="1.7.5" callerrev="1.0.0-M20"/>
				<caller organisation="org.apache.hadoop" name="hadoop-mapreduce-client-core" conf="compile, runtime" rev="1.7.5" rev-constraint-default="1.7.5" rev-constraint-dynamic="1.7.5" callerrev="2.6.5"/>
				<caller organisation="org.apache.directory.server" name="apacheds-kerberos-codec" conf="compile, runtime" rev="1.7.5" rev-constraint-default="1.7.5" rev-constraint-dynamic="1.7.5" callerrev="2.0.0-M15"/>
				<caller organisation="org.apache.avro" name="avro-ipc" conf="compile, runtime" rev="1.6.4" rev-constraint-default="1.6.4" rev-constraint-dynamic="1.6.4" callerrev="1.7.7"/>
				<caller organisation="io.dropwizard.metrics" name="metrics-json" conf="compile, runtime" rev="1.7.7" rev-constraint-default="1.7.7" rev-constraint-dynamic="1.7.7" callerrev="3.1.2"/>
				<caller organisation="org.slf4j" name="jcl-over-slf4j" conf="compile, runtime" rev="1.7.16" rev-constraint-default="1.7.16" rev-constraint-dynamic="1.7.16" callerrev="1.7.16"/>
				<caller organisation="org.slf4j" name="slf4j-log4j12" conf="compile, runtime" rev="1.7.16" rev-constraint-default="1.7.16" rev-constraint-dynamic="1.7.16" callerrev="1.7.16"/>
				<caller organisation="org.apache.directory.api" name="api-asn1-api" conf="compile, runtime" rev="1.7.5" rev-constraint-default="1.7.5" rev-constraint-dynamic="1.7.5" callerrev="1.0.0-M20"/>
				<caller organisation="org.apache.hadoop" name="hadoop-auth" conf="compile, runtime" rev="1.7.10" rev-constraint-default="1.7.10" rev-constraint-dynamic="1.7.10" callerrev="2.7.3"/>
				<caller organisation="org.slf4j" name="slf4j-log4j12" conf="compile, runtime" rev="1.7.10" rev-constraint-default="1.7.10" rev-constraint-dynamic="1.7.10" callerrev="1.7.10"/>
				<caller organisation="org.apache.directory.server" name="apacheds-i18n" conf="compile, runtime" rev="1.7.5" rev-constraint-default="1.7.5" rev-constraint-dynamic="1.7.5" callerrev="2.0.0-M15"/>
				<caller organisation="org.apache.hadoop" name="hadoop-yarn-common" conf="compile, runtime" rev="1.7.5" rev-constraint-default="1.7.5" rev-constraint-dynamic="1.7.5" callerrev="2.6.5"/>
				<caller organisation="org.apache.hadoop" name="hadoop-common" conf="default, compile, runtime, master" rev="1.7.10" rev-constraint-default="1.7.10" rev-constraint-dynamic="1.7.10" callerrev="2.7.3"/>
				<caller organisation="org.apache.hadoop" name="hadoop-mapreduce-client-app" conf="compile, runtime" rev="1.7.5" rev-constraint-default="1.7.5" rev-constraint-dynamic="1.7.5" callerrev="2.6.5"/>
				<caller organisation="org.apache.hadoop" name="hadoop-mapreduce-client-shuffle" conf="compile, runtime" rev="1.7.5" rev-constraint-default="1.7.5" rev-constraint-dynamic="1.7.5" callerrev="2.6.5"/>
				<caller organisation="org.apache.avro" name="avro" conf="compile, runtime" rev="1.6.4" rev-constraint-default="1.6.4" rev-constraint-dynamic="1.6.4" callerrev="1.7.7"/>
				<caller organisation="io.dropwizard.metrics" name="metrics-core" conf="compile, runtime" rev="1.7.7" rev-constraint-default="1.7.7" rev-constraint-dynamic="1.7.7" callerrev="3.1.2"/>
				<caller organisation="org.apache.zookeeper" name="zookeeper" conf="compile, runtime" rev="1.6.1" rev-constraint-default="1.6.1" rev-constraint-dynamic="1.6.1" callerrev="3.4.6"/>
				<caller organisation="io.dropwizard.metrics" name="metrics-graphite" conf="compile, runtime" rev="1.7.7" rev-constraint-default="1.7.7" rev-constraint-dynamic="1.7.7" callerrev="3.1.2"/>
				<caller organisation="org.apache.avro" name="avro-mapred" conf="compile, runtime" rev="1.6.4" rev-constraint-default="1.6.4" rev-constraint-dynamic="1.6.4" callerrev="1.7.7"/>
				<caller organisation="org.apache.hadoop" name="hadoop-mapreduce-client-jobclient" conf="compile, runtime" rev="1.7.5" rev-constraint-default="1.7.5" rev-constraint-dynamic="1.7.5" callerrev="2.6.5"/>
				<caller organisation="org.apache.avro" name="avro" conf="compile, runtime" rev="1.6.4" rev-constraint-default="1.6.4" rev-constraint-dynamic="1.6.4" callerrev="1.7.4"/>
				<caller organisation="org.apache.curator" name="curator-client" conf="compile, runtime" rev="1.7.6" rev-constraint-default="1.7.6" rev-constraint-dynamic="1.7.6" callerrev="2.7.1"/>
				<caller organisation="org.apache.hadoop" name="hadoop-mapreduce-client-common" conf="compile, runtime" rev="1.7.5" rev-constraint-default="1.7.5" rev-constraint-dynamic="1.7.5" callerrev="2.6.5"/>
				<caller organisation="org.apache.spark" name="spark-core_2.11" conf="compile, runtime" rev="1.7.16" rev-constraint-default="1.7.16" rev-constraint-dynamic="1.7.16" callerrev="2.2.0"/>
				<artifacts>
				</artifacts>
			</revision>
			<revision name="1.7.10" status="release" pubdate="20150106221107" resolver="sbt-chain" artresolver="sbt-chain" evicted="latest-revision" evicted-reason="" homepage="http://www.slf4j.org" downloaded="false" searched="false" default="false" conf="compile, runtime(*), master(compile), runtime, compile(*), master" position="-1">
				<license name="MIT License" url="http://www.opensource.org/licenses/mit-license.php"/>
				<metadata-artifact status="no" details="" size="4573" time="0" location="/home/amr/.ivy2/cache/org.slf4j/slf4j-api/ivy-1.7.10.xml" searched="false" origin-is-local="false" origin-location="https://repo1.maven.org/maven2/org/slf4j/slf4j-api/1.7.10/slf4j-api-1.7.10.pom"/>
				<evicted-by rev="1.7.16"/>
				<caller organisation="org.apache.directory.api" name="api-asn1-api" conf="compile, runtime" rev="1.7.5" rev-constraint-default="1.7.5" rev-constraint-dynamic="1.7.5" callerrev="1.0.0-M20"/>
				<caller organisation="org.apache.hadoop" name="hadoop-auth" conf="compile, runtime" rev="1.7.10" rev-constraint-default="1.7.10" rev-constraint-dynamic="1.7.10" callerrev="2.7.3"/>
				<caller organisation="org.apache.directory.api" name="api-util" conf="compile, runtime" rev="1.7.5" rev-constraint-default="1.7.5" rev-constraint-dynamic="1.7.5" callerrev="1.0.0-M20"/>
				<caller organisation="org.apache.zookeeper" name="zookeeper" conf="compile, runtime" rev="1.6.1" rev-constraint-default="1.6.1" rev-constraint-dynamic="1.6.1" callerrev="3.4.6"/>
				<caller organisation="org.slf4j" name="slf4j-log4j12" conf="compile, runtime" rev="1.7.10" rev-constraint-default="1.7.10" rev-constraint-dynamic="1.7.10" callerrev="1.7.10"/>
				<caller organisation="org.apache.directory.server" name="apacheds-kerberos-codec" conf="compile, runtime" rev="1.7.5" rev-constraint-default="1.7.5" rev-constraint-dynamic="1.7.5" callerrev="2.0.0-M15"/>
				<caller organisation="org.apache.avro" name="avro" conf="compile, runtime" rev="1.6.4" rev-constraint-default="1.6.4" rev-constraint-dynamic="1.6.4" callerrev="1.7.4"/>
				<caller organisation="org.apache.curator" name="curator-client" conf="compile, runtime" rev="1.7.6" rev-constraint-default="1.7.6" rev-constraint-dynamic="1.7.6" callerrev="2.7.1"/>
				<caller organisation="org.apache.directory.server" name="apacheds-i18n" conf="compile, runtime" rev="1.7.5" rev-constraint-default="1.7.5" rev-constraint-dynamic="1.7.5" callerrev="2.0.0-M15"/>
				<caller organisation="org.apache.hadoop" name="hadoop-common" conf="default, compile, runtime, master" rev="1.7.10" rev-constraint-default="1.7.10" rev-constraint-dynamic="1.7.10" callerrev="2.7.3"/>
				<artifacts>
				</artifacts>
			</revision>
			<revision name="1.7.7" evicted="latest-revision" evicted-reason="" downloaded="false" searched="false" conf="compile, runtime(*), master(compile), runtime, compile(*), master" position="-1">
				<evicted-by rev="1.7.16"/>
				<caller organisation="io.dropwizard.metrics" name="metrics-core" conf="compile, runtime" rev="1.7.7" rev-constraint-default="1.7.7" rev-constraint-dynamic="1.7.7" callerrev="3.1.2"/>
				<caller organisation="io.dropwizard.metrics" name="metrics-graphite" conf="compile, runtime" rev="1.7.7" rev-constraint-default="1.7.7" rev-constraint-dynamic="1.7.7" callerrev="3.1.2"/>
				<caller organisation="io.dropwizard.metrics" name="metrics-json" conf="compile, runtime" rev="1.7.7" rev-constraint-default="1.7.7" rev-constraint-dynamic="1.7.7" callerrev="3.1.2"/>
				<caller organisation="io.dropwizard.metrics" name="metrics-jvm" conf="compile, runtime" rev="1.7.7" rev-constraint-default="1.7.7" rev-constraint-dynamic="1.7.7" callerrev="3.1.2"/>
				<artifacts>
				</artifacts>
			</revision>
			<revision name="1.7.6" evicted="latest-revision" evicted-reason="" downloaded="false" searched="false" conf="compile, runtime(*), master(compile), runtime, compile(*), master" position="-1">
				<evicted-by rev="1.7.10"/>
				<caller organisation="org.apache.curator" name="curator-client" conf="compile, runtime" rev="1.7.6" rev-constraint-default="1.7.6" rev-constraint-dynamic="1.7.6" callerrev="2.7.1"/>
				<artifacts>
				</artifacts>
			</revision>
			<revision name="1.6.1" evicted="latest-revision" evicted-reason="" downloaded="false" searched="false" conf="compile, runtime(*), master(compile), runtime, compile(*), master" position="-1">
				<evicted-by rev="1.7.10"/>
				<caller organisation="org.apache.zookeeper" name="zookeeper" conf="compile, runtime" rev="1.6.1" rev-constraint-default="1.6.1" rev-constraint-dynamic="1.6.1" callerrev="3.4.6"/>
				<artifacts>
				</artifacts>
			</revision>
			<revision name="1.7.5" evicted="latest-revision" evicted-reason="" downloaded="false" searched="false" conf="compile, runtime(*), master(compile), runtime, compile(*), master" position="-1">
				<evicted-by rev="1.7.16"/>
				<caller organisation="org.apache.directory.api" name="api-asn1-api" conf="compile, runtime" rev="1.7.5" rev-constraint-default="1.7.5" rev-constraint-dynamic="1.7.5" callerrev="1.0.0-M20"/>
				<caller organisation="org.scalanlp" name="breeze_2.11" conf="compile, runtime" rev="1.7.5" rev-constraint-default="1.7.5" rev-constraint-dynamic="1.7.5" callerrev="0.13.1"/>
				<caller organisation="org.apache.directory.server" name="apacheds-i18n" conf="compile, runtime" rev="1.7.5" rev-constraint-default="1.7.5" rev-constraint-dynamic="1.7.5" callerrev="2.0.0-M15"/>
				<caller organisation="org.apache.hadoop" name="hadoop-yarn-server-nodemanager" conf="compile, runtime" rev="1.7.5" rev-constraint-default="1.7.5" rev-constraint-dynamic="1.7.5" callerrev="2.6.5"/>
				<caller organisation="org.apache.hadoop" name="hadoop-yarn-common" conf="compile, runtime" rev="1.7.5" rev-constraint-default="1.7.5" rev-constraint-dynamic="1.7.5" callerrev="2.6.5"/>
				<caller organisation="org.apache.parquet" name="parquet-common" conf="compile, runtime" rev="1.7.5" rev-constraint-default="1.7.5" rev-constraint-dynamic="1.7.5" callerrev="1.8.2"/>
				<caller organisation="org.apache.hadoop" name="hadoop-mapreduce-client-app" conf="compile, runtime" rev="1.7.5" rev-constraint-default="1.7.5" rev-constraint-dynamic="1.7.5" callerrev="2.6.5"/>
				<caller organisation="org.apache.hadoop" name="hadoop-mapreduce-client-shuffle" conf="compile, runtime" rev="1.7.5" rev-constraint-default="1.7.5" rev-constraint-dynamic="1.7.5" callerrev="2.6.5"/>
				<caller organisation="org.apache.directory.api" name="api-util" conf="compile, runtime" rev="1.7.5" rev-constraint-default="1.7.5" rev-constraint-dynamic="1.7.5" callerrev="1.0.0-M20"/>
				<caller organisation="org.apache.hadoop" name="hadoop-mapreduce-client-core" conf="compile, runtime" rev="1.7.5" rev-constraint-default="1.7.5" rev-constraint-dynamic="1.7.5" callerrev="2.6.5"/>
				<caller organisation="org.apache.directory.server" name="apacheds-kerberos-codec" conf="compile, runtime" rev="1.7.5" rev-constraint-default="1.7.5" rev-constraint-dynamic="1.7.5" callerrev="2.0.0-M15"/>
				<caller organisation="org.apache.hadoop" name="hadoop-mapreduce-client-jobclient" conf="compile, runtime" rev="1.7.5" rev-constraint-default="1.7.5" rev-constraint-dynamic="1.7.5" callerrev="2.6.5"/>
				<caller organisation="org.apache.hadoop" name="hadoop-mapreduce-client-common" conf="compile, runtime" rev="1.7.5" rev-constraint-default="1.7.5" rev-constraint-dynamic="1.7.5" callerrev="2.6.5"/>
				<artifacts>
				</artifacts>
			</revision>
			<revision name="1.6.4" evicted="latest-revision" evicted-reason="" downloaded="false" searched="false" conf="compile, runtime(*), master(compile), runtime, compile(*), master" position="-1">
				<evicted-by rev="1.7.16"/>
				<caller organisation="org.apache.avro" name="avro" conf="compile, runtime" rev="1.6.4" rev-constraint-default="1.6.4" rev-constraint-dynamic="1.6.4" callerrev="1.7.7"/>
				<caller organisation="org.apache.avro" name="avro-mapred" conf="compile, runtime" rev="1.6.4" rev-constraint-default="1.6.4" rev-constraint-dynamic="1.6.4" callerrev="1.7.7"/>
				<caller organisation="org.apache.avro" name="avro-ipc" conf="compile, runtime" rev="1.6.4" rev-constraint-default="1.6.4" rev-constraint-dynamic="1.6.4" callerrev="1.7.7"/>
				<caller organisation="org.apache.avro" name="avro" conf="compile, runtime" rev="1.6.4" rev-constraint-default="1.6.4" rev-constraint-dynamic="1.6.4" callerrev="1.7.4"/>
				<artifacts>
				</artifacts>
			</revision>
		</module>
		<module organisation="com.github.martincooper" name="scala-datatable_2.11">
			<revision name="0.7.0" status="release" pubdate="20150104143839" resolver="sbt-chain" artresolver="sbt-chain" homepage="http://github.com/martincooper/scala-datatable" downloaded="false" searched="false" default="false" conf="default, compile, runtime, default(compile), master" position="196">
				<license name="Apache License, Version 2.0" url="http://www.apache.org/licenses/LICENSE-2.0.html"/>
				<metadata-artifact status="no" details="" size="2982" time="0" location="/home/amr/.ivy2/cache/com.github.martincooper/scala-datatable_2.11/ivy-0.7.0.xml" searched="false" origin-is-local="false" origin-location="https://repo1.maven.org/maven2/com/github/martincooper/scala-datatable_2.11/0.7.0/scala-datatable_2.11-0.7.0.pom"/>
				<caller organisation="untitled1" name="untitled1_2.11" conf="compile" rev="0.7.0" rev-constraint-default="0.7.0" rev-constraint-dynamic="0.7.0" callerrev="1.0"/>
				<artifacts>
					<artifact name="scala-datatable_2.11" type="jar" ext="jar" status="no" details="" size="233061" time="0" location="/home/amr/.ivy2/cache/com.github.martincooper/scala-datatable_2.11/jars/scala-datatable_2.11-0.7.0.jar">
						<origin-location is-local="false" location="https://repo1.maven.org/maven2/com/github/martincooper/scala-datatable_2.11/0.7.0/scala-datatable_2.11-0.7.0.jar"/>
					</artifact>
				</artifacts>
			</revision>
		</module>
		<module organisation="org.scalanlp" name="breeze-natives_2.11">
			<revision name="0.13.1" status="release" pubdate="20170424083717" resolver="sbt-chain" artresolver="sbt-chain" homepage="http://scalanlp.org/" downloaded="false" searched="false" default="false" conf="default, compile, runtime, default(compile), master" position="179">
				<license name="Apache 2" url="http://www.apache.org/licenses/LICENSE-2.0.html"/>
				<metadata-artifact status="no" details="" size="3367" time="0" location="/home/amr/.ivy2/cache/org.scalanlp/breeze-natives_2.11/ivy-0.13.1.xml" searched="false" origin-is-local="false" origin-location="https://repo1.maven.org/maven2/org/scalanlp/breeze-natives_2.11/0.13.1/breeze-natives_2.11-0.13.1.pom"/>
				<caller organisation="untitled1" name="untitled1_2.11" conf="compile" rev="0.13.1" rev-constraint-default="0.13.1" rev-constraint-dynamic="0.13.1" callerrev="1.0"/>
				<artifacts>
					<artifact name="breeze-natives_2.11" type="jar" ext="jar" status="no" details="" size="282" time="0" location="/home/amr/.ivy2/cache/org.scalanlp/breeze-natives_2.11/jars/breeze-natives_2.11-0.13.1.jar">
						<origin-location is-local="false" location="https://repo1.maven.org/maven2/org/scalanlp/breeze-natives_2.11/0.13.1/breeze-natives_2.11-0.13.1.jar"/>
					</artifact>
				</artifacts>
			</revision>
		</module>
		<module organisation="com.github.fommil.netlib" name="all">
			<revision name="1.1.2" status="release" pubdate="20131126135721" resolver="sbt-chain" artresolver="sbt-chain" homepage="" downloaded="false" searched="false" default="false" conf="compile, runtime(*), master(compile), runtime, compile(*), master" position="180">
				<license name="BSD 3 Clause" url="http://opensource.org/licenses/BSD-3-Clause"/>
				<metadata-artifact status="no" details="" size="8022" time="0" location="/home/amr/.ivy2/cache/com.github.fommil.netlib/all/ivy-1.1.2.xml" searched="false" origin-is-local="false" origin-location="https://repo1.maven.org/maven2/com/github/fommil/netlib/all/1.1.2/all-1.1.2.pom"/>
				<caller organisation="org.scalanlp" name="breeze-natives_2.11" conf="default, compile, runtime, master" rev="1.1.2" rev-constraint-default="1.1.2" rev-constraint-dynamic="1.1.2" callerrev="0.13.1"/>
				<artifacts>
					<artifact name="all" type="pom" ext="pom" status="no" details="" size="4269" time="0" location="/home/amr/.ivy2/cache/com.github.fommil.netlib/all/poms/all-1.1.2.pom">
						<origin-location is-local="false" location="https://repo1.maven.org/maven2/com/github/fommil/netlib/all/1.1.2/all-1.1.2.pom"/>
					</artifact>
				</artifacts>
			</revision>
		</module>
		<module organisation="com.github.fommil.netlib" name="netlib-native_system-win-i686">
			<revision name="1.1" status="release" pubdate="20131012004118" resolver="sbt-chain" artresolver="sbt-chain" homepage="" downloaded="false" searched="false" default="false" conf="compile, runtime(*), master(compile), runtime, compile(*), master" position="195">
				<license name="BSD 3 Clause" url="http://opensource.org/licenses/BSD-3-Clause"/>
				<metadata-artifact status="no" details="" size="7548" time="0" location="/home/amr/.ivy2/cache/com.github.fommil.netlib/netlib-native_system-win-i686/ivy-1.1.xml" searched="false" origin-is-local="false" origin-location="https://repo1.maven.org/maven2/com/github/fommil/netlib/netlib-native_system-win-i686/1.1/netlib-native_system-win-i686-1.1.pom"/>
				<caller organisation="com.github.fommil.netlib" name="all" conf="compile, runtime" rev="1.1" rev-constraint-default="1.1" rev-constraint-dynamic="1.1" callerrev="1.1.2"/>
				<artifacts>
					<artifact name="netlib-native_system-win-i686" type="jar" ext="jar" extra-classifier="natives" status="no" details="" size="561459" time="0" location="/home/amr/.ivy2/cache/com.github.fommil.netlib/netlib-native_system-win-i686/jars/netlib-native_system-win-i686-1.1-natives.jar">
						<origin-location is-local="false" location="https://repo1.maven.org/maven2/com/github/fommil/netlib/netlib-native_system-win-i686/1.1/netlib-native_system-win-i686-1.1-natives.jar"/>
					</artifact>
				</artifacts>
			</revision>
		</module>
		<module organisation="com.github.fommil.netlib" name="netlib-native_system-win-x86_64">
			<revision name="1.1" status="release" pubdate="20131012004207" resolver="sbt-chain" artresolver="sbt-chain" homepage="" downloaded="false" searched="false" default="false" conf="compile, runtime(*), master(compile), runtime, compile(*), master" position="194">
				<license name="BSD 3 Clause" url="http://opensource.org/licenses/BSD-3-Clause"/>
				<metadata-artifact status="no" details="" size="7552" time="0" location="/home/amr/.ivy2/cache/com.github.fommil.netlib/netlib-native_system-win-x86_64/ivy-1.1.xml" searched="false" origin-is-local="false" origin-location="https://repo1.maven.org/maven2/com/github/fommil/netlib/netlib-native_system-win-x86_64/1.1/netlib-native_system-win-x86_64-1.1.pom"/>
				<caller organisation="com.github.fommil.netlib" name="all" conf="compile, runtime" rev="1.1" rev-constraint-default="1.1" rev-constraint-dynamic="1.1" callerrev="1.1.2"/>
				<artifacts>
					<artifact name="netlib-native_system-win-x86_64" type="jar" ext="jar" extra-classifier="natives" status="no" details="" size="637428" time="0" location="/home/amr/.ivy2/cache/com.github.fommil.netlib/netlib-native_system-win-x86_64/jars/netlib-native_system-win-x86_64-1.1-natives.jar">
						<origin-location is-local="false" location="https://repo1.maven.org/maven2/com/github/fommil/netlib/netlib-native_system-win-x86_64/1.1/netlib-native_system-win-x86_64-1.1-natives.jar"/>
					</artifact>
				</artifacts>
			</revision>
		</module>
		<module organisation="com.github.fommil.netlib" name="netlib-native_system-linux-armhf">
			<revision name="1.1" status="release" pubdate="20131012013120" resolver="sbt-chain" artresolver="sbt-chain" homepage="" downloaded="false" searched="false" default="false" conf="compile, runtime(*), master(compile), runtime, compile(*), master" position="193">
				<license name="BSD 3 Clause" url="http://opensource.org/licenses/BSD-3-Clause"/>
				<metadata-artifact status="no" details="" size="7979" time="0" location="/home/amr/.ivy2/cache/com.github.fommil.netlib/netlib-native_system-linux-armhf/ivy-1.1.xml" searched="false" origin-is-local="false" origin-location="https://repo1.maven.org/maven2/com/github/fommil/netlib/netlib-native_system-linux-armhf/1.1/netlib-native_system-linux-armhf-1.1.pom"/>
				<caller organisation="com.github.fommil.netlib" name="all" conf="compile, runtime" rev="1.1" rev-constraint-default="1.1" rev-constraint-dynamic="1.1" callerrev="1.1.2"/>
				<artifacts>
					<artifact name="netlib-native_system-linux-armhf" type="jar" ext="jar" extra-classifier="natives" status="no" details="" size="310891" time="0" location="/home/amr/.ivy2/cache/com.github.fommil.netlib/netlib-native_system-linux-armhf/jars/netlib-native_system-linux-armhf-1.1-natives.jar">
						<origin-location is-local="false" location="https://repo1.maven.org/maven2/com/github/fommil/netlib/netlib-native_system-linux-armhf/1.1/netlib-native_system-linux-armhf-1.1-natives.jar"/>
					</artifact>
				</artifacts>
			</revision>
		</module>
		<module organisation="com.github.fommil.netlib" name="netlib-native_system-linux-i686">
			<revision name="1.1" status="release" pubdate="20131012013027" resolver="sbt-chain" artresolver="sbt-chain" homepage="" downloaded="false" searched="false" default="false" conf="compile, runtime(*), master(compile), runtime, compile(*), master" position="192">
				<license name="BSD 3 Clause" url="http://opensource.org/licenses/BSD-3-Clause"/>
				<metadata-artifact status="no" details="" size="7977" time="0" location="/home/amr/.ivy2/cache/com.github.fommil.netlib/netlib-native_system-linux-i686/ivy-1.1.xml" searched="false" origin-is-local="false" origin-location="https://repo1.maven.org/maven2/com/github/fommil/netlib/netlib-native_system-linux-i686/1.1/netlib-native_system-linux-i686-1.1.pom"/>
				<caller organisation="com.github.fommil.netlib" name="all" conf="compile, runtime" rev="1.1" rev-constraint-default="1.1" rev-constraint-dynamic="1.1" callerrev="1.1.2"/>
				<artifacts>
					<artifact name="netlib-native_system-linux-i686" type="jar" ext="jar" extra-classifier="natives" status="no" details="" size="435365" time="0" location="/home/amr/.ivy2/cache/com.github.fommil.netlib/netlib-native_system-linux-i686/jars/netlib-native_system-linux-i686-1.1-natives.jar">
						<origin-location is-local="false" location="https://repo1.maven.org/maven2/com/github/fommil/netlib/netlib-native_system-linux-i686/1.1/netlib-native_system-linux-i686-1.1-natives.jar"/>
					</artifact>
				</artifacts>
			</revision>
		</module>
		<module organisation="com.github.fommil.netlib" name="netlib-native_system-linux-x86_64">
			<revision name="1.1" status="release" pubdate="20131012012927" resolver="sbt-chain" artresolver="sbt-chain" homepage="" downloaded="false" searched="false" default="false" conf="compile, runtime(*), master(compile), runtime, compile(*), master" position="191">
				<license name="BSD 3 Clause" url="http://opensource.org/licenses/BSD-3-Clause"/>
				<metadata-artifact status="no" details="" size="7981" time="0" location="/home/amr/.ivy2/cache/com.github.fommil.netlib/netlib-native_system-linux-x86_64/ivy-1.1.xml" searched="false" origin-is-local="false" origin-location="https://repo1.maven.org/maven2/com/github/fommil/netlib/netlib-native_system-linux-x86_64/1.1/netlib-native_system-linux-x86_64-1.1.pom"/>
				<caller organisation="com.github.fommil.netlib" name="all" conf="compile, runtime" rev="1.1" rev-constraint-default="1.1" rev-constraint-dynamic="1.1" callerrev="1.1.2"/>
				<artifacts>
					<artifact name="netlib-native_system-linux-x86_64" type="jar" ext="jar" extra-classifier="natives" status="no" details="" size="458605" time="0" location="/home/amr/.ivy2/cache/com.github.fommil.netlib/netlib-native_system-linux-x86_64/jars/netlib-native_system-linux-x86_64-1.1-natives.jar">
						<origin-location is-local="false" location="https://repo1.maven.org/maven2/com/github/fommil/netlib/netlib-native_system-linux-x86_64/1.1/netlib-native_system-linux-x86_64-1.1-natives.jar"/>
					</artifact>
				</artifacts>
			</revision>
		</module>
		<module organisation="com.github.fommil.netlib" name="netlib-native_system-osx-x86_64">
			<revision name="1.1" status="release" pubdate="20131012004035" resolver="sbt-chain" artresolver="sbt-chain" homepage="" downloaded="false" searched="false" default="false" conf="compile, runtime(*), master(compile), runtime, compile(*), master" position="189">
				<license name="BSD 3 Clause" url="http://opensource.org/licenses/BSD-3-Clause"/>
				<metadata-artifact status="no" details="" size="7558" time="0" location="/home/amr/.ivy2/cache/com.github.fommil.netlib/netlib-native_system-osx-x86_64/ivy-1.1.xml" searched="false" origin-is-local="false" origin-location="https://repo1.maven.org/maven2/com/github/fommil/netlib/netlib-native_system-osx-x86_64/1.1/netlib-native_system-osx-x86_64-1.1.pom"/>
				<caller organisation="com.github.fommil.netlib" name="all" conf="compile, runtime" rev="1.1" rev-constraint-default="1.1" rev-constraint-dynamic="1.1" callerrev="1.1.2"/>
				<artifacts>
					<artifact name="netlib-native_system-osx-x86_64" type="jar" ext="jar" extra-classifier="natives" status="no" details="" size="553993" time="0" location="/home/amr/.ivy2/cache/com.github.fommil.netlib/netlib-native_system-osx-x86_64/jars/netlib-native_system-osx-x86_64-1.1-natives.jar">
						<origin-location is-local="false" location="https://repo1.maven.org/maven2/com/github/fommil/netlib/netlib-native_system-osx-x86_64/1.1/netlib-native_system-osx-x86_64-1.1-natives.jar"/>
					</artifact>
				</artifacts>
			</revision>
		</module>
		<module organisation="com.github.fommil.netlib" name="native_system-java">
			<revision name="1.1" status="release" pubdate="20131012003956" resolver="sbt-chain" artresolver="sbt-chain" homepage="" downloaded="false" searched="false" default="false" conf="compile, runtime(*), master(compile), runtime, compile(*), master" position="190">
				<license name="BSD 3 Clause" url="http://opensource.org/licenses/BSD-3-Clause"/>
				<metadata-artifact status="no" details="" size="7694" time="0" location="/home/amr/.ivy2/cache/com.github.fommil.netlib/native_system-java/ivy-1.1.xml" searched="false" origin-is-local="false" origin-location="https://repo1.maven.org/maven2/com/github/fommil/netlib/native_system-java/1.1/native_system-java-1.1.pom"/>
				<caller organisation="com.github.fommil.netlib" name="netlib-native_system-linux-x86_64" conf="compile, runtime" rev="1.1" rev-constraint-default="1.1" rev-constraint-dynamic="1.1" callerrev="1.1"/>
				<caller organisation="com.github.fommil.netlib" name="netlib-native_system-win-i686" conf="compile, runtime" rev="1.1" rev-constraint-default="1.1" rev-constraint-dynamic="1.1" callerrev="1.1"/>
				<caller organisation="com.github.fommil.netlib" name="netlib-native_system-linux-i686" conf="compile, runtime" rev="1.1" rev-constraint-default="1.1" rev-constraint-dynamic="1.1" callerrev="1.1"/>
				<caller organisation="com.github.fommil.netlib" name="netlib-native_system-osx-x86_64" conf="compile, runtime" rev="1.1" rev-constraint-default="1.1" rev-constraint-dynamic="1.1" callerrev="1.1"/>
				<caller organisation="com.github.fommil.netlib" name="netlib-native_system-win-x86_64" conf="compile, runtime" rev="1.1" rev-constraint-default="1.1" rev-constraint-dynamic="1.1" callerrev="1.1"/>
				<caller organisation="com.github.fommil.netlib" name="netlib-native_system-linux-armhf" conf="compile, runtime" rev="1.1" rev-constraint-default="1.1" rev-constraint-dynamic="1.1" callerrev="1.1"/>
				<artifacts>
					<artifact name="native_system-java" type="jar" ext="jar" status="no" details="" size="54509" time="0" location="/home/amr/.ivy2/cache/com.github.fommil.netlib/native_system-java/jars/native_system-java-1.1.jar">
						<origin-location is-local="false" location="https://repo1.maven.org/maven2/com/github/fommil/netlib/native_system-java/1.1/native_system-java-1.1.jar"/>
					</artifact>
				</artifacts>
			</revision>
		</module>
		<module organisation="com.github.fommil.netlib" name="netlib-native_ref-linux-armhf">
			<revision name="1.1" status="release" pubdate="20131012011624" resolver="sbt-chain" artresolver="sbt-chain" homepage="" downloaded="false" searched="false" default="false" conf="compile, runtime(*), master(compile), runtime, compile(*), master" position="188">
				<license name="BSD 3 Clause" url="http://opensource.org/licenses/BSD-3-Clause"/>
				<metadata-artifact status="no" details="" size="7539" time="0" location="/home/amr/.ivy2/cache/com.github.fommil.netlib/netlib-native_ref-linux-armhf/ivy-1.1.xml" searched="false" origin-is-local="false" origin-location="https://repo1.maven.org/maven2/com/github/fommil/netlib/netlib-native_ref-linux-armhf/1.1/netlib-native_ref-linux-armhf-1.1.pom"/>
				<caller organisation="com.github.fommil.netlib" name="all" conf="compile, runtime" rev="1.1" rev-constraint-default="1.1" rev-constraint-dynamic="1.1" callerrev="1.1.2"/>
				<artifacts>
					<artifact name="netlib-native_ref-linux-armhf" type="jar" ext="jar" extra-classifier="natives" status="no" details="" size="1208080" time="0" location="/home/amr/.ivy2/cache/com.github.fommil.netlib/netlib-native_ref-linux-armhf/jars/netlib-native_ref-linux-armhf-1.1-natives.jar">
						<origin-location is-local="false" location="https://repo1.maven.org/maven2/com/github/fommil/netlib/netlib-native_ref-linux-armhf/1.1/netlib-native_ref-linux-armhf-1.1-natives.jar"/>
					</artifact>
				</artifacts>
			</revision>
		</module>
		<module organisation="com.github.fommil.netlib" name="netlib-native_ref-win-i686">
			<revision name="1.1" status="release" pubdate="20131012003716" resolver="sbt-chain" artresolver="sbt-chain" homepage="" downloaded="false" searched="false" default="false" conf="compile, runtime(*), master(compile), runtime, compile(*), master" position="187">
				<license name="BSD 3 Clause" url="http://opensource.org/licenses/BSD-3-Clause"/>
				<metadata-artifact status="no" details="" size="7108" time="0" location="/home/amr/.ivy2/cache/com.github.fommil.netlib/netlib-native_ref-win-i686/ivy-1.1.xml" searched="false" origin-is-local="false" origin-location="https://repo1.maven.org/maven2/com/github/fommil/netlib/netlib-native_ref-win-i686/1.1/netlib-native_ref-win-i686-1.1.pom"/>
				<caller organisation="com.github.fommil.netlib" name="all" conf="compile, runtime" rev="1.1" rev-constraint-default="1.1" rev-constraint-dynamic="1.1" callerrev="1.1.2"/>
				<artifacts>
					<artifact name="netlib-native_ref-win-i686" type="jar" ext="jar" extra-classifier="natives" status="no" details="" size="1826785" time="0" location="/home/amr/.ivy2/cache/com.github.fommil.netlib/netlib-native_ref-win-i686/jars/netlib-native_ref-win-i686-1.1-natives.jar">
						<origin-location is-local="false" location="https://repo1.maven.org/maven2/com/github/fommil/netlib/netlib-native_ref-win-i686/1.1/netlib-native_ref-win-i686-1.1-natives.jar"/>
					</artifact>
				</artifacts>
			</revision>
		</module>
		<module organisation="com.github.fommil.netlib" name="netlib-native_ref-win-x86_64">
			<revision name="1.1" status="release" pubdate="20131012003904" resolver="sbt-chain" artresolver="sbt-chain" homepage="" downloaded="false" searched="false" default="false" conf="compile, runtime(*), master(compile), runtime, compile(*), master" position="186">
				<license name="BSD 3 Clause" url="http://opensource.org/licenses/BSD-3-Clause"/>
				<metadata-artifact status="no" details="" size="7112" time="0" location="/home/amr/.ivy2/cache/com.github.fommil.netlib/netlib-native_ref-win-x86_64/ivy-1.1.xml" searched="false" origin-is-local="false" origin-location="https://repo1.maven.org/maven2/com/github/fommil/netlib/netlib-native_ref-win-x86_64/1.1/netlib-native_ref-win-x86_64-1.1.pom"/>
				<caller organisation="com.github.fommil.netlib" name="all" conf="compile, runtime" rev="1.1" rev-constraint-default="1.1" rev-constraint-dynamic="1.1" callerrev="1.1.2"/>
				<artifacts>
					<artifact name="netlib-native_ref-win-x86_64" type="jar" ext="jar" extra-classifier="natives" status="no" details="" size="2305169" time="0" location="/home/amr/.ivy2/cache/com.github.fommil.netlib/netlib-native_ref-win-x86_64/jars/netlib-native_ref-win-x86_64-1.1-natives.jar">
						<origin-location is-local="false" location="https://repo1.maven.org/maven2/com/github/fommil/netlib/netlib-native_ref-win-x86_64/1.1/netlib-native_ref-win-x86_64-1.1-natives.jar"/>
					</artifact>
				</artifacts>
			</revision>
		</module>
		<module organisation="com.github.fommil.netlib" name="netlib-native_ref-linux-i686">
			<revision name="1.1" status="release" pubdate="20131012011458" resolver="sbt-chain" artresolver="sbt-chain" homepage="" downloaded="false" searched="false" default="false" conf="compile, runtime(*), master(compile), runtime, compile(*), master" position="185">
				<license name="BSD 3 Clause" url="http://opensource.org/licenses/BSD-3-Clause"/>
				<metadata-artifact status="no" details="" size="7537" time="0" location="/home/amr/.ivy2/cache/com.github.fommil.netlib/netlib-native_ref-linux-i686/ivy-1.1.xml" searched="false" origin-is-local="false" origin-location="https://repo1.maven.org/maven2/com/github/fommil/netlib/netlib-native_ref-linux-i686/1.1/netlib-native_ref-linux-i686-1.1.pom"/>
				<caller organisation="com.github.fommil.netlib" name="all" conf="compile, runtime" rev="1.1" rev-constraint-default="1.1" rev-constraint-dynamic="1.1" callerrev="1.1.2"/>
				<artifacts>
					<artifact name="netlib-native_ref-linux-i686" type="jar" ext="jar" extra-classifier="natives" status="no" details="" size="1489507" time="0" location="/home/amr/.ivy2/cache/com.github.fommil.netlib/netlib-native_ref-linux-i686/jars/netlib-native_ref-linux-i686-1.1-natives.jar">
						<origin-location is-local="false" location="https://repo1.maven.org/maven2/com/github/fommil/netlib/netlib-native_ref-linux-i686/1.1/netlib-native_ref-linux-i686-1.1-natives.jar"/>
					</artifact>
				</artifacts>
			</revision>
		</module>
		<module organisation="com.github.fommil.netlib" name="netlib-native_ref-linux-x86_64">
			<revision name="1.1" status="release" pubdate="20131012011310" resolver="sbt-chain" artresolver="sbt-chain" homepage="" downloaded="false" searched="false" default="false" conf="compile, runtime(*), master(compile), runtime, compile(*), master" position="184">
				<license name="BSD 3 Clause" url="http://opensource.org/licenses/BSD-3-Clause"/>
				<metadata-artifact status="no" details="" size="7541" time="0" location="/home/amr/.ivy2/cache/com.github.fommil.netlib/netlib-native_ref-linux-x86_64/ivy-1.1.xml" searched="false" origin-is-local="false" origin-location="https://repo1.maven.org/maven2/com/github/fommil/netlib/netlib-native_ref-linux-x86_64/1.1/netlib-native_ref-linux-x86_64-1.1.pom"/>
				<caller organisation="com.github.fommil.netlib" name="all" conf="compile, runtime" rev="1.1" rev-constraint-default="1.1" rev-constraint-dynamic="1.1" callerrev="1.1.2"/>
				<artifacts>
					<artifact name="netlib-native_ref-linux-x86_64" type="jar" ext="jar" extra-classifier="natives" status="no" details="" size="1749371" time="0" location="/home/amr/.ivy2/cache/com.github.fommil.netlib/netlib-native_ref-linux-x86_64/jars/netlib-native_ref-linux-x86_64-1.1-natives.jar">
						<origin-location is-local="false" location="https://repo1.maven.org/maven2/com/github/fommil/netlib/netlib-native_ref-linux-x86_64/1.1/netlib-native_ref-linux-x86_64-1.1-natives.jar"/>
					</artifact>
				</artifacts>
			</revision>
		</module>
		<module organisation="com.github.fommil.netlib" name="netlib-native_ref-osx-x86_64">
			<revision name="1.1" status="release" pubdate="20131012003537" resolver="sbt-chain" artresolver="sbt-chain" homepage="" downloaded="false" searched="false" default="false" conf="compile, runtime(*), master(compile), runtime, compile(*), master" position="181">
				<license name="BSD 3 Clause" url="http://opensource.org/licenses/BSD-3-Clause"/>
				<metadata-artifact status="no" details="" size="7118" time="0" location="/home/amr/.ivy2/cache/com.github.fommil.netlib/netlib-native_ref-osx-x86_64/ivy-1.1.xml" searched="false" origin-is-local="false" origin-location="https://repo1.maven.org/maven2/com/github/fommil/netlib/netlib-native_ref-osx-x86_64/1.1/netlib-native_ref-osx-x86_64-1.1.pom"/>
				<caller organisation="com.github.fommil.netlib" name="all" conf="compile, runtime" rev="1.1" rev-constraint-default="1.1" rev-constraint-dynamic="1.1" callerrev="1.1.2"/>
				<artifacts>
					<artifact name="netlib-native_ref-osx-x86_64" type="jar" ext="jar" extra-classifier="natives" status="no" details="" size="1839499" time="0" location="/home/amr/.ivy2/cache/com.github.fommil.netlib/netlib-native_ref-osx-x86_64/jars/netlib-native_ref-osx-x86_64-1.1-natives.jar">
						<origin-location is-local="false" location="https://repo1.maven.org/maven2/com/github/fommil/netlib/netlib-native_ref-osx-x86_64/1.1/netlib-native_ref-osx-x86_64-1.1-natives.jar"/>
					</artifact>
				</artifacts>
			</revision>
		</module>
		<module organisation="com.github.fommil.netlib" name="native_ref-java">
			<revision name="1.1" status="release" pubdate="20131012003421" resolver="sbt-chain" artresolver="sbt-chain" homepage="" downloaded="false" searched="false" default="false" conf="compile, runtime(*), master(compile), runtime, compile(*), master" position="182">
				<license name="BSD 3 Clause" url="http://opensource.org/licenses/BSD-3-Clause"/>
				<metadata-artifact status="no" details="" size="7257" time="0" location="/home/amr/.ivy2/cache/com.github.fommil.netlib/native_ref-java/ivy-1.1.xml" searched="false" origin-is-local="false" origin-location="https://repo1.maven.org/maven2/com/github/fommil/netlib/native_ref-java/1.1/native_ref-java-1.1.pom"/>
				<caller organisation="com.github.fommil.netlib" name="netlib-native_ref-linux-armhf" conf="compile, runtime" rev="1.1" rev-constraint-default="1.1" rev-constraint-dynamic="1.1" callerrev="1.1"/>
				<caller organisation="com.github.fommil.netlib" name="netlib-native_ref-osx-x86_64" conf="compile, runtime" rev="1.1" rev-constraint-default="1.1" rev-constraint-dynamic="1.1" callerrev="1.1"/>
				<caller organisation="com.github.fommil.netlib" name="netlib-native_ref-win-i686" conf="compile, runtime" rev="1.1" rev-constraint-default="1.1" rev-constraint-dynamic="1.1" callerrev="1.1"/>
				<caller organisation="com.github.fommil.netlib" name="netlib-native_ref-win-x86_64" conf="compile, runtime" rev="1.1" rev-constraint-default="1.1" rev-constraint-dynamic="1.1" callerrev="1.1"/>
				<caller organisation="com.github.fommil.netlib" name="netlib-native_ref-linux-i686" conf="compile, runtime" rev="1.1" rev-constraint-default="1.1" rev-constraint-dynamic="1.1" callerrev="1.1"/>
				<caller organisation="com.github.fommil.netlib" name="netlib-native_ref-linux-x86_64" conf="compile, runtime" rev="1.1" rev-constraint-default="1.1" rev-constraint-dynamic="1.1" callerrev="1.1"/>
				<artifacts>
					<artifact name="native_ref-java" type="jar" ext="jar" status="no" details="" size="54461" time="0" location="/home/amr/.ivy2/cache/com.github.fommil.netlib/native_ref-java/jars/native_ref-java-1.1.jar">
						<origin-location is-local="false" location="https://repo1.maven.org/maven2/com/github/fommil/netlib/native_ref-java/1.1/native_ref-java-1.1.jar"/>
					</artifact>
				</artifacts>
			</revision>
		</module>
		<module organisation="com.github.fommil" name="jniloader">
			<revision name="1.1" status="release" pubdate="20131011223947" resolver="sbt-chain" artresolver="sbt-chain" homepage="https://github.com/fommil/jniloader" downloaded="false" searched="false" default="false" conf="compile, runtime(*), master(compile), runtime, compile(*), master" position="183">
				<license name="LGPL" url="http://www.gnu.org/licenses/lgpl.txt"/>
				<metadata-artifact status="no" details="" size="3319" time="0" location="/home/amr/.ivy2/cache/com.github.fommil/jniloader/ivy-1.1.xml" searched="false" origin-is-local="false" origin-location="https://repo1.maven.org/maven2/com/github/fommil/jniloader/1.1/jniloader-1.1.pom"/>
				<caller organisation="com.github.fommil.netlib" name="native_ref-java" conf="compile, runtime" rev="1.1" rev-constraint-default="1.1" rev-constraint-dynamic="1.1" callerrev="1.1"/>
				<caller organisation="com.github.fommil.netlib" name="native_system-java" conf="compile, runtime" rev="1.1" rev-constraint-default="1.1" rev-constraint-dynamic="1.1" callerrev="1.1"/>
				<artifacts>
					<artifact name="jniloader" type="jar" ext="jar" status="no" details="" size="8685" time="0" location="/home/amr/.ivy2/cache/com.github.fommil/jniloader/jars/jniloader-1.1.jar">
						<origin-location is-local="false" location="https://repo1.maven.org/maven2/com/github/fommil/jniloader/1.1/jniloader-1.1.jar"/>
					</artifact>
				</artifacts>
			</revision>
		</module>
		<module organisation="org.apache.spark" name="spark-mllib_2.11">
			<revision name="2.2.0" status="release" pubdate="20170701024144" resolver="public" artresolver="public" homepage="http://spark.apache.org/" downloaded="true" searched="true" default="false" conf="default, compile, runtime, default(compile), master" position="161">
				<license name="Apache 2.0 License" url="http://www.apache.org/licenses/LICENSE-2.0.html"/>
				<metadata-artifact status="successful" details="" size="8797" time="207" location="/home/amr/.ivy2/cache/org.apache.spark/spark-mllib_2.11/ivy-2.2.0.xml" searched="true" original-local-location="/home/amr/.ivy2/cache/org.apache.spark/spark-mllib_2.11/ivy-2.2.0.xml.original" origin-is-local="false" origin-location="https://repo1.maven.org/maven2/org/apache/spark/spark-mllib_2.11/2.2.0/spark-mllib_2.11-2.2.0.pom"/>
				<caller organisation="untitled1" name="untitled1_2.11" conf="compile" rev="2.2.0" rev-constraint-default="2.2.0" rev-constraint-dynamic="2.2.0" callerrev="1.0"/>
				<artifacts>
					<artifact name="spark-mllib_2.11" type="jar" ext="jar" status="no" details="" size="6501498" time="0" location="/home/amr/.ivy2/cache/org.apache.spark/spark-mllib_2.11/jars/spark-mllib_2.11-2.2.0.jar">
						<origin-location is-local="false" location="https://repo1.maven.org/maven2/org/apache/spark/spark-mllib_2.11/2.2.0/spark-mllib_2.11-2.2.0.jar"/>
					</artifact>
				</artifacts>
			</revision>
		</module>
		<module organisation="org.jpmml" name="pmml-model">
			<revision name="1.2.15" status="release" pubdate="20160514112555" resolver="sbt-chain" artresolver="sbt-chain" homepage="" downloaded="false" searched="false" default="false" conf="compile, runtime(*), master(compile), runtime, compile(*), master" position="177">
				<license name="BSD 3-Clause License" url="http://opensource.org/licenses/BSD-3-Clause"/>
				<metadata-artifact status="no" details="" size="7299" time="0" location="/home/amr/.ivy2/cache/org.jpmml/pmml-model/ivy-1.2.15.xml" searched="false" origin-is-local="false" origin-location="https://repo1.maven.org/maven2/org/jpmml/pmml-model/1.2.15/pmml-model-1.2.15.pom"/>
				<caller organisation="org.apache.spark" name="spark-mllib_2.11" conf="default, compile, runtime, master" rev="1.2.15" rev-constraint-default="1.2.15" rev-constraint-dynamic="1.2.15" callerrev="2.2.0"/>
				<artifacts>
					<artifact name="pmml-model" type="jar" ext="jar" status="no" details="" size="654216" time="0" location="/home/amr/.ivy2/cache/org.jpmml/pmml-model/jars/pmml-model-1.2.15.jar">
						<origin-location is-local="false" location="https://repo1.maven.org/maven2/org/jpmml/pmml-model/1.2.15/pmml-model-1.2.15.jar"/>
					</artifact>
				</artifacts>
			</revision>
		</module>
		<module organisation="org.jpmml" name="pmml-schema">
			<revision name="1.2.15" status="release" pubdate="20160514112426" resolver="sbt-chain" artresolver="sbt-chain" homepage="" downloaded="false" searched="false" default="false" conf="compile, runtime(*), master(compile), runtime, compile(*), master" position="178">
				<license name="BSD 3-Clause License" url="http://opensource.org/licenses/BSD-3-Clause"/>
				<metadata-artifact status="no" details="" size="6151" time="0" location="/home/amr/.ivy2/cache/org.jpmml/pmml-schema/ivy-1.2.15.xml" searched="false" origin-is-local="false" origin-location="https://repo1.maven.org/maven2/org/jpmml/pmml-schema/1.2.15/pmml-schema-1.2.15.pom"/>
				<caller organisation="org.jpmml" name="pmml-model" conf="compile, runtime" rev="1.2.15" rev-constraint-default="1.2.15" rev-constraint-dynamic="1.2.15" callerrev="1.2.15"/>
				<artifacts>
					<artifact name="pmml-schema" type="jar" ext="jar" status="no" details="" size="5310" time="0" location="/home/amr/.ivy2/cache/org.jpmml/pmml-schema/jars/pmml-schema-1.2.15.jar">
						<origin-location is-local="false" location="https://repo1.maven.org/maven2/org/jpmml/pmml-schema/1.2.15/pmml-schema-1.2.15.jar"/>
					</artifact>
				</artifacts>
			</revision>
		</module>
		<module organisation="org.apache.spark" name="spark-graphx_2.11">
			<revision name="2.2.0" status="release" pubdate="20170701023931" resolver="public" artresolver="public" homepage="http://spark.apache.org/" downloaded="true" searched="true" default="false" conf="compile, runtime(*), master(compile), runtime, compile(*), master" position="163">
				<license name="Apache 2.0 License" url="http://www.apache.org/licenses/LICENSE-2.0.html"/>
				<metadata-artifact status="successful" details="" size="6790" time="173" location="/home/amr/.ivy2/cache/org.apache.spark/spark-graphx_2.11/ivy-2.2.0.xml" searched="true" original-local-location="/home/amr/.ivy2/cache/org.apache.spark/spark-graphx_2.11/ivy-2.2.0.xml.original" origin-is-local="false" origin-location="https://repo1.maven.org/maven2/org/apache/spark/spark-graphx_2.11/2.2.0/spark-graphx_2.11-2.2.0.pom"/>
				<caller organisation="org.apache.spark" name="spark-mllib_2.11" conf="default, compile, runtime, master" rev="2.2.0" rev-constraint-default="2.2.0" rev-constraint-dynamic="2.2.0" callerrev="2.2.0"/>
				<artifacts>
					<artifact name="spark-graphx_2.11" type="jar" ext="jar" status="no" details="" size="708127" time="0" location="/home/amr/.ivy2/cache/org.apache.spark/spark-graphx_2.11/jars/spark-graphx_2.11-2.2.0.jar">
						<origin-location is-local="false" location="https://repo1.maven.org/maven2/org/apache/spark/spark-graphx_2.11/2.2.0/spark-graphx_2.11-2.2.0.jar"/>
					</artifact>
				</artifacts>
			</revision>
		</module>
		<module organisation="org.apache.spark" name="spark-mllib-local_2.11">
			<revision name="2.2.0" status="release" pubdate="20170701023014" resolver="public" artresolver="public" homepage="http://spark.apache.org/" downloaded="true" searched="true" default="false" conf="compile, runtime(*), master(compile), runtime, compile(*), master" position="164">
				<license name="Apache 2.0 License" url="http://www.apache.org/licenses/LICENSE-2.0.html"/>
				<metadata-artifact status="successful" details="" size="4273" time="175" location="/home/amr/.ivy2/cache/org.apache.spark/spark-mllib-local_2.11/ivy-2.2.0.xml" searched="true" original-local-location="/home/amr/.ivy2/cache/org.apache.spark/spark-mllib-local_2.11/ivy-2.2.0.xml.original" origin-is-local="false" origin-location="https://repo1.maven.org/maven2/org/apache/spark/spark-mllib-local_2.11/2.2.0/spark-mllib-local_2.11-2.2.0.pom"/>
				<caller organisation="org.apache.spark" name="spark-graphx_2.11" conf="compile, runtime" rev="2.2.0" rev-constraint-default="2.2.0" rev-constraint-dynamic="2.2.0" callerrev="2.2.0"/>
				<caller organisation="org.apache.spark" name="spark-mllib_2.11" conf="default, compile, runtime, master" rev="2.2.0" rev-constraint-default="2.2.0" rev-constraint-dynamic="2.2.0" callerrev="2.2.0"/>
				<artifacts>
					<artifact name="spark-mllib-local_2.11" type="jar" ext="jar" status="no" details="" size="182887" time="0" location="/home/amr/.ivy2/cache/org.apache.spark/spark-mllib-local_2.11/jars/spark-mllib-local_2.11-2.2.0.jar">
						<origin-location is-local="false" location="https://repo1.maven.org/maven2/org/apache/spark/spark-mllib-local_2.11/2.2.0/spark-mllib-local_2.11-2.2.0.jar"/>
					</artifact>
				</artifacts>
			</revision>
		</module>
		<module organisation="org.scalanlp" name="breeze_2.11">
			<revision name="0.13.1" status="release" pubdate="20170424083947" resolver="sbt-chain" artresolver="sbt-chain" homepage="http://scalanlp.org/" downloaded="false" searched="false" default="false" conf="default, compile, runtime(*), master(compile), runtime, default(compile), compile(*), master" position="165">
				<license name="Apache 2" url="http://www.apache.org/licenses/LICENSE-2.0.html"/>
				<metadata-artifact status="no" details="" size="4830" time="0" location="/home/amr/.ivy2/cache/org.scalanlp/breeze_2.11/ivy-0.13.1.xml" searched="false" origin-is-local="false" origin-location="https://repo1.maven.org/maven2/org/scalanlp/breeze_2.11/0.13.1/breeze_2.11-0.13.1.pom"/>
				<caller organisation="untitled1" name="untitled1_2.11" conf="compile" rev="0.13.1" rev-constraint-default="0.13.1" rev-constraint-dynamic="0.13.1" callerrev="1.0"/>
				<caller organisation="org.scalanlp" name="breeze-natives_2.11" conf="default, compile, runtime, master" rev="0.13.1" rev-constraint-default="0.13.1" rev-constraint-dynamic="0.13.1" callerrev="0.13.1"/>
				<caller organisation="org.apache.spark" name="spark-mllib_2.11" conf="default, compile, runtime, master" rev="0.13.1" rev-constraint-default="0.13.1" rev-constraint-dynamic="0.13.1" callerrev="2.2.0"/>
				<caller organisation="org.apache.spark" name="spark-mllib-local_2.11" conf="compile, runtime" rev="0.13.1" rev-constraint-default="0.13.1" rev-constraint-dynamic="0.13.1" callerrev="2.2.0"/>
				<artifacts>
					<artifact name="breeze_2.11" type="jar" ext="jar" status="no" details="" size="15113357" time="0" location="/home/amr/.ivy2/cache/org.scalanlp/breeze_2.11/jars/breeze_2.11-0.13.1.jar">
						<origin-location is-local="false" location="https://repo1.maven.org/maven2/org/scalanlp/breeze_2.11/0.13.1/breeze_2.11-0.13.1.jar"/>
					</artifact>
				</artifacts>
			</revision>
		</module>
		<module organisation="org.spire-math" name="spire_2.11">
			<revision name="0.13.0" status="release" pubdate="20161129063105" resolver="sbt-chain" artresolver="sbt-chain" homepage="http://spire-math.org" downloaded="false" searched="false" default="false" conf="compile, runtime(*), master(compile), runtime, compile(*), master" position="172">
				<license name="MIT" url="http://opensource.org/licenses/MIT"/>
				<metadata-artifact status="no" details="" size="3059" time="0" location="/home/amr/.ivy2/cache/org.spire-math/spire_2.11/ivy-0.13.0.xml" searched="false" origin-is-local="false" origin-location="https://repo1.maven.org/maven2/org/spire-math/spire_2.11/0.13.0/spire_2.11-0.13.0.pom"/>
				<caller organisation="org.scalanlp" name="breeze_2.11" conf="compile, runtime" rev="0.13.0" rev-constraint-default="0.13.0" rev-constraint-dynamic="0.13.0" callerrev="0.13.1"/>
				<artifacts>
					<artifact name="spire_2.11" type="jar" ext="jar" status="no" details="" size="10121868" time="0" location="/home/amr/.ivy2/cache/org.spire-math/spire_2.11/jars/spire_2.11-0.13.0.jar">
						<origin-location is-local="false" location="https://repo1.maven.org/maven2/org/spire-math/spire_2.11/0.13.0/spire_2.11-0.13.0.jar"/>
					</artifact>
				</artifacts>
			</revision>
		</module>
		<module organisation="org.spire-math" name="spire-macros_2.11">
			<revision name="0.13.0" status="release" pubdate="20161129063012" resolver="sbt-chain" artresolver="sbt-chain" homepage="http://spire-math.org" downloaded="false" searched="false" default="false" conf="compile, runtime(*), master(compile), runtime, compile(*), master" position="173">
				<license name="MIT" url="http://opensource.org/licenses/MIT"/>
				<metadata-artifact status="no" details="" size="3294" time="0" location="/home/amr/.ivy2/cache/org.spire-math/spire-macros_2.11/ivy-0.13.0.xml" searched="false" origin-is-local="false" origin-location="https://repo1.maven.org/maven2/org/spire-math/spire-macros_2.11/0.13.0/spire-macros_2.11-0.13.0.pom"/>
				<caller organisation="org.spire-math" name="spire_2.11" conf="compile, runtime" rev="0.13.0" rev-constraint-default="0.13.0" rev-constraint-dynamic="0.13.0" callerrev="0.13.0"/>
				<artifacts>
					<artifact name="spire-macros_2.11" type="jar" ext="jar" status="no" details="" size="87192" time="0" location="/home/amr/.ivy2/cache/org.spire-math/spire-macros_2.11/jars/spire-macros_2.11-0.13.0.jar">
						<origin-location is-local="false" location="https://repo1.maven.org/maven2/org/spire-math/spire-macros_2.11/0.13.0/spire-macros_2.11-0.13.0.jar"/>
					</artifact>
				</artifacts>
			</revision>
		</module>
		<module organisation="com.chuusai" name="shapeless_2.11">
			<revision name="2.3.2" status="release" pubdate="20160818135130" resolver="sbt-chain" artresolver="sbt-chain" homepage="https://github.com/milessabin/shapeless" downloaded="false" searched="false" default="false" conf="compile, runtime(*), master(compile), runtime, compile(*), master" position="175">
				<license name="Apache 2" url="http://www.apache.org/licenses/LICENSE-2.0.txt"/>
				<metadata-artifact status="no" details="" size="3226" time="0" location="/home/amr/.ivy2/cache/com.chuusai/shapeless_2.11/ivy-2.3.2.xml" searched="false" origin-is-local="false" origin-location="https://repo1.maven.org/maven2/com/chuusai/shapeless_2.11/2.3.2/shapeless_2.11-2.3.2.pom"/>
				<caller organisation="org.scalanlp" name="breeze_2.11" conf="compile, runtime" rev="2.3.2" rev-constraint-default="2.3.2" rev-constraint-dynamic="2.3.2" callerrev="0.13.1"/>
				<artifacts>
					<artifact name="shapeless_2.11" type="bundle" ext="jar" status="no" details="" size="3522616" time="0" location="/home/amr/.ivy2/cache/com.chuusai/shapeless_2.11/bundles/shapeless_2.11-2.3.2.jar">
						<origin-location is-local="false" location="https://repo1.maven.org/maven2/com/chuusai/shapeless_2.11/2.3.2/shapeless_2.11-2.3.2.jar"/>
					</artifact>
				</artifacts>
			</revision>
		</module>
		<module organisation="org.typelevel" name="macro-compat_2.11">
			<revision name="1.1.1" status="release" pubdate="20160215125037" resolver="sbt-chain" artresolver="sbt-chain" homepage="https://github.com/milessabin/macro-compat" downloaded="false" searched="false" default="false" conf="compile, runtime(*), master(compile), runtime, compile(*), master" position="176">
				<license name="Apache 2" url="http://www.apache.org/licenses/LICENSE-2.0.txt"/>
				<metadata-artifact status="no" details="" size="2964" time="0" location="/home/amr/.ivy2/cache/org.typelevel/macro-compat_2.11/ivy-1.1.1.xml" searched="false" origin-is-local="false" origin-location="https://repo1.maven.org/maven2/org/typelevel/macro-compat_2.11/1.1.1/macro-compat_2.11-1.1.1.pom"/>
				<caller organisation="com.chuusai" name="shapeless_2.11" conf="compile, runtime" rev="1.1.1" rev-constraint-default="1.1.1" rev-constraint-dynamic="1.1.1" callerrev="2.3.2"/>
				<artifacts>
					<artifact name="macro-compat_2.11" type="jar" ext="jar" status="no" details="" size="3142" time="0" location="/home/amr/.ivy2/cache/org.typelevel/macro-compat_2.11/jars/macro-compat_2.11-1.1.1.jar">
						<origin-location is-local="false" location="https://repo1.maven.org/maven2/org/typelevel/macro-compat_2.11/1.1.1/macro-compat_2.11-1.1.1.jar"/>
					</artifact>
				</artifacts>
			</revision>
		</module>
		<module organisation="org.typelevel" name="machinist_2.11">
			<revision name="0.6.1" status="release" pubdate="20161029171411" resolver="sbt-chain" artresolver="sbt-chain" homepage="http://github.com/typelevel/machinist" downloaded="false" searched="false" default="false" conf="compile, runtime(*), master(compile), runtime, compile(*), master" position="174">
				<license name="MIT" url="http://opensource.org/licenses/MIT"/>
				<metadata-artifact status="no" details="" size="2785" time="0" location="/home/amr/.ivy2/cache/org.typelevel/machinist_2.11/ivy-0.6.1.xml" searched="false" origin-is-local="false" origin-location="https://repo1.maven.org/maven2/org/typelevel/machinist_2.11/0.6.1/machinist_2.11-0.6.1.pom"/>
				<caller organisation="org.spire-math" name="spire-macros_2.11" conf="compile, runtime" rev="0.6.1" rev-constraint-default="0.6.1" rev-constraint-dynamic="0.6.1" callerrev="0.13.0"/>
				<caller organisation="org.spire-math" name="spire_2.11" conf="compile, runtime" rev="0.6.1" rev-constraint-default="0.6.1" rev-constraint-dynamic="0.6.1" callerrev="0.13.0"/>
				<artifacts>
					<artifact name="machinist_2.11" type="jar" ext="jar" status="no" details="" size="34603" time="0" location="/home/amr/.ivy2/cache/org.typelevel/machinist_2.11/jars/machinist_2.11-0.6.1.jar">
						<origin-location is-local="false" location="https://repo1.maven.org/maven2/org/typelevel/machinist_2.11/0.6.1/machinist_2.11-0.6.1.jar"/>
					</artifact>
				</artifacts>
			</revision>
		</module>
		<module organisation="com.github.rwl" name="jtransforms">
			<revision name="2.4.0" status="release" pubdate="20120519160656" resolver="sbt-chain" artresolver="sbt-chain" homepage="http://sourceforge.net/projects/jtransforms/" downloaded="false" searched="false" default="false" conf="compile, runtime(*), master(compile), runtime, compile(*), master" position="170">
				<license name="MPL" url="http://www.mozilla.org/MPL/2.0/index.txt"/>
				<license name="LGPL" url="http://www.gnu.org/licenses/lgpl-2.1.txt"/>
				<license name="GPL" url="http://www.gnu.org/licenses/gpl-2.0.txt"/>
				<metadata-artifact status="no" details="" size="2991" time="0" location="/home/amr/.ivy2/cache/com.github.rwl/jtransforms/ivy-2.4.0.xml" searched="false" origin-is-local="false" origin-location="https://repo1.maven.org/maven2/com/github/rwl/jtransforms/2.4.0/jtransforms-2.4.0.pom"/>
				<caller organisation="org.scalanlp" name="breeze_2.11" conf="compile, runtime" rev="2.4.0" rev-constraint-default="2.4.0" rev-constraint-dynamic="2.4.0" callerrev="0.13.1"/>
				<artifacts>
					<artifact name="jtransforms" type="jar" ext="jar" status="no" details="" size="764569" time="0" location="/home/amr/.ivy2/cache/com.github.rwl/jtransforms/jars/jtransforms-2.4.0.jar">
						<origin-location is-local="false" location="https://repo1.maven.org/maven2/com/github/rwl/jtransforms/2.4.0/jtransforms-2.4.0.jar"/>
					</artifact>
				</artifacts>
			</revision>
		</module>
		<module organisation="net.sf.opencsv" name="opencsv">
			<revision name="2.3" status="release" pubdate="20110728070018" resolver="sbt-chain" artresolver="sbt-chain" homepage="http://opencsv.sf.net" downloaded="false" searched="false" default="false" conf="compile, runtime(*), master(compile), runtime, compile(*), master" position="169">
				<license name="Apache 2" url="http://www.apache.org/licenses/LICENSE-2.0.txt"/>
				<metadata-artifact status="no" details="" size="3354" time="0" location="/home/amr/.ivy2/cache/net.sf.opencsv/opencsv/ivy-2.3.xml" searched="false" origin-is-local="false" origin-location="https://repo1.maven.org/maven2/net/sf/opencsv/opencsv/2.3/opencsv-2.3.pom"/>
				<caller organisation="org.scalanlp" name="breeze_2.11" conf="compile, runtime" rev="2.3" rev-constraint-default="2.3" rev-constraint-dynamic="2.3" callerrev="0.13.1"/>
				<artifacts>
					<artifact name="opencsv" type="jar" ext="jar" status="no" details="" size="19827" time="0" location="/home/amr/.ivy2/cache/net.sf.opencsv/opencsv/jars/opencsv-2.3.jar">
						<origin-location is-local="false" location="https://repo1.maven.org/maven2/net/sf/opencsv/opencsv/2.3/opencsv-2.3.jar"/>
					</artifact>
				</artifacts>
			</revision>
		</module>
		<module organisation="com.github.fommil.netlib" name="core">
			<revision name="1.1.2" status="release" pubdate="20131126135411" resolver="sbt-chain" artresolver="sbt-chain" homepage="" downloaded="false" searched="false" default="false" conf="compile, runtime(*), master(compile), runtime, compile(*), master" position="167">
				<license name="BSD 3 Clause" url="http://opensource.org/licenses/BSD-3-Clause"/>
				<metadata-artifact status="no" details="" size="4893" time="0" location="/home/amr/.ivy2/cache/com.github.fommil.netlib/core/ivy-1.1.2.xml" searched="false" origin-is-local="false" origin-location="https://repo1.maven.org/maven2/com/github/fommil/netlib/core/1.1.2/core-1.1.2.pom"/>
				<caller organisation="com.github.fommil.netlib" name="native_ref-java" conf="compile, runtime" rev="1.1" rev-constraint-default="1.1" rev-constraint-dynamic="1.1" callerrev="1.1"/>
				<caller organisation="org.apache.spark" name="spark-graphx_2.11" conf="compile, runtime" rev="1.1.2" rev-constraint-default="1.1.2" rev-constraint-dynamic="1.1.2" callerrev="2.2.0"/>
				<caller organisation="org.scalanlp" name="breeze_2.11" conf="compile, runtime" rev="1.1.2" rev-constraint-default="1.1.2" rev-constraint-dynamic="1.1.2" callerrev="0.13.1"/>
				<caller organisation="com.github.fommil.netlib" name="all" conf="compile, runtime" rev="1.1.2" rev-constraint-default="1.1.2" rev-constraint-dynamic="1.1.2" callerrev="1.1.2"/>
				<caller organisation="com.github.fommil.netlib" name="native_system-java" conf="compile, runtime" rev="1.1" rev-constraint-default="1.1" rev-constraint-dynamic="1.1" callerrev="1.1"/>
				<artifacts>
					<artifact name="core" type="jar" ext="jar" status="no" details="" size="164422" time="0" location="/home/amr/.ivy2/cache/com.github.fommil.netlib/core/jars/core-1.1.2.jar">
						<origin-location is-local="false" location="https://repo1.maven.org/maven2/com/github/fommil/netlib/core/1.1.2/core-1.1.2.jar"/>
					</artifact>
				</artifacts>
			</revision>
			<revision name="1.1" evicted="latest-revision" evicted-reason="" downloaded="false" searched="false" conf="compile, runtime(*), master(compile), runtime, compile(*), master" position="-1">
				<evicted-by rev="1.1.2"/>
				<caller organisation="com.github.fommil.netlib" name="native_ref-java" conf="compile, runtime" rev="1.1" rev-constraint-default="1.1" rev-constraint-dynamic="1.1" callerrev="1.1"/>
				<caller organisation="com.github.fommil.netlib" name="native_system-java" conf="compile, runtime" rev="1.1" rev-constraint-default="1.1" rev-constraint-dynamic="1.1" callerrev="1.1"/>
				<artifacts>
				</artifacts>
			</revision>
		</module>
		<module organisation="org.scalanlp" name="breeze-macros_2.11">
			<revision name="0.13.1" status="release" pubdate="20170424083551" resolver="sbt-chain" artresolver="sbt-chain" homepage="http://scalanlp.org/" downloaded="false" searched="false" default="false" conf="compile, runtime(*), master(compile), runtime, compile(*), master" position="166">
				<license name="Apache 2" url="http://www.apache.org/licenses/LICENSE-2.0.html"/>
				<metadata-artifact status="no" details="" size="3152" time="0" location="/home/amr/.ivy2/cache/org.scalanlp/breeze-macros_2.11/ivy-0.13.1.xml" searched="false" origin-is-local="false" origin-location="https://repo1.maven.org/maven2/org/scalanlp/breeze-macros_2.11/0.13.1/breeze-macros_2.11-0.13.1.pom"/>
				<caller organisation="org.scalanlp" name="breeze_2.11" conf="compile, runtime" rev="0.13.1" rev-constraint-default="0.13.1" rev-constraint-dynamic="0.13.1" callerrev="0.13.1"/>
				<artifacts>
					<artifact name="breeze-macros_2.11" type="jar" ext="jar" status="no" details="" size="187882" time="0" location="/home/amr/.ivy2/cache/org.scalanlp/breeze-macros_2.11/jars/breeze-macros_2.11-0.13.1.jar">
						<origin-location is-local="false" location="https://repo1.maven.org/maven2/org/scalanlp/breeze-macros_2.11/0.13.1/breeze-macros_2.11-0.13.1.jar"/>
					</artifact>
				</artifacts>
			</revision>
		</module>
		<module organisation="org.apache.spark" name="spark-streaming_2.11">
			<revision name="2.2.0" status="release" pubdate="20170701023448" resolver="public" artresolver="public" homepage="http://spark.apache.org/" downloaded="true" searched="true" default="false" conf="compile, runtime(*), master(compile), runtime, compile(*), master" position="162">
				<license name="Apache 2.0 License" url="http://www.apache.org/licenses/LICENSE-2.0.html"/>
				<metadata-artifact status="successful" details="" size="9548" time="202" location="/home/amr/.ivy2/cache/org.apache.spark/spark-streaming_2.11/ivy-2.2.0.xml" searched="true" original-local-location="/home/amr/.ivy2/cache/org.apache.spark/spark-streaming_2.11/ivy-2.2.0.xml.original" origin-is-local="false" origin-location="https://repo1.maven.org/maven2/org/apache/spark/spark-streaming_2.11/2.2.0/spark-streaming_2.11-2.2.0.pom"/>
				<caller organisation="org.apache.spark" name="spark-mllib_2.11" conf="default, compile, runtime, master" rev="2.2.0" rev-constraint-default="2.2.0" rev-constraint-dynamic="2.2.0" callerrev="2.2.0"/>
				<artifacts>
					<artifact name="spark-streaming_2.11" type="jar" ext="jar" status="no" details="" size="2179378" time="0" location="/home/amr/.ivy2/cache/org.apache.spark/spark-streaming_2.11/jars/spark-streaming_2.11-2.2.0.jar">
						<origin-location is-local="false" location="https://repo1.maven.org/maven2/org/apache/spark/spark-streaming_2.11/2.2.0/spark-streaming_2.11-2.2.0.jar"/>
					</artifact>
				</artifacts>
			</revision>
		</module>
		<module organisation="org.scala-lang" name="scalap">
			<revision name="2.11.8" status="release" pubdate="20160304172657" resolver="sbt-chain" artresolver="sbt-chain" homepage="http://www.scala-lang.org/" downloaded="false" searched="false" default="false" conf="compile, runtime(*), master(compile), runtime, compile(*), master" position="116">
				<license name="BSD 3-Clause" url="http://www.scala-lang.org/license.html"/>
				<metadata-artifact status="no" details="" size="2640" time="0" location="/home/amr/.ivy2/cache/org.scala-lang/scalap/ivy-2.11.8.xml" searched="false" origin-is-local="false" origin-location="https://repo1.maven.org/maven2/org/scala-lang/scalap/2.11.8/scalap-2.11.8.pom"/>
				<caller organisation="org.json4s" name="json4s-core_2.11" conf="compile, runtime" rev="2.11.8" rev-constraint-default="2.11.8" rev-constraint-dynamic="2.11.8" callerrev="3.2.11"/>
				<artifacts>
					<artifact name="scalap" type="jar" ext="jar" status="no" details="" size="802818" time="0" location="/home/amr/.ivy2/cache/org.scala-lang/scalap/jars/scalap-2.11.8.jar">
						<origin-location is-local="false" location="https://repo1.maven.org/maven2/org/scala-lang/scalap/2.11.8/scalap-2.11.8.jar"/>
					</artifact>
				</artifacts>
			</revision>
		</module>
		<module organisation="org.scala-lang" name="scala-compiler">
			<revision name="2.11.8" status="release" pubdate="20160304172647" resolver="sbt-chain" artresolver="sbt-chain" homepage="http://www.scala-lang.org/" downloaded="false" searched="false" default="false" conf="compile, runtime(*), master(compile), runtime, compile(*), master" position="117">
				<license name="BSD 3-Clause" url="http://www.scala-lang.org/license.html"/>
				<metadata-artifact status="no" details="" size="3259" time="0" location="/home/amr/.ivy2/cache/org.scala-lang/scala-compiler/ivy-2.11.8.xml" searched="false" origin-is-local="false" origin-location="https://repo1.maven.org/maven2/org/scala-lang/scala-compiler/2.11.8/scala-compiler-2.11.8.pom"/>
				<caller organisation="org.scala-lang" name="scalap" conf="compile, runtime" rev="2.11.8" rev-constraint-default="2.11.8" rev-constraint-dynamic="2.11.8" callerrev="2.11.8"/>
				<artifacts>
					<artifact name="scala-compiler" type="jar" ext="jar" status="no" details="" size="15487351" time="0" location="/home/amr/.ivy2/cache/org.scala-lang/scala-compiler/jars/scala-compiler-2.11.8.jar">
						<origin-location is-local="false" location="https://repo1.maven.org/maven2/org/scala-lang/scala-compiler/2.11.8/scala-compiler-2.11.8.jar"/>
					</artifact>
				</artifacts>
			</revision>
		</module>
		<module organisation="org.scala-lang.modules" name="scala-parser-combinators_2.11">
			<revision name="1.0.4" status="release" pubdate="20150430160747" resolver="sbt-chain" artresolver="sbt-chain" homepage="http://www.scala-lang.org/" downloaded="false" searched="false" default="false" conf="compile, runtime(*), master(compile), runtime, compile(*), master" position="120">
				<license name="BSD 3-clause" url="http://opensource.org/licenses/BSD-3-Clause"/>
				<metadata-artifact status="no" details="" size="2929" time="0" location="/home/amr/.ivy2/cache/org.scala-lang.modules/scala-parser-combinators_2.11/ivy-1.0.4.xml" searched="false" origin-is-local="false" origin-location="https://repo1.maven.org/maven2/org/scala-lang/modules/scala-parser-combinators_2.11/1.0.4/scala-parser-combinators_2.11-1.0.4.pom"/>
				<caller organisation="org.scala-lang" name="scala-compiler" conf="compile, runtime" rev="1.0.4" rev-constraint-default="1.0.4" rev-constraint-dynamic="1.0.4" callerrev="2.11.8"/>
				<artifacts>
					<artifact name="scala-parser-combinators_2.11" type="bundle" ext="jar" status="no" details="" size="423753" time="0" location="/home/amr/.ivy2/cache/org.scala-lang.modules/scala-parser-combinators_2.11/bundles/scala-parser-combinators_2.11-1.0.4.jar">
						<origin-location is-local="false" location="https://repo1.maven.org/maven2/org/scala-lang/modules/scala-parser-combinators_2.11/1.0.4/scala-parser-combinators_2.11-1.0.4.jar"/>
					</artifact>
				</artifacts>
			</revision>
		</module>
		<module organisation="org.scala-lang.modules" name="scala-xml_2.11">
			<revision name="1.0.4" status="release" pubdate="20150430155302" resolver="sbt-chain" artresolver="sbt-chain" homepage="http://www.scala-lang.org/" downloaded="false" searched="false" default="false" conf="compile, runtime(*), master(compile), runtime, compile(*), master" position="119">
				<license name="BSD 3-clause" url="http://opensource.org/licenses/BSD-3-Clause"/>
				<metadata-artifact status="no" details="" size="3137" time="0" location="/home/amr/.ivy2/cache/org.scala-lang.modules/scala-xml_2.11/ivy-1.0.4.xml" searched="false" origin-is-local="false" origin-location="https://repo1.maven.org/maven2/org/scala-lang/modules/scala-xml_2.11/1.0.4/scala-xml_2.11-1.0.4.pom"/>
				<caller organisation="org.scala-lang" name="scala-compiler" conf="compile, runtime" rev="1.0.4" rev-constraint-default="1.0.4" rev-constraint-dynamic="1.0.4" callerrev="2.11.8"/>
				<artifacts>
					<artifact name="scala-xml_2.11" type="bundle" ext="jar" status="no" details="" size="647891" time="0" location="/home/amr/.ivy2/cache/org.scala-lang.modules/scala-xml_2.11/bundles/scala-xml_2.11-1.0.4.jar">
						<origin-location is-local="false" location="https://repo1.maven.org/maven2/org/scala-lang/modules/scala-xml_2.11/1.0.4/scala-xml_2.11-1.0.4.jar"/>
					</artifact>
				</artifacts>
			</revision>
		</module>
		<module organisation="org.apache.spark" name="spark-sql_2.11">
			<revision name="2.2.0" status="release" pubdate="20170701024049" resolver="public" artresolver="public" homepage="http://spark.apache.org/" downloaded="true" searched="true" default="false" conf="default, compile, runtime(*), master(compile), runtime, default(compile), compile(*), master" position="52">
				<license name="Apache 2.0 License" url="http://www.apache.org/licenses/LICENSE-2.0.html"/>
				<metadata-artifact status="successful" details="" size="10225" time="255" location="/home/amr/.ivy2/cache/org.apache.spark/spark-sql_2.11/ivy-2.2.0.xml" searched="true" original-local-location="/home/amr/.ivy2/cache/org.apache.spark/spark-sql_2.11/ivy-2.2.0.xml.original" origin-is-local="false" origin-location="https://repo1.maven.org/maven2/org/apache/spark/spark-sql_2.11/2.2.0/spark-sql_2.11-2.2.0.pom"/>
				<caller organisation="untitled1" name="untitled1_2.11" conf="compile" rev="2.2.0" rev-constraint-default="2.2.0" rev-constraint-dynamic="2.2.0" callerrev="1.0"/>
				<caller organisation="org.apache.spark" name="spark-mllib_2.11" conf="default, compile, runtime, master" rev="2.2.0" rev-constraint-default="2.2.0" rev-constraint-dynamic="2.2.0" callerrev="2.2.0"/>
				<artifacts>
					<artifact name="spark-sql_2.11" type="jar" ext="jar" status="no" details="" size="7119821" time="0" location="/home/amr/.ivy2/cache/org.apache.spark/spark-sql_2.11/jars/spark-sql_2.11-2.2.0.jar">
						<origin-location is-local="false" location="https://repo1.maven.org/maven2/org/apache/spark/spark-sql_2.11/2.2.0/spark-sql_2.11-2.2.0.jar"/>
					</artifact>
				</artifacts>
			</revision>
		</module>
		<module organisation="org.apache.parquet" name="parquet-hadoop">
			<revision name="1.8.2" status="release" pubdate="20170119033643" resolver="sbt-chain" artresolver="sbt-chain" homepage="https://parquet.apache.org" downloaded="false" searched="false" default="false" conf="compile, runtime(*), master(compile), runtime, compile(*), master" position="158">
				<license name="The Apache Software License, Version 2.0" url="http://www.apache.org/licenses/LICENSE-2.0.txt"/>
				<metadata-artifact status="no" details="" size="7922" time="0" location="/home/amr/.ivy2/cache/org.apache.parquet/parquet-hadoop/ivy-1.8.2.xml" searched="false" origin-is-local="false" origin-location="https://repo1.maven.org/maven2/org/apache/parquet/parquet-hadoop/1.8.2/parquet-hadoop-1.8.2.pom"/>
				<caller organisation="org.apache.spark" name="spark-sql_2.11" conf="default, compile, runtime, master" rev="1.8.2" rev-constraint-default="1.8.2" rev-constraint-dynamic="1.8.2" callerrev="2.2.0"/>
				<artifacts>
					<artifact name="parquet-hadoop" type="jar" ext="jar" status="no" details="" size="250377" time="0" location="/home/amr/.ivy2/cache/org.apache.parquet/parquet-hadoop/jars/parquet-hadoop-1.8.2.jar">
						<origin-location is-local="false" location="https://repo1.maven.org/maven2/org/apache/parquet/parquet-hadoop/1.8.2/parquet-hadoop-1.8.2.jar"/>
					</artifact>
				</artifacts>
			</revision>
		</module>
		<module organisation="org.apache.parquet" name="parquet-jackson">
			<revision name="1.8.2" status="release" pubdate="20170119033020" resolver="sbt-chain" artresolver="sbt-chain" homepage="https://parquet.apache.org" downloaded="false" searched="false" default="false" conf="compile, runtime(*), master(compile), runtime, compile(*), master" position="160">
				<license name="The Apache Software License, Version 2.0" url="http://www.apache.org/licenses/LICENSE-2.0.txt"/>
				<metadata-artifact status="no" details="" size="7134" time="0" location="/home/amr/.ivy2/cache/org.apache.parquet/parquet-jackson/ivy-1.8.2.xml" searched="false" origin-is-local="false" origin-location="https://repo1.maven.org/maven2/org/apache/parquet/parquet-jackson/1.8.2/parquet-jackson-1.8.2.pom"/>
				<caller organisation="org.apache.parquet" name="parquet-hadoop" conf="compile, runtime" rev="1.8.2" rev-constraint-default="1.8.2" rev-constraint-dynamic="1.8.2" callerrev="1.8.2"/>
				<artifacts>
					<artifact name="parquet-jackson" type="jar" ext="jar" status="no" details="" size="1048116" time="0" location="/home/amr/.ivy2/cache/org.apache.parquet/parquet-jackson/jars/parquet-jackson-1.8.2.jar">
						<origin-location is-local="false" location="https://repo1.maven.org/maven2/org/apache/parquet/parquet-jackson/1.8.2/parquet-jackson-1.8.2.jar"/>
					</artifact>
				</artifacts>
			</revision>
		</module>
		<module organisation="org.apache.parquet" name="parquet-format">
			<revision name="2.3.1" status="release" pubdate="20151214193535" resolver="sbt-chain" artresolver="sbt-chain" homepage="http://parquet.apache.org/" downloaded="false" searched="false" default="false" conf="compile, runtime(*), master(compile), runtime, compile(*), master" position="159">
				<license name="The Apache Software License, Version 2.0" url="http://www.apache.org/licenses/LICENSE-2.0.txt"/>
				<metadata-artifact status="no" details="" size="4191" time="0" location="/home/amr/.ivy2/cache/org.apache.parquet/parquet-format/ivy-2.3.1.xml" searched="false" origin-is-local="false" origin-location="https://repo1.maven.org/maven2/org/apache/parquet/parquet-format/2.3.1/parquet-format-2.3.1.pom"/>
				<caller organisation="org.apache.parquet" name="parquet-hadoop" conf="compile, runtime" rev="2.3.1" rev-constraint-default="2.3.1" rev-constraint-dynamic="2.3.1" callerrev="1.8.2"/>
				<artifacts>
					<artifact name="parquet-format" type="jar" ext="jar" status="no" details="" size="390733" time="0" location="/home/amr/.ivy2/cache/org.apache.parquet/parquet-format/jars/parquet-format-2.3.1.jar">
						<origin-location is-local="false" location="https://repo1.maven.org/maven2/org/apache/parquet/parquet-format/2.3.1/parquet-format-2.3.1.jar"/>
					</artifact>
				</artifacts>
			</revision>
		</module>
		<module organisation="org.apache.parquet" name="parquet-column">
			<revision name="1.8.2" status="release" pubdate="20170119033007" resolver="sbt-chain" artresolver="sbt-chain" homepage="https://parquet.apache.org" downloaded="false" searched="false" default="false" conf="compile, runtime(*), master(compile), runtime, compile(*), master" position="155">
				<license name="The Apache Software License, Version 2.0" url="http://www.apache.org/licenses/LICENSE-2.0.txt"/>
				<metadata-artifact status="no" details="" size="8053" time="0" location="/home/amr/.ivy2/cache/org.apache.parquet/parquet-column/ivy-1.8.2.xml" searched="false" origin-is-local="false" origin-location="https://repo1.maven.org/maven2/org/apache/parquet/parquet-column/1.8.2/parquet-column-1.8.2.pom"/>
				<caller organisation="org.apache.spark" name="spark-sql_2.11" conf="default, compile, runtime, master" rev="1.8.2" rev-constraint-default="1.8.2" rev-constraint-dynamic="1.8.2" callerrev="2.2.0"/>
				<caller organisation="org.apache.parquet" name="parquet-hadoop" conf="compile, runtime" rev="1.8.2" rev-constraint-default="1.8.2" rev-constraint-dynamic="1.8.2" callerrev="1.8.2"/>
				<artifacts>
					<artifact name="parquet-column" type="jar" ext="jar" status="no" details="" size="956984" time="0" location="/home/amr/.ivy2/cache/org.apache.parquet/parquet-column/jars/parquet-column-1.8.2.jar">
						<origin-location is-local="false" location="https://repo1.maven.org/maven2/org/apache/parquet/parquet-column/1.8.2/parquet-column-1.8.2.jar"/>
					</artifact>
				</artifacts>
			</revision>
		</module>
		<module organisation="org.apache.parquet" name="parquet-encoding">
			<revision name="1.8.2" status="release" pubdate="20170119032936" resolver="sbt-chain" artresolver="sbt-chain" homepage="https://parquet.apache.org" downloaded="false" searched="false" default="false" conf="compile, runtime(*), master(compile), runtime, compile(*), master" position="157">
				<license name="The Apache Software License, Version 2.0" url="http://www.apache.org/licenses/LICENSE-2.0.txt"/>
				<metadata-artifact status="no" details="" size="6960" time="0" location="/home/amr/.ivy2/cache/org.apache.parquet/parquet-encoding/ivy-1.8.2.xml" searched="false" origin-is-local="false" origin-location="https://repo1.maven.org/maven2/org/apache/parquet/parquet-encoding/1.8.2/parquet-encoding-1.8.2.pom"/>
				<caller organisation="org.apache.parquet" name="parquet-column" conf="compile, runtime" rev="1.8.2" rev-constraint-default="1.8.2" rev-constraint-dynamic="1.8.2" callerrev="1.8.2"/>
				<artifacts>
					<artifact name="parquet-encoding" type="jar" ext="jar" status="no" details="" size="286071" time="0" location="/home/amr/.ivy2/cache/org.apache.parquet/parquet-encoding/jars/parquet-encoding-1.8.2.jar">
						<origin-location is-local="false" location="https://repo1.maven.org/maven2/org/apache/parquet/parquet-encoding/1.8.2/parquet-encoding-1.8.2.jar"/>
					</artifact>
				</artifacts>
			</revision>
		</module>
		<module organisation="org.apache.parquet" name="parquet-common">
			<revision name="1.8.2" status="release" pubdate="20170119032917" resolver="sbt-chain" artresolver="sbt-chain" homepage="https://parquet.apache.org" downloaded="false" searched="false" default="false" conf="compile, runtime(*), master(compile), runtime, compile(*), master" position="156">
				<license name="The Apache Software License, Version 2.0" url="http://www.apache.org/licenses/LICENSE-2.0.txt"/>
				<metadata-artifact status="no" details="" size="6909" time="0" location="/home/amr/.ivy2/cache/org.apache.parquet/parquet-common/ivy-1.8.2.xml" searched="false" origin-is-local="false" origin-location="https://repo1.maven.org/maven2/org/apache/parquet/parquet-common/1.8.2/parquet-common-1.8.2.pom"/>
				<caller organisation="org.apache.parquet" name="parquet-column" conf="compile, runtime" rev="1.8.2" rev-constraint-default="1.8.2" rev-constraint-dynamic="1.8.2" callerrev="1.8.2"/>
				<caller organisation="org.apache.parquet" name="parquet-encoding" conf="compile, runtime" rev="1.8.2" rev-constraint-default="1.8.2" rev-constraint-dynamic="1.8.2" callerrev="1.8.2"/>
				<artifacts>
					<artifact name="parquet-common" type="jar" ext="jar" status="no" details="" size="42032" time="0" location="/home/amr/.ivy2/cache/org.apache.parquet/parquet-common/jars/parquet-common-1.8.2.jar">
						<origin-location is-local="false" location="https://repo1.maven.org/maven2/org/apache/parquet/parquet-common/1.8.2/parquet-common-1.8.2.jar"/>
					</artifact>
				</artifacts>
			</revision>
		</module>
		<module organisation="org.apache.spark" name="spark-catalyst_2.11">
			<revision name="2.2.0" status="release" pubdate="20170701023800" resolver="public" artresolver="public" homepage="http://spark.apache.org/" downloaded="true" searched="true" default="false" conf="compile, runtime(*), master(compile), runtime, compile(*), master" position="150">
				<license name="Apache 2.0 License" url="http://www.apache.org/licenses/LICENSE-2.0.html"/>
				<metadata-artifact status="successful" details="" size="8165" time="177" location="/home/amr/.ivy2/cache/org.apache.spark/spark-catalyst_2.11/ivy-2.2.0.xml" searched="true" original-local-location="/home/amr/.ivy2/cache/org.apache.spark/spark-catalyst_2.11/ivy-2.2.0.xml.original" origin-is-local="false" origin-location="https://repo1.maven.org/maven2/org/apache/spark/spark-catalyst_2.11/2.2.0/spark-catalyst_2.11-2.2.0.pom"/>
				<caller organisation="org.apache.spark" name="spark-sql_2.11" conf="default, compile, runtime, master" rev="2.2.0" rev-constraint-default="2.2.0" rev-constraint-dynamic="2.2.0" callerrev="2.2.0"/>
				<artifacts>
					<artifact name="spark-catalyst_2.11" type="jar" ext="jar" status="no" details="" size="8270049" time="0" location="/home/amr/.ivy2/cache/org.apache.spark/spark-catalyst_2.11/jars/spark-catalyst_2.11-2.2.0.jar">
						<origin-location is-local="false" location="https://repo1.maven.org/maven2/org/apache/spark/spark-catalyst_2.11/2.2.0/spark-catalyst_2.11-2.2.0.jar"/>
					</artifact>
				</artifacts>
			</revision>
		</module>
		<module organisation="commons-codec" name="commons-codec">
			<revision name="1.10" status="release" pubdate="20141106161535" resolver="sbt-chain" artresolver="sbt-chain" homepage="http://commons.apache.org/proper/commons-codec/" downloaded="false" searched="false" default="false" conf="compile, runtime(*), master(compile), runtime, compile(*), master" position="154">
				<license name="Apache License, Version 2.0" url="http://www.apache.org/licenses/LICENSE-2.0.txt"/>
				<metadata-artifact status="no" details="" size="10608" time="0" location="/home/amr/.ivy2/cache/commons-codec/commons-codec/ivy-1.10.xml" searched="false" origin-is-local="false" origin-location="https://repo1.maven.org/maven2/commons-codec/commons-codec/1.10/commons-codec-1.10.pom"/>
				<caller organisation="org.apache.hadoop" name="hadoop-auth" conf="compile, runtime" rev="1.4" rev-constraint-default="1.4" rev-constraint-dynamic="1.4" callerrev="2.7.3"/>
				<caller organisation="commons-httpclient" name="commons-httpclient" conf="compile, runtime" rev="1.2" rev-constraint-default="1.2" rev-constraint-dynamic="1.2" callerrev="3.1"/>
				<caller organisation="org.apache.parquet" name="parquet-encoding" conf="compile, runtime" rev="1.5" rev-constraint-default="1.5" rev-constraint-dynamic="1.5" callerrev="1.8.2"/>
				<caller organisation="org.apache.hadoop" name="hadoop-yarn-server-nodemanager" conf="compile, runtime" rev="1.4" rev-constraint-default="1.4" rev-constraint-dynamic="1.4" callerrev="2.6.5"/>
				<caller organisation="org.apache.hadoop" name="hadoop-yarn-common" conf="compile, runtime" rev="1.4" rev-constraint-default="1.4" rev-constraint-dynamic="1.4" callerrev="2.6.5"/>
				<caller organisation="org.apache.hadoop" name="hadoop-common" conf="default, compile, runtime, master" rev="1.4" rev-constraint-default="1.4" rev-constraint-dynamic="1.4" callerrev="2.7.3"/>
				<caller organisation="org.apache.hadoop" name="hadoop-hdfs" conf="default, compile, runtime, master" rev="1.4" rev-constraint-default="1.4" rev-constraint-dynamic="1.4" callerrev="2.7.3"/>
				<caller organisation="net.java.dev.jets3t" name="jets3t" conf="compile, runtime" rev="1.8" rev-constraint-default="1.8" rev-constraint-dynamic="1.8" callerrev="0.9.3"/>
				<caller organisation="org.apache.httpcomponents" name="httpclient" conf="compile, runtime" rev="1.6" rev-constraint-default="1.6" rev-constraint-dynamic="1.6" callerrev="4.2.5"/>
				<caller organisation="org.apache.spark" name="spark-catalyst_2.11" conf="compile, runtime" rev="1.10" rev-constraint-default="1.10" rev-constraint-dynamic="1.10" callerrev="2.2.0"/>
				<caller organisation="org.apache.parquet" name="parquet-column" conf="compile, runtime" rev="1.5" rev-constraint-default="1.5" rev-constraint-dynamic="1.5" callerrev="1.8.2"/>
				<caller organisation="net.java.dev.jets3t" name="jets3t" conf="compile, runtime" rev="1.4" rev-constraint-default="1.4" rev-constraint-dynamic="1.4" callerrev="0.9.0"/>
				<caller organisation="org.apache.httpcomponents" name="httpclient" conf="compile, runtime" rev="1.6" rev-constraint-default="1.6" rev-constraint-dynamic="1.6" callerrev="4.3.6"/>
				<artifacts>
					<artifact name="commons-codec" type="jar" ext="jar" status="no" details="" size="284184" time="0" location="/home/amr/.ivy2/cache/commons-codec/commons-codec/jars/commons-codec-1.10.jar">
						<origin-location is-local="false" location="https://repo1.maven.org/maven2/commons-codec/commons-codec/1.10/commons-codec-1.10.jar"/>
					</artifact>
				</artifacts>
			</revision>
			<revision name="1.8" status="release" pubdate="20130423220435" resolver="sbt-chain" artresolver="sbt-chain" evicted="latest-revision" evicted-reason="" homepage="http://commons.apache.org/proper/commons-codec/" downloaded="false" searched="false" default="false" conf="compile, runtime(*), master(compile), runtime, compile(*), master" position="-1">
				<license name="The Apache Software License, Version 2.0" url="http://www.apache.org/licenses/LICENSE-2.0.txt"/>
				<metadata-artifact status="no" details="" size="9328" time="0" location="/home/amr/.ivy2/cache/commons-codec/commons-codec/ivy-1.8.xml" searched="false" origin-is-local="false" origin-location="https://repo1.maven.org/maven2/commons-codec/commons-codec/1.8/commons-codec-1.8.pom"/>
				<evicted-by rev="1.10"/>
				<caller organisation="net.java.dev.jets3t" name="jets3t" conf="compile, runtime" rev="1.8" rev-constraint-default="1.8" rev-constraint-dynamic="1.8" callerrev="0.9.3"/>
				<caller organisation="org.apache.httpcomponents" name="httpclient" conf="compile, runtime" rev="1.6" rev-constraint-default="1.6" rev-constraint-dynamic="1.6" callerrev="4.2.5"/>
				<caller organisation="org.apache.hadoop" name="hadoop-auth" conf="compile, runtime" rev="1.4" rev-constraint-default="1.4" rev-constraint-dynamic="1.4" callerrev="2.7.3"/>
				<caller organisation="commons-httpclient" name="commons-httpclient" conf="compile, runtime" rev="1.2" rev-constraint-default="1.2" rev-constraint-dynamic="1.2" callerrev="3.1"/>
				<caller organisation="net.java.dev.jets3t" name="jets3t" conf="compile, runtime" rev="1.4" rev-constraint-default="1.4" rev-constraint-dynamic="1.4" callerrev="0.9.0"/>
				<caller organisation="org.apache.hadoop" name="hadoop-yarn-server-nodemanager" conf="compile, runtime" rev="1.4" rev-constraint-default="1.4" rev-constraint-dynamic="1.4" callerrev="2.6.5"/>
				<caller organisation="org.apache.httpcomponents" name="httpclient" conf="compile, runtime" rev="1.6" rev-constraint-default="1.6" rev-constraint-dynamic="1.6" callerrev="4.3.6"/>
				<caller organisation="org.apache.hadoop" name="hadoop-yarn-common" conf="compile, runtime" rev="1.4" rev-constraint-default="1.4" rev-constraint-dynamic="1.4" callerrev="2.6.5"/>
				<caller organisation="org.apache.hadoop" name="hadoop-common" conf="default, compile, runtime, master" rev="1.4" rev-constraint-default="1.4" rev-constraint-dynamic="1.4" callerrev="2.7.3"/>
				<caller organisation="org.apache.hadoop" name="hadoop-hdfs" conf="default, compile, runtime, master" rev="1.4" rev-constraint-default="1.4" rev-constraint-dynamic="1.4" callerrev="2.7.3"/>
				<artifacts>
				</artifacts>
			</revision>
			<revision name="1.4" status="release" pubdate="20090809232217" resolver="sbt-chain" artresolver="sbt-chain" evicted="latest-revision" evicted-reason="" homepage="http://commons.apache.org/codec/" downloaded="false" searched="false" default="false" conf="compile, runtime(*), master(compile), runtime, compile(*), master" position="-1">
				<license name="The Apache Software License, Version 2.0" url="http://www.apache.org/licenses/LICENSE-2.0.txt"/>
				<metadata-artifact status="no" details="" size="5231" time="0" location="/home/amr/.ivy2/cache/commons-codec/commons-codec/ivy-1.4.xml" searched="false" origin-is-local="false" origin-location="https://repo1.maven.org/maven2/commons-codec/commons-codec/1.4/commons-codec-1.4.pom"/>
				<evicted-by rev="1.8"/>
				<caller organisation="org.apache.hadoop" name="hadoop-auth" conf="compile, runtime" rev="1.4" rev-constraint-default="1.4" rev-constraint-dynamic="1.4" callerrev="2.7.3"/>
				<caller organisation="org.apache.httpcomponents" name="httpclient" conf="compile, runtime" rev="1.6" rev-constraint-default="1.6" rev-constraint-dynamic="1.6" callerrev="4.2.5"/>
				<caller organisation="commons-httpclient" name="commons-httpclient" conf="compile, runtime" rev="1.2" rev-constraint-default="1.2" rev-constraint-dynamic="1.2" callerrev="3.1"/>
				<caller organisation="net.java.dev.jets3t" name="jets3t" conf="compile, runtime" rev="1.4" rev-constraint-default="1.4" rev-constraint-dynamic="1.4" callerrev="0.9.0"/>
				<caller organisation="org.apache.hadoop" name="hadoop-yarn-server-nodemanager" conf="compile, runtime" rev="1.4" rev-constraint-default="1.4" rev-constraint-dynamic="1.4" callerrev="2.6.5"/>
				<caller organisation="org.apache.hadoop" name="hadoop-yarn-common" conf="compile, runtime" rev="1.4" rev-constraint-default="1.4" rev-constraint-dynamic="1.4" callerrev="2.6.5"/>
				<caller organisation="org.apache.hadoop" name="hadoop-common" conf="default, compile, runtime, master" rev="1.4" rev-constraint-default="1.4" rev-constraint-dynamic="1.4" callerrev="2.7.3"/>
				<caller organisation="org.apache.hadoop" name="hadoop-hdfs" conf="default, compile, runtime, master" rev="1.4" rev-constraint-default="1.4" rev-constraint-dynamic="1.4" callerrev="2.7.3"/>
				<artifacts>
				</artifacts>
			</revision>
			<revision name="1.5" evicted="latest-revision" evicted-reason="" downloaded="false" searched="false" conf="compile, runtime(*), master(compile), runtime, compile(*), master" position="-1">
				<evicted-by rev="1.10"/>
				<caller organisation="org.apache.parquet" name="parquet-column" conf="compile, runtime" rev="1.5" rev-constraint-default="1.5" rev-constraint-dynamic="1.5" callerrev="1.8.2"/>
				<caller organisation="org.apache.parquet" name="parquet-encoding" conf="compile, runtime" rev="1.5" rev-constraint-default="1.5" rev-constraint-dynamic="1.5" callerrev="1.8.2"/>
				<artifacts>
				</artifacts>
			</revision>
			<revision name="1.6" evicted="latest-revision" evicted-reason="" downloaded="false" searched="false" conf="compile, runtime(*), master(compile), runtime, compile(*), master" position="-1">
				<evicted-by rev="1.8"/>
				<caller organisation="org.apache.httpcomponents" name="httpclient" conf="compile, runtime" rev="1.6" rev-constraint-default="1.6" rev-constraint-dynamic="1.6" callerrev="4.2.5"/>
				<caller organisation="org.apache.httpcomponents" name="httpclient" conf="compile, runtime" rev="1.6" rev-constraint-default="1.6" rev-constraint-dynamic="1.6" callerrev="4.3.6"/>
				<artifacts>
				</artifacts>
			</revision>
			<revision name="1.2" evicted="latest-revision" evicted-reason="" downloaded="false" searched="false" conf="runtime(*), master(compile), compile(*)" position="-1">
				<evicted-by rev="1.4"/>
				<caller organisation="commons-httpclient" name="commons-httpclient" conf="compile, runtime" rev="1.2" rev-constraint-default="1.2" rev-constraint-dynamic="1.2" callerrev="3.1"/>
				<artifacts>
				</artifacts>
			</revision>
		</module>
		<module organisation="org.antlr" name="antlr4-runtime">
			<revision name="4.5.3" status="release" pubdate="20160331013535" resolver="sbt-chain" artresolver="sbt-chain" homepage="" downloaded="false" searched="false" default="false" conf="compile, runtime(*), master(compile), runtime, compile(*), master" position="153">
				<license name="The BSD License" url="http://www.antlr.org/license.html"/>
				<metadata-artifact status="no" details="" size="3392" time="0" location="/home/amr/.ivy2/cache/org.antlr/antlr4-runtime/ivy-4.5.3.xml" searched="false" origin-is-local="false" origin-location="https://repo1.maven.org/maven2/org/antlr/antlr4-runtime/4.5.3/antlr4-runtime-4.5.3.pom"/>
				<caller organisation="org.apache.spark" name="spark-catalyst_2.11" conf="compile, runtime" rev="4.5.3" rev-constraint-default="4.5.3" rev-constraint-dynamic="4.5.3" callerrev="2.2.0"/>
				<artifacts>
					<artifact name="antlr4-runtime" type="jar" ext="jar" status="no" details="" size="302248" time="0" location="/home/amr/.ivy2/cache/org.antlr/antlr4-runtime/jars/antlr4-runtime-4.5.3.jar">
						<origin-location is-local="false" location="https://repo1.maven.org/maven2/org/antlr/antlr4-runtime/4.5.3/antlr4-runtime-4.5.3.jar"/>
					</artifact>
				</artifacts>
			</revision>
		</module>
		<module organisation="org.codehaus.janino" name="janino">
			<revision name="3.0.0" status="release" pubdate="20160707214521" resolver="sbt-chain" artresolver="sbt-chain" homepage="" downloaded="false" searched="false" default="false" conf="compile, runtime(*), master(compile), runtime, compile(*), master" position="151">
				<license name="New BSD License" url="http://dist.codehaus.org/janino/new_bsd_license.txt"/>
				<metadata-artifact status="no" details="" size="5028" time="0" location="/home/amr/.ivy2/cache/org.codehaus.janino/janino/ivy-3.0.0.xml" searched="false" origin-is-local="false" origin-location="https://repo1.maven.org/maven2/org/codehaus/janino/janino/3.0.0/janino-3.0.0.pom"/>
				<caller organisation="org.apache.spark" name="spark-catalyst_2.11" conf="compile, runtime" rev="3.0.0" rev-constraint-default="3.0.0" rev-constraint-dynamic="3.0.0" callerrev="2.2.0"/>
				<artifacts>
					<artifact name="janino" type="jar" ext="jar" status="no" details="" size="735574" time="0" location="/home/amr/.ivy2/cache/org.codehaus.janino/janino/jars/janino-3.0.0.jar">
						<origin-location is-local="false" location="https://repo1.maven.org/maven2/org/codehaus/janino/janino/3.0.0/janino-3.0.0.jar"/>
					</artifact>
				</artifacts>
			</revision>
		</module>
		<module organisation="org.codehaus.janino" name="commons-compiler">
			<revision name="3.0.0" status="release" pubdate="20160707214322" resolver="sbt-chain" artresolver="sbt-chain" homepage="" downloaded="false" searched="false" default="false" conf="compile, runtime(*), master(compile), runtime, compile(*), master" position="152">
				<license name="New BSD License" url="http://dist.codehaus.org/janino/new_bsd_license.txt"/>
				<metadata-artifact status="no" details="" size="4770" time="0" location="/home/amr/.ivy2/cache/org.codehaus.janino/commons-compiler/ivy-3.0.0.xml" searched="false" origin-is-local="false" origin-location="https://repo1.maven.org/maven2/org/codehaus/janino/commons-compiler/3.0.0/commons-compiler-3.0.0.pom"/>
				<caller organisation="org.apache.spark" name="spark-catalyst_2.11" conf="compile, runtime" rev="3.0.0" rev-constraint-default="3.0.0" rev-constraint-dynamic="3.0.0" callerrev="2.2.0"/>
				<caller organisation="org.codehaus.janino" name="janino" conf="compile, runtime" rev="3.0.0" rev-constraint-default="3.0.0" rev-constraint-dynamic="3.0.0" callerrev="3.0.0"/>
				<artifacts>
					<artifact name="commons-compiler" type="jar" ext="jar" status="no" details="" size="36627" time="0" location="/home/amr/.ivy2/cache/org.codehaus.janino/commons-compiler/jars/commons-compiler-3.0.0.jar">
						<origin-location is-local="false" location="https://repo1.maven.org/maven2/org/codehaus/janino/commons-compiler/3.0.0/commons-compiler-3.0.0.jar"/>
					</artifact>
				</artifacts>
			</revision>
		</module>
		<module organisation="org.scala-lang" name="scala-reflect">
			<revision name="2.11.8" status="release" pubdate="20160304172641" resolver="sbt-chain" artresolver="sbt-chain" homepage="http://www.scala-lang.org/" extra-info.apiURL="http://www.scala-lang.org/api/2.11.8/" downloaded="false" searched="false" default="false" conf="compile, runtime(*), master(compile), runtime, compile(*), master" position="118">
				<license name="BSD 3-Clause" url="http://www.scala-lang.org/license.html"/>
				<metadata-artifact status="no" details="" size="2825" time="0" location="/home/amr/.ivy2/cache/org.scala-lang/scala-reflect/ivy-2.11.8.xml" searched="false" origin-is-local="false" origin-location="https://repo1.maven.org/maven2/org/scala-lang/scala-reflect/2.11.8/scala-reflect-2.11.8.pom"/>
				<caller organisation="org.scalanlp" name="breeze-macros_2.11" conf="compile, runtime" rev="2.11.8" rev-constraint-default="2.11.8" rev-constraint-dynamic="2.11.8" callerrev="0.13.1"/>
				<caller organisation="org.apache.spark" name="spark-catalyst_2.11" conf="compile, runtime" rev="2.11.8" rev-constraint-default="2.11.8" rev-constraint-dynamic="2.11.8" callerrev="2.2.0"/>
				<caller organisation="org.scala-lang" name="scala-compiler" conf="compile, runtime" rev="2.11.8" rev-constraint-default="2.11.8" rev-constraint-dynamic="2.11.8" callerrev="2.11.8"/>
				<caller organisation="com.fasterxml.jackson.module" name="jackson-module-scala_2.11" conf="compile, runtime" rev="2.11.8" rev-constraint-default="2.11.8" rev-constraint-dynamic="2.11.8" callerrev="2.6.5"/>
				<caller organisation="com.github.martincooper" name="scala-datatable_2.11" conf="default, compile, runtime, master" rev="2.11.8" rev-constraint-default="2.11.8" rev-constraint-dynamic="2.11.8" callerrev="0.7.0"/>
				<caller organisation="org.typelevel" name="machinist_2.11" conf="compile, runtime" rev="2.11.8" rev-constraint-default="2.11.8" rev-constraint-dynamic="2.11.8" callerrev="0.6.1"/>
				<artifacts>
					<artifact name="scala-reflect" type="jar" ext="jar" status="no" details="" size="4573750" time="0" location="/home/amr/.ivy2/cache/org.scala-lang/scala-reflect/jars/scala-reflect-2.11.8.jar">
						<origin-location is-local="false" location="https://repo1.maven.org/maven2/org/scala-lang/scala-reflect/2.11.8/scala-reflect-2.11.8.jar"/>
					</artifact>
				</artifacts>
			</revision>
		</module>
		<module organisation="org.apache.spark" name="spark-core_2.11">
			<revision name="2.2.0" status="release" pubdate="20170701023432" resolver="public" artresolver="public" homepage="http://spark.apache.org/" downloaded="true" searched="true" default="false" conf="default, compile, runtime(*), master(compile), runtime, default(compile), compile(*), master" position="57">
				<license name="Apache 2.0 License" url="http://www.apache.org/licenses/LICENSE-2.0.html"/>
				<metadata-artifact status="successful" details="" size="21322" time="392" location="/home/amr/.ivy2/cache/org.apache.spark/spark-core_2.11/ivy-2.2.0.xml" searched="true" original-local-location="/home/amr/.ivy2/cache/org.apache.spark/spark-core_2.11/ivy-2.2.0.xml.original" origin-is-local="false" origin-location="https://repo1.maven.org/maven2/org/apache/spark/spark-core_2.11/2.2.0/spark-core_2.11-2.2.0.pom"/>
				<caller organisation="untitled1" name="untitled1_2.11" conf="compile" rev="2.2.0" rev-constraint-default="2.2.0" rev-constraint-dynamic="2.2.0" callerrev="1.0"/>
				<caller organisation="org.apache.spark" name="spark-sql_2.11" conf="default, compile, runtime, master" rev="2.2.0" rev-constraint-default="2.2.0" rev-constraint-dynamic="2.2.0" callerrev="2.2.0"/>
				<caller organisation="org.apache.spark" name="spark-graphx_2.11" conf="compile, runtime" rev="2.2.0" rev-constraint-default="2.2.0" rev-constraint-dynamic="2.2.0" callerrev="2.2.0"/>
				<caller organisation="org.apache.spark" name="spark-streaming_2.11" conf="compile, runtime" rev="2.2.0" rev-constraint-default="2.2.0" rev-constraint-dynamic="2.2.0" callerrev="2.2.0"/>
				<caller organisation="org.apache.spark" name="spark-catalyst_2.11" conf="compile, runtime" rev="2.2.0" rev-constraint-default="2.2.0" rev-constraint-dynamic="2.2.0" callerrev="2.2.0"/>
				<caller organisation="org.apache.spark" name="spark-mllib_2.11" conf="default, compile, runtime, master" rev="2.2.0" rev-constraint-default="2.2.0" rev-constraint-dynamic="2.2.0" callerrev="2.2.0"/>
				<artifacts>
					<artifact name="spark-core_2.11" type="jar" ext="jar" status="no" details="" size="12465629" time="0" location="/home/amr/.ivy2/cache/org.apache.spark/spark-core_2.11/jars/spark-core_2.11-2.2.0.jar">
						<origin-location is-local="false" location="https://repo1.maven.org/maven2/org/apache/spark/spark-core_2.11/2.2.0/spark-core_2.11-2.2.0.jar"/>
					</artifact>
				</artifacts>
			</revision>
		</module>
		<module organisation="net.sf.py4j" name="py4j">
			<revision name="0.10.4" status="release" pubdate="20161016123920" resolver="sbt-chain" artresolver="sbt-chain" homepage="" downloaded="false" searched="false" default="false" conf="compile, runtime(*), master(compile), runtime, compile(*), master" position="148">
				<license name="The New BSD License" url="http://www.opensource.org/licenses/bsd-license.html"/>
				<metadata-artifact status="no" details="" size="3446" time="0" location="/home/amr/.ivy2/cache/net.sf.py4j/py4j/ivy-0.10.4.xml" searched="false" origin-is-local="false" origin-location="https://repo1.maven.org/maven2/net/sf/py4j/py4j/0.10.4/py4j-0.10.4.pom"/>
				<caller organisation="org.apache.spark" name="spark-core_2.11" conf="compile, runtime" rev="0.10.4" rev-constraint-default="0.10.4" rev-constraint-dynamic="0.10.4" callerrev="2.2.0"/>
				<artifacts>
					<artifact name="py4j" type="jar" ext="jar" status="no" details="" size="115472" time="0" location="/home/amr/.ivy2/cache/net.sf.py4j/py4j/jars/py4j-0.10.4.jar">
						<origin-location is-local="false" location="https://repo1.maven.org/maven2/net/sf/py4j/py4j/0.10.4/py4j-0.10.4.jar"/>
					</artifact>
				</artifacts>
			</revision>
		</module>
		<module organisation="net.razorvine" name="pyrolite">
			<revision name="4.13" status="release" pubdate="20160909004659" resolver="sbt-chain" artresolver="sbt-chain" homepage="https://github.com/irmen/Pyrolite" downloaded="false" searched="false" default="false" conf="compile, runtime(*), master(compile), runtime, compile(*), master" position="147">
				<license name="MIT License" url="https://raw.githubusercontent.com/irmen/Pyrolite/master/LICENSE"/>
				<metadata-artifact status="no" details="" size="4025" time="0" location="/home/amr/.ivy2/cache/net.razorvine/pyrolite/ivy-4.13.xml" searched="false" origin-is-local="false" origin-location="https://repo1.maven.org/maven2/net/razorvine/pyrolite/4.13/pyrolite-4.13.pom"/>
				<caller organisation="org.apache.spark" name="spark-core_2.11" conf="compile, runtime" rev="4.13" rev-constraint-default="4.13" rev-constraint-dynamic="4.13" callerrev="2.2.0"/>
				<artifacts>
					<artifact name="pyrolite" type="jar" ext="jar" status="no" details="" size="94796" time="0" location="/home/amr/.ivy2/cache/net.razorvine/pyrolite/jars/pyrolite-4.13.jar">
						<origin-location is-local="false" location="https://repo1.maven.org/maven2/net/razorvine/pyrolite/4.13/pyrolite-4.13.jar"/>
					</artifact>
				</artifacts>
			</revision>
		</module>
		<module organisation="org.apache.ivy" name="ivy">
			<revision name="2.4.0" status="release" pubdate="20141222184010" resolver="sbt-chain" artresolver="sbt-chain" homepage="http://ant.apache.org/ivy/" downloaded="false" searched="false" default="false" conf="compile, runtime(*), master(compile), runtime, compile(*), master" position="145">
				<license name="The Apache Software License, Version 2.0" url="http://www.apache.org/licenses/LICENSE-2.0.txt"/>
				<metadata-artifact status="no" details="" size="5566" time="0" location="/home/amr/.ivy2/cache/org.apache.ivy/ivy/ivy-2.4.0.xml" searched="false" origin-is-local="false" origin-location="https://repo1.maven.org/maven2/org/apache/ivy/ivy/2.4.0/ivy-2.4.0.pom"/>
				<caller organisation="org.apache.spark" name="spark-core_2.11" conf="compile, runtime" rev="2.4.0" rev-constraint-default="2.4.0" rev-constraint-dynamic="2.4.0" callerrev="2.2.0"/>
				<artifacts>
					<artifact name="ivy" type="jar" ext="jar" status="no" details="" size="1282424" time="0" location="/home/amr/.ivy2/cache/org.apache.ivy/ivy/jars/ivy-2.4.0.jar">
						<origin-location is-local="false" location="https://repo1.maven.org/maven2/org/apache/ivy/ivy/2.4.0/ivy-2.4.0.jar"/>
					</artifact>
				</artifacts>
			</revision>
		</module>
		<module organisation="com.fasterxml.jackson.module" name="jackson-module-scala_2.11">
			<revision name="2.6.5" status="release" pubdate="20160301081958" resolver="sbt-chain" artresolver="sbt-chain" homepage="http://wiki.fasterxml.com/JacksonModuleScala" downloaded="false" searched="false" default="false" conf="compile, runtime(*), master(compile), runtime, compile(*), master" position="143">
				<license name="The Apache Software License, Version 2.0" url="http://www.apache.org/licenses/LICENSE-2.0.txt"/>
				<metadata-artifact status="no" details="" size="4217" time="0" location="/home/amr/.ivy2/cache/com.fasterxml.jackson.module/jackson-module-scala_2.11/ivy-2.6.5.xml" searched="false" origin-is-local="false" origin-location="https://repo1.maven.org/maven2/com/fasterxml/jackson/module/jackson-module-scala_2.11/2.6.5/jackson-module-scala_2.11-2.6.5.pom"/>
				<caller organisation="org.apache.spark" name="spark-core_2.11" conf="compile, runtime" rev="2.6.5" rev-constraint-default="2.6.5" rev-constraint-dynamic="2.6.5" callerrev="2.2.0"/>
				<artifacts>
					<artifact name="jackson-module-scala_2.11" type="bundle" ext="jar" status="no" details="" size="515604" time="0" location="/home/amr/.ivy2/cache/com.fasterxml.jackson.module/jackson-module-scala_2.11/bundles/jackson-module-scala_2.11-2.6.5.jar">
						<origin-location is-local="false" location="https://repo1.maven.org/maven2/com/fasterxml/jackson/module/jackson-module-scala_2.11/2.6.5/jackson-module-scala_2.11-2.6.5.jar"/>
					</artifact>
				</artifacts>
			</revision>
		</module>
		<module organisation="com.fasterxml.jackson.module" name="jackson-module-paranamer">
			<revision name="2.6.5" status="release" pubdate="20160119081604" resolver="sbt-chain" artresolver="sbt-chain" homepage="http://wiki.fasterxml.com/JacksonHome" downloaded="false" searched="false" default="false" conf="compile, runtime(*), master(compile), runtime, compile(*), master" position="144">
				<license name="The Apache Software License, Version 2.0" url="http://www.apache.org/licenses/LICENSE-2.0.txt"/>
				<metadata-artifact status="no" details="" size="7636" time="0" location="/home/amr/.ivy2/cache/com.fasterxml.jackson.module/jackson-module-paranamer/ivy-2.6.5.xml" searched="false" origin-is-local="false" origin-location="https://repo1.maven.org/maven2/com/fasterxml/jackson/module/jackson-module-paranamer/2.6.5/jackson-module-paranamer-2.6.5.pom"/>
				<caller organisation="com.fasterxml.jackson.module" name="jackson-module-scala_2.11" conf="compile, runtime" rev="2.6.5" rev-constraint-default="2.6.5" rev-constraint-dynamic="2.6.5" callerrev="2.6.5"/>
				<artifacts>
					<artifact name="jackson-module-paranamer" type="bundle" ext="jar" status="no" details="" size="41263" time="0" location="/home/amr/.ivy2/cache/com.fasterxml.jackson.module/jackson-module-paranamer/bundles/jackson-module-paranamer-2.6.5.jar">
						<origin-location is-local="false" location="https://repo1.maven.org/maven2/com/fasterxml/jackson/module/jackson-module-paranamer/2.6.5/jackson-module-paranamer-2.6.5.jar"/>
					</artifact>
				</artifacts>
			</revision>
		</module>
		<module organisation="io.dropwizard.metrics" name="metrics-graphite">
			<revision name="3.1.2" status="release" pubdate="20150426060008" resolver="sbt-chain" artresolver="sbt-chain" homepage="" downloaded="false" searched="false" default="false" conf="compile, runtime(*), master(compile), runtime, compile(*), master" position="142">
				<license name="Apache License 2.0" url="http://www.apache.org/licenses/LICENSE-2.0.html"/>
				<metadata-artifact status="no" details="" size="5373" time="0" location="/home/amr/.ivy2/cache/io.dropwizard.metrics/metrics-graphite/ivy-3.1.2.xml" searched="false" origin-is-local="false" origin-location="https://repo1.maven.org/maven2/io/dropwizard/metrics/metrics-graphite/3.1.2/metrics-graphite-3.1.2.pom"/>
				<caller organisation="org.apache.spark" name="spark-core_2.11" conf="compile, runtime" rev="3.1.2" rev-constraint-default="3.1.2" rev-constraint-dynamic="3.1.2" callerrev="2.2.0"/>
				<artifacts>
					<artifact name="metrics-graphite" type="bundle" ext="jar" status="no" details="" size="20852" time="0" location="/home/amr/.ivy2/cache/io.dropwizard.metrics/metrics-graphite/bundles/metrics-graphite-3.1.2.jar">
						<origin-location is-local="false" location="https://repo1.maven.org/maven2/io/dropwizard/metrics/metrics-graphite/3.1.2/metrics-graphite-3.1.2.jar"/>
					</artifact>
				</artifacts>
			</revision>
		</module>
		<module organisation="io.dropwizard.metrics" name="metrics-json">
			<revision name="3.1.2" status="release" pubdate="20150426060149" resolver="sbt-chain" artresolver="sbt-chain" homepage="" downloaded="false" searched="false" default="false" conf="compile, runtime(*), master(compile), runtime, compile(*), master" position="141">
				<license name="Apache License 2.0" url="http://www.apache.org/licenses/LICENSE-2.0.html"/>
				<metadata-artifact status="no" details="" size="5424" time="0" location="/home/amr/.ivy2/cache/io.dropwizard.metrics/metrics-json/ivy-3.1.2.xml" searched="false" origin-is-local="false" origin-location="https://repo1.maven.org/maven2/io/dropwizard/metrics/metrics-json/3.1.2/metrics-json-3.1.2.pom"/>
				<caller organisation="org.apache.spark" name="spark-core_2.11" conf="compile, runtime" rev="3.1.2" rev-constraint-default="3.1.2" rev-constraint-dynamic="3.1.2" callerrev="2.2.0"/>
				<artifacts>
					<artifact name="metrics-json" type="bundle" ext="jar" status="no" details="" size="15827" time="0" location="/home/amr/.ivy2/cache/io.dropwizard.metrics/metrics-json/bundles/metrics-json-3.1.2.jar">
						<origin-location is-local="false" location="https://repo1.maven.org/maven2/io/dropwizard/metrics/metrics-json/3.1.2/metrics-json-3.1.2.jar"/>
					</artifact>
				</artifacts>
			</revision>
		</module>
		<module organisation="io.dropwizard.metrics" name="metrics-jvm">
			<revision name="3.1.2" status="release" pubdate="20150426055923" resolver="sbt-chain" artresolver="sbt-chain" homepage="" downloaded="false" searched="false" default="false" conf="compile, runtime(*), master(compile), runtime, compile(*), master" position="140">
				<license name="Apache License 2.0" url="http://www.apache.org/licenses/LICENSE-2.0.html"/>
				<metadata-artifact status="no" details="" size="5156" time="0" location="/home/amr/.ivy2/cache/io.dropwizard.metrics/metrics-jvm/ivy-3.1.2.xml" searched="false" origin-is-local="false" origin-location="https://repo1.maven.org/maven2/io/dropwizard/metrics/metrics-jvm/3.1.2/metrics-jvm-3.1.2.pom"/>
				<caller organisation="org.apache.spark" name="spark-core_2.11" conf="compile, runtime" rev="3.1.2" rev-constraint-default="3.1.2" rev-constraint-dynamic="3.1.2" callerrev="2.2.0"/>
				<artifacts>
					<artifact name="metrics-jvm" type="bundle" ext="jar" status="no" details="" size="39280" time="0" location="/home/amr/.ivy2/cache/io.dropwizard.metrics/metrics-jvm/bundles/metrics-jvm-3.1.2.jar">
						<origin-location is-local="false" location="https://repo1.maven.org/maven2/io/dropwizard/metrics/metrics-jvm/3.1.2/metrics-jvm-3.1.2.jar"/>
					</artifact>
				</artifacts>
			</revision>
		</module>
		<module organisation="com.clearspring.analytics" name="stream">
			<revision name="2.7.0" status="release" pubdate="20140523154148" resolver="sbt-chain" artresolver="sbt-chain" homepage="https://github.com/addthis/stream-lib" downloaded="false" searched="false" default="false" conf="compile, runtime(*), master(compile), runtime, compile(*), master" position="139">
				<license name="Apache License, Version 2.0" url="http://www.apache.org/licenses/LICENSE-2.0.txt"/>
				<metadata-artifact status="no" details="" size="4347" time="0" location="/home/amr/.ivy2/cache/com.clearspring.analytics/stream/ivy-2.7.0.xml" searched="false" origin-is-local="false" origin-location="https://repo1.maven.org/maven2/com/clearspring/analytics/stream/2.7.0/stream-2.7.0.pom"/>
				<caller organisation="org.apache.spark" name="spark-core_2.11" conf="compile, runtime" rev="2.7.0" rev-constraint-default="2.7.0" rev-constraint-dynamic="2.7.0" callerrev="2.2.0"/>
				<artifacts>
					<artifact name="stream" type="jar" ext="jar" status="no" details="" size="174351" time="0" location="/home/amr/.ivy2/cache/com.clearspring.analytics/stream/jars/stream-2.7.0.jar">
						<origin-location is-local="false" location="https://repo1.maven.org/maven2/com/clearspring/analytics/stream/2.7.0/stream-2.7.0.jar"/>
					</artifact>
				</artifacts>
			</revision>
		</module>
		<module organisation="io.netty" name="netty">
			<revision name="3.9.9.Final" status="release" pubdate="20150721100220" resolver="sbt-chain" artresolver="sbt-chain" homepage="http://netty.io/" downloaded="false" searched="false" default="false" conf="compile, runtime(*), master(compile), runtime, compile(*), master" position="138">
				<license name="Apache License, Version 2.0" url="http://www.apache.org/licenses/LICENSE-2.0"/>
				<metadata-artifact status="no" details="" size="7196" time="0" location="/home/amr/.ivy2/cache/io.netty/netty/ivy-3.9.9.Final.xml" searched="false" origin-is-local="false" origin-location="https://repo1.maven.org/maven2/io/netty/netty/3.9.9.Final/netty-3.9.9.Final.pom"/>
				<caller organisation="org.apache.zookeeper" name="zookeeper" conf="compile, runtime" rev="3.7.0.Final" rev-constraint-default="3.7.0.Final" rev-constraint-dynamic="3.7.0.Final" callerrev="3.4.6"/>
				<caller organisation="org.apache.spark" name="spark-core_2.11" conf="compile, runtime" rev="3.9.9.Final" rev-constraint-default="3.9.9.Final" rev-constraint-dynamic="3.9.9.Final" callerrev="2.2.0"/>
				<caller organisation="org.apache.hadoop" name="hadoop-hdfs" conf="default, compile, runtime, master" rev="3.6.2.Final" rev-constraint-default="3.6.2.Final" rev-constraint-dynamic="3.6.2.Final" callerrev="2.7.3"/>
				<artifacts>
					<artifact name="netty" type="bundle" ext="jar" status="no" details="" size="1330219" time="0" location="/home/amr/.ivy2/cache/io.netty/netty/bundles/netty-3.9.9.Final.jar">
						<origin-location is-local="false" location="https://repo1.maven.org/maven2/io/netty/netty/3.9.9.Final/netty-3.9.9.Final.jar"/>
					</artifact>
				</artifacts>
			</revision>
			<revision name="3.7.0.Final" status="release" pubdate="20130905162826" resolver="sbt-chain" artresolver="sbt-chain" evicted="latest-revision" evicted-reason="" homepage="http://netty.io/" downloaded="false" searched="false" default="false" conf="compile, runtime(*), master(compile), runtime, compile(*), master" position="-1">
				<license name="Apache License, Version 2.0" url="http://www.apache.org/licenses/LICENSE-2.0"/>
				<metadata-artifact status="no" details="" size="6647" time="0" location="/home/amr/.ivy2/cache/io.netty/netty/ivy-3.7.0.Final.xml" searched="false" origin-is-local="false" origin-location="https://repo1.maven.org/maven2/io/netty/netty/3.7.0.Final/netty-3.7.0.Final.pom"/>
				<evicted-by rev="3.9.9.Final"/>
				<caller organisation="org.apache.zookeeper" name="zookeeper" conf="compile, runtime" rev="3.7.0.Final" rev-constraint-default="3.7.0.Final" rev-constraint-dynamic="3.7.0.Final" callerrev="3.4.6"/>
				<caller organisation="org.apache.hadoop" name="hadoop-hdfs" conf="default, compile, runtime, master" rev="3.6.2.Final" rev-constraint-default="3.6.2.Final" rev-constraint-dynamic="3.6.2.Final" callerrev="2.7.3"/>
				<artifacts>
				</artifacts>
			</revision>
			<revision name="3.6.2.Final" evicted="latest-revision" evicted-reason="" downloaded="false" searched="false" conf="compile, runtime(*), master(compile), runtime, compile(*), master" position="-1">
				<evicted-by rev="3.7.0.Final"/>
				<caller organisation="org.apache.hadoop" name="hadoop-hdfs" conf="default, compile, runtime, master" rev="3.6.2.Final" rev-constraint-default="3.6.2.Final" rev-constraint-dynamic="3.6.2.Final" callerrev="2.7.3"/>
				<artifacts>
				</artifacts>
			</revision>
		</module>
		<module organisation="org.glassfish.jersey.containers" name="jersey-container-servlet">
			<revision name="2.22.2" status="release" pubdate="20160216143036" resolver="sbt-chain" artresolver="sbt-chain" homepage="" downloaded="false" searched="false" default="false" conf="compile, runtime(*), master(compile), runtime, compile(*), master" position="136">
				<license name="CDDL+GPL License" url="http://glassfish.java.net/public/CDDL+GPL_1_1.html"/>
				<metadata-artifact status="no" details="" size="35227" time="0" location="/home/amr/.ivy2/cache/org.glassfish.jersey.containers/jersey-container-servlet/ivy-2.22.2.xml" searched="false" origin-is-local="false" origin-location="https://repo1.maven.org/maven2/org/glassfish/jersey/containers/jersey-container-servlet/2.22.2/jersey-container-servlet-2.22.2.pom"/>
				<caller organisation="org.apache.spark" name="spark-core_2.11" conf="compile, runtime" rev="2.22.2" rev-constraint-default="2.22.2" rev-constraint-dynamic="2.22.2" callerrev="2.2.0"/>
				<artifacts>
					<artifact name="jersey-container-servlet" type="jar" ext="jar" status="no" details="" size="18098" time="0" location="/home/amr/.ivy2/cache/org.glassfish.jersey.containers/jersey-container-servlet/jars/jersey-container-servlet-2.22.2.jar">
						<origin-location is-local="false" location="https://repo1.maven.org/maven2/org/glassfish/jersey/containers/jersey-container-servlet/2.22.2/jersey-container-servlet-2.22.2.jar"/>
					</artifact>
				</artifacts>
			</revision>
		</module>
		<module organisation="org.glassfish.jersey.containers" name="jersey-container-servlet-core">
			<revision name="2.22.2" status="release" pubdate="20160216142948" resolver="sbt-chain" artresolver="sbt-chain" homepage="" downloaded="false" searched="false" default="false" conf="compile, runtime(*), master(compile), runtime, compile(*), master" position="137">
				<license name="CDDL+GPL License" url="http://glassfish.java.net/public/CDDL+GPL_1_1.html"/>
				<metadata-artifact status="no" details="" size="35363" time="0" location="/home/amr/.ivy2/cache/org.glassfish.jersey.containers/jersey-container-servlet-core/ivy-2.22.2.xml" searched="false" origin-is-local="false" origin-location="https://repo1.maven.org/maven2/org/glassfish/jersey/containers/jersey-container-servlet-core/2.22.2/jersey-container-servlet-core-2.22.2.pom"/>
				<caller organisation="org.glassfish.jersey.containers" name="jersey-container-servlet" conf="compile, runtime" rev="2.22.2" rev-constraint-default="2.22.2" rev-constraint-dynamic="2.22.2" callerrev="2.22.2"/>
				<caller organisation="org.apache.spark" name="spark-core_2.11" conf="compile, runtime" rev="2.22.2" rev-constraint-default="2.22.2" rev-constraint-dynamic="2.22.2" callerrev="2.2.0"/>
				<artifacts>
					<artifact name="jersey-container-servlet-core" type="jar" ext="jar" status="no" details="" size="66270" time="0" location="/home/amr/.ivy2/cache/org.glassfish.jersey.containers/jersey-container-servlet-core/jars/jersey-container-servlet-core-2.22.2.jar">
						<origin-location is-local="false" location="https://repo1.maven.org/maven2/org/glassfish/jersey/containers/jersey-container-servlet-core/2.22.2/jersey-container-servlet-core-2.22.2.jar"/>
					</artifact>
				</artifacts>
			</revision>
		</module>
		<module organisation="org.glassfish.jersey.core" name="jersey-server">
			<revision name="2.22.2" status="release" pubdate="20160216142922" resolver="sbt-chain" artresolver="sbt-chain" homepage="" downloaded="false" searched="false" default="false" conf="compile, runtime(*), master(compile), runtime, compile(*), master" position="133">
				<license name="CDDL+GPL License" url="http://glassfish.java.net/public/CDDL+GPL_1_1.html"/>
				<metadata-artifact status="no" details="" size="36509" time="0" location="/home/amr/.ivy2/cache/org.glassfish.jersey.core/jersey-server/ivy-2.22.2.xml" searched="false" origin-is-local="false" origin-location="https://repo1.maven.org/maven2/org/glassfish/jersey/core/jersey-server/2.22.2/jersey-server-2.22.2.pom"/>
				<caller organisation="org.glassfish.jersey.containers" name="jersey-container-servlet-core" conf="compile, runtime" rev="2.22.2" rev-constraint-default="2.22.2" rev-constraint-dynamic="2.22.2" callerrev="2.22.2"/>
				<caller organisation="org.glassfish.jersey.containers" name="jersey-container-servlet" conf="compile, runtime" rev="2.22.2" rev-constraint-default="2.22.2" rev-constraint-dynamic="2.22.2" callerrev="2.22.2"/>
				<caller organisation="org.apache.spark" name="spark-core_2.11" conf="compile, runtime" rev="2.22.2" rev-constraint-default="2.22.2" rev-constraint-dynamic="2.22.2" callerrev="2.2.0"/>
				<artifacts>
					<artifact name="jersey-server" type="jar" ext="jar" status="no" details="" size="951701" time="0" location="/home/amr/.ivy2/cache/org.glassfish.jersey.core/jersey-server/jars/jersey-server-2.22.2.jar">
						<origin-location is-local="false" location="https://repo1.maven.org/maven2/org/glassfish/jersey/core/jersey-server/2.22.2/jersey-server-2.22.2.jar"/>
					</artifact>
				</artifacts>
			</revision>
		</module>
		<module organisation="javax.validation" name="validation-api">
			<revision name="1.1.0.Final" status="release" pubdate="20130410150303" resolver="sbt-chain" artresolver="sbt-chain" homepage="http://beanvalidation.org" downloaded="false" searched="false" default="false" conf="compile, runtime(*), master(compile), runtime, compile(*), master" position="135">
				<license name="The Apache Software License, Version 2.0" url="http://www.apache.org/licenses/LICENSE-2.0.txt"/>
				<metadata-artifact status="no" details="" size="3200" time="0" location="/home/amr/.ivy2/cache/javax.validation/validation-api/ivy-1.1.0.Final.xml" searched="false" origin-is-local="false" origin-location="https://repo1.maven.org/maven2/javax/validation/validation-api/1.1.0.Final/validation-api-1.1.0.Final.pom"/>
				<caller organisation="org.glassfish.jersey.core" name="jersey-server" conf="compile, runtime" rev="1.1.0.Final" rev-constraint-default="1.1.0.Final" rev-constraint-dynamic="1.1.0.Final" callerrev="2.22.2"/>
				<artifacts>
					<artifact name="validation-api" type="jar" ext="jar" status="no" details="" size="63777" time="0" location="/home/amr/.ivy2/cache/javax.validation/validation-api/jars/validation-api-1.1.0.Final.jar">
						<origin-location is-local="false" location="https://repo1.maven.org/maven2/javax/validation/validation-api/1.1.0.Final/validation-api-1.1.0.Final.jar"/>
					</artifact>
				</artifacts>
			</revision>
		</module>
		<module organisation="org.glassfish.jersey.media" name="jersey-media-jaxb">
			<revision name="2.22.2" status="release" pubdate="20160216142855" resolver="sbt-chain" artresolver="sbt-chain" homepage="" downloaded="false" searched="false" default="false" conf="compile, runtime(*), master(compile), runtime, compile(*), master" position="134">
				<license name="CDDL+GPL License" url="http://glassfish.java.net/public/CDDL+GPL_1_1.html"/>
				<metadata-artifact status="no" details="" size="35538" time="0" location="/home/amr/.ivy2/cache/org.glassfish.jersey.media/jersey-media-jaxb/ivy-2.22.2.xml" searched="false" origin-is-local="false" origin-location="https://repo1.maven.org/maven2/org/glassfish/jersey/media/jersey-media-jaxb/2.22.2/jersey-media-jaxb-2.22.2.pom"/>
				<caller organisation="org.glassfish.jersey.core" name="jersey-server" conf="compile, runtime" rev="2.22.2" rev-constraint-default="2.22.2" rev-constraint-dynamic="2.22.2" callerrev="2.22.2"/>
				<artifacts>
					<artifact name="jersey-media-jaxb" type="jar" ext="jar" status="no" details="" size="72733" time="0" location="/home/amr/.ivy2/cache/org.glassfish.jersey.media/jersey-media-jaxb/jars/jersey-media-jaxb-2.22.2.jar">
						<origin-location is-local="false" location="https://repo1.maven.org/maven2/org/glassfish/jersey/media/jersey-media-jaxb/2.22.2/jersey-media-jaxb-2.22.2.jar"/>
					</artifact>
				</artifacts>
			</revision>
		</module>
		<module organisation="org.glassfish.jersey.core" name="jersey-client">
			<revision name="2.22.2" status="release" pubdate="20160216142834" resolver="sbt-chain" artresolver="sbt-chain" homepage="" downloaded="false" searched="false" default="false" conf="compile, runtime(*), master(compile), runtime, compile(*), master" position="121">
				<license name="CDDL+GPL License" url="http://glassfish.java.net/public/CDDL+GPL_1_1.html"/>
				<metadata-artifact status="no" details="" size="35308" time="0" location="/home/amr/.ivy2/cache/org.glassfish.jersey.core/jersey-client/ivy-2.22.2.xml" searched="false" origin-is-local="false" origin-location="https://repo1.maven.org/maven2/org/glassfish/jersey/core/jersey-client/2.22.2/jersey-client-2.22.2.pom"/>
				<caller organisation="org.apache.spark" name="spark-core_2.11" conf="compile, runtime" rev="2.22.2" rev-constraint-default="2.22.2" rev-constraint-dynamic="2.22.2" callerrev="2.2.0"/>
				<caller organisation="org.glassfish.jersey.core" name="jersey-server" conf="compile, runtime" rev="2.22.2" rev-constraint-default="2.22.2" rev-constraint-dynamic="2.22.2" callerrev="2.22.2"/>
				<artifacts>
					<artifact name="jersey-client" type="jar" ext="jar" status="no" details="" size="167421" time="0" location="/home/amr/.ivy2/cache/org.glassfish.jersey.core/jersey-client/jars/jersey-client-2.22.2.jar">
						<origin-location is-local="false" location="https://repo1.maven.org/maven2/org/glassfish/jersey/core/jersey-client/2.22.2/jersey-client-2.22.2.jar"/>
					</artifact>
				</artifacts>
			</revision>
		</module>
		<module organisation="org.glassfish.jersey.core" name="jersey-common">
			<revision name="2.22.2" status="release" pubdate="20160216142814" resolver="sbt-chain" artresolver="sbt-chain" homepage="" downloaded="false" searched="false" default="false" conf="compile, runtime(*), master(compile), runtime, compile(*), master" position="123">
				<license name="CDDL+GPL License" url="http://glassfish.java.net/public/CDDL+GPL_1_1.html"/>
				<metadata-artifact status="no" details="" size="36007" time="0" location="/home/amr/.ivy2/cache/org.glassfish.jersey.core/jersey-common/ivy-2.22.2.xml" searched="false" origin-is-local="false" origin-location="https://repo1.maven.org/maven2/org/glassfish/jersey/core/jersey-common/2.22.2/jersey-common-2.22.2.pom"/>
				<caller organisation="org.glassfish.jersey.containers" name="jersey-container-servlet-core" conf="compile, runtime" rev="2.22.2" rev-constraint-default="2.22.2" rev-constraint-dynamic="2.22.2" callerrev="2.22.2"/>
				<caller organisation="org.glassfish.jersey.containers" name="jersey-container-servlet" conf="compile, runtime" rev="2.22.2" rev-constraint-default="2.22.2" rev-constraint-dynamic="2.22.2" callerrev="2.22.2"/>
				<caller organisation="org.glassfish.jersey.media" name="jersey-media-jaxb" conf="compile, runtime" rev="2.22.2" rev-constraint-default="2.22.2" rev-constraint-dynamic="2.22.2" callerrev="2.22.2"/>
				<caller organisation="org.glassfish.jersey.core" name="jersey-client" conf="compile, runtime" rev="2.22.2" rev-constraint-default="2.22.2" rev-constraint-dynamic="2.22.2" callerrev="2.22.2"/>
				<caller organisation="org.apache.spark" name="spark-core_2.11" conf="compile, runtime" rev="2.22.2" rev-constraint-default="2.22.2" rev-constraint-dynamic="2.22.2" callerrev="2.2.0"/>
				<caller organisation="org.glassfish.jersey.core" name="jersey-server" conf="compile, runtime" rev="2.22.2" rev-constraint-default="2.22.2" rev-constraint-dynamic="2.22.2" callerrev="2.22.2"/>
				<artifacts>
					<artifact name="jersey-common" type="jar" ext="jar" status="no" details="" size="698375" time="0" location="/home/amr/.ivy2/cache/org.glassfish.jersey.core/jersey-common/jars/jersey-common-2.22.2.jar">
						<origin-location is-local="false" location="https://repo1.maven.org/maven2/org/glassfish/jersey/core/jersey-common/2.22.2/jersey-common-2.22.2.jar"/>
					</artifact>
				</artifacts>
			</revision>
		</module>
		<module organisation="org.glassfish.hk2" name="hk2-locator">
			<revision name="2.4.0-b34" status="release" pubdate="20151119135643" resolver="sbt-chain" artresolver="sbt-chain" homepage="" downloaded="false" searched="false" default="false" conf="compile, runtime(*), master(compile), runtime, compile(*), master" position="130">
				<license name="CDDL + GPLv2 with classpath exception" url="https://glassfish.java.net/nonav/public/CDDL+GPL_1_1.html"/>
				<metadata-artifact status="no" details="" size="25607" time="0" location="/home/amr/.ivy2/cache/org.glassfish.hk2/hk2-locator/ivy-2.4.0-b34.xml" searched="false" origin-is-local="false" origin-location="https://repo1.maven.org/maven2/org/glassfish/hk2/hk2-locator/2.4.0-b34/hk2-locator-2.4.0-b34.pom"/>
				<caller organisation="org.glassfish.jersey.media" name="jersey-media-jaxb" conf="compile, runtime" rev="2.4.0-b34" rev-constraint-default="2.4.0-b34" rev-constraint-dynamic="2.4.0-b34" callerrev="2.22.2"/>
				<caller organisation="org.glassfish.jersey.core" name="jersey-client" conf="compile, runtime" rev="2.4.0-b34" rev-constraint-default="2.4.0-b34" rev-constraint-dynamic="2.4.0-b34" callerrev="2.22.2"/>
				<caller organisation="org.glassfish.jersey.core" name="jersey-common" conf="compile, runtime" rev="2.4.0-b34" rev-constraint-default="2.4.0-b34" rev-constraint-dynamic="2.4.0-b34" callerrev="2.22.2"/>
				<caller organisation="org.glassfish.jersey.core" name="jersey-server" conf="compile, runtime" rev="2.4.0-b34" rev-constraint-default="2.4.0-b34" rev-constraint-dynamic="2.4.0-b34" callerrev="2.22.2"/>
				<artifacts>
					<artifact name="hk2-locator" type="jar" ext="jar" status="no" details="" size="181271" time="0" location="/home/amr/.ivy2/cache/org.glassfish.hk2/hk2-locator/jars/hk2-locator-2.4.0-b34.jar">
						<origin-location is-local="false" location="https://repo1.maven.org/maven2/org/glassfish/hk2/hk2-locator/2.4.0-b34/hk2-locator-2.4.0-b34.jar"/>
					</artifact>
				</artifacts>
			</revision>
		</module>
		<module organisation="org.javassist" name="javassist">
			<revision name="3.18.1-GA" status="release" pubdate="20130830185932" resolver="sbt-chain" artresolver="sbt-chain" homepage="http://www.javassist.org/" downloaded="false" searched="false" default="false" conf="compile, runtime(*), master(compile), runtime, compile(*), master" position="131">
				<license name="MPL 1.1" url="http://www.mozilla.org/MPL/MPL-1.1.html"/>
				<license name="LGPL 2.1" url="http://www.gnu.org/licenses/lgpl-2.1.html"/>
				<license name="Apache License 2.0" url="http://www.apache.org/licenses/"/>
				<metadata-artifact status="no" details="" size="3199" time="0" location="/home/amr/.ivy2/cache/org.javassist/javassist/ivy-3.18.1-GA.xml" searched="false" origin-is-local="false" origin-location="https://repo1.maven.org/maven2/org/javassist/javassist/3.18.1-GA/javassist-3.18.1-GA.pom"/>
				<caller organisation="org.glassfish.hk2" name="hk2-locator" conf="compile, runtime" rev="3.18.1-GA" rev-constraint-default="3.18.1-GA" rev-constraint-dynamic="3.18.1-GA" callerrev="2.4.0-b34"/>
				<artifacts>
					<artifact name="javassist" type="bundle" ext="jar" status="no" details="" size="714194" time="0" location="/home/amr/.ivy2/cache/org.javassist/javassist/bundles/javassist-3.18.1-GA.jar">
						<origin-location is-local="false" location="https://repo1.maven.org/maven2/org/javassist/javassist/3.18.1-GA/javassist-3.18.1-GA.jar"/>
					</artifact>
				</artifacts>
			</revision>
		</module>
		<module organisation="org.glassfish.hk2.external" name="javax.inject">
			<revision name="2.4.0-b34" status="release" pubdate="20151119135503" resolver="sbt-chain" artresolver="sbt-chain" homepage="" downloaded="false" searched="false" default="false" conf="compile, runtime(*), master(compile), runtime, compile(*), master" position="129">
				<license name="CDDL + GPLv2 with classpath exception" url="https://glassfish.java.net/nonav/public/CDDL+GPL_1_1.html"/>
				<metadata-artifact status="no" details="" size="26032" time="0" location="/home/amr/.ivy2/cache/org.glassfish.hk2.external/javax.inject/ivy-2.4.0-b34.xml" searched="false" origin-is-local="false" origin-location="https://repo1.maven.org/maven2/org/glassfish/hk2/external/javax.inject/2.4.0-b34/javax.inject-2.4.0-b34.pom"/>
				<caller organisation="org.glassfish.hk2" name="hk2-locator" conf="compile, runtime" rev="2.4.0-b34" rev-constraint-default="2.4.0-b34" rev-constraint-dynamic="2.4.0-b34" callerrev="2.4.0-b34"/>
				<caller organisation="org.glassfish.jersey.containers" name="jersey-container-servlet-core" conf="compile, runtime" rev="2.4.0-b34" rev-constraint-default="2.4.0-b34" rev-constraint-dynamic="2.4.0-b34" callerrev="2.22.2"/>
				<caller organisation="org.glassfish.jersey.media" name="jersey-media-jaxb" conf="compile, runtime" rev="2.4.0-b34" rev-constraint-default="2.4.0-b34" rev-constraint-dynamic="2.4.0-b34" callerrev="2.22.2"/>
				<caller organisation="org.glassfish.jersey.core" name="jersey-client" conf="compile, runtime" rev="2.4.0-b34" rev-constraint-default="2.4.0-b34" rev-constraint-dynamic="2.4.0-b34" callerrev="2.22.2"/>
				<caller organisation="org.glassfish.jersey.core" name="jersey-common" conf="compile, runtime" rev="2.4.0-b34" rev-constraint-default="2.4.0-b34" rev-constraint-dynamic="2.4.0-b34" callerrev="2.22.2"/>
				<caller organisation="org.glassfish.jersey.core" name="jersey-server" conf="compile, runtime" rev="2.4.0-b34" rev-constraint-default="2.4.0-b34" rev-constraint-dynamic="2.4.0-b34" callerrev="2.22.2"/>
				<artifacts>
					<artifact name="javax.inject" type="jar" ext="jar" status="no" details="" size="5950" time="0" location="/home/amr/.ivy2/cache/org.glassfish.hk2.external/javax.inject/jars/javax.inject-2.4.0-b34.jar">
						<origin-location is-local="false" location="https://repo1.maven.org/maven2/org/glassfish/hk2/external/javax.inject/2.4.0-b34/javax.inject-2.4.0-b34.jar"/>
					</artifact>
				</artifacts>
			</revision>
		</module>
		<module organisation="org.glassfish.hk2" name="hk2-api">
			<revision name="2.4.0-b34" status="release" pubdate="20151119135605" resolver="sbt-chain" artresolver="sbt-chain" homepage="" downloaded="false" searched="false" default="false" conf="compile, runtime(*), master(compile), runtime, compile(*), master" position="126">
				<license name="CDDL + GPLv2 with classpath exception" url="https://glassfish.java.net/nonav/public/CDDL+GPL_1_1.html"/>
				<metadata-artifact status="no" details="" size="25305" time="0" location="/home/amr/.ivy2/cache/org.glassfish.hk2/hk2-api/ivy-2.4.0-b34.xml" searched="false" origin-is-local="false" origin-location="https://repo1.maven.org/maven2/org/glassfish/hk2/hk2-api/2.4.0-b34/hk2-api-2.4.0-b34.pom"/>
				<caller organisation="org.glassfish.hk2" name="hk2-locator" conf="compile, runtime" rev="2.4.0-b34" rev-constraint-default="2.4.0-b34" rev-constraint-dynamic="2.4.0-b34" callerrev="2.4.0-b34"/>
				<caller organisation="org.glassfish.jersey.media" name="jersey-media-jaxb" conf="compile, runtime" rev="2.4.0-b34" rev-constraint-default="2.4.0-b34" rev-constraint-dynamic="2.4.0-b34" callerrev="2.22.2"/>
				<caller organisation="org.glassfish.jersey.core" name="jersey-client" conf="compile, runtime" rev="2.4.0-b34" rev-constraint-default="2.4.0-b34" rev-constraint-dynamic="2.4.0-b34" callerrev="2.22.2"/>
				<caller organisation="org.glassfish.jersey.core" name="jersey-common" conf="compile, runtime" rev="2.4.0-b34" rev-constraint-default="2.4.0-b34" rev-constraint-dynamic="2.4.0-b34" callerrev="2.22.2"/>
				<caller organisation="org.glassfish.jersey.core" name="jersey-server" conf="compile, runtime" rev="2.4.0-b34" rev-constraint-default="2.4.0-b34" rev-constraint-dynamic="2.4.0-b34" callerrev="2.22.2"/>
				<artifacts>
					<artifact name="hk2-api" type="jar" ext="jar" status="no" details="" size="178947" time="0" location="/home/amr/.ivy2/cache/org.glassfish.hk2/hk2-api/jars/hk2-api-2.4.0-b34.jar">
						<origin-location is-local="false" location="https://repo1.maven.org/maven2/org/glassfish/hk2/hk2-api/2.4.0-b34/hk2-api-2.4.0-b34.jar"/>
					</artifact>
				</artifacts>
			</revision>
		</module>
		<module organisation="org.glassfish.hk2.external" name="aopalliance-repackaged">
			<revision name="2.4.0-b34" status="release" pubdate="20151119135513" resolver="sbt-chain" artresolver="sbt-chain" homepage="" downloaded="false" searched="false" default="false" conf="compile, runtime(*), master(compile), runtime, compile(*), master" position="128">
				<license name="CDDL + GPLv2 with classpath exception" url="https://glassfish.java.net/nonav/public/CDDL+GPL_1_1.html"/>
				<metadata-artifact status="no" details="" size="25953" time="0" location="/home/amr/.ivy2/cache/org.glassfish.hk2.external/aopalliance-repackaged/ivy-2.4.0-b34.xml" searched="false" origin-is-local="false" origin-location="https://repo1.maven.org/maven2/org/glassfish/hk2/external/aopalliance-repackaged/2.4.0-b34/aopalliance-repackaged-2.4.0-b34.pom"/>
				<caller organisation="org.glassfish.hk2" name="hk2-api" conf="compile, runtime" rev="2.4.0-b34" rev-constraint-default="2.4.0-b34" rev-constraint-dynamic="2.4.0-b34" callerrev="2.4.0-b34"/>
				<caller organisation="org.glassfish.hk2" name="hk2-locator" conf="compile, runtime" rev="2.4.0-b34" rev-constraint-default="2.4.0-b34" rev-constraint-dynamic="2.4.0-b34" callerrev="2.4.0-b34"/>
				<artifacts>
					<artifact name="aopalliance-repackaged" type="jar" ext="jar" status="no" details="" size="14766" time="0" location="/home/amr/.ivy2/cache/org.glassfish.hk2.external/aopalliance-repackaged/jars/aopalliance-repackaged-2.4.0-b34.jar">
						<origin-location is-local="false" location="https://repo1.maven.org/maven2/org/glassfish/hk2/external/aopalliance-repackaged/2.4.0-b34/aopalliance-repackaged-2.4.0-b34.jar"/>
					</artifact>
				</artifacts>
			</revision>
		</module>
		<module organisation="org.glassfish.hk2" name="hk2-utils">
			<revision name="2.4.0-b34" status="release" pubdate="20151119135546" resolver="sbt-chain" artresolver="sbt-chain" homepage="" downloaded="false" searched="false" default="false" conf="compile, runtime(*), master(compile), runtime, compile(*), master" position="127">
				<license name="CDDL + GPLv2 with classpath exception" url="https://glassfish.java.net/nonav/public/CDDL+GPL_1_1.html"/>
				<metadata-artifact status="no" details="" size="24902" time="0" location="/home/amr/.ivy2/cache/org.glassfish.hk2/hk2-utils/ivy-2.4.0-b34.xml" searched="false" origin-is-local="false" origin-location="https://repo1.maven.org/maven2/org/glassfish/hk2/hk2-utils/2.4.0-b34/hk2-utils-2.4.0-b34.pom"/>
				<caller organisation="org.glassfish.hk2" name="hk2-api" conf="compile, runtime" rev="2.4.0-b34" rev-constraint-default="2.4.0-b34" rev-constraint-dynamic="2.4.0-b34" callerrev="2.4.0-b34"/>
				<caller organisation="org.glassfish.hk2" name="hk2-locator" conf="compile, runtime" rev="2.4.0-b34" rev-constraint-default="2.4.0-b34" rev-constraint-dynamic="2.4.0-b34" callerrev="2.4.0-b34"/>
				<artifacts>
					<artifact name="hk2-utils" type="jar" ext="jar" status="no" details="" size="118973" time="0" location="/home/amr/.ivy2/cache/org.glassfish.hk2/hk2-utils/jars/hk2-utils-2.4.0-b34.jar">
						<origin-location is-local="false" location="https://repo1.maven.org/maven2/org/glassfish/hk2/hk2-utils/2.4.0-b34/hk2-utils-2.4.0-b34.jar"/>
					</artifact>
				</artifacts>
			</revision>
		</module>
		<module organisation="org.glassfish.hk2" name="osgi-resource-locator">
			<revision name="1.0.1" status="release" pubdate="20110113170008" resolver="sbt-chain" artresolver="sbt-chain" homepage="" downloaded="false" searched="false" default="false" conf="compile, runtime(*), master(compile), runtime, compile(*), master" position="132">
				<license name="CDDL + GPLv2 with classpath exception" url="https://glassfish.dev.java.net/nonav/public/CDDL+GPL.html"/>
				<metadata-artifact status="no" details="" size="3175" time="0" location="/home/amr/.ivy2/cache/org.glassfish.hk2/osgi-resource-locator/ivy-1.0.1.xml" searched="false" origin-is-local="false" origin-location="https://repo1.maven.org/maven2/org/glassfish/hk2/osgi-resource-locator/1.0.1/osgi-resource-locator-1.0.1.pom"/>
				<caller organisation="org.glassfish.jersey.media" name="jersey-media-jaxb" conf="compile, runtime" rev="1.0.1" rev-constraint-default="1.0.1" rev-constraint-dynamic="1.0.1" callerrev="2.22.2"/>
				<caller organisation="org.glassfish.jersey.core" name="jersey-common" conf="compile, runtime" rev="1.0.1" rev-constraint-default="1.0.1" rev-constraint-dynamic="1.0.1" callerrev="2.22.2"/>
				<artifacts>
					<artifact name="osgi-resource-locator" type="jar" ext="jar" status="no" details="" size="20235" time="0" location="/home/amr/.ivy2/cache/org.glassfish.hk2/osgi-resource-locator/jars/osgi-resource-locator-1.0.1.jar">
						<origin-location is-local="false" location="https://repo1.maven.org/maven2/org/glassfish/hk2/osgi-resource-locator/1.0.1/osgi-resource-locator-1.0.1.jar"/>
					</artifact>
				</artifacts>
			</revision>
		</module>
		<module organisation="org.glassfish.jersey.bundles.repackaged" name="jersey-guava">
			<revision name="2.22.2" status="release" pubdate="20160216142748" resolver="sbt-chain" artresolver="sbt-chain" homepage="" downloaded="false" searched="false" default="false" conf="compile, runtime(*), master(compile), runtime, compile(*), master" position="125">
				<license name="CDDL+GPL License" url="http://glassfish.java.net/public/CDDL+GPL_1_1.html"/>
				<metadata-artifact status="no" details="" size="35222" time="0" location="/home/amr/.ivy2/cache/org.glassfish.jersey.bundles.repackaged/jersey-guava/ivy-2.22.2.xml" searched="false" origin-is-local="false" origin-location="https://repo1.maven.org/maven2/org/glassfish/jersey/bundles/repackaged/jersey-guava/2.22.2/jersey-guava-2.22.2.pom"/>
				<caller organisation="org.glassfish.jersey.core" name="jersey-common" conf="compile, runtime" rev="2.22.2" rev-constraint-default="2.22.2" rev-constraint-dynamic="2.22.2" callerrev="2.22.2"/>
				<artifacts>
					<artifact name="jersey-guava" type="bundle" ext="jar" status="no" details="" size="971310" time="0" location="/home/amr/.ivy2/cache/org.glassfish.jersey.bundles.repackaged/jersey-guava/bundles/jersey-guava-2.22.2.jar">
						<origin-location is-local="false" location="https://repo1.maven.org/maven2/org/glassfish/jersey/bundles/repackaged/jersey-guava/2.22.2/jersey-guava-2.22.2.jar"/>
					</artifact>
				</artifacts>
			</revision>
		</module>
		<module organisation="javax.annotation" name="javax.annotation-api">
			<revision name="1.2" status="release" pubdate="20130426193829" resolver="sbt-chain" artresolver="sbt-chain" homepage="http://jcp.org/en/jsr/detail?id=250" downloaded="false" searched="false" default="false" conf="compile, runtime(*), master(compile), runtime, compile(*), master" position="124">
				<license name="CDDL + GPLv2 with classpath exception" url="https://glassfish.dev.java.net/nonav/public/CDDL+GPL.html"/>
				<metadata-artifact status="no" details="" size="4135" time="0" location="/home/amr/.ivy2/cache/javax.annotation/javax.annotation-api/ivy-1.2.xml" searched="false" origin-is-local="false" origin-location="https://repo1.maven.org/maven2/javax/annotation/javax.annotation-api/1.2/javax.annotation-api-1.2.pom"/>
				<caller organisation="org.glassfish.jersey.core" name="jersey-common" conf="compile, runtime" rev="1.2" rev-constraint-default="1.2" rev-constraint-dynamic="1.2" callerrev="2.22.2"/>
				<caller organisation="org.glassfish.jersey.core" name="jersey-server" conf="compile, runtime" rev="1.2" rev-constraint-default="1.2" rev-constraint-dynamic="1.2" callerrev="2.22.2"/>
				<artifacts>
					<artifact name="javax.annotation-api" type="jar" ext="jar" status="no" details="" size="26366" time="0" location="/home/amr/.ivy2/cache/javax.annotation/javax.annotation-api/jars/javax.annotation-api-1.2.jar">
						<origin-location is-local="false" location="https://repo1.maven.org/maven2/javax/annotation/javax.annotation-api/1.2/javax.annotation-api-1.2.jar"/>
					</artifact>
				</artifacts>
			</revision>
		</module>
		<module organisation="javax.ws.rs" name="javax.ws.rs-api">
			<revision name="2.0.1" status="release" pubdate="20140807140813" resolver="sbt-chain" artresolver="sbt-chain" homepage="http://jax-rs-spec.java.net" downloaded="false" searched="false" default="false" conf="compile, runtime(*), master(compile), runtime, compile(*), master" position="122">
				<license name="CDDL 1.1" url="http://glassfish.java.net/public/CDDL+GPL_1_1.html"/>
				<license name="GPL2 w/ CPE" url="http://glassfish.java.net/public/CDDL+GPL_1_1.html"/>
				<metadata-artifact status="no" details="" size="4023" time="0" location="/home/amr/.ivy2/cache/javax.ws.rs/javax.ws.rs-api/ivy-2.0.1.xml" searched="false" origin-is-local="false" origin-location="https://repo1.maven.org/maven2/javax/ws/rs/javax.ws.rs-api/2.0.1/javax.ws.rs-api-2.0.1.pom"/>
				<caller organisation="org.glassfish.jersey.containers" name="jersey-container-servlet-core" conf="compile, runtime" rev="2.0.1" rev-constraint-default="2.0.1" rev-constraint-dynamic="2.0.1" callerrev="2.22.2"/>
				<caller organisation="org.glassfish.jersey.containers" name="jersey-container-servlet" conf="compile, runtime" rev="2.0.1" rev-constraint-default="2.0.1" rev-constraint-dynamic="2.0.1" callerrev="2.22.2"/>
				<caller organisation="org.glassfish.jersey.core" name="jersey-client" conf="compile, runtime" rev="2.0.1" rev-constraint-default="2.0.1" rev-constraint-dynamic="2.0.1" callerrev="2.22.2"/>
				<caller organisation="org.glassfish.jersey.core" name="jersey-common" conf="compile, runtime" rev="2.0.1" rev-constraint-default="2.0.1" rev-constraint-dynamic="2.0.1" callerrev="2.22.2"/>
				<caller organisation="org.glassfish.jersey.core" name="jersey-server" conf="compile, runtime" rev="2.0.1" rev-constraint-default="2.0.1" rev-constraint-dynamic="2.0.1" callerrev="2.22.2"/>
				<artifacts>
					<artifact name="javax.ws.rs-api" type="jar" ext="jar" status="no" details="" size="115534" time="0" location="/home/amr/.ivy2/cache/javax.ws.rs/javax.ws.rs-api/jars/javax.ws.rs-api-2.0.1.jar">
						<origin-location is-local="false" location="https://repo1.maven.org/maven2/javax/ws/rs/javax.ws.rs-api/2.0.1/javax.ws.rs-api-2.0.1.jar"/>
					</artifact>
				</artifacts>
			</revision>
		</module>
		<module organisation="org.json4s" name="json4s-jackson_2.11">
			<revision name="3.2.11" status="release" pubdate="20141024031103" resolver="sbt-chain" artresolver="sbt-chain" homepage="https://github.com/json4s/json4s" downloaded="false" searched="false" default="false" conf="compile, runtime(*), master(compile), runtime, compile(*), master" position="112">
				<license name="ASL" url="http://github.com/json4s/json4s/raw/HEAD/LICENSE"/>
				<metadata-artifact status="no" details="" size="2967" time="0" location="/home/amr/.ivy2/cache/org.json4s/json4s-jackson_2.11/ivy-3.2.11.xml" searched="false" origin-is-local="false" origin-location="https://repo1.maven.org/maven2/org/json4s/json4s-jackson_2.11/3.2.11/json4s-jackson_2.11-3.2.11.pom"/>
				<caller organisation="org.apache.spark" name="spark-core_2.11" conf="compile, runtime" rev="3.2.11" rev-constraint-default="3.2.11" rev-constraint-dynamic="3.2.11" callerrev="2.2.0"/>
				<artifacts>
					<artifact name="json4s-jackson_2.11" type="jar" ext="jar" status="no" details="" size="40341" time="0" location="/home/amr/.ivy2/cache/org.json4s/json4s-jackson_2.11/jars/json4s-jackson_2.11-3.2.11.jar">
						<origin-location is-local="false" location="https://repo1.maven.org/maven2/org/json4s/json4s-jackson_2.11/3.2.11/json4s-jackson_2.11-3.2.11.jar"/>
					</artifact>
				</artifacts>
			</revision>
		</module>
		<module organisation="org.json4s" name="json4s-core_2.11">
			<revision name="3.2.11" status="release" pubdate="20141024031034" resolver="sbt-chain" artresolver="sbt-chain" homepage="https://github.com/json4s/json4s" downloaded="false" searched="false" default="false" conf="compile, runtime(*), master(compile), runtime, compile(*), master" position="113">
				<license name="ASL" url="http://github.com/json4s/json4s/raw/HEAD/LICENSE"/>
				<metadata-artifact status="no" details="" size="3088" time="0" location="/home/amr/.ivy2/cache/org.json4s/json4s-core_2.11/ivy-3.2.11.xml" searched="false" origin-is-local="false" origin-location="https://repo1.maven.org/maven2/org/json4s/json4s-core_2.11/3.2.11/json4s-core_2.11-3.2.11.pom"/>
				<caller organisation="org.json4s" name="json4s-jackson_2.11" conf="compile, runtime" rev="3.2.11" rev-constraint-default="3.2.11" rev-constraint-dynamic="3.2.11" callerrev="3.2.11"/>
				<artifacts>
					<artifact name="json4s-core_2.11" type="jar" ext="jar" status="no" details="" size="589462" time="0" location="/home/amr/.ivy2/cache/org.json4s/json4s-core_2.11/jars/json4s-core_2.11-3.2.11.jar">
						<origin-location is-local="false" location="https://repo1.maven.org/maven2/org/json4s/json4s-core_2.11/3.2.11/json4s-core_2.11-3.2.11.jar"/>
					</artifact>
				</artifacts>
			</revision>
		</module>
		<module organisation="com.thoughtworks.paranamer" name="paranamer">
			<revision name="2.6" status="release" pubdate="20131009055654" resolver="sbt-chain" artresolver="sbt-chain" homepage="" downloaded="false" searched="false" default="false" conf="compile, runtime(*), master(compile), runtime, compile(*), master" position="115">
				<metadata-artifact status="no" details="" size="4124" time="0" location="/home/amr/.ivy2/cache/com.thoughtworks.paranamer/paranamer/ivy-2.6.xml" searched="false" origin-is-local="false" origin-location="https://repo1.maven.org/maven2/com/thoughtworks/paranamer/paranamer/2.6/paranamer-2.6.pom"/>
				<caller organisation="org.apache.avro" name="avro" conf="compile, runtime" rev="2.3" rev-constraint-default="2.3" rev-constraint-dynamic="2.3" callerrev="1.7.7"/>
				<caller organisation="org.json4s" name="json4s-core_2.11" conf="compile, runtime" rev="2.6" rev-constraint-default="2.6" rev-constraint-dynamic="2.6" callerrev="3.2.11"/>
				<caller organisation="org.apache.avro" name="avro" conf="compile, runtime" rev="2.3" rev-constraint-default="2.3" rev-constraint-dynamic="2.3" callerrev="1.7.4"/>
				<caller organisation="com.fasterxml.jackson.module" name="jackson-module-paranamer" conf="compile, runtime" rev="2.6" rev-constraint-default="2.6" rev-constraint-dynamic="2.6" callerrev="2.6.5"/>
				<artifacts>
					<artifact name="paranamer" type="jar" ext="jar" status="no" details="" size="32806" time="0" location="/home/amr/.ivy2/cache/com.thoughtworks.paranamer/paranamer/jars/paranamer-2.6.jar">
						<origin-location is-local="false" location="https://repo1.maven.org/maven2/com/thoughtworks/paranamer/paranamer/2.6/paranamer-2.6.jar"/>
					</artifact>
				</artifacts>
			</revision>
			<revision name="2.3" status="release" pubdate="20101019151431" resolver="sbt-chain" artresolver="sbt-chain" evicted="latest-revision" evicted-reason="" homepage="" downloaded="false" searched="false" default="false" conf="compile, runtime(*), master(compile), runtime, compile(*), master" position="-1">
				<license name="BSD" url="LICENSE.txt"/>
				<metadata-artifact status="no" details="" size="3466" time="0" location="/home/amr/.ivy2/cache/com.thoughtworks.paranamer/paranamer/ivy-2.3.xml" searched="false" origin-is-local="false" origin-location="https://repo1.maven.org/maven2/com/thoughtworks/paranamer/paranamer/2.3/paranamer-2.3.pom"/>
				<evicted-by rev="2.6"/>
				<caller organisation="org.apache.avro" name="avro" conf="compile, runtime" rev="2.3" rev-constraint-default="2.3" rev-constraint-dynamic="2.3" callerrev="1.7.7"/>
				<caller organisation="org.apache.avro" name="avro" conf="compile, runtime" rev="2.3" rev-constraint-default="2.3" rev-constraint-dynamic="2.3" callerrev="1.7.4"/>
				<artifacts>
				</artifacts>
			</revision>
		</module>
		<module organisation="net.sourceforge.f2j" name="arpack_combined_all">
			<revision name="0.1" status="release" pubdate="20130709062740" resolver="sbt-chain" artresolver="sbt-chain" homepage="http://f2j.sourceforge.net" downloaded="false" searched="false" default="false" conf="compile, runtime(*), master(compile), runtime, compile(*), master" position="168">
				<license name="The BSD License" url="http://www.opensource.org/licenses/bsd-license.php"/>
				<metadata-artifact status="no" details="" size="2567" time="0" location="/home/amr/.ivy2/cache/net.sourceforge.f2j/arpack_combined_all/ivy-0.1.xml" searched="false" origin-is-local="false" origin-location="https://repo1.maven.org/maven2/net/sourceforge/f2j/arpack_combined_all/0.1/arpack_combined_all-0.1.pom"/>
				<caller organisation="org.apache.spark" name="spark-graphx_2.11" conf="compile, runtime" rev="0.1" rev-constraint-default="0.1" rev-constraint-dynamic="0.1" callerrev="2.2.0"/>
				<caller organisation="org.scalanlp" name="breeze_2.11" conf="compile, runtime" rev="0.1" rev-constraint-default="0.1" rev-constraint-dynamic="0.1" callerrev="0.13.1"/>
				<artifacts>
					<artifact name="arpack_combined_all" type="jar" ext="jar" status="no" details="" size="1194003" time="0" location="/home/amr/.ivy2/cache/net.sourceforge.f2j/arpack_combined_all/jars/arpack_combined_all-0.1.jar">
						<origin-location is-local="false" location="https://repo1.maven.org/maven2/net/sourceforge/f2j/arpack_combined_all/0.1/arpack_combined_all-0.1.jar"/>
					</artifact>
				</artifacts>
			</revision>
		</module>
		<module organisation="org.json4s" name="json4s-ast_2.11">
			<revision name="3.2.11" status="release" pubdate="20141024031004" resolver="sbt-chain" artresolver="sbt-chain" homepage="https://github.com/json4s/json4s" downloaded="false" searched="false" default="false" conf="compile, runtime(*), master(compile), runtime, compile(*), master" position="114">
				<license name="ASL" url="http://github.com/json4s/json4s/raw/HEAD/LICENSE"/>
				<metadata-artifact status="no" details="" size="2648" time="0" location="/home/amr/.ivy2/cache/org.json4s/json4s-ast_2.11/ivy-3.2.11.xml" searched="false" origin-is-local="false" origin-location="https://repo1.maven.org/maven2/org/json4s/json4s-ast_2.11/3.2.11/json4s-ast_2.11-3.2.11.pom"/>
				<caller organisation="org.json4s" name="json4s-core_2.11" conf="compile, runtime" rev="3.2.11" rev-constraint-default="3.2.11" rev-constraint-dynamic="3.2.11" callerrev="3.2.11"/>
				<artifacts>
					<artifact name="json4s-ast_2.11" type="jar" ext="jar" status="no" details="" size="82421" time="0" location="/home/amr/.ivy2/cache/org.json4s/json4s-ast_2.11/jars/json4s-ast_2.11-3.2.11.jar">
						<origin-location is-local="false" location="https://repo1.maven.org/maven2/org/json4s/json4s-ast_2.11/3.2.11/json4s-ast_2.11-3.2.11.jar"/>
					</artifact>
				</artifacts>
			</revision>
		</module>
		<module organisation="org.roaringbitmap" name="RoaringBitmap">
			<revision name="0.5.11" status="release" pubdate="20151117023511" resolver="sbt-chain" artresolver="sbt-chain" homepage="https://github.com/lemire/RoaringBitmap" downloaded="false" searched="false" default="false" conf="compile, runtime(*), master(compile), runtime, compile(*), master" position="111">
				<license name="Apache 2" url="http://www.apache.org/licenses/LICENSE-2.0.txt"/>
				<metadata-artifact status="no" details="" size="4060" time="0" location="/home/amr/.ivy2/cache/org.roaringbitmap/RoaringBitmap/ivy-0.5.11.xml" searched="false" origin-is-local="false" origin-location="https://repo1.maven.org/maven2/org/roaringbitmap/RoaringBitmap/0.5.11/RoaringBitmap-0.5.11.pom"/>
				<caller organisation="org.apache.spark" name="spark-core_2.11" conf="compile, runtime" rev="0.5.11" rev-constraint-default="0.5.11" rev-constraint-dynamic="0.5.11" callerrev="2.2.0"/>
				<artifacts>
					<artifact name="RoaringBitmap" type="bundle" ext="jar" status="no" details="" size="201928" time="0" location="/home/amr/.ivy2/cache/org.roaringbitmap/RoaringBitmap/bundles/RoaringBitmap-0.5.11.jar">
						<origin-location is-local="false" location="https://repo1.maven.org/maven2/org/roaringbitmap/RoaringBitmap/0.5.11/RoaringBitmap-0.5.11.jar"/>
					</artifact>
				</artifacts>
			</revision>
		</module>
		<module organisation="net.jpountz.lz4" name="lz4">
			<revision name="1.3.0" status="release" pubdate="20141126224014" resolver="sbt-chain" artresolver="sbt-chain" homepage="https://github.com/jpountz/lz4-java" downloaded="false" searched="false" default="false" conf="compile, runtime(*), master(compile), runtime, compile(*), master" position="110">
				<license name="The Apache Software License, Version 2.0" url="http://www.apache.org/licenses/LICENSE-2.0.txt"/>
				<metadata-artifact status="no" details="" size="2738" time="0" location="/home/amr/.ivy2/cache/net.jpountz.lz4/lz4/ivy-1.3.0.xml" searched="false" origin-is-local="false" origin-location="https://repo1.maven.org/maven2/net/jpountz/lz4/lz4/1.3.0/lz4-1.3.0.pom"/>
				<caller organisation="org.apache.spark" name="spark-core_2.11" conf="compile, runtime" rev="1.3.0" rev-constraint-default="1.3.0" rev-constraint-dynamic="1.3.0" callerrev="2.2.0"/>
				<artifacts>
					<artifact name="lz4" type="jar" ext="jar" status="no" details="" size="236880" time="0" location="/home/amr/.ivy2/cache/net.jpountz.lz4/lz4/jars/lz4-1.3.0.jar">
						<origin-location is-local="false" location="https://repo1.maven.org/maven2/net/jpountz/lz4/lz4/1.3.0/lz4-1.3.0.jar"/>
					</artifact>
				</artifacts>
			</revision>
		</module>
		<module organisation="org.xerial.snappy" name="snappy-java">
			<revision name="1.1.2.6" status="release" pubdate="20160602194933" resolver="sbt-chain" artresolver="sbt-chain" homepage="https://github.com/xerial/snappy-java" downloaded="false" searched="false" default="false" conf="compile, runtime(*), master(compile), runtime, compile(*), master" position="109">
				<license name="The Apache Software License, Version 2.0" url="http://www.apache.org/licenses/LICENSE-2.0.txt"/>
				<metadata-artifact status="no" details="" size="3450" time="0" location="/home/amr/.ivy2/cache/org.xerial.snappy/snappy-java/ivy-1.1.2.6.xml" searched="false" origin-is-local="false" origin-location="https://repo1.maven.org/maven2/org/xerial/snappy/snappy-java/1.1.2.6/snappy-java-1.1.2.6.pom"/>
				<caller organisation="org.apache.avro" name="avro" conf="compile, runtime" rev="1.0.5" rev-constraint-default="1.0.5" rev-constraint-dynamic="1.0.5" callerrev="1.7.7"/>
				<caller organisation="org.apache.parquet" name="parquet-hadoop" conf="compile, runtime" rev="1.1.1.6" rev-constraint-default="1.1.1.6" rev-constraint-dynamic="1.1.1.6" callerrev="1.8.2"/>
				<caller organisation="org.apache.avro" name="avro" conf="compile, runtime" rev="1.0.4.1" rev-constraint-default="1.0.4.1" rev-constraint-dynamic="1.0.4.1" callerrev="1.7.4"/>
				<caller organisation="org.apache.spark" name="spark-core_2.11" conf="compile, runtime" rev="1.1.2.6" rev-constraint-default="1.1.2.6" rev-constraint-dynamic="1.1.2.6" callerrev="2.2.0"/>
				<artifacts>
					<artifact name="snappy-java" type="bundle" ext="jar" status="no" details="" size="1056168" time="0" location="/home/amr/.ivy2/cache/org.xerial.snappy/snappy-java/bundles/snappy-java-1.1.2.6.jar">
						<origin-location is-local="false" location="https://repo1.maven.org/maven2/org/xerial/snappy/snappy-java/1.1.2.6/snappy-java-1.1.2.6.jar"/>
					</artifact>
				</artifacts>
			</revision>
			<revision name="1.0.4.1" status="release" pubdate="20111005033507" resolver="sbt-chain" artresolver="sbt-chain" evicted="latest-revision" evicted-reason="" homepage="http://code.google.com/p/snappy-java/" downloaded="false" searched="false" default="false" conf="compile, runtime(*), master(compile), runtime, compile(*), master" position="-1">
				<license name="The Apache Software License, Version 2.0" url="http://www.apache.org/licenses/LICENSE-2.0.txt"/>
				<metadata-artifact status="no" details="" size="3537" time="0" location="/home/amr/.ivy2/cache/org.xerial.snappy/snappy-java/ivy-1.0.4.1.xml" searched="false" origin-is-local="false" origin-location="https://repo1.maven.org/maven2/org/xerial/snappy/snappy-java/1.0.4.1/snappy-java-1.0.4.1.pom"/>
				<evicted-by rev="1.1.2.6"/>
				<caller organisation="org.apache.avro" name="avro" conf="compile, runtime" rev="1.0.4.1" rev-constraint-default="1.0.4.1" rev-constraint-dynamic="1.0.4.1" callerrev="1.7.4"/>
				<artifacts>
				</artifacts>
			</revision>
			<revision name="1.1.1.6" evicted="latest-revision" evicted-reason="" downloaded="false" searched="false" conf="compile, runtime(*), master(compile), runtime, compile(*), master" position="-1">
				<evicted-by rev="1.1.2.6"/>
				<caller organisation="org.apache.parquet" name="parquet-hadoop" conf="compile, runtime" rev="1.1.1.6" rev-constraint-default="1.1.1.6" rev-constraint-dynamic="1.1.1.6" callerrev="1.8.2"/>
				<artifacts>
				</artifacts>
			</revision>
			<revision name="1.0.5" evicted="latest-revision" evicted-reason="" downloaded="false" searched="false" conf="runtime(*), master(compile), compile(*)" position="-1">
				<evicted-by rev="1.1.2.6"/>
				<caller organisation="org.apache.avro" name="avro" conf="compile, runtime" rev="1.0.5" rev-constraint-default="1.0.5" rev-constraint-dynamic="1.0.5" callerrev="1.7.7"/>
				<artifacts>
				</artifacts>
			</revision>
		</module>
		<module organisation="com.ning" name="compress-lzf">
			<revision name="1.0.3" status="release" pubdate="20140816063255" resolver="sbt-chain" artresolver="sbt-chain" homepage="http://github.com/ning/compress" downloaded="false" searched="false" default="false" conf="compile, runtime(*), master(compile), runtime, compile(*), master" position="108">
				<license name="Apache License 2.0" url="http://www.apache.org/licenses/LICENSE-2.0.html"/>
				<metadata-artifact status="no" details="" size="3554" time="0" location="/home/amr/.ivy2/cache/com.ning/compress-lzf/ivy-1.0.3.xml" searched="false" origin-is-local="false" origin-location="https://repo1.maven.org/maven2/com/ning/compress-lzf/1.0.3/compress-lzf-1.0.3.pom"/>
				<caller organisation="org.apache.spark" name="spark-core_2.11" conf="compile, runtime" rev="1.0.3" rev-constraint-default="1.0.3" rev-constraint-dynamic="1.0.3" callerrev="2.2.0"/>
				<artifacts>
					<artifact name="compress-lzf" type="bundle" ext="jar" status="no" details="" size="79845" time="0" location="/home/amr/.ivy2/cache/com.ning/compress-lzf/bundles/compress-lzf-1.0.3.jar">
						<origin-location is-local="false" location="https://repo1.maven.org/maven2/com/ning/compress-lzf/1.0.3/compress-lzf-1.0.3.jar"/>
					</artifact>
				</artifacts>
			</revision>
		</module>
		<module organisation="org.slf4j" name="jcl-over-slf4j">
			<revision name="1.7.16" status="release" pubdate="20160211222707" resolver="sbt-chain" artresolver="sbt-chain" homepage="http://www.slf4j.org" downloaded="false" searched="false" default="false" conf="compile, runtime(*), master(compile), runtime, compile(*), master" position="106">
				<license name="MIT License" url="http://www.opensource.org/licenses/mit-license.php"/>
				<metadata-artifact status="no" details="" size="5275" time="0" location="/home/amr/.ivy2/cache/org.slf4j/jcl-over-slf4j/ivy-1.7.16.xml" searched="false" origin-is-local="false" origin-location="https://repo1.maven.org/maven2/org/slf4j/jcl-over-slf4j/1.7.16/jcl-over-slf4j-1.7.16.pom"/>
				<caller organisation="org.apache.spark" name="spark-core_2.11" conf="compile, runtime" rev="1.7.16" rev-constraint-default="1.7.16" rev-constraint-dynamic="1.7.16" callerrev="2.2.0"/>
				<artifacts>
					<artifact name="jcl-over-slf4j" type="jar" ext="jar" status="no" details="" size="16430" time="0" location="/home/amr/.ivy2/cache/org.slf4j/jcl-over-slf4j/jars/jcl-over-slf4j-1.7.16.jar">
						<origin-location is-local="false" location="https://repo1.maven.org/maven2/org/slf4j/jcl-over-slf4j/1.7.16/jcl-over-slf4j-1.7.16.jar"/>
					</artifact>
				</artifacts>
			</revision>
		</module>
		<module organisation="org.apache.commons" name="commons-math3">
			<revision name="3.4.1" status="release" pubdate="20150108192810" resolver="sbt-chain" artresolver="sbt-chain" homepage="http://commons.apache.org/proper/commons-math/" downloaded="false" searched="false" default="false" conf="compile, runtime(*), master(compile), runtime, compile(*), master" position="104">
				<license name="The Apache Software License, Version 2.0" url="http://www.apache.org/licenses/LICENSE-2.0.txt"/>
				<metadata-artifact status="no" details="" size="11263" time="0" location="/home/amr/.ivy2/cache/org.apache.commons/commons-math3/ivy-3.4.1.xml" searched="false" origin-is-local="false" origin-location="https://repo1.maven.org/maven2/org/apache/commons/commons-math3/3.4.1/commons-math3-3.4.1.pom"/>
				<caller organisation="org.apache.spark" name="spark-mllib_2.11" conf="default, compile, runtime, master" rev="3.4.1" rev-constraint-default="3.4.1" rev-constraint-dynamic="3.4.1" callerrev="2.2.0"/>
				<caller organisation="org.scalanlp" name="breeze_2.11" conf="compile, runtime" rev="3.2" rev-constraint-default="3.2" rev-constraint-dynamic="3.2" callerrev="0.13.1"/>
				<caller organisation="org.apache.spark" name="spark-mllib-local_2.11" conf="compile, runtime" rev="3.4.1" rev-constraint-default="3.4.1" rev-constraint-dynamic="3.4.1" callerrev="2.2.0"/>
				<caller organisation="org.apache.spark" name="spark-core_2.11" conf="compile, runtime" rev="3.4.1" rev-constraint-default="3.4.1" rev-constraint-dynamic="3.4.1" callerrev="2.2.0"/>
				<caller organisation="org.apache.hadoop" name="hadoop-common" conf="default, compile, runtime, master" rev="3.1.1" rev-constraint-default="3.1.1" rev-constraint-dynamic="3.1.1" callerrev="2.7.3"/>
				<artifacts>
					<artifact name="commons-math3" type="jar" ext="jar" status="no" details="" size="2035066" time="0" location="/home/amr/.ivy2/cache/org.apache.commons/commons-math3/jars/commons-math3-3.4.1.jar">
						<origin-location is-local="false" location="https://repo1.maven.org/maven2/org/apache/commons/commons-math3/3.4.1/commons-math3-3.4.1.jar"/>
					</artifact>
				</artifacts>
			</revision>
			<revision name="3.1.1" status="release" pubdate="20130109171459" resolver="sbt-chain" artresolver="sbt-chain" evicted="latest-revision" evicted-reason="" homepage="http://commons.apache.org/math/" downloaded="false" searched="false" default="false" conf="compile, runtime(*), master(compile), runtime, compile(*), master" position="-1">
				<license name="The Apache Software License, Version 2.0" url="http://www.apache.org/licenses/LICENSE-2.0.txt"/>
				<metadata-artifact status="no" details="" size="8364" time="0" location="/home/amr/.ivy2/cache/org.apache.commons/commons-math3/ivy-3.1.1.xml" searched="false" origin-is-local="false" origin-location="https://repo1.maven.org/maven2/org/apache/commons/commons-math3/3.1.1/commons-math3-3.1.1.pom"/>
				<evicted-by rev="3.4.1"/>
				<caller organisation="org.apache.hadoop" name="hadoop-common" conf="default, compile, runtime, master" rev="3.1.1" rev-constraint-default="3.1.1" rev-constraint-dynamic="3.1.1" callerrev="2.7.3"/>
				<artifacts>
				</artifacts>
			</revision>
			<revision name="3.2" evicted="latest-revision" evicted-reason="" downloaded="false" searched="false" conf="compile, runtime(*), master(compile), runtime, compile(*), master" position="-1">
				<evicted-by rev="3.4.1"/>
				<caller organisation="org.scalanlp" name="breeze_2.11" conf="compile, runtime" rev="3.2" rev-constraint-default="3.2" rev-constraint-dynamic="3.2" callerrev="0.13.1"/>
				<artifacts>
				</artifacts>
			</revision>
		</module>
		<module organisation="javax.servlet" name="javax.servlet-api">
			<revision name="3.1.0" status="release" pubdate="20130426015239" resolver="sbt-chain" artresolver="sbt-chain" homepage="http://servlet-spec.java.net" downloaded="false" searched="false" default="false" conf="compile, runtime(*), master(compile), runtime, compile(*), master" position="103">
				<license name="CDDL + GPLv2 with classpath exception" url="https://glassfish.dev.java.net/nonav/public/CDDL+GPL.html"/>
				<metadata-artifact status="no" details="" size="4276" time="0" location="/home/amr/.ivy2/cache/javax.servlet/javax.servlet-api/ivy-3.1.0.xml" searched="false" origin-is-local="false" origin-location="https://repo1.maven.org/maven2/javax/servlet/javax.servlet-api/3.1.0/javax.servlet-api-3.1.0.pom"/>
				<caller organisation="org.apache.spark" name="spark-core_2.11" conf="compile, runtime" rev="3.1.0" rev-constraint-default="3.1.0" rev-constraint-dynamic="3.1.0" callerrev="2.2.0"/>
				<artifacts>
					<artifact name="javax.servlet-api" type="jar" ext="jar" status="no" details="" size="95806" time="0" location="/home/amr/.ivy2/cache/javax.servlet/javax.servlet-api/jars/javax.servlet-api-3.1.0.jar">
						<origin-location is-local="false" location="https://repo1.maven.org/maven2/javax/servlet/javax.servlet-api/3.1.0/javax.servlet-api-3.1.0.jar"/>
					</artifact>
				</artifacts>
			</revision>
		</module>
		<module organisation="net.java.dev.jets3t" name="jets3t">
			<revision name="0.9.3" status="release" pubdate="20150131234344" resolver="sbt-chain" artresolver="sbt-chain" homepage="https://bitbucket.org/jmurty/jets3t/overview" downloaded="false" searched="false" default="false" conf="compile, runtime(*), master(compile), runtime, compile(*), master" position="94">
				<license name="Apache 2.0" url="http://www.apache.org/licenses/LICENSE-2.0"/>
				<metadata-artifact status="no" details="" size="6432" time="0" location="/home/amr/.ivy2/cache/net.java.dev.jets3t/jets3t/ivy-0.9.3.xml" searched="false" origin-is-local="false" origin-location="https://repo1.maven.org/maven2/net/java/dev/jets3t/jets3t/0.9.3/jets3t-0.9.3.pom"/>
				<caller organisation="org.apache.spark" name="spark-core_2.11" conf="compile, runtime" rev="0.9.3" rev-constraint-default="0.9.3" rev-constraint-dynamic="0.9.3" callerrev="2.2.0"/>
				<caller organisation="org.apache.hadoop" name="hadoop-common" conf="default, compile, runtime, master" rev="0.9.0" rev-constraint-default="0.9.0" rev-constraint-dynamic="0.9.0" callerrev="2.7.3"/>
				<artifacts>
					<artifact name="jets3t" type="jar" ext="jar" status="no" details="" size="2041628" time="0" location="/home/amr/.ivy2/cache/net.java.dev.jets3t/jets3t/jars/jets3t-0.9.3.jar">
						<origin-location is-local="false" location="https://repo1.maven.org/maven2/net/java/dev/jets3t/jets3t/0.9.3/jets3t-0.9.3.jar"/>
					</artifact>
				</artifacts>
			</revision>
			<revision name="0.9.0" status="release" pubdate="20120312141824" resolver="sbt-chain" artresolver="sbt-chain" evicted="latest-revision" evicted-reason="" homepage="http://www.jets3t.org" downloaded="false" searched="false" default="false" conf="compile, runtime(*), master(compile), runtime, compile(*), master" position="-1">
				<license name="Apache License, Version 2.0" url="http://www.apache.org/licenses/LICENSE-2.0"/>
				<metadata-artifact status="no" details="" size="3894" time="0" location="/home/amr/.ivy2/cache/net.java.dev.jets3t/jets3t/ivy-0.9.0.xml" searched="false" origin-is-local="false" origin-location="https://repo1.maven.org/maven2/net/java/dev/jets3t/jets3t/0.9.0/jets3t-0.9.0.pom"/>
				<evicted-by rev="0.9.3"/>
				<caller organisation="org.apache.hadoop" name="hadoop-common" conf="default, compile, runtime, master" rev="0.9.0" rev-constraint-default="0.9.0" rev-constraint-dynamic="0.9.0" callerrev="2.7.3"/>
				<artifacts>
				</artifacts>
			</revision>
		</module>
		<module organisation="com.jamesmurty.utils" name="java-xmlbuilder">
			<revision name="1.0" status="release" pubdate="20140306160737" resolver="sbt-chain" artresolver="sbt-chain" homepage="https://github.com/jmurty/java-xmlbuilder" downloaded="false" searched="false" default="false" conf="compile, runtime(*), master(compile), runtime, compile(*), master" position="101">
				<license name="Apache License, Version 2.0" url="http://www.apache.org/licenses/LICENSE-2.0"/>
				<metadata-artifact status="no" details="" size="3457" time="0" location="/home/amr/.ivy2/cache/com.jamesmurty.utils/java-xmlbuilder/ivy-1.0.xml" searched="false" origin-is-local="false" origin-location="https://repo1.maven.org/maven2/com/jamesmurty/utils/java-xmlbuilder/1.0/java-xmlbuilder-1.0.pom"/>
				<caller organisation="net.java.dev.jets3t" name="jets3t" conf="compile, runtime" rev="1.0" rev-constraint-default="1.0" rev-constraint-dynamic="1.0" callerrev="0.9.3"/>
				<caller organisation="net.java.dev.jets3t" name="jets3t" conf="compile, runtime" rev="0.4" rev-constraint-default="0.4" rev-constraint-dynamic="0.4" callerrev="0.9.0"/>
				<artifacts>
					<artifact name="java-xmlbuilder" type="jar" ext="jar" status="no" details="" size="10023" time="0" location="/home/amr/.ivy2/cache/com.jamesmurty.utils/java-xmlbuilder/jars/java-xmlbuilder-1.0.jar">
						<origin-location is-local="false" location="https://repo1.maven.org/maven2/com/jamesmurty/utils/java-xmlbuilder/1.0/java-xmlbuilder-1.0.jar"/>
					</artifact>
				</artifacts>
			</revision>
			<revision name="0.4" status="release" pubdate="20101027030304" resolver="sbt-chain" artresolver="sbt-chain" evicted="latest-revision" evicted-reason="" homepage="http://code.google.com/p/java-xmlbuilder/" downloaded="false" searched="false" default="false" conf="compile, runtime(*), master(compile), runtime, compile(*), master" position="-1">
				<license name="Apache License, Version 2.0" url="http://www.apache.org/licenses/LICENSE-2.0"/>
				<metadata-artifact status="no" details="" size="3011" time="0" location="/home/amr/.ivy2/cache/com.jamesmurty.utils/java-xmlbuilder/ivy-0.4.xml" searched="false" origin-is-local="false" origin-location="https://repo1.maven.org/maven2/com/jamesmurty/utils/java-xmlbuilder/0.4/java-xmlbuilder-0.4.pom"/>
				<evicted-by rev="1.0"/>
				<caller organisation="net.java.dev.jets3t" name="jets3t" conf="compile, runtime" rev="0.4" rev-constraint-default="0.4" rev-constraint-dynamic="0.4" callerrev="0.9.0"/>
				<artifacts>
				</artifacts>
			</revision>
		</module>
		<module organisation="net.iharder" name="base64">
			<revision name="2.3.8" status="release" pubdate="20100327034244" resolver="sbt-chain" artresolver="sbt-chain" homepage="http://iharder.net/base64/" downloaded="false" searched="false" default="false" conf="compile, runtime(*), master(compile), runtime, compile(*), master" position="102">
				<license name="Public domain"/>
				<metadata-artifact status="no" details="" size="3061" time="0" location="/home/amr/.ivy2/cache/net.iharder/base64/ivy-2.3.8.xml" searched="false" origin-is-local="false" origin-location="https://repo1.maven.org/maven2/net/iharder/base64/2.3.8/base64-2.3.8.pom"/>
				<caller organisation="com.jamesmurty.utils" name="java-xmlbuilder" conf="compile, runtime" rev="2.3.8" rev-constraint-default="2.3.8" rev-constraint-dynamic="2.3.8" callerrev="1.0"/>
				<artifacts>
					<artifact name="base64" type="jar" ext="jar" status="no" details="" size="17008" time="0" location="/home/amr/.ivy2/cache/net.iharder/base64/jars/base64-2.3.8.jar">
						<origin-location is-local="false" location="https://repo1.maven.org/maven2/net/iharder/base64/2.3.8/base64-2.3.8.jar"/>
					</artifact>
				</artifacts>
			</revision>
		</module>
		<module organisation="org.bouncycastle" name="bcprov-jdk15on">
			<revision name="1.51" status="release" pubdate="20140728035910" resolver="sbt-chain" artresolver="sbt-chain" homepage="http://www.bouncycastle.org/java.html" downloaded="false" searched="false" default="false" conf="compile, runtime(*), master(compile), runtime, compile(*), master" position="100">
				<license name="Bouncy Castle Licence" url="http://www.bouncycastle.org/licence.html"/>
				<metadata-artifact status="no" details="" size="2676" time="0" location="/home/amr/.ivy2/cache/org.bouncycastle/bcprov-jdk15on/ivy-1.51.xml" searched="false" origin-is-local="false" origin-location="https://repo1.maven.org/maven2/org/bouncycastle/bcprov-jdk15on/1.51/bcprov-jdk15on-1.51.pom"/>
				<caller organisation="net.java.dev.jets3t" name="jets3t" conf="compile, runtime" rev="1.51" rev-constraint-default="1.51" rev-constraint-dynamic="1.51" callerrev="0.9.3"/>
				<artifacts>
					<artifact name="bcprov-jdk15on" type="jar" ext="jar" status="no" details="" size="2842667" time="0" location="/home/amr/.ivy2/cache/org.bouncycastle/bcprov-jdk15on/jars/bcprov-jdk15on-1.51.jar">
						<origin-location is-local="false" location="https://repo1.maven.org/maven2/org/bouncycastle/bcprov-jdk15on/1.51/bcprov-jdk15on-1.51.jar"/>
					</artifact>
				</artifacts>
			</revision>
		</module>
		<module organisation="javax.mail" name="mail">
			<revision name="1.4.7" status="release" pubdate="20130309023818" resolver="sbt-chain" artresolver="sbt-chain" homepage="" downloaded="false" searched="false" default="false" conf="compile, runtime(*), master(compile), runtime, compile(*), master" position="99">
				<license name="CDDL" url="http://www.sun.com/cddl"/>
				<license name="GPLv2+CE" url="https://glassfish.java.net/public/CDDL+GPL_1_1.html"/>
				<metadata-artifact status="no" details="" size="6796" time="0" location="/home/amr/.ivy2/cache/javax.mail/mail/ivy-1.4.7.xml" searched="false" origin-is-local="false" origin-location="https://repo1.maven.org/maven2/javax/mail/mail/1.4.7/mail-1.4.7.pom"/>
				<caller organisation="net.java.dev.jets3t" name="jets3t" conf="compile, runtime" rev="1.4.7" rev-constraint-default="1.4.7" rev-constraint-dynamic="1.4.7" callerrev="0.9.3"/>
				<artifacts>
					<artifact name="mail" type="jar" ext="jar" status="no" details="" size="521157" time="0" location="/home/amr/.ivy2/cache/javax.mail/mail/jars/mail-1.4.7.jar">
						<origin-location is-local="false" location="https://repo1.maven.org/maven2/javax/mail/mail/1.4.7/mail-1.4.7.jar"/>
					</artifact>
				</artifacts>
			</revision>
		</module>
		<module organisation="mx4j" name="mx4j">
			<revision name="3.0.2" status="release" pubdate="20070215003254" resolver="sbt-chain" artresolver="sbt-chain" homepage="http://mx4j.sourceforge.net" downloaded="false" searched="false" default="false" conf="compile, runtime(*), master(compile), runtime, compile(*), master" position="98">
				<license name="The Apache Software License, Version 2.0" url="http://www.apache.org/licenses/LICENSE-2.0.txt"/>
				<metadata-artifact status="no" details="" size="2490" time="0" location="/home/amr/.ivy2/cache/mx4j/mx4j/ivy-3.0.2.xml" searched="false" origin-is-local="false" origin-location="https://repo1.maven.org/maven2/mx4j/mx4j/3.0.2/mx4j-3.0.2.pom"/>
				<caller organisation="net.java.dev.jets3t" name="jets3t" conf="compile, runtime" rev="3.0.2" rev-constraint-default="3.0.2" rev-constraint-dynamic="3.0.2" callerrev="0.9.3"/>
				<artifacts>
					<artifact name="mx4j" type="jar" ext="jar" status="no" details="" size="409467" time="0" location="/home/amr/.ivy2/cache/mx4j/mx4j/jars/mx4j-3.0.2.jar">
						<origin-location is-local="false" location="https://repo1.maven.org/maven2/mx4j/mx4j/3.0.2/mx4j-3.0.2.jar"/>
					</artifact>
				</artifacts>
			</revision>
		</module>
		<module organisation="org.apache.httpcomponents" name="httpclient">
			<revision name="4.3.6" status="release" pubdate="20141102154602" resolver="sbt-chain" artresolver="sbt-chain" homepage="http://hc.apache.org/httpcomponents-client" downloaded="false" searched="false" default="false" conf="compile, runtime(*), master(compile), runtime, compile(*), master" position="96">
				<license name="Apache License, Version 2.0" url="http://www.apache.org/licenses/LICENSE-2.0.txt"/>
				<metadata-artifact status="no" details="" size="9721" time="0" location="/home/amr/.ivy2/cache/org.apache.httpcomponents/httpclient/ivy-4.3.6.xml" searched="false" origin-is-local="false" origin-location="https://repo1.maven.org/maven2/org/apache/httpcomponents/httpclient/4.3.6/httpclient-4.3.6.pom"/>
				<caller organisation="net.java.dev.jets3t" name="jets3t" conf="compile, runtime" rev="4.3.6" rev-constraint-default="4.3.6" rev-constraint-dynamic="4.3.6" callerrev="0.9.3"/>
				<caller organisation="org.apache.hadoop" name="hadoop-auth" conf="compile, runtime" rev="4.2.5" rev-constraint-default="4.2.5" rev-constraint-dynamic="4.2.5" callerrev="2.7.3"/>
				<caller organisation="net.java.dev.jets3t" name="jets3t" conf="compile, runtime" rev="4.1.2" rev-constraint-default="4.1.2" rev-constraint-dynamic="4.1.2" callerrev="0.9.0"/>
				<artifacts>
					<artifact name="httpclient" type="jar" ext="jar" status="no" details="" size="592008" time="0" location="/home/amr/.ivy2/cache/org.apache.httpcomponents/httpclient/jars/httpclient-4.3.6.jar">
						<origin-location is-local="false" location="https://repo1.maven.org/maven2/org/apache/httpcomponents/httpclient/4.3.6/httpclient-4.3.6.jar"/>
					</artifact>
				</artifacts>
			</revision>
			<revision name="4.2.5" status="release" pubdate="20130419182959" resolver="sbt-chain" artresolver="sbt-chain" evicted="latest-revision" evicted-reason="" homepage="http://hc.apache.org/httpcomponents-client" downloaded="false" searched="false" default="false" conf="compile, runtime(*), master(compile), runtime, compile(*), master" position="-1">
				<license name="Apache License" url="LICENSE.txt"/>
				<metadata-artifact status="no" details="" size="8539" time="0" location="/home/amr/.ivy2/cache/org.apache.httpcomponents/httpclient/ivy-4.2.5.xml" searched="false" origin-is-local="false" origin-location="https://repo1.maven.org/maven2/org/apache/httpcomponents/httpclient/4.2.5/httpclient-4.2.5.pom"/>
				<evicted-by rev="4.3.6"/>
				<caller organisation="org.apache.hadoop" name="hadoop-auth" conf="compile, runtime" rev="4.2.5" rev-constraint-default="4.2.5" rev-constraint-dynamic="4.2.5" callerrev="2.7.3"/>
				<caller organisation="net.java.dev.jets3t" name="jets3t" conf="compile, runtime" rev="4.1.2" rev-constraint-default="4.1.2" rev-constraint-dynamic="4.1.2" callerrev="0.9.0"/>
				<artifacts>
				</artifacts>
			</revision>
			<revision name="4.1.2" status="release" pubdate="20110730000203" resolver="sbt-chain" artresolver="sbt-chain" evicted="latest-revision" evicted-reason="" homepage="http://hc.apache.org/httpcomponents-client" downloaded="false" searched="false" default="false" conf="compile, runtime(*), master(compile), runtime, compile(*), master" position="-1">
				<license name="Apache License" url="LICENSE.txt"/>
				<metadata-artifact status="no" details="" size="5783" time="0" location="/home/amr/.ivy2/cache/org.apache.httpcomponents/httpclient/ivy-4.1.2.xml" searched="false" origin-is-local="false" origin-location="https://repo1.maven.org/maven2/org/apache/httpcomponents/httpclient/4.1.2/httpclient-4.1.2.pom"/>
				<evicted-by rev="4.2.5"/>
				<caller organisation="net.java.dev.jets3t" name="jets3t" conf="compile, runtime" rev="4.1.2" rev-constraint-default="4.1.2" rev-constraint-dynamic="4.1.2" callerrev="0.9.0"/>
				<artifacts>
				</artifacts>
			</revision>
		</module>
		<module organisation="org.apache.httpcomponents" name="httpcore">
			<revision name="4.3.3" status="release" pubdate="20141018135118" resolver="sbt-chain" artresolver="sbt-chain" homepage="http://hc.apache.org/httpcomponents-core-ga" downloaded="false" searched="false" default="false" conf="compile, runtime(*), master(compile), runtime, compile(*), master" position="95">
				<license name="Apache License, Version 2.0" url="http://www.apache.org/licenses/LICENSE-2.0.txt"/>
				<metadata-artifact status="no" details="" size="7613" time="0" location="/home/amr/.ivy2/cache/org.apache.httpcomponents/httpcore/ivy-4.3.3.xml" searched="false" origin-is-local="false" origin-location="https://repo1.maven.org/maven2/org/apache/httpcomponents/httpcore/4.3.3/httpcore-4.3.3.pom"/>
				<caller organisation="net.java.dev.jets3t" name="jets3t" conf="compile, runtime" rev="4.3.3" rev-constraint-default="4.3.3" rev-constraint-dynamic="4.3.3" callerrev="0.9.3"/>
				<caller organisation="org.apache.httpcomponents" name="httpclient" conf="compile, runtime" rev="4.2.4" rev-constraint-default="4.2.4" rev-constraint-dynamic="4.2.4" callerrev="4.2.5"/>
				<caller organisation="org.apache.httpcomponents" name="httpclient" conf="compile, runtime" rev="4.1.2" rev-constraint-default="4.1.2" rev-constraint-dynamic="4.1.2" callerrev="4.1.2"/>
				<caller organisation="net.java.dev.jets3t" name="jets3t" conf="compile, runtime" rev="4.1.2" rev-constraint-default="4.1.2" rev-constraint-dynamic="4.1.2" callerrev="0.9.0"/>
				<caller organisation="org.apache.httpcomponents" name="httpclient" conf="compile, runtime" rev="4.3.3" rev-constraint-default="4.3.3" rev-constraint-dynamic="4.3.3" callerrev="4.3.6"/>
				<artifacts>
					<artifact name="httpcore" type="jar" ext="jar" status="no" details="" size="282793" time="0" location="/home/amr/.ivy2/cache/org.apache.httpcomponents/httpcore/jars/httpcore-4.3.3.jar">
						<origin-location is-local="false" location="https://repo1.maven.org/maven2/org/apache/httpcomponents/httpcore/4.3.3/httpcore-4.3.3.jar"/>
					</artifact>
				</artifacts>
			</revision>
			<revision name="4.2.4" status="release" pubdate="20130320171221" resolver="sbt-chain" artresolver="sbt-chain" evicted="latest-revision" evicted-reason="" homepage="http://hc.apache.org/httpcomponents-core-ga" downloaded="false" searched="false" default="false" conf="compile, runtime(*), master(compile), runtime, compile(*), master" position="-1">
				<license name="Apache License" url="LICENSE.txt"/>
				<metadata-artifact status="no" details="" size="6556" time="0" location="/home/amr/.ivy2/cache/org.apache.httpcomponents/httpcore/ivy-4.2.4.xml" searched="false" origin-is-local="false" origin-location="https://repo1.maven.org/maven2/org/apache/httpcomponents/httpcore/4.2.4/httpcore-4.2.4.pom"/>
				<evicted-by rev="4.3.3"/>
				<caller organisation="org.apache.httpcomponents" name="httpclient" conf="compile, runtime" rev="4.2.4" rev-constraint-default="4.2.4" rev-constraint-dynamic="4.2.4" callerrev="4.2.5"/>
				<caller organisation="org.apache.httpcomponents" name="httpclient" conf="compile, runtime" rev="4.1.2" rev-constraint-default="4.1.2" rev-constraint-dynamic="4.1.2" callerrev="4.1.2"/>
				<caller organisation="net.java.dev.jets3t" name="jets3t" conf="compile, runtime" rev="4.1.2" rev-constraint-default="4.1.2" rev-constraint-dynamic="4.1.2" callerrev="0.9.0"/>
				<artifacts>
				</artifacts>
			</revision>
			<revision name="4.1.2" status="release" pubdate="20110710130325" resolver="sbt-chain" artresolver="sbt-chain" evicted="latest-revision" evicted-reason="" homepage="http://hc.apache.org/httpcomponents-core-ga" downloaded="false" searched="false" default="false" conf="compile, runtime(*), master(compile), runtime, compile(*), master" position="-1">
				<license name="Apache License" url="LICENSE.txt"/>
				<metadata-artifact status="no" details="" size="4792" time="0" location="/home/amr/.ivy2/cache/org.apache.httpcomponents/httpcore/ivy-4.1.2.xml" searched="false" origin-is-local="false" origin-location="https://repo1.maven.org/maven2/org/apache/httpcomponents/httpcore/4.1.2/httpcore-4.1.2.pom"/>
				<evicted-by rev="4.2.4"/>
				<caller organisation="org.apache.httpcomponents" name="httpclient" conf="compile, runtime" rev="4.1.2" rev-constraint-default="4.1.2" rev-constraint-dynamic="4.1.2" callerrev="4.1.2"/>
				<caller organisation="net.java.dev.jets3t" name="jets3t" conf="compile, runtime" rev="4.1.2" rev-constraint-default="4.1.2" rev-constraint-dynamic="4.1.2" callerrev="0.9.0"/>
				<artifacts>
				</artifacts>
			</revision>
		</module>
		<module organisation="org.apache.spark" name="spark-unsafe_2.11">
			<revision name="2.2.0" status="release" pubdate="20170701023350" resolver="public" artresolver="public" homepage="http://spark.apache.org/" downloaded="true" searched="true" default="false" conf="compile, runtime(*), master(compile), runtime, compile(*), master" position="93">
				<license name="Apache 2.0 License" url="http://www.apache.org/licenses/LICENSE-2.0.html"/>
				<metadata-artifact status="successful" details="" size="4906" time="187" location="/home/amr/.ivy2/cache/org.apache.spark/spark-unsafe_2.11/ivy-2.2.0.xml" searched="true" original-local-location="/home/amr/.ivy2/cache/org.apache.spark/spark-unsafe_2.11/ivy-2.2.0.xml.original" origin-is-local="false" origin-location="https://repo1.maven.org/maven2/org/apache/spark/spark-unsafe_2.11/2.2.0/spark-unsafe_2.11-2.2.0.pom"/>
				<caller organisation="org.apache.spark" name="spark-catalyst_2.11" conf="compile, runtime" rev="2.2.0" rev-constraint-default="2.2.0" rev-constraint-dynamic="2.2.0" callerrev="2.2.0"/>
				<caller organisation="org.apache.spark" name="spark-core_2.11" conf="compile, runtime" rev="2.2.0" rev-constraint-default="2.2.0" rev-constraint-dynamic="2.2.0" callerrev="2.2.0"/>
				<artifacts>
					<artifact name="spark-unsafe_2.11" type="jar" ext="jar" status="no" details="" size="46531" time="0" location="/home/amr/.ivy2/cache/org.apache.spark/spark-unsafe_2.11/jars/spark-unsafe_2.11-2.2.0.jar">
						<origin-location is-local="false" location="https://repo1.maven.org/maven2/org/apache/spark/spark-unsafe_2.11/2.2.0/spark-unsafe_2.11-2.2.0.jar"/>
					</artifact>
				</artifacts>
			</revision>
		</module>
		<module organisation="org.apache.spark" name="spark-network-shuffle_2.11">
			<revision name="2.2.0" status="release" pubdate="20170701024036" resolver="public" artresolver="public" homepage="http://spark.apache.org/" downloaded="true" searched="true" default="false" conf="compile, runtime(*), master(compile), runtime, compile(*), master" position="91">
				<license name="Apache 2.0 License" url="http://www.apache.org/licenses/LICENSE-2.0.html"/>
				<metadata-artifact status="successful" details="" size="4226" time="193" location="/home/amr/.ivy2/cache/org.apache.spark/spark-network-shuffle_2.11/ivy-2.2.0.xml" searched="true" original-local-location="/home/amr/.ivy2/cache/org.apache.spark/spark-network-shuffle_2.11/ivy-2.2.0.xml.original" origin-is-local="false" origin-location="https://repo1.maven.org/maven2/org/apache/spark/spark-network-shuffle_2.11/2.2.0/spark-network-shuffle_2.11-2.2.0.pom"/>
				<caller organisation="org.apache.spark" name="spark-core_2.11" conf="compile, runtime" rev="2.2.0" rev-constraint-default="2.2.0" rev-constraint-dynamic="2.2.0" callerrev="2.2.0"/>
				<artifacts>
					<artifact name="spark-network-shuffle_2.11" type="jar" ext="jar" status="no" details="" size="62448" time="0" location="/home/amr/.ivy2/cache/org.apache.spark/spark-network-shuffle_2.11/jars/spark-network-shuffle_2.11-2.2.0.jar">
						<origin-location is-local="false" location="https://repo1.maven.org/maven2/org/apache/spark/spark-network-shuffle_2.11/2.2.0/spark-network-shuffle_2.11-2.2.0.jar"/>
					</artifact>
				</artifacts>
			</revision>
		</module>
		<module organisation="io.dropwizard.metrics" name="metrics-core">
			<revision name="3.1.2" status="release" pubdate="20150426055901" resolver="sbt-chain" artresolver="sbt-chain" homepage="" downloaded="false" searched="false" default="false" conf="compile, runtime(*), master(compile), runtime, compile(*), master" position="92">
				<license name="Apache License 2.0" url="http://www.apache.org/licenses/LICENSE-2.0.html"/>
				<metadata-artifact status="no" details="" size="5135" time="0" location="/home/amr/.ivy2/cache/io.dropwizard.metrics/metrics-core/ivy-3.1.2.xml" searched="false" origin-is-local="false" origin-location="https://repo1.maven.org/maven2/io/dropwizard/metrics/metrics-core/3.1.2/metrics-core-3.1.2.pom"/>
				<caller organisation="io.dropwizard.metrics" name="metrics-graphite" conf="compile, runtime" rev="3.1.2" rev-constraint-default="3.1.2" rev-constraint-dynamic="3.1.2" callerrev="3.1.2"/>
				<caller organisation="org.apache.spark" name="spark-network-shuffle_2.11" conf="compile, runtime" rev="3.1.2" rev-constraint-default="3.1.2" rev-constraint-dynamic="3.1.2" callerrev="2.2.0"/>
				<caller organisation="io.dropwizard.metrics" name="metrics-json" conf="compile, runtime" rev="3.1.2" rev-constraint-default="3.1.2" rev-constraint-dynamic="3.1.2" callerrev="3.1.2"/>
				<caller organisation="org.apache.spark" name="spark-core_2.11" conf="compile, runtime" rev="3.1.2" rev-constraint-default="3.1.2" rev-constraint-dynamic="3.1.2" callerrev="2.2.0"/>
				<caller organisation="io.dropwizard.metrics" name="metrics-jvm" conf="compile, runtime" rev="3.1.2" rev-constraint-default="3.1.2" rev-constraint-dynamic="3.1.2" callerrev="3.1.2"/>
				<artifacts>
					<artifact name="metrics-core" type="bundle" ext="jar" status="no" details="" size="112558" time="0" location="/home/amr/.ivy2/cache/io.dropwizard.metrics/metrics-core/bundles/metrics-core-3.1.2.jar">
						<origin-location is-local="false" location="https://repo1.maven.org/maven2/io/dropwizard/metrics/metrics-core/3.1.2/metrics-core-3.1.2.jar"/>
					</artifact>
				</artifacts>
			</revision>
		</module>
		<module organisation="org.apache.spark" name="spark-network-common_2.11">
			<revision name="2.2.0" status="release" pubdate="20170701023419" resolver="public" artresolver="public" homepage="http://spark.apache.org/" downloaded="true" searched="true" default="false" conf="compile, runtime(*), master(compile), runtime, compile(*), master" position="84">
				<license name="Apache 2.0 License" url="http://www.apache.org/licenses/LICENSE-2.0.html"/>
				<metadata-artifact status="successful" details="" size="5486" time="185" location="/home/amr/.ivy2/cache/org.apache.spark/spark-network-common_2.11/ivy-2.2.0.xml" searched="true" original-local-location="/home/amr/.ivy2/cache/org.apache.spark/spark-network-common_2.11/ivy-2.2.0.xml.original" origin-is-local="false" origin-location="https://repo1.maven.org/maven2/org/apache/spark/spark-network-common_2.11/2.2.0/spark-network-common_2.11-2.2.0.pom"/>
				<caller organisation="org.apache.spark" name="spark-network-shuffle_2.11" conf="compile, runtime" rev="2.2.0" rev-constraint-default="2.2.0" rev-constraint-dynamic="2.2.0" callerrev="2.2.0"/>
				<caller organisation="org.apache.spark" name="spark-core_2.11" conf="compile, runtime" rev="2.2.0" rev-constraint-default="2.2.0" rev-constraint-dynamic="2.2.0" callerrev="2.2.0"/>
				<artifacts>
					<artifact name="spark-network-common_2.11" type="jar" ext="jar" status="no" details="" size="2375104" time="0" location="/home/amr/.ivy2/cache/org.apache.spark/spark-network-common_2.11/jars/spark-network-common_2.11-2.2.0.jar">
						<origin-location is-local="false" location="https://repo1.maven.org/maven2/org/apache/spark/spark-network-common_2.11/2.2.0/spark-network-common_2.11-2.2.0.jar"/>
					</artifact>
				</artifacts>
			</revision>
		</module>
		<module organisation="org.apache.commons" name="commons-crypto">
			<revision name="1.0.0" status="release" pubdate="20160726032013" resolver="sbt-chain" artresolver="sbt-chain" homepage="http://commons.apache.org/proper/commons-crypto/" downloaded="false" searched="false" default="false" conf="compile, runtime(*), master(compile), runtime, compile(*), master" position="90">
				<license name="Apache License, Version 2.0" url="http://www.apache.org/licenses/LICENSE-2.0.txt"/>
				<metadata-artifact status="no" details="" size="14887" time="0" location="/home/amr/.ivy2/cache/org.apache.commons/commons-crypto/ivy-1.0.0.xml" searched="false" origin-is-local="false" origin-location="https://repo1.maven.org/maven2/org/apache/commons/commons-crypto/1.0.0/commons-crypto-1.0.0.pom"/>
				<caller organisation="org.apache.spark" name="spark-network-common_2.11" conf="compile, runtime" rev="1.0.0" rev-constraint-default="1.0.0" rev-constraint-dynamic="1.0.0" callerrev="2.2.0"/>
				<caller organisation="org.apache.spark" name="spark-core_2.11" conf="compile, runtime" rev="1.0.0" rev-constraint-default="1.0.0" rev-constraint-dynamic="1.0.0" callerrev="2.2.0"/>
				<artifacts>
					<artifact name="commons-crypto" type="jar" ext="jar" status="no" details="" size="134595" time="0" location="/home/amr/.ivy2/cache/org.apache.commons/commons-crypto/jars/commons-crypto-1.0.0.jar">
						<origin-location is-local="false" location="https://repo1.maven.org/maven2/org/apache/commons/commons-crypto/1.0.0/commons-crypto-1.0.0.jar"/>
					</artifact>
				</artifacts>
			</revision>
		</module>
		<module organisation="com.fasterxml.jackson.core" name="jackson-annotations">
			<revision name="2.6.5" status="release" pubdate="20160119065023" resolver="sbt-chain" artresolver="sbt-chain" homepage="http://github.com/FasterXML/jackson" downloaded="false" searched="false" default="false" conf="compile, runtime(*), master(compile), runtime, compile(*), master" position="89">
				<license name="The Apache Software License, Version 2.0" url="http://www.apache.org/licenses/LICENSE-2.0.txt"/>
				<metadata-artifact status="no" details="" size="6495" time="0" location="/home/amr/.ivy2/cache/com.fasterxml.jackson.core/jackson-annotations/ivy-2.6.5.xml" searched="false" origin-is-local="false" origin-location="https://repo1.maven.org/maven2/com/fasterxml/jackson/core/jackson-annotations/2.6.5/jackson-annotations-2.6.5.pom"/>
				<caller organisation="com.fasterxml.jackson.module" name="jackson-module-scala_2.11" conf="compile, runtime" rev="2.6.5" rev-constraint-default="2.6.5" rev-constraint-dynamic="2.6.5" callerrev="2.6.5"/>
				<caller organisation="org.apache.spark" name="spark-network-common_2.11" conf="compile, runtime" rev="2.6.5" rev-constraint-default="2.6.5" rev-constraint-dynamic="2.6.5" callerrev="2.2.0"/>
				<caller organisation="com.fasterxml.jackson.core" name="jackson-databind" conf="compile, runtime" rev="2.6.0" rev-constraint-default="2.6.0" rev-constraint-dynamic="2.6.0" callerrev="2.6.5"/>
				<artifacts>
					<artifact name="jackson-annotations" type="bundle" ext="jar" status="no" details="" size="46983" time="0" location="/home/amr/.ivy2/cache/com.fasterxml.jackson.core/jackson-annotations/bundles/jackson-annotations-2.6.5.jar">
						<origin-location is-local="false" location="https://repo1.maven.org/maven2/com/fasterxml/jackson/core/jackson-annotations/2.6.5/jackson-annotations-2.6.5.jar"/>
					</artifact>
				</artifacts>
			</revision>
			<revision name="2.6.0" evicted="latest-revision" evicted-reason="" downloaded="false" searched="false" conf="runtime(*), master(compile), compile(*)" position="-1">
				<evicted-by rev="2.6.5"/>
				<caller organisation="com.fasterxml.jackson.core" name="jackson-databind" conf="compile, runtime" rev="2.6.0" rev-constraint-default="2.6.0" rev-constraint-dynamic="2.6.0" callerrev="2.6.5"/>
				<artifacts>
				</artifacts>
			</revision>
		</module>
		<module organisation="com.fasterxml.jackson.core" name="jackson-databind">
			<revision name="2.6.5" status="release" pubdate="20160119065531" resolver="sbt-chain" artresolver="sbt-chain" homepage="http://github.com/FasterXML/jackson" downloaded="false" searched="false" default="false" conf="compile, runtime(*), master(compile), runtime, compile(*), master" position="87">
				<license name="The Apache Software License, Version 2.0" url="http://www.apache.org/licenses/LICENSE-2.0.txt"/>
				<metadata-artifact status="no" details="" size="8936" time="0" location="/home/amr/.ivy2/cache/com.fasterxml.jackson.core/jackson-databind/ivy-2.6.5.xml" searched="false" origin-is-local="false" origin-location="https://repo1.maven.org/maven2/com/fasterxml/jackson/core/jackson-databind/2.6.5/jackson-databind-2.6.5.pom"/>
				<caller organisation="org.apache.spark" name="spark-sql_2.11" conf="default, compile, runtime, master" rev="2.6.5" rev-constraint-default="2.6.5" rev-constraint-dynamic="2.6.5" callerrev="2.2.0"/>
				<caller organisation="org.json4s" name="json4s-jackson_2.11" conf="compile, runtime" rev="2.3.1" rev-constraint-default="2.3.1" rev-constraint-dynamic="2.3.1" callerrev="3.2.11"/>
				<caller organisation="io.dropwizard.metrics" name="metrics-json" conf="compile, runtime" rev="2.4.2" rev-constraint-default="2.4.2" rev-constraint-dynamic="2.4.2" callerrev="3.1.2"/>
				<caller organisation="com.fasterxml.jackson.module" name="jackson-module-scala_2.11" conf="compile, runtime" rev="2.6.5" rev-constraint-default="2.6.5" rev-constraint-dynamic="2.6.5" callerrev="2.6.5"/>
				<caller organisation="org.apache.spark" name="spark-network-common_2.11" conf="compile, runtime" rev="2.6.5" rev-constraint-default="2.6.5" rev-constraint-dynamic="2.6.5" callerrev="2.2.0"/>
				<caller organisation="com.fasterxml.jackson.module" name="jackson-module-paranamer" conf="compile, runtime" rev="2.6.5" rev-constraint-default="2.6.5" rev-constraint-dynamic="2.6.5" callerrev="2.6.5"/>
				<caller organisation="org.apache.spark" name="spark-core_2.11" conf="compile, runtime" rev="2.6.5" rev-constraint-default="2.6.5" rev-constraint-dynamic="2.6.5" callerrev="2.2.0"/>
				<artifacts>
					<artifact name="jackson-databind" type="bundle" ext="jar" status="no" details="" size="1171380" time="0" location="/home/amr/.ivy2/cache/com.fasterxml.jackson.core/jackson-databind/bundles/jackson-databind-2.6.5.jar">
						<origin-location is-local="false" location="https://repo1.maven.org/maven2/com/fasterxml/jackson/core/jackson-databind/2.6.5/jackson-databind-2.6.5.jar"/>
					</artifact>
				</artifacts>
			</revision>
			<revision name="2.4.2" evicted="latest-revision" evicted-reason="" downloaded="false" searched="false" conf="compile, runtime(*), master(compile), runtime, compile(*), master" position="-1">
				<evicted-by rev="2.6.5"/>
				<caller organisation="io.dropwizard.metrics" name="metrics-json" conf="compile, runtime" rev="2.4.2" rev-constraint-default="2.4.2" rev-constraint-dynamic="2.4.2" callerrev="3.1.2"/>
				<artifacts>
				</artifacts>
			</revision>
			<revision name="2.3.1" evicted="latest-revision" evicted-reason="" downloaded="false" searched="false" conf="compile, runtime(*), master(compile), runtime, compile(*), master" position="-1">
				<evicted-by rev="2.6.5"/>
				<caller organisation="org.json4s" name="json4s-jackson_2.11" conf="compile, runtime" rev="2.3.1" rev-constraint-default="2.3.1" rev-constraint-dynamic="2.3.1" callerrev="3.2.11"/>
				<artifacts>
				</artifacts>
			</revision>
		</module>
		<module organisation="com.fasterxml.jackson.core" name="jackson-core">
			<revision name="2.6.5" status="release" pubdate="20160119065155" resolver="sbt-chain" artresolver="sbt-chain" homepage="https://github.com/FasterXML/jackson-core" downloaded="false" searched="false" default="false" conf="compile, runtime(*), master(compile), runtime, compile(*), master" position="88">
				<license name="The Apache Software License, Version 2.0" url="http://www.apache.org/licenses/LICENSE-2.0.txt"/>
				<metadata-artifact status="no" details="" size="7041" time="0" location="/home/amr/.ivy2/cache/com.fasterxml.jackson.core/jackson-core/ivy-2.6.5.xml" searched="false" origin-is-local="false" origin-location="https://repo1.maven.org/maven2/com/fasterxml/jackson/core/jackson-core/2.6.5/jackson-core-2.6.5.pom"/>
				<caller organisation="com.fasterxml.jackson.module" name="jackson-module-scala_2.11" conf="compile, runtime" rev="2.6.5" rev-constraint-default="2.6.5" rev-constraint-dynamic="2.6.5" callerrev="2.6.5"/>
				<caller organisation="com.fasterxml.jackson.core" name="jackson-databind" conf="compile, runtime" rev="2.6.5" rev-constraint-default="2.6.5" rev-constraint-dynamic="2.6.5" callerrev="2.6.5"/>
				<artifacts>
					<artifact name="jackson-core" type="bundle" ext="jar" status="no" details="" size="258876" time="0" location="/home/amr/.ivy2/cache/com.fasterxml.jackson.core/jackson-core/bundles/jackson-core-2.6.5.jar">
						<origin-location is-local="false" location="https://repo1.maven.org/maven2/com/fasterxml/jackson/core/jackson-core/2.6.5/jackson-core-2.6.5.jar"/>
					</artifact>
				</artifacts>
			</revision>
		</module>
		<module organisation="org.apache.commons" name="commons-lang3">
			<revision name="3.5" status="release" pubdate="20161013215341" resolver="sbt-chain" artresolver="sbt-chain" homepage="http://commons.apache.org/proper/commons-lang/" downloaded="false" searched="false" default="false" conf="compile, runtime(*), master(compile), runtime, compile(*), master" position="86">
				<license name="Apache License, Version 2.0" url="https://www.apache.org/licenses/LICENSE-2.0.txt"/>
				<metadata-artifact status="no" details="" size="12365" time="0" location="/home/amr/.ivy2/cache/org.apache.commons/commons-lang3/ivy-3.5.xml" searched="false" origin-is-local="false" origin-location="https://repo1.maven.org/maven2/org/apache/commons/commons-lang3/3.5/commons-lang3-3.5.pom"/>
				<caller organisation="org.apache.spark" name="spark-network-common_2.11" conf="compile, runtime" rev="3.5" rev-constraint-default="3.5" rev-constraint-dynamic="3.5" callerrev="2.2.0"/>
				<caller organisation="org.apache.spark" name="spark-core_2.11" conf="compile, runtime" rev="3.5" rev-constraint-default="3.5" rev-constraint-dynamic="3.5" callerrev="2.2.0"/>
				<artifacts>
					<artifact name="commons-lang3" type="jar" ext="jar" status="no" details="" size="479881" time="0" location="/home/amr/.ivy2/cache/org.apache.commons/commons-lang3/jars/commons-lang3-3.5.jar">
						<origin-location is-local="false" location="https://repo1.maven.org/maven2/org/apache/commons/commons-lang3/3.5/commons-lang3-3.5.jar"/>
					</artifact>
				</artifacts>
			</revision>
		</module>
		<module organisation="io.netty" name="netty-all">
			<revision name="4.0.43.Final" status="release" pubdate="20170112150234" resolver="sbt-chain" artresolver="sbt-chain" homepage="" downloaded="false" searched="false" default="false" conf="compile, runtime(*), master(compile), runtime, compile(*), master" position="85">
				<license name="Apache License, Version 2.0" url="http://www.apache.org/licenses/LICENSE-2.0"/>
				<metadata-artifact status="no" details="" size="17819" time="0" location="/home/amr/.ivy2/cache/io.netty/netty-all/ivy-4.0.43.Final.xml" searched="false" origin-is-local="false" origin-location="https://repo1.maven.org/maven2/io/netty/netty-all/4.0.43.Final/netty-all-4.0.43.Final.pom"/>
				<caller organisation="org.apache.spark" name="spark-network-common_2.11" conf="compile, runtime" rev="4.0.43.Final" rev-constraint-default="4.0.43.Final" rev-constraint-dynamic="4.0.43.Final" callerrev="2.2.0"/>
				<caller organisation="org.apache.spark" name="spark-core_2.11" conf="compile, runtime" rev="4.0.43.Final" rev-constraint-default="4.0.43.Final" rev-constraint-dynamic="4.0.43.Final" callerrev="2.2.0"/>
				<caller organisation="org.apache.hadoop" name="hadoop-hdfs" conf="default, compile, runtime, master" rev="4.0.23.Final" rev-constraint-default="4.0.23.Final" rev-constraint-dynamic="4.0.23.Final" callerrev="2.7.3"/>
				<artifacts>
					<artifact name="netty-all" type="jar" ext="jar" status="no" details="" size="2326492" time="0" location="/home/amr/.ivy2/cache/io.netty/netty-all/jars/netty-all-4.0.43.Final.jar">
						<origin-location is-local="false" location="https://repo1.maven.org/maven2/io/netty/netty-all/4.0.43.Final/netty-all-4.0.43.Final.jar"/>
					</artifact>
				</artifacts>
			</revision>
			<revision name="4.0.23.Final" status="release" pubdate="20140815200640" resolver="sbt-chain" artresolver="sbt-chain" evicted="latest-revision" evicted-reason="" homepage="" downloaded="false" searched="false" default="false" conf="compile, runtime(*), master(compile), runtime, compile(*), master" position="-1">
				<license name="Apache License, Version 2.0" url="http://www.apache.org/licenses/LICENSE-2.0"/>
				<metadata-artifact status="no" details="" size="14108" time="0" location="/home/amr/.ivy2/cache/io.netty/netty-all/ivy-4.0.23.Final.xml" searched="false" origin-is-local="false" origin-location="https://repo1.maven.org/maven2/io/netty/netty-all/4.0.23.Final/netty-all-4.0.23.Final.pom"/>
				<evicted-by rev="4.0.43.Final"/>
				<caller organisation="org.apache.hadoop" name="hadoop-hdfs" conf="default, compile, runtime, master" rev="4.0.23.Final" rev-constraint-default="4.0.23.Final" rev-constraint-dynamic="4.0.23.Final" callerrev="2.7.3"/>
				<artifacts>
				</artifacts>
			</revision>
		</module>
		<module organisation="org.apache.spark" name="spark-launcher_2.11">
			<revision name="2.2.0" status="release" pubdate="20170701023817" resolver="public" artresolver="public" homepage="http://spark.apache.org/" downloaded="true" searched="true" default="false" conf="compile, runtime(*), master(compile), runtime, compile(*), master" position="83">
				<license name="Apache 2.0 License" url="http://www.apache.org/licenses/LICENSE-2.0.html"/>
				<metadata-artifact status="successful" details="" size="6429" time="195" location="/home/amr/.ivy2/cache/org.apache.spark/spark-launcher_2.11/ivy-2.2.0.xml" searched="true" original-local-location="/home/amr/.ivy2/cache/org.apache.spark/spark-launcher_2.11/ivy-2.2.0.xml.original" origin-is-local="false" origin-location="https://repo1.maven.org/maven2/org/apache/spark/spark-launcher_2.11/2.2.0/spark-launcher_2.11-2.2.0.pom"/>
				<caller organisation="org.apache.spark" name="spark-core_2.11" conf="compile, runtime" rev="2.2.0" rev-constraint-default="2.2.0" rev-constraint-dynamic="2.2.0" callerrev="2.2.0"/>
				<artifacts>
					<artifact name="spark-launcher_2.11" type="jar" ext="jar" status="no" details="" size="66818" time="0" location="/home/amr/.ivy2/cache/org.apache.spark/spark-launcher_2.11/jars/spark-launcher_2.11-2.2.0.jar">
						<origin-location is-local="false" location="https://repo1.maven.org/maven2/org/apache/spark/spark-launcher_2.11/2.2.0/spark-launcher_2.11-2.2.0.jar"/>
					</artifact>
				</artifacts>
			</revision>
		</module>
		<module organisation="org.slf4j" name="jul-to-slf4j">
			<revision name="1.7.16" status="release" pubdate="20160211222724" resolver="sbt-chain" artresolver="sbt-chain" homepage="http://www.slf4j.org" downloaded="false" searched="false" default="false" conf="compile, runtime(*), master(compile), runtime, compile(*), master" position="105">
				<license name="MIT License" url="http://www.opensource.org/licenses/mit-license.php"/>
				<metadata-artifact status="no" details="" size="5260" time="0" location="/home/amr/.ivy2/cache/org.slf4j/jul-to-slf4j/ivy-1.7.16.xml" searched="false" origin-is-local="false" origin-location="https://repo1.maven.org/maven2/org/slf4j/jul-to-slf4j/1.7.16/jul-to-slf4j-1.7.16.pom"/>
				<caller organisation="org.apache.spark" name="spark-core_2.11" conf="compile, runtime" rev="1.7.16" rev-constraint-default="1.7.16" rev-constraint-dynamic="1.7.16" callerrev="2.2.0"/>
				<artifacts>
					<artifact name="jul-to-slf4j" type="jar" ext="jar" status="no" details="" size="4596" time="0" location="/home/amr/.ivy2/cache/org.slf4j/jul-to-slf4j/jars/jul-to-slf4j-1.7.16.jar">
						<origin-location is-local="false" location="https://repo1.maven.org/maven2/org/slf4j/jul-to-slf4j/1.7.16/jul-to-slf4j-1.7.16.jar"/>
					</artifact>
				</artifacts>
			</revision>
		</module>
		<module organisation="org.slf4j" name="slf4j-log4j12">
			<revision name="1.7.16" status="release" pubdate="20160211222635" resolver="sbt-chain" artresolver="sbt-chain" homepage="http://www.slf4j.org" downloaded="false" searched="false" default="false" conf="compile, runtime(*), master(compile), runtime, compile(*), master" position="107">
				<license name="MIT License" url="http://www.opensource.org/licenses/mit-license.php"/>
				<metadata-artifact status="no" details="" size="5276" time="0" location="/home/amr/.ivy2/cache/org.slf4j/slf4j-log4j12/ivy-1.7.16.xml" searched="false" origin-is-local="false" origin-location="https://repo1.maven.org/maven2/org/slf4j/slf4j-log4j12/1.7.16/slf4j-log4j12-1.7.16.pom"/>
				<caller organisation="org.apache.hadoop" name="hadoop-mapreduce-client-app" conf="compile, runtime" rev="1.7.5" rev-constraint-default="1.7.5" rev-constraint-dynamic="1.7.5" callerrev="2.6.5"/>
				<caller organisation="org.apache.hadoop" name="hadoop-mapreduce-client-shuffle" conf="compile, runtime" rev="1.7.5" rev-constraint-default="1.7.5" rev-constraint-dynamic="1.7.5" callerrev="2.6.5"/>
				<caller organisation="org.apache.hadoop" name="hadoop-auth" conf="compile, runtime" rev="1.7.10" rev-constraint-default="1.7.10" rev-constraint-dynamic="1.7.10" callerrev="2.7.3"/>
				<caller organisation="org.apache.hadoop" name="hadoop-mapreduce-client-core" conf="compile, runtime" rev="1.7.5" rev-constraint-default="1.7.5" rev-constraint-dynamic="1.7.5" callerrev="2.6.5"/>
				<caller organisation="org.apache.zookeeper" name="zookeeper" conf="compile, runtime" rev="1.6.1" rev-constraint-default="1.6.1" rev-constraint-dynamic="1.6.1" callerrev="3.4.6"/>
				<caller organisation="org.apache.hadoop" name="hadoop-mapreduce-client-jobclient" conf="compile, runtime" rev="1.7.5" rev-constraint-default="1.7.5" rev-constraint-dynamic="1.7.5" callerrev="2.6.5"/>
				<caller organisation="org.apache.hadoop" name="hadoop-mapreduce-client-common" conf="compile, runtime" rev="1.7.5" rev-constraint-default="1.7.5" rev-constraint-dynamic="1.7.5" callerrev="2.6.5"/>
				<caller organisation="org.apache.spark" name="spark-core_2.11" conf="compile, runtime" rev="1.7.16" rev-constraint-default="1.7.16" rev-constraint-dynamic="1.7.16" callerrev="2.2.0"/>
				<caller organisation="org.apache.hadoop" name="hadoop-common" conf="default, compile, runtime, master" rev="1.7.10" rev-constraint-default="1.7.10" rev-constraint-dynamic="1.7.10" callerrev="2.7.3"/>
				<artifacts>
					<artifact name="slf4j-log4j12" type="jar" ext="jar" status="no" details="" size="9939" time="0" location="/home/amr/.ivy2/cache/org.slf4j/slf4j-log4j12/jars/slf4j-log4j12-1.7.16.jar">
						<origin-location is-local="false" location="https://repo1.maven.org/maven2/org/slf4j/slf4j-log4j12/1.7.16/slf4j-log4j12-1.7.16.jar"/>
					</artifact>
				</artifacts>
			</revision>
			<revision name="1.7.10" status="release" pubdate="20150106221207" resolver="sbt-chain" artresolver="sbt-chain" evicted="latest-revision" evicted-reason="" homepage="http://www.slf4j.org" downloaded="false" searched="false" default="false" conf="compile, runtime(*), master(compile), runtime, compile(*), master" position="-1">
				<license name="MIT License" url="http://www.opensource.org/licenses/mit-license.php"/>
				<metadata-artifact status="no" details="" size="4752" time="0" location="/home/amr/.ivy2/cache/org.slf4j/slf4j-log4j12/ivy-1.7.10.xml" searched="false" origin-is-local="false" origin-location="https://repo1.maven.org/maven2/org/slf4j/slf4j-log4j12/1.7.10/slf4j-log4j12-1.7.10.pom"/>
				<evicted-by rev="1.7.16"/>
				<caller organisation="org.apache.hadoop" name="hadoop-auth" conf="compile, runtime" rev="1.7.10" rev-constraint-default="1.7.10" rev-constraint-dynamic="1.7.10" callerrev="2.7.3"/>
				<caller organisation="org.apache.zookeeper" name="zookeeper" conf="compile, runtime" rev="1.6.1" rev-constraint-default="1.6.1" rev-constraint-dynamic="1.6.1" callerrev="3.4.6"/>
				<caller organisation="org.apache.hadoop" name="hadoop-common" conf="default, compile, runtime, master" rev="1.7.10" rev-constraint-default="1.7.10" rev-constraint-dynamic="1.7.10" callerrev="2.7.3"/>
				<artifacts>
				</artifacts>
			</revision>
			<revision name="1.7.5" evicted="latest-revision" evicted-reason="" downloaded="false" searched="false" conf="compile, runtime(*), master(compile), runtime, compile(*)" position="-1">
				<evicted-by rev="1.7.16"/>
				<caller organisation="org.apache.hadoop" name="hadoop-mapreduce-client-app" conf="compile, runtime" rev="1.7.5" rev-constraint-default="1.7.5" rev-constraint-dynamic="1.7.5" callerrev="2.6.5"/>
				<caller organisation="org.apache.hadoop" name="hadoop-mapreduce-client-shuffle" conf="compile, runtime" rev="1.7.5" rev-constraint-default="1.7.5" rev-constraint-dynamic="1.7.5" callerrev="2.6.5"/>
				<caller organisation="org.apache.hadoop" name="hadoop-mapreduce-client-core" conf="compile, runtime" rev="1.7.5" rev-constraint-default="1.7.5" rev-constraint-dynamic="1.7.5" callerrev="2.6.5"/>
				<caller organisation="org.apache.hadoop" name="hadoop-mapreduce-client-jobclient" conf="compile, runtime" rev="1.7.5" rev-constraint-default="1.7.5" rev-constraint-dynamic="1.7.5" callerrev="2.6.5"/>
				<caller organisation="org.apache.hadoop" name="hadoop-mapreduce-client-common" conf="compile, runtime" rev="1.7.5" rev-constraint-default="1.7.5" rev-constraint-dynamic="1.7.5" callerrev="2.6.5"/>
				<artifacts>
				</artifacts>
			</revision>
			<revision name="1.6.1" evicted="latest-revision" evicted-reason="" downloaded="false" searched="false" conf="runtime(*), master(compile), compile(*)" position="-1">
				<evicted-by rev="1.7.10"/>
				<caller organisation="org.apache.zookeeper" name="zookeeper" conf="compile, runtime" rev="1.6.1" rev-constraint-default="1.6.1" rev-constraint-dynamic="1.6.1" callerrev="3.4.6"/>
				<artifacts>
				</artifacts>
			</revision>
		</module>
		<module organisation="org.apache.hadoop" name="hadoop-client">
			<revision name="2.6.5" status="release" pubdate="20161003012938" resolver="sbt-chain" artresolver="sbt-chain" homepage="" downloaded="false" searched="false" default="false" conf="compile, runtime(*), master(compile), runtime, compile(*), master" position="67">
				<license name="The Apache Software License, Version 2.0" url="http://www.apache.org/licenses/LICENSE-2.0.txt"/>
				<metadata-artifact status="no" details="" size="39086" time="0" location="/home/amr/.ivy2/cache/org.apache.hadoop/hadoop-client/ivy-2.6.5.xml" searched="false" origin-is-local="false" origin-location="https://repo1.maven.org/maven2/org/apache/hadoop/hadoop-client/2.6.5/hadoop-client-2.6.5.pom"/>
				<caller organisation="org.apache.spark" name="spark-core_2.11" conf="compile, runtime" rev="2.6.5" rev-constraint-default="2.6.5" rev-constraint-dynamic="2.6.5" callerrev="2.2.0"/>
				<artifacts>
					<artifact name="hadoop-client" type="jar" ext="jar" status="no" details="" size="25986" time="0" location="/home/amr/.ivy2/cache/org.apache.hadoop/hadoop-client/jars/hadoop-client-2.6.5.jar">
						<origin-location is-local="false" location="https://repo1.maven.org/maven2/org/apache/hadoop/hadoop-client/2.6.5/hadoop-client-2.6.5.jar"/>
					</artifact>
				</artifacts>
			</revision>
		</module>
		<module organisation="org.apache.hadoop" name="hadoop-mapreduce-client-jobclient">
			<revision name="2.6.5" status="release" pubdate="20161003012531" resolver="sbt-chain" artresolver="sbt-chain" homepage="" downloaded="false" searched="false" default="false" conf="compile, runtime(*), master(compile), runtime, compile(*), master" position="82">
				<license name="The Apache Software License, Version 2.0" url="http://www.apache.org/licenses/LICENSE-2.0.txt"/>
				<metadata-artifact status="no" details="" size="36649" time="0" location="/home/amr/.ivy2/cache/org.apache.hadoop/hadoop-mapreduce-client-jobclient/ivy-2.6.5.xml" searched="false" origin-is-local="false" origin-location="https://repo1.maven.org/maven2/org/apache/hadoop/hadoop-mapreduce-client-jobclient/2.6.5/hadoop-mapreduce-client-jobclient-2.6.5.pom"/>
				<caller organisation="org.apache.hadoop" name="hadoop-client" conf="compile, runtime" rev="2.6.5" rev-constraint-default="2.6.5" rev-constraint-dynamic="2.6.5" callerrev="2.6.5"/>
				<artifacts>
					<artifact name="hadoop-mapreduce-client-jobclient" type="jar" ext="jar" status="no" details="" size="61307" time="0" location="/home/amr/.ivy2/cache/org.apache.hadoop/hadoop-mapreduce-client-jobclient/jars/hadoop-mapreduce-client-jobclient-2.6.5.jar">
						<origin-location is-local="false" location="https://repo1.maven.org/maven2/org/apache/hadoop/hadoop-mapreduce-client-jobclient/2.6.5/hadoop-mapreduce-client-jobclient-2.6.5.jar"/>
					</artifact>
				</artifacts>
			</revision>
		</module>
		<module organisation="org.apache.hadoop" name="hadoop-mapreduce-client-app">
			<revision name="2.6.5" status="release" pubdate="20161003012452" resolver="sbt-chain" artresolver="sbt-chain" homepage="" downloaded="false" searched="false" default="false" conf="compile, runtime(*), master(compile), runtime, compile(*), master" position="68">
				<license name="The Apache Software License, Version 2.0" url="http://www.apache.org/licenses/LICENSE-2.0.txt"/>
				<metadata-artifact status="no" details="" size="36151" time="0" location="/home/amr/.ivy2/cache/org.apache.hadoop/hadoop-mapreduce-client-app/ivy-2.6.5.xml" searched="false" origin-is-local="false" origin-location="https://repo1.maven.org/maven2/org/apache/hadoop/hadoop-mapreduce-client-app/2.6.5/hadoop-mapreduce-client-app-2.6.5.pom"/>
				<caller organisation="org.apache.hadoop" name="hadoop-client" conf="compile, runtime" rev="2.6.5" rev-constraint-default="2.6.5" rev-constraint-dynamic="2.6.5" callerrev="2.6.5"/>
				<artifacts>
					<artifact name="hadoop-mapreduce-client-app" type="jar" ext="jar" status="no" details="" size="528586" time="0" location="/home/amr/.ivy2/cache/org.apache.hadoop/hadoop-mapreduce-client-app/jars/hadoop-mapreduce-client-app-2.6.5.jar">
						<origin-location is-local="false" location="https://repo1.maven.org/maven2/org/apache/hadoop/hadoop-mapreduce-client-app/2.6.5/hadoop-mapreduce-client-app-2.6.5.jar"/>
					</artifact>
				</artifacts>
			</revision>
		</module>
		<module organisation="org.apache.hadoop" name="hadoop-mapreduce-client-shuffle">
			<revision name="2.6.5" status="release" pubdate="20161003012435" resolver="sbt-chain" artresolver="sbt-chain" homepage="" downloaded="false" searched="false" default="false" conf="compile, runtime(*), master(compile), runtime, compile(*), master" position="81">
				<license name="The Apache Software License, Version 2.0" url="http://www.apache.org/licenses/LICENSE-2.0.txt"/>
				<metadata-artifact status="no" details="" size="34906" time="0" location="/home/amr/.ivy2/cache/org.apache.hadoop/hadoop-mapreduce-client-shuffle/ivy-2.6.5.xml" searched="false" origin-is-local="false" origin-location="https://repo1.maven.org/maven2/org/apache/hadoop/hadoop-mapreduce-client-shuffle/2.6.5/hadoop-mapreduce-client-shuffle-2.6.5.pom"/>
				<caller organisation="org.apache.hadoop" name="hadoop-mapreduce-client-app" conf="compile, runtime" rev="2.6.5" rev-constraint-default="2.6.5" rev-constraint-dynamic="2.6.5" callerrev="2.6.5"/>
				<caller organisation="org.apache.hadoop" name="hadoop-mapreduce-client-jobclient" conf="compile, runtime" rev="2.6.5" rev-constraint-default="2.6.5" rev-constraint-dynamic="2.6.5" callerrev="2.6.5"/>
				<artifacts>
					<artifact name="hadoop-mapreduce-client-shuffle" type="jar" ext="jar" status="no" details="" size="67772" time="0" location="/home/amr/.ivy2/cache/org.apache.hadoop/hadoop-mapreduce-client-shuffle/jars/hadoop-mapreduce-client-shuffle-2.6.5.jar">
						<origin-location is-local="false" location="https://repo1.maven.org/maven2/org/apache/hadoop/hadoop-mapreduce-client-shuffle/2.6.5/hadoop-mapreduce-client-shuffle-2.6.5.jar"/>
					</artifact>
				</artifacts>
			</revision>
		</module>
		<module organisation="org.apache.hadoop" name="hadoop-yarn-server-nodemanager">
			<revision name="2.6.5" status="release" pubdate="20161003012054" resolver="sbt-chain" artresolver="sbt-chain" homepage="" downloaded="false" searched="false" default="false" conf="compile, runtime(*), master(compile), runtime, compile(*), master" position="149">
				<license name="The Apache Software License, Version 2.0" url="http://www.apache.org/licenses/LICENSE-2.0.txt"/>
				<metadata-artifact status="no" details="" size="38352" time="0" location="/home/amr/.ivy2/cache/org.apache.hadoop/hadoop-yarn-server-nodemanager/ivy-2.6.5.xml" searched="false" origin-is-local="false" origin-location="https://repo1.maven.org/maven2/org/apache/hadoop/hadoop-yarn-server-nodemanager/2.6.5/hadoop-yarn-server-nodemanager-2.6.5.pom"/>
				<caller organisation="org.apache.hadoop" name="hadoop-mapreduce-client-shuffle" conf="compile, runtime" rev="2.6.5" rev-constraint-default="2.6.5" rev-constraint-dynamic="2.6.5" callerrev="2.6.5"/>
				<artifacts>
					<artifact name="hadoop-yarn-server-nodemanager" type="jar" ext="jar" status="no" details="" size="667541" time="0" location="/home/amr/.ivy2/cache/org.apache.hadoop/hadoop-yarn-server-nodemanager/jars/hadoop-yarn-server-nodemanager-2.6.5.jar">
						<origin-location is-local="false" location="https://repo1.maven.org/maven2/org/apache/hadoop/hadoop-yarn-server-nodemanager/2.6.5/hadoop-yarn-server-nodemanager-2.6.5.jar"/>
					</artifact>
				</artifacts>
			</revision>
		</module>
		<module organisation="org.apache.hadoop" name="hadoop-mapreduce-client-common">
			<revision name="2.6.5" status="release" pubdate="20161003012418" resolver="sbt-chain" artresolver="sbt-chain" homepage="" downloaded="false" searched="false" default="false" conf="compile, runtime(*), master(compile), runtime, compile(*), master" position="69">
				<license name="The Apache Software License, Version 2.0" url="http://www.apache.org/licenses/LICENSE-2.0.txt"/>
				<metadata-artifact status="no" details="" size="34888" time="0" location="/home/amr/.ivy2/cache/org.apache.hadoop/hadoop-mapreduce-client-common/ivy-2.6.5.xml" searched="false" origin-is-local="false" origin-location="https://repo1.maven.org/maven2/org/apache/hadoop/hadoop-mapreduce-client-common/2.6.5/hadoop-mapreduce-client-common-2.6.5.pom"/>
				<caller organisation="org.apache.hadoop" name="hadoop-mapreduce-client-app" conf="compile, runtime" rev="2.6.5" rev-constraint-default="2.6.5" rev-constraint-dynamic="2.6.5" callerrev="2.6.5"/>
				<caller organisation="org.apache.hadoop" name="hadoop-mapreduce-client-shuffle" conf="compile, runtime" rev="2.6.5" rev-constraint-default="2.6.5" rev-constraint-dynamic="2.6.5" callerrev="2.6.5"/>
				<caller organisation="org.apache.hadoop" name="hadoop-mapreduce-client-jobclient" conf="compile, runtime" rev="2.6.5" rev-constraint-default="2.6.5" rev-constraint-dynamic="2.6.5" callerrev="2.6.5"/>
				<artifacts>
					<artifact name="hadoop-mapreduce-client-common" type="jar" ext="jar" status="no" details="" size="688209" time="0" location="/home/amr/.ivy2/cache/org.apache.hadoop/hadoop-mapreduce-client-common/jars/hadoop-mapreduce-client-common-2.6.5.jar">
						<origin-location is-local="false" location="https://repo1.maven.org/maven2/org/apache/hadoop/hadoop-mapreduce-client-common/2.6.5/hadoop-mapreduce-client-common-2.6.5.jar"/>
					</artifact>
				</artifacts>
			</revision>
		</module>
		<module organisation="org.apache.hadoop" name="hadoop-mapreduce-client-core">
			<revision name="2.6.5" status="release" pubdate="20161003012350" resolver="sbt-chain" artresolver="sbt-chain" homepage="" downloaded="false" searched="false" default="false" conf="compile, runtime(*), master(compile), runtime, compile(*), master" position="79">
				<license name="The Apache Software License, Version 2.0" url="http://www.apache.org/licenses/LICENSE-2.0.txt"/>
				<metadata-artifact status="no" details="" size="34545" time="0" location="/home/amr/.ivy2/cache/org.apache.hadoop/hadoop-mapreduce-client-core/ivy-2.6.5.xml" searched="false" origin-is-local="false" origin-location="https://repo1.maven.org/maven2/org/apache/hadoop/hadoop-mapreduce-client-core/2.6.5/hadoop-mapreduce-client-core-2.6.5.pom"/>
				<caller organisation="org.apache.hadoop" name="hadoop-client" conf="compile, runtime" rev="2.6.5" rev-constraint-default="2.6.5" rev-constraint-dynamic="2.6.5" callerrev="2.6.5"/>
				<caller organisation="org.apache.hadoop" name="hadoop-mapreduce-client-common" conf="compile, runtime" rev="2.6.5" rev-constraint-default="2.6.5" rev-constraint-dynamic="2.6.5" callerrev="2.6.5"/>
				<artifacts>
					<artifact name="hadoop-mapreduce-client-core" type="jar" ext="jar" status="no" details="" size="1537966" time="0" location="/home/amr/.ivy2/cache/org.apache.hadoop/hadoop-mapreduce-client-core/jars/hadoop-mapreduce-client-core-2.6.5.jar">
						<origin-location is-local="false" location="https://repo1.maven.org/maven2/org/apache/hadoop/hadoop-mapreduce-client-core/2.6.5/hadoop-mapreduce-client-core-2.6.5.jar"/>
					</artifact>
				</artifacts>
			</revision>
		</module>
		<module organisation="org.apache.hadoop" name="hadoop-yarn-client">
			<revision name="2.6.5" status="release" pubdate="20161003012230" resolver="sbt-chain" artresolver="sbt-chain" homepage="" downloaded="false" searched="false" default="false" conf="compile, runtime(*), master(compile), runtime, compile(*), master" position="78">
				<license name="The Apache Software License, Version 2.0" url="http://www.apache.org/licenses/LICENSE-2.0.txt"/>
				<metadata-artifact status="no" details="" size="34768" time="0" location="/home/amr/.ivy2/cache/org.apache.hadoop/hadoop-yarn-client/ivy-2.6.5.xml" searched="false" origin-is-local="false" origin-location="https://repo1.maven.org/maven2/org/apache/hadoop/hadoop-yarn-client/2.6.5/hadoop-yarn-client-2.6.5.pom"/>
				<caller organisation="org.apache.hadoop" name="hadoop-mapreduce-client-common" conf="compile, runtime" rev="2.6.5" rev-constraint-default="2.6.5" rev-constraint-dynamic="2.6.5" callerrev="2.6.5"/>
				<artifacts>
					<artifact name="hadoop-yarn-client" type="jar" ext="jar" status="no" details="" size="151865" time="0" location="/home/amr/.ivy2/cache/org.apache.hadoop/hadoop-yarn-client/jars/hadoop-yarn-client-2.6.5.jar">
						<origin-location is-local="false" location="https://repo1.maven.org/maven2/org/apache/hadoop/hadoop-yarn-client/2.6.5/hadoop-yarn-client-2.6.5.jar"/>
					</artifact>
				</artifacts>
			</revision>
		</module>
		<module organisation="org.apache.hadoop" name="hadoop-yarn-server-common">
			<revision name="2.6.5" status="release" pubdate="20161003012026" resolver="sbt-chain" artresolver="sbt-chain" homepage="" downloaded="false" searched="false" default="false" conf="compile, runtime(*), master(compile), runtime, compile(*), master" position="80">
				<license name="The Apache Software License, Version 2.0" url="http://www.apache.org/licenses/LICENSE-2.0.txt"/>
				<metadata-artifact status="no" details="" size="35915" time="0" location="/home/amr/.ivy2/cache/org.apache.hadoop/hadoop-yarn-server-common/ivy-2.6.5.xml" searched="false" origin-is-local="false" origin-location="https://repo1.maven.org/maven2/org/apache/hadoop/hadoop-yarn-server-common/2.6.5/hadoop-yarn-server-common-2.6.5.pom"/>
				<caller organisation="org.apache.hadoop" name="hadoop-mapreduce-client-shuffle" conf="compile, runtime" rev="2.6.5" rev-constraint-default="2.6.5" rev-constraint-dynamic="2.6.5" callerrev="2.6.5"/>
				<caller organisation="org.apache.hadoop" name="hadoop-mapreduce-client-common" conf="compile, runtime" rev="2.6.5" rev-constraint-default="2.6.5" rev-constraint-dynamic="2.6.5" callerrev="2.6.5"/>
				<caller organisation="org.apache.hadoop" name="hadoop-yarn-server-nodemanager" conf="compile, runtime" rev="2.6.5" rev-constraint-default="2.6.5" rev-constraint-dynamic="2.6.5" callerrev="2.6.5"/>
				<artifacts>
					<artifact name="hadoop-yarn-server-common" type="jar" ext="jar" status="no" details="" size="319959" time="0" location="/home/amr/.ivy2/cache/org.apache.hadoop/hadoop-yarn-server-common/jars/hadoop-yarn-server-common-2.6.5.jar">
						<origin-location is-local="false" location="https://repo1.maven.org/maven2/org/apache/hadoop/hadoop-yarn-server-common/2.6.5/hadoop-yarn-server-common-2.6.5.jar"/>
					</artifact>
				</artifacts>
			</revision>
		</module>
		<module organisation="org.apache.hadoop" name="hadoop-yarn-common">
			<revision name="2.6.5" status="release" pubdate="20161003011957" resolver="sbt-chain" artresolver="sbt-chain" homepage="" downloaded="false" searched="false" default="false" conf="compile, runtime(*), master(compile), runtime, compile(*), master" position="70">
				<license name="The Apache Software License, Version 2.0" url="http://www.apache.org/licenses/LICENSE-2.0.txt"/>
				<metadata-artifact status="no" details="" size="36092" time="0" location="/home/amr/.ivy2/cache/org.apache.hadoop/hadoop-yarn-common/ivy-2.6.5.xml" searched="false" origin-is-local="false" origin-location="https://repo1.maven.org/maven2/org/apache/hadoop/hadoop-yarn-common/2.6.5/hadoop-yarn-common-2.6.5.pom"/>
				<caller organisation="org.apache.hadoop" name="hadoop-yarn-server-common" conf="compile, runtime" rev="2.6.5" rev-constraint-default="2.6.5" rev-constraint-dynamic="2.6.5" callerrev="2.6.5"/>
				<caller organisation="org.apache.hadoop" name="hadoop-mapreduce-client-core" conf="compile, runtime" rev="2.6.5" rev-constraint-default="2.6.5" rev-constraint-dynamic="2.6.5" callerrev="2.6.5"/>
				<caller organisation="org.apache.hadoop" name="hadoop-mapreduce-client-common" conf="compile, runtime" rev="2.6.5" rev-constraint-default="2.6.5" rev-constraint-dynamic="2.6.5" callerrev="2.6.5"/>
				<caller organisation="org.apache.hadoop" name="hadoop-yarn-server-nodemanager" conf="compile, runtime" rev="2.6.5" rev-constraint-default="2.6.5" rev-constraint-dynamic="2.6.5" callerrev="2.6.5"/>
				<caller organisation="org.apache.hadoop" name="hadoop-yarn-client" conf="compile, runtime" rev="2.6.5" rev-constraint-default="2.6.5" rev-constraint-dynamic="2.6.5" callerrev="2.6.5"/>
				<artifacts>
					<artifact name="hadoop-yarn-common" type="jar" ext="jar" status="no" details="" size="1629101" time="0" location="/home/amr/.ivy2/cache/org.apache.hadoop/hadoop-yarn-common/jars/hadoop-yarn-common-2.6.5.jar">
						<origin-location is-local="false" location="https://repo1.maven.org/maven2/org/apache/hadoop/hadoop-yarn-common/2.6.5/hadoop-yarn-common-2.6.5.jar"/>
					</artifact>
				</artifacts>
			</revision>
		</module>
		<module organisation="com.google.inject" name="guice">
			<revision name="3.0" status="release" pubdate="20110325201947" resolver="sbt-chain" artresolver="sbt-chain" homepage="" downloaded="false" searched="false" default="false" conf="compile, runtime(*), master(compile), runtime, compile(*), master" position="74">
				<license name="The Apache Software License, Version 2.0" url="http://www.apache.org/licenses/LICENSE-2.0.txt"/>
				<metadata-artifact status="no" details="" size="4238" time="0" location="/home/amr/.ivy2/cache/com.google.inject/guice/ivy-3.0.xml" searched="false" origin-is-local="false" origin-location="https://repo1.maven.org/maven2/com/google/inject/guice/3.0/guice-3.0.pom"/>
				<caller organisation="org.apache.hadoop" name="hadoop-yarn-server-nodemanager" conf="compile, runtime" rev="3.0" rev-constraint-default="3.0" rev-constraint-dynamic="3.0" callerrev="2.6.5"/>
				<caller organisation="org.apache.hadoop" name="hadoop-yarn-common" conf="compile, runtime" rev="3.0" rev-constraint-default="3.0" rev-constraint-dynamic="3.0" callerrev="2.6.5"/>
				<artifacts>
					<artifact name="guice" type="jar" ext="jar" status="no" details="" size="710492" time="0" location="/home/amr/.ivy2/cache/com.google.inject/guice/jars/guice-3.0.jar">
						<origin-location is-local="false" location="https://repo1.maven.org/maven2/com/google/inject/guice/3.0/guice-3.0.jar"/>
					</artifact>
				</artifacts>
			</revision>
		</module>
		<module organisation="org.sonatype.sisu.inject" name="cglib">
			<revision name="2.2.1-v20090111" status="release" pubdate="20110104151244" resolver="sbt-chain" artresolver="sbt-chain" homepage="http://sourceforge.net/projects/cglib/" downloaded="false" searched="false" default="false" conf="compile, runtime(*), master(compile), runtime, compile(*), master" position="77">
				<license name="The Apache Software License, Version 2.0" url="http://www.apache.org/licenses/LICENSE-2.0.txt"/>
				<metadata-artifact status="no" details="" size="3926" time="0" location="/home/amr/.ivy2/cache/org.sonatype.sisu.inject/cglib/ivy-2.2.1-v20090111.xml" searched="false" origin-is-local="false" origin-location="https://repo1.maven.org/maven2/org/sonatype/sisu/inject/cglib/2.2.1-v20090111/cglib-2.2.1-v20090111.pom"/>
				<caller organisation="com.google.inject" name="guice" conf="compile, runtime" rev="2.2.1-v20090111" rev-constraint-default="2.2.1-v20090111" rev-constraint-dynamic="2.2.1-v20090111" callerrev="3.0"/>
				<artifacts>
					<artifact name="cglib" type="jar" ext="jar" status="no" details="" size="278864" time="0" location="/home/amr/.ivy2/cache/org.sonatype.sisu.inject/cglib/jars/cglib-2.2.1-v20090111.jar">
						<origin-location is-local="false" location="https://repo1.maven.org/maven2/org/sonatype/sisu/inject/cglib/2.2.1-v20090111/cglib-2.2.1-v20090111.jar"/>
					</artifact>
				</artifacts>
			</revision>
		</module>
		<module organisation="aopalliance" name="aopalliance">
			<revision name="1.0" status="release" pubdate="20070227004340" resolver="sbt-chain" artresolver="sbt-chain" homepage="http://aopalliance.sourceforge.net" downloaded="false" searched="false" default="false" conf="compile, runtime(*), master(compile), runtime, compile(*), master" position="76">
				<license name="Public Domain"/>
				<metadata-artifact status="no" details="" size="2417" time="0" location="/home/amr/.ivy2/cache/aopalliance/aopalliance/ivy-1.0.xml" searched="false" origin-is-local="false" origin-location="https://repo1.maven.org/maven2/aopalliance/aopalliance/1.0/aopalliance-1.0.pom"/>
				<caller organisation="com.google.inject" name="guice" conf="compile, runtime" rev="1.0" rev-constraint-default="1.0" rev-constraint-dynamic="1.0" callerrev="3.0"/>
				<artifacts>
					<artifact name="aopalliance" type="jar" ext="jar" status="no" details="" size="4467" time="0" location="/home/amr/.ivy2/cache/aopalliance/aopalliance/jars/aopalliance-1.0.jar">
						<origin-location is-local="false" location="https://repo1.maven.org/maven2/aopalliance/aopalliance/1.0/aopalliance-1.0.jar"/>
					</artifact>
				</artifacts>
			</revision>
		</module>
		<module organisation="org.codehaus.jackson" name="jackson-xc">
			<revision name="1.9.13" status="release" pubdate="20130715050852" resolver="sbt-chain" artresolver="sbt-chain" homepage="http://jackson.codehaus.org" downloaded="false" searched="false" default="false" conf="compile, runtime(*), master(compile), runtime, compile(*), master" position="73">
				<license name="The Apache Software License, Version 2.0" url="http://www.apache.org/licenses/LICENSE-2.0.txt"/>
				<license name="GNU Lesser General Public License (LGPL), Version 2.1" url="http://www.fsf.org/licensing/licenses/lgpl.txt"/>
				<metadata-artifact status="no" details="" size="3073" time="0" location="/home/amr/.ivy2/cache/org.codehaus.jackson/jackson-xc/ivy-1.9.13.xml" searched="false" origin-is-local="false" origin-location="https://repo1.maven.org/maven2/org/codehaus/jackson/jackson-xc/1.9.13/jackson-xc-1.9.13.pom"/>
				<caller organisation="com.sun.jersey" name="jersey-json" conf="compile, runtime" rev="1.8.3" rev-constraint-default="1.8.3" rev-constraint-dynamic="1.8.3" callerrev="1.9"/>
				<caller organisation="org.apache.hadoop" name="hadoop-yarn-common" conf="compile, runtime" rev="1.9.13" rev-constraint-default="1.9.13" rev-constraint-dynamic="1.9.13" callerrev="2.6.5"/>
				<artifacts>
					<artifact name="jackson-xc" type="jar" ext="jar" status="no" details="" size="27084" time="0" location="/home/amr/.ivy2/cache/org.codehaus.jackson/jackson-xc/jars/jackson-xc-1.9.13.jar">
						<origin-location is-local="false" location="https://repo1.maven.org/maven2/org/codehaus/jackson/jackson-xc/1.9.13/jackson-xc-1.9.13.jar"/>
					</artifact>
				</artifacts>
			</revision>
			<revision name="1.8.3" status="release" pubdate="20110709072339" resolver="sbt-chain" artresolver="sbt-chain" evicted="latest-revision" evicted-reason="" homepage="http://jackson.codehaus.org" downloaded="false" searched="false" default="false" conf="compile, runtime(*), master(compile), runtime, compile(*), master" position="-1">
				<license name="The Apache Software License, Version 2.0" url="http://www.apache.org/licenses/LICENSE-2.0.txt"/>
				<license name="GNU Lesser General Public License (LGPL), Version 2.1" url="http://www.fsf.org/licensing/licenses/lgpl.txt"/>
				<metadata-artifact status="no" details="" size="3070" time="0" location="/home/amr/.ivy2/cache/org.codehaus.jackson/jackson-xc/ivy-1.8.3.xml" searched="false" origin-is-local="false" origin-location="https://repo1.maven.org/maven2/org/codehaus/jackson/jackson-xc/1.8.3/jackson-xc-1.8.3.pom"/>
				<evicted-by rev="1.9.13"/>
				<caller organisation="com.sun.jersey" name="jersey-json" conf="compile, runtime" rev="1.8.3" rev-constraint-default="1.8.3" rev-constraint-dynamic="1.8.3" callerrev="1.9"/>
				<artifacts>
				</artifacts>
			</revision>
		</module>
		<module organisation="org.codehaus.jackson" name="jackson-jaxrs">
			<revision name="1.9.13" status="release" pubdate="20130715050844" resolver="sbt-chain" artresolver="sbt-chain" homepage="http://jackson.codehaus.org" downloaded="false" searched="false" default="false" conf="compile, runtime(*), master(compile), runtime, compile(*), master" position="72">
				<license name="The Apache Software License, Version 2.0" url="http://www.apache.org/licenses/LICENSE-2.0.txt"/>
				<license name="GNU Lesser General Public License (LGPL), Version 2.1" url="http://www.fsf.org/licensing/licenses/lgpl.txt"/>
				<metadata-artifact status="no" details="" size="3075" time="0" location="/home/amr/.ivy2/cache/org.codehaus.jackson/jackson-jaxrs/ivy-1.9.13.xml" searched="false" origin-is-local="false" origin-location="https://repo1.maven.org/maven2/org/codehaus/jackson/jackson-jaxrs/1.9.13/jackson-jaxrs-1.9.13.pom"/>
				<caller organisation="com.sun.jersey" name="jersey-json" conf="compile, runtime" rev="1.8.3" rev-constraint-default="1.8.3" rev-constraint-dynamic="1.8.3" callerrev="1.9"/>
				<caller organisation="org.apache.hadoop" name="hadoop-yarn-common" conf="compile, runtime" rev="1.9.13" rev-constraint-default="1.9.13" rev-constraint-dynamic="1.9.13" callerrev="2.6.5"/>
				<artifacts>
					<artifact name="jackson-jaxrs" type="jar" ext="jar" status="no" details="" size="18336" time="0" location="/home/amr/.ivy2/cache/org.codehaus.jackson/jackson-jaxrs/jars/jackson-jaxrs-1.9.13.jar">
						<origin-location is-local="false" location="https://repo1.maven.org/maven2/org/codehaus/jackson/jackson-jaxrs/1.9.13/jackson-jaxrs-1.9.13.jar"/>
					</artifact>
				</artifacts>
			</revision>
			<revision name="1.8.3" status="release" pubdate="20110709072329" resolver="sbt-chain" artresolver="sbt-chain" evicted="latest-revision" evicted-reason="" homepage="http://jackson.codehaus.org" downloaded="false" searched="false" default="false" conf="compile, runtime(*), master(compile), runtime, compile(*), master" position="-1">
				<license name="The Apache Software License, Version 2.0" url="http://www.apache.org/licenses/LICENSE-2.0.txt"/>
				<license name="GNU Lesser General Public License (LGPL), Version 2.1" url="http://www.fsf.org/licensing/licenses/lgpl.txt"/>
				<metadata-artifact status="no" details="" size="3072" time="0" location="/home/amr/.ivy2/cache/org.codehaus.jackson/jackson-jaxrs/ivy-1.8.3.xml" searched="false" origin-is-local="false" origin-location="https://repo1.maven.org/maven2/org/codehaus/jackson/jackson-jaxrs/1.8.3/jackson-jaxrs-1.8.3.pom"/>
				<evicted-by rev="1.9.13"/>
				<caller organisation="com.sun.jersey" name="jersey-json" conf="compile, runtime" rev="1.8.3" rev-constraint-default="1.8.3" rev-constraint-dynamic="1.8.3" callerrev="1.9"/>
				<artifacts>
				</artifacts>
			</revision>
		</module>
		<module organisation="org.apache.hadoop" name="hadoop-yarn-api">
			<revision name="2.6.5" status="release" pubdate="20161003011918" resolver="sbt-chain" artresolver="sbt-chain" homepage="" downloaded="false" searched="false" default="false" conf="compile, runtime(*), master(compile), runtime, compile(*), master" position="71">
				<license name="The Apache Software License, Version 2.0" url="http://www.apache.org/licenses/LICENSE-2.0.txt"/>
				<metadata-artifact status="no" details="" size="31902" time="0" location="/home/amr/.ivy2/cache/org.apache.hadoop/hadoop-yarn-api/ivy-2.6.5.xml" searched="false" origin-is-local="false" origin-location="https://repo1.maven.org/maven2/org/apache/hadoop/hadoop-yarn-api/2.6.5/hadoop-yarn-api-2.6.5.pom"/>
				<caller organisation="org.apache.hadoop" name="hadoop-yarn-server-common" conf="compile, runtime" rev="2.6.5" rev-constraint-default="2.6.5" rev-constraint-dynamic="2.6.5" callerrev="2.6.5"/>
				<caller organisation="org.apache.hadoop" name="hadoop-client" conf="compile, runtime" rev="2.6.5" rev-constraint-default="2.6.5" rev-constraint-dynamic="2.6.5" callerrev="2.6.5"/>
				<caller organisation="org.apache.hadoop" name="hadoop-yarn-server-nodemanager" conf="compile, runtime" rev="2.6.5" rev-constraint-default="2.6.5" rev-constraint-dynamic="2.6.5" callerrev="2.6.5"/>
				<caller organisation="org.apache.hadoop" name="hadoop-yarn-common" conf="compile, runtime" rev="2.6.5" rev-constraint-default="2.6.5" rev-constraint-dynamic="2.6.5" callerrev="2.6.5"/>
				<caller organisation="org.apache.hadoop" name="hadoop-yarn-client" conf="compile, runtime" rev="2.6.5" rev-constraint-default="2.6.5" rev-constraint-dynamic="2.6.5" callerrev="2.6.5"/>
				<artifacts>
					<artifact name="hadoop-yarn-api" type="jar" ext="jar" status="no" details="" size="1896185" time="0" location="/home/amr/.ivy2/cache/org.apache.hadoop/hadoop-yarn-api/jars/hadoop-yarn-api-2.6.5.jar">
						<origin-location is-local="false" location="https://repo1.maven.org/maven2/org/apache/hadoop/hadoop-yarn-api/2.6.5/hadoop-yarn-api-2.6.5.jar"/>
					</artifact>
				</artifacts>
			</revision>
		</module>
		<module organisation="org.apache.xbean" name="xbean-asm5-shaded">
			<revision name="4.4" status="release" pubdate="20150910064801" resolver="sbt-chain" artresolver="sbt-chain" homepage="" downloaded="false" searched="false" default="false" conf="compile, runtime(*), master(compile), runtime, compile(*), master" position="66">
				<license name="Unknown License" url="http://asm.ow2.org/license.html"/>
				<license name="Unknown License" url="http://www.apache.org/licenses/LICENSE-2.0.txt"/>
				<metadata-artifact status="no" details="" size="11989" time="0" location="/home/amr/.ivy2/cache/org.apache.xbean/xbean-asm5-shaded/ivy-4.4.xml" searched="false" origin-is-local="false" origin-location="https://repo1.maven.org/maven2/org/apache/xbean/xbean-asm5-shaded/4.4/xbean-asm5-shaded-4.4.pom"/>
				<caller organisation="org.apache.spark" name="spark-sql_2.11" conf="default, compile, runtime, master" rev="4.4" rev-constraint-default="4.4" rev-constraint-dynamic="4.4" callerrev="2.2.0"/>
				<caller organisation="org.apache.spark" name="spark-graphx_2.11" conf="compile, runtime" rev="4.4" rev-constraint-default="4.4" rev-constraint-dynamic="4.4" callerrev="2.2.0"/>
				<caller organisation="org.apache.spark" name="spark-core_2.11" conf="compile, runtime" rev="4.4" rev-constraint-default="4.4" rev-constraint-dynamic="4.4" callerrev="2.2.0"/>
				<artifacts>
					<artifact name="xbean-asm5-shaded" type="bundle" ext="jar" status="no" details="" size="144660" time="0" location="/home/amr/.ivy2/cache/org.apache.xbean/xbean-asm5-shaded/bundles/xbean-asm5-shaded-4.4.jar">
						<origin-location is-local="false" location="https://repo1.maven.org/maven2/org/apache/xbean/xbean-asm5-shaded/4.4/xbean-asm5-shaded-4.4.jar"/>
					</artifact>
				</artifacts>
			</revision>
		</module>
		<module organisation="com.twitter" name="chill_2.11">
			<revision name="0.8.0" status="release" pubdate="20160211213000" resolver="sbt-chain" artresolver="sbt-chain" homepage="https://github.com/twitter/chill" downloaded="false" searched="false" default="false" conf="compile, runtime(*), master(compile), runtime, compile(*), master" position="61">
				<license name="Apache 2" url="http://www.apache.org/licenses/LICENSE-2.0.txt"/>
				<metadata-artifact status="no" details="" size="3175" time="0" location="/home/amr/.ivy2/cache/com.twitter/chill_2.11/ivy-0.8.0.xml" searched="false" origin-is-local="false" origin-location="https://repo1.maven.org/maven2/com/twitter/chill_2.11/0.8.0/chill_2.11-0.8.0.pom"/>
				<caller organisation="org.apache.spark" name="spark-unsafe_2.11" conf="compile, runtime" rev="0.8.0" rev-constraint-default="0.8.0" rev-constraint-dynamic="0.8.0" callerrev="2.2.0"/>
				<caller organisation="org.apache.spark" name="spark-core_2.11" conf="compile, runtime" rev="0.8.0" rev-constraint-default="0.8.0" rev-constraint-dynamic="0.8.0" callerrev="2.2.0"/>
				<artifacts>
					<artifact name="chill_2.11" type="jar" ext="jar" status="no" details="" size="223573" time="0" location="/home/amr/.ivy2/cache/com.twitter/chill_2.11/jars/chill_2.11-0.8.0.jar">
						<origin-location is-local="false" location="https://repo1.maven.org/maven2/com/twitter/chill_2.11/0.8.0/chill_2.11-0.8.0.jar"/>
					</artifact>
				</artifacts>
			</revision>
		</module>
		<module organisation="com.twitter" name="chill-java">
			<revision name="0.8.0" status="release" pubdate="20160211212921" resolver="sbt-chain" artresolver="sbt-chain" homepage="https://github.com/twitter/chill" downloaded="false" searched="false" default="false" conf="compile, runtime(*), master(compile), runtime, compile(*), master" position="62">
				<license name="Apache 2" url="http://www.apache.org/licenses/LICENSE-2.0.txt"/>
				<metadata-artifact status="no" details="" size="2893" time="0" location="/home/amr/.ivy2/cache/com.twitter/chill-java/ivy-0.8.0.xml" searched="false" origin-is-local="false" origin-location="https://repo1.maven.org/maven2/com/twitter/chill-java/0.8.0/chill-java-0.8.0.pom"/>
				<caller organisation="com.twitter" name="chill_2.11" conf="compile, runtime" rev="0.8.0" rev-constraint-default="0.8.0" rev-constraint-dynamic="0.8.0" callerrev="0.8.0"/>
				<caller organisation="org.apache.spark" name="spark-core_2.11" conf="compile, runtime" rev="0.8.0" rev-constraint-default="0.8.0" rev-constraint-dynamic="0.8.0" callerrev="2.2.0"/>
				<artifacts>
					<artifact name="chill-java" type="jar" ext="jar" status="no" details="" size="50619" time="0" location="/home/amr/.ivy2/cache/com.twitter/chill-java/jars/chill-java-0.8.0.jar">
						<origin-location is-local="false" location="https://repo1.maven.org/maven2/com/twitter/chill-java/0.8.0/chill-java-0.8.0.jar"/>
					</artifact>
				</artifacts>
			</revision>
		</module>
		<module organisation="com.esotericsoftware" name="kryo-shaded">
			<revision name="3.0.3" status="release" pubdate="20150726234710" resolver="sbt-chain" artresolver="sbt-chain" homepage="" downloaded="false" searched="false" default="false" conf="compile, runtime(*), master(compile), runtime, compile(*), master" position="63">
				<license name="New BSD License" url="http://www.opensource.org/licenses/bsd-license.php"/>
				<metadata-artifact status="no" details="" size="4130" time="0" location="/home/amr/.ivy2/cache/com.esotericsoftware/kryo-shaded/ivy-3.0.3.xml" searched="false" origin-is-local="false" origin-location="https://repo1.maven.org/maven2/com/esotericsoftware/kryo-shaded/3.0.3/kryo-shaded-3.0.3.pom"/>
				<caller organisation="com.twitter" name="chill_2.11" conf="compile, runtime" rev="3.0.3" rev-constraint-default="3.0.3" rev-constraint-dynamic="3.0.3" callerrev="0.8.0"/>
				<caller organisation="com.twitter" name="chill-java" conf="compile, runtime" rev="3.0.3" rev-constraint-default="3.0.3" rev-constraint-dynamic="3.0.3" callerrev="0.8.0"/>
				<artifacts>
					<artifact name="kryo-shaded" type="bundle" ext="jar" status="no" details="" size="358390" time="0" location="/home/amr/.ivy2/cache/com.esotericsoftware/kryo-shaded/bundles/kryo-shaded-3.0.3.jar">
						<origin-location is-local="false" location="https://repo1.maven.org/maven2/com/esotericsoftware/kryo-shaded/3.0.3/kryo-shaded-3.0.3.jar"/>
					</artifact>
				</artifacts>
			</revision>
		</module>
		<module organisation="org.objenesis" name="objenesis">
			<revision name="2.1" status="release" pubdate="20131010232537" resolver="sbt-chain" artresolver="sbt-chain" homepage="http://objenesis.org" downloaded="false" searched="false" default="false" conf="compile, runtime(*), master(compile), runtime, compile(*), master" position="65">
				<license name="Apache 2" url="http://www.apache.org/licenses/LICENSE-2.0.txt"/>
				<metadata-artifact status="no" details="" size="3342" time="0" location="/home/amr/.ivy2/cache/org.objenesis/objenesis/ivy-2.1.xml" searched="false" origin-is-local="false" origin-location="https://repo1.maven.org/maven2/org/objenesis/objenesis/2.1/objenesis-2.1.pom"/>
				<caller organisation="com.esotericsoftware" name="kryo-shaded" conf="compile, runtime" rev="2.1" rev-constraint-default="2.1" rev-constraint-dynamic="2.1" callerrev="3.0.3"/>
				<artifacts>
					<artifact name="objenesis" type="jar" ext="jar" status="no" details="" size="41755" time="0" location="/home/amr/.ivy2/cache/org.objenesis/objenesis/jars/objenesis-2.1.jar">
						<origin-location is-local="false" location="https://repo1.maven.org/maven2/org/objenesis/objenesis/2.1/objenesis-2.1.jar"/>
					</artifact>
				</artifacts>
			</revision>
		</module>
		<module organisation="com.esotericsoftware" name="minlog">
			<revision name="1.3.0" status="release" pubdate="20140721015604" resolver="sbt-chain" artresolver="sbt-chain" homepage="https://github.com/EsotericSoftware/minlog" downloaded="false" searched="false" default="false" conf="compile, runtime(*), master(compile), runtime, compile(*), master" position="64">
				<license name="New BSD License" url="http://www.opensource.org/licenses/bsd-license.php"/>
				<metadata-artifact status="no" details="" size="3271" time="0" location="/home/amr/.ivy2/cache/com.esotericsoftware/minlog/ivy-1.3.0.xml" searched="false" origin-is-local="false" origin-location="https://repo1.maven.org/maven2/com/esotericsoftware/minlog/1.3.0/minlog-1.3.0.pom"/>
				<caller organisation="com.esotericsoftware" name="kryo-shaded" conf="compile, runtime" rev="1.3.0" rev-constraint-default="1.3.0" rev-constraint-dynamic="1.3.0" callerrev="3.0.3"/>
				<artifacts>
					<artifact name="minlog" type="bundle" ext="jar" status="no" details="" size="5711" time="0" location="/home/amr/.ivy2/cache/com.esotericsoftware/minlog/bundles/minlog-1.3.0.jar">
						<origin-location is-local="false" location="https://repo1.maven.org/maven2/com/esotericsoftware/minlog/1.3.0/minlog-1.3.0.jar"/>
					</artifact>
				</artifacts>
			</revision>
		</module>
		<module organisation="org.apache.avro" name="avro-mapred">
			<revision name="1.7.7" status="release" pubdate="20140718220958" resolver="sbt-chain" artresolver="sbt-chain" homepage="" downloaded="false" searched="false" default="false" conf="compile, runtime(*), master(compile), runtime, compile(*), master" position="59">
				<license name="The Apache Software License, Version 2.0" url="http://www.apache.org/licenses/LICENSE-2.0.txt"/>
				<metadata-artifact status="no" details="" size="11249" time="0" location="/home/amr/.ivy2/cache/org.apache.avro/avro-mapred/ivy-1.7.7.xml" searched="false" origin-is-local="false" origin-location="https://repo1.maven.org/maven2/org/apache/avro/avro-mapred/1.7.7/avro-mapred-1.7.7.pom"/>
				<caller organisation="org.apache.spark" name="spark-core_2.11" conf="compile, runtime" rev="1.7.7" rev-constraint-default="1.7.7" rev-constraint-dynamic="1.7.7" callerrev="2.2.0"/>
				<artifacts>
					<artifact name="avro-mapred" type="jar" ext="jar" extra-classifier="hadoop2" status="no" details="" size="180736" time="0" location="/home/amr/.ivy2/cache/org.apache.avro/avro-mapred/jars/avro-mapred-1.7.7-hadoop2.jar">
						<origin-location is-local="false" location="https://repo1.maven.org/maven2/org/apache/avro/avro-mapred/1.7.7/avro-mapred-1.7.7-hadoop2.jar"/>
					</artifact>
				</artifacts>
			</revision>
		</module>
		<module organisation="org.apache.avro" name="avro-ipc">
			<revision name="1.7.7" status="release" pubdate="20140718220935" resolver="sbt-chain" artresolver="sbt-chain" homepage="http://avro.apache.org" downloaded="false" searched="false" default="false" conf="compile, runtime(*), master(compile), runtime, compile(*), master" position="60">
				<license name="The Apache Software License, Version 2.0" url="http://www.apache.org/licenses/LICENSE-2.0.txt"/>
				<metadata-artifact status="no" details="" size="11985" time="0" location="/home/amr/.ivy2/cache/org.apache.avro/avro-ipc/ivy-1.7.7.xml" searched="false" origin-is-local="false" origin-location="https://repo1.maven.org/maven2/org/apache/avro/avro-ipc/1.7.7/avro-ipc-1.7.7.pom"/>
				<caller organisation="org.apache.avro" name="avro-mapred" conf="compile, runtime" rev="1.7.7" rev-constraint-default="1.7.7" rev-constraint-dynamic="1.7.7" callerrev="1.7.7"/>
				<artifacts>
					<artifact name="avro-ipc" type="jar" ext="jar" extra-classifier="tests" status="no" details="" size="346580" time="0" location="/home/amr/.ivy2/cache/org.apache.avro/avro-ipc/jars/avro-ipc-1.7.7-tests.jar">
						<origin-location is-local="false" location="https://repo1.maven.org/maven2/org/apache/avro/avro-ipc/1.7.7/avro-ipc-1.7.7-tests.jar"/>
					</artifact>
					<artifact name="avro-ipc" type="jar" ext="jar" status="no" details="" size="192993" time="0" location="/home/amr/.ivy2/cache/org.apache.avro/avro-ipc/jars/avro-ipc-1.7.7.jar">
						<origin-location is-local="false" location="https://repo1.maven.org/maven2/org/apache/avro/avro-ipc/1.7.7/avro-ipc-1.7.7.jar"/>
					</artifact>
				</artifacts>
			</revision>
		</module>
		<module organisation="org.apache.avro" name="avro">
			<revision name="1.7.7" status="release" pubdate="20140718220856" resolver="sbt-chain" artresolver="sbt-chain" homepage="http://avro.apache.org" downloaded="false" searched="false" default="false" conf="compile, runtime(*), master(compile), runtime, compile(*), master" position="58">
				<license name="The Apache Software License, Version 2.0" url="http://www.apache.org/licenses/LICENSE-2.0.txt"/>
				<metadata-artifact status="no" details="" size="11109" time="0" location="/home/amr/.ivy2/cache/org.apache.avro/avro/ivy-1.7.7.xml" searched="false" origin-is-local="false" origin-location="https://repo1.maven.org/maven2/org/apache/avro/avro/1.7.7/avro-1.7.7.pom"/>
				<caller organisation="org.apache.avro" name="avro-ipc" conf="compile, runtime" rev="1.7.7" rev-constraint-default="1.7.7" rev-constraint-dynamic="1.7.7" callerrev="1.7.7"/>
				<caller organisation="org.apache.spark" name="spark-core_2.11" conf="compile, runtime" rev="1.7.7" rev-constraint-default="1.7.7" rev-constraint-dynamic="1.7.7" callerrev="2.2.0"/>
				<caller organisation="org.apache.hadoop" name="hadoop-common" conf="default, compile, runtime, master" rev="1.7.4" rev-constraint-default="1.7.4" rev-constraint-dynamic="1.7.4" callerrev="2.7.3"/>
				<artifacts>
					<artifact name="avro" type="jar" ext="jar" status="no" details="" size="436303" time="0" location="/home/amr/.ivy2/cache/org.apache.avro/avro/jars/avro-1.7.7.jar">
						<origin-location is-local="false" location="https://repo1.maven.org/maven2/org/apache/avro/avro/1.7.7/avro-1.7.7.jar"/>
					</artifact>
				</artifacts>
			</revision>
			<revision name="1.7.4" status="release" pubdate="20130222185907" resolver="sbt-chain" artresolver="sbt-chain" evicted="latest-revision" evicted-reason="" homepage="http://avro.apache.org" downloaded="false" searched="false" default="false" conf="compile, runtime(*), master(compile), runtime, compile(*), master" position="-1">
				<license name="The Apache Software License, Version 2.0" url="http://www.apache.org/licenses/LICENSE-2.0.txt"/>
				<metadata-artifact status="no" details="" size="9776" time="0" location="/home/amr/.ivy2/cache/org.apache.avro/avro/ivy-1.7.4.xml" searched="false" origin-is-local="false" origin-location="https://repo1.maven.org/maven2/org/apache/avro/avro/1.7.4/avro-1.7.4.pom"/>
				<evicted-by rev="1.7.7"/>
				<caller organisation="org.apache.hadoop" name="hadoop-common" conf="default, compile, runtime, master" rev="1.7.4" rev-constraint-default="1.7.4" rev-constraint-dynamic="1.7.4" callerrev="2.7.3"/>
				<artifacts>
				</artifacts>
			</revision>
		</module>
		<module organisation="org.apache.spark" name="spark-sketch_2.11">
			<revision name="2.2.0" status="release" pubdate="20170701023639" resolver="public" artresolver="public" homepage="http://spark.apache.org/" downloaded="true" searched="true" default="false" conf="compile, runtime(*), master(compile), runtime, compile(*), master" position="54">
				<license name="Apache 2.0 License" url="http://www.apache.org/licenses/LICENSE-2.0.html"/>
				<metadata-artifact status="successful" details="" size="3268" time="181" location="/home/amr/.ivy2/cache/org.apache.spark/spark-sketch_2.11/ivy-2.2.0.xml" searched="true" original-local-location="/home/amr/.ivy2/cache/org.apache.spark/spark-sketch_2.11/ivy-2.2.0.xml.original" origin-is-local="false" origin-location="https://repo1.maven.org/maven2/org/apache/spark/spark-sketch_2.11/2.2.0/spark-sketch_2.11-2.2.0.pom"/>
				<caller organisation="org.apache.spark" name="spark-sql_2.11" conf="default, compile, runtime, master" rev="2.2.0" rev-constraint-default="2.2.0" rev-constraint-dynamic="2.2.0" callerrev="2.2.0"/>
				<caller organisation="org.apache.spark" name="spark-catalyst_2.11" conf="compile, runtime" rev="2.2.0" rev-constraint-default="2.2.0" rev-constraint-dynamic="2.2.0" callerrev="2.2.0"/>
				<artifacts>
					<artifact name="spark-sketch_2.11" type="jar" ext="jar" status="no" details="" size="29993" time="0" location="/home/amr/.ivy2/cache/org.apache.spark/spark-sketch_2.11/jars/spark-sketch_2.11-2.2.0.jar">
						<origin-location is-local="false" location="https://repo1.maven.org/maven2/org/apache/spark/spark-sketch_2.11/2.2.0/spark-sketch_2.11-2.2.0.jar"/>
					</artifact>
				</artifacts>
			</revision>
		</module>
		<module organisation="org.apache.spark" name="spark-tags_2.11">
			<revision name="2.2.0" status="release" pubdate="20170701023509" resolver="public" artresolver="public" homepage="http://spark.apache.org/" downloaded="true" searched="true" default="false" conf="compile, runtime(*), master(compile), runtime, compile(*), master" position="55">
				<license name="Apache 2.0 License" url="http://www.apache.org/licenses/LICENSE-2.0.html"/>
				<metadata-artifact status="successful" details="" size="2327" time="179" location="/home/amr/.ivy2/cache/org.apache.spark/spark-tags_2.11/ivy-2.2.0.xml" searched="true" original-local-location="/home/amr/.ivy2/cache/org.apache.spark/spark-tags_2.11/ivy-2.2.0.xml.original" origin-is-local="false" origin-location="https://repo1.maven.org/maven2/org/apache/spark/spark-tags_2.11/2.2.0/spark-tags_2.11-2.2.0.pom"/>
				<caller organisation="org.apache.spark" name="spark-unsafe_2.11" conf="compile, runtime" rev="2.2.0" rev-constraint-default="2.2.0" rev-constraint-dynamic="2.2.0" callerrev="2.2.0"/>
				<caller organisation="org.apache.spark" name="spark-sql_2.11" conf="default, compile, runtime, master" rev="2.2.0" rev-constraint-default="2.2.0" rev-constraint-dynamic="2.2.0" callerrev="2.2.0"/>
				<caller organisation="org.apache.spark" name="spark-graphx_2.11" conf="compile, runtime" rev="2.2.0" rev-constraint-default="2.2.0" rev-constraint-dynamic="2.2.0" callerrev="2.2.0"/>
				<caller organisation="org.apache.spark" name="spark-streaming_2.11" conf="compile, runtime" rev="2.2.0" rev-constraint-default="2.2.0" rev-constraint-dynamic="2.2.0" callerrev="2.2.0"/>
				<caller organisation="org.apache.spark" name="spark-launcher_2.11" conf="compile, runtime" rev="2.2.0" rev-constraint-default="2.2.0" rev-constraint-dynamic="2.2.0" callerrev="2.2.0"/>
				<caller organisation="org.apache.spark" name="spark-catalyst_2.11" conf="compile, runtime" rev="2.2.0" rev-constraint-default="2.2.0" rev-constraint-dynamic="2.2.0" callerrev="2.2.0"/>
				<caller organisation="org.apache.spark" name="spark-network-shuffle_2.11" conf="compile, runtime" rev="2.2.0" rev-constraint-default="2.2.0" rev-constraint-dynamic="2.2.0" callerrev="2.2.0"/>
				<caller organisation="org.apache.spark" name="spark-mllib_2.11" conf="default, compile, runtime, master" rev="2.2.0" rev-constraint-default="2.2.0" rev-constraint-dynamic="2.2.0" callerrev="2.2.0"/>
				<caller organisation="org.apache.spark" name="spark-sketch_2.11" conf="compile, runtime" rev="2.2.0" rev-constraint-default="2.2.0" rev-constraint-dynamic="2.2.0" callerrev="2.2.0"/>
				<caller organisation="org.apache.spark" name="spark-network-common_2.11" conf="compile, runtime" rev="2.2.0" rev-constraint-default="2.2.0" rev-constraint-dynamic="2.2.0" callerrev="2.2.0"/>
				<caller organisation="org.apache.spark" name="spark-mllib-local_2.11" conf="compile, runtime" rev="2.2.0" rev-constraint-default="2.2.0" rev-constraint-dynamic="2.2.0" callerrev="2.2.0"/>
				<caller organisation="org.apache.spark" name="spark-core_2.11" conf="compile, runtime" rev="2.2.0" rev-constraint-default="2.2.0" rev-constraint-dynamic="2.2.0" callerrev="2.2.0"/>
				<artifacts>
					<artifact name="spark-tags_2.11" type="jar" ext="jar" status="no" details="" size="15457" time="0" location="/home/amr/.ivy2/cache/org.apache.spark/spark-tags_2.11/jars/spark-tags_2.11-2.2.0.jar">
						<origin-location is-local="false" location="https://repo1.maven.org/maven2/org/apache/spark/spark-tags_2.11/2.2.0/spark-tags_2.11-2.2.0.jar"/>
					</artifact>
				</artifacts>
			</revision>
		</module>
		<module organisation="org.spark-project.spark" name="unused">
			<revision name="1.0.0" status="release" pubdate="20141022090005" resolver="sbt-chain" artresolver="sbt-chain" homepage="" downloaded="false" searched="false" default="false" conf="compile, runtime(*), master(compile), runtime, compile(*), master" position="56">
				<license name="The Apache License, Version 2.0" url="http://www.apache.org/licenses/LICENSE-2.0.txt"/>
				<metadata-artifact status="no" details="" size="2975" time="0" location="/home/amr/.ivy2/cache/org.spark-project.spark/unused/ivy-1.0.0.xml" searched="false" origin-is-local="false" origin-location="https://repo1.maven.org/maven2/org/spark-project/spark/unused/1.0.0/unused-1.0.0.pom"/>
				<caller organisation="org.apache.spark" name="spark-sql_2.11" conf="default, compile, runtime, master" rev="1.0.0" rev-constraint-default="1.0.0" rev-constraint-dynamic="1.0.0" callerrev="2.2.0"/>
				<caller organisation="org.apache.spark" name="spark-streaming_2.11" conf="compile, runtime" rev="1.0.0" rev-constraint-default="1.0.0" rev-constraint-dynamic="1.0.0" callerrev="2.2.0"/>
				<caller organisation="org.apache.spark" name="spark-mllib_2.11" conf="default, compile, runtime, master" rev="1.0.0" rev-constraint-default="1.0.0" rev-constraint-dynamic="1.0.0" callerrev="2.2.0"/>
				<caller organisation="org.apache.spark" name="spark-sketch_2.11" conf="compile, runtime" rev="1.0.0" rev-constraint-default="1.0.0" rev-constraint-dynamic="1.0.0" callerrev="2.2.0"/>
				<caller organisation="org.apache.spark" name="spark-network-common_2.11" conf="compile, runtime" rev="1.0.0" rev-constraint-default="1.0.0" rev-constraint-dynamic="1.0.0" callerrev="2.2.0"/>
				<caller organisation="org.apache.spark" name="spark-mllib-local_2.11" conf="compile, runtime" rev="1.0.0" rev-constraint-default="1.0.0" rev-constraint-dynamic="1.0.0" callerrev="2.2.0"/>
				<caller organisation="org.apache.spark" name="spark-unsafe_2.11" conf="compile, runtime" rev="1.0.0" rev-constraint-default="1.0.0" rev-constraint-dynamic="1.0.0" callerrev="2.2.0"/>
				<caller organisation="org.apache.spark" name="spark-graphx_2.11" conf="compile, runtime" rev="1.0.0" rev-constraint-default="1.0.0" rev-constraint-dynamic="1.0.0" callerrev="2.2.0"/>
				<caller organisation="org.apache.spark" name="spark-tags_2.11" conf="compile, runtime" rev="1.0.0" rev-constraint-default="1.0.0" rev-constraint-dynamic="1.0.0" callerrev="2.2.0"/>
				<caller organisation="org.apache.spark" name="spark-launcher_2.11" conf="compile, runtime" rev="1.0.0" rev-constraint-default="1.0.0" rev-constraint-dynamic="1.0.0" callerrev="2.2.0"/>
				<caller organisation="org.apache.spark" name="spark-catalyst_2.11" conf="compile, runtime" rev="1.0.0" rev-constraint-default="1.0.0" rev-constraint-dynamic="1.0.0" callerrev="2.2.0"/>
				<caller organisation="org.apache.spark" name="spark-network-shuffle_2.11" conf="compile, runtime" rev="1.0.0" rev-constraint-default="1.0.0" rev-constraint-dynamic="1.0.0" callerrev="2.2.0"/>
				<caller organisation="org.apache.spark" name="spark-core_2.11" conf="compile, runtime" rev="1.0.0" rev-constraint-default="1.0.0" rev-constraint-dynamic="1.0.0" callerrev="2.2.0"/>
				<artifacts>
					<artifact name="unused" type="jar" ext="jar" status="no" details="" size="2777" time="0" location="/home/amr/.ivy2/cache/org.spark-project.spark/unused/jars/unused-1.0.0.jar">
						<origin-location is-local="false" location="https://repo1.maven.org/maven2/org/spark-project/spark/unused/1.0.0/unused-1.0.0.jar"/>
					</artifact>
				</artifacts>
			</revision>
		</module>
		<module organisation="com.univocity" name="univocity-parsers">
			<revision name="2.2.1" status="release" pubdate="20160822052505" resolver="sbt-chain" artresolver="sbt-chain" homepage="http://github.com/uniVocity/univocity-parsers" downloaded="false" searched="false" default="false" conf="compile, runtime(*), master(compile), runtime, compile(*), master" position="53">
				<license name="Apache 2" url="http://www.apache.org/licenses/LICENSE-2.0.txt"/>
				<metadata-artifact status="no" details="" size="3895" time="0" location="/home/amr/.ivy2/cache/com.univocity/univocity-parsers/ivy-2.2.1.xml" searched="false" origin-is-local="false" origin-location="https://repo1.maven.org/maven2/com/univocity/univocity-parsers/2.2.1/univocity-parsers-2.2.1.pom"/>
				<caller organisation="org.apache.spark" name="spark-sql_2.11" conf="default, compile, runtime, master" rev="2.2.1" rev-constraint-default="2.2.1" rev-constraint-dynamic="2.2.1" callerrev="2.2.0"/>
				<artifacts>
					<artifact name="univocity-parsers" type="jar" ext="jar" status="no" details="" size="325553" time="0" location="/home/amr/.ivy2/cache/com.univocity/univocity-parsers/jars/univocity-parsers-2.2.1.jar">
						<origin-location is-local="false" location="https://repo1.maven.org/maven2/com/univocity/univocity-parsers/2.2.1/univocity-parsers-2.2.1.jar"/>
					</artifact>
				</artifacts>
			</revision>
		</module>
		<module organisation="org.apache.hadoop" name="hadoop-hdfs">
			<revision name="2.7.3" status="release" pubdate="20160818034557" resolver="sbt-chain" artresolver="sbt-chain" homepage="" downloaded="false" searched="false" default="false" conf="default, compile, runtime, default(compile), master, runtime(*), master(compile), compile(*)" position="47">
				<license name="Apache License, Version 2.0" url="http://www.apache.org/licenses/LICENSE-2.0.txt"/>
				<metadata-artifact status="no" details="" size="41245" time="0" location="/home/amr/.ivy2/cache/org.apache.hadoop/hadoop-hdfs/ivy-2.7.3.xml" searched="false" origin-is-local="false" origin-location="https://repo1.maven.org/maven2/org/apache/hadoop/hadoop-hdfs/2.7.3/hadoop-hdfs-2.7.3.pom"/>
				<caller organisation="untitled1" name="untitled1_2.11" conf="compile" rev="2.7.3" rev-constraint-default="2.7.3" rev-constraint-dynamic="2.7.3" callerrev="1.0"/>
				<caller organisation="org.apache.hadoop" name="hadoop-client" conf="compile, runtime" rev="2.6.5" rev-constraint-default="2.6.5" rev-constraint-dynamic="2.6.5" callerrev="2.6.5"/>
				<artifacts>
					<artifact name="hadoop-hdfs" type="jar" ext="jar" status="no" details="" size="8316190" time="0" location="/home/amr/.ivy2/cache/org.apache.hadoop/hadoop-hdfs/jars/hadoop-hdfs-2.7.3.jar">
						<origin-location is-local="false" location="https://repo1.maven.org/maven2/org/apache/hadoop/hadoop-hdfs/2.7.3/hadoop-hdfs-2.7.3.jar"/>
					</artifact>
				</artifacts>
			</revision>
			<revision name="2.6.5" evicted="latest-revision" evicted-reason="" downloaded="false" searched="false" conf="compile, runtime(*), master(compile), runtime, compile(*), master, default, default(compile)" position="-1">
				<evicted-by rev="2.7.3"/>
				<caller organisation="untitled1" name="untitled1_2.11" conf="compile" rev="2.7.3" rev-constraint-default="2.7.3" rev-constraint-dynamic="2.7.3" callerrev="1.0"/>
				<caller organisation="org.apache.hadoop" name="hadoop-client" conf="compile, runtime" rev="2.6.5" rev-constraint-default="2.6.5" rev-constraint-dynamic="2.6.5" callerrev="2.6.5"/>
				<artifacts>
				</artifacts>
			</revision>
		</module>
		<module organisation="org.fusesource.leveldbjni" name="leveldbjni-all">
			<revision name="1.8" status="release" pubdate="20131017151826" resolver="sbt-chain" artresolver="sbt-chain" homepage="" downloaded="false" searched="false" default="false" conf="compile, runtime(*), master(compile), runtime, compile(*), master" position="51">
				<license name="The BSD 3-Clause License" url="http://www.opensource.org/licenses/BSD-3-Clause"/>
				<metadata-artifact status="no" details="" size="4642" time="0" location="/home/amr/.ivy2/cache/org.fusesource.leveldbjni/leveldbjni-all/ivy-1.8.xml" searched="false" origin-is-local="false" origin-location="https://repo1.maven.org/maven2/org/fusesource/leveldbjni/leveldbjni-all/1.8/leveldbjni-all-1.8.pom"/>
				<caller organisation="org.apache.hadoop" name="hadoop-mapreduce-client-shuffle" conf="compile, runtime" rev="1.8" rev-constraint-default="1.8" rev-constraint-dynamic="1.8" callerrev="2.6.5"/>
				<caller organisation="org.apache.hadoop" name="hadoop-yarn-server-common" conf="compile, runtime" rev="1.8" rev-constraint-default="1.8" rev-constraint-dynamic="1.8" callerrev="2.6.5"/>
				<caller organisation="org.apache.spark" name="spark-network-common_2.11" conf="compile, runtime" rev="1.8" rev-constraint-default="1.8" rev-constraint-dynamic="1.8" callerrev="2.2.0"/>
				<caller organisation="org.apache.hadoop" name="hadoop-yarn-server-nodemanager" conf="compile, runtime" rev="1.8" rev-constraint-default="1.8" rev-constraint-dynamic="1.8" callerrev="2.6.5"/>
				<caller organisation="org.apache.hadoop" name="hadoop-hdfs" conf="default, compile, runtime, master" rev="1.8" rev-constraint-default="1.8" rev-constraint-dynamic="1.8" callerrev="2.7.3"/>
				<artifacts>
					<artifact name="leveldbjni-all" type="bundle" ext="jar" status="no" details="" size="1045744" time="0" location="/home/amr/.ivy2/cache/org.fusesource.leveldbjni/leveldbjni-all/bundles/leveldbjni-all-1.8.jar">
						<origin-location is-local="false" location="https://repo1.maven.org/maven2/org/fusesource/leveldbjni/leveldbjni-all/1.8/leveldbjni-all-1.8.jar"/>
					</artifact>
				</artifacts>
			</revision>
		</module>
		<module organisation="xerces" name="xercesImpl">
			<revision name="2.9.1" status="release" pubdate="20081002001919" resolver="sbt-chain" artresolver="sbt-chain" homepage="http://xerces.apache.org/xerces2-j" downloaded="false" searched="false" default="false" conf="compile, runtime(*), master(compile), runtime, compile(*), master" position="49">
				<license name="The Apache Software License, Version 2.0" url="http://www.apache.org/licenses/LICENSE-2.0.txt"/>
				<metadata-artifact status="no" details="" size="3198" time="0" location="/home/amr/.ivy2/cache/xerces/xercesImpl/ivy-2.9.1.xml" searched="false" origin-is-local="false" origin-location="https://repo1.maven.org/maven2/xerces/xercesImpl/2.9.1/xercesImpl-2.9.1.pom"/>
				<caller organisation="org.apache.hadoop" name="hadoop-hdfs" conf="default, compile, runtime, master" rev="2.9.1" rev-constraint-default="2.9.1" rev-constraint-dynamic="2.9.1" callerrev="2.7.3"/>
				<artifacts>
					<artifact name="xercesImpl" type="jar" ext="jar" status="no" details="" size="1229125" time="0" location="/home/amr/.ivy2/cache/xerces/xercesImpl/jars/xercesImpl-2.9.1.jar">
						<origin-location is-local="false" location="https://repo1.maven.org/maven2/xerces/xercesImpl/2.9.1/xercesImpl-2.9.1.jar"/>
					</artifact>
				</artifacts>
			</revision>
		</module>
		<module organisation="xml-apis" name="xml-apis">
			<revision name="1.3.04" status="release" pubdate="20061222153752" resolver="sbt-chain" artresolver="sbt-chain" homepage="http://xml.apache.org/commons/components/external/" downloaded="false" searched="false" default="false" conf="compile, runtime(*), master(compile), runtime, compile(*), master" position="50">
				<license name="The Apache Software License, Version 2.0" url="http://www.apache.org/licenses/LICENSE-2.0.txt"/>
				<metadata-artifact status="no" details="" size="3060" time="0" location="/home/amr/.ivy2/cache/xml-apis/xml-apis/ivy-1.3.04.xml" searched="false" origin-is-local="false" origin-location="https://repo1.maven.org/maven2/xml-apis/xml-apis/1.3.04/xml-apis-1.3.04.pom"/>
				<caller organisation="xerces" name="xercesImpl" conf="compile, runtime" rev="1.3.04" rev-constraint-default="1.3.04" rev-constraint-dynamic="1.3.04" callerrev="2.9.1"/>
				<artifacts>
					<artifact name="xml-apis" type="jar" ext="jar" status="no" details="" size="194354" time="0" location="/home/amr/.ivy2/cache/xml-apis/xml-apis/jars/xml-apis-1.3.04.jar">
						<origin-location is-local="false" location="https://repo1.maven.org/maven2/xml-apis/xml-apis/1.3.04/xml-apis-1.3.04.jar"/>
					</artifact>
				</artifacts>
			</revision>
		</module>
		<module organisation="commons-daemon" name="commons-daemon">
			<revision name="1.0.13" status="release" pubdate="20130207062231" resolver="sbt-chain" artresolver="sbt-chain" homepage="http://commons.apache.org/daemon/" downloaded="false" searched="false" default="false" conf="compile, runtime(*), master(compile), runtime, compile(*), master" position="48">
				<license name="The Apache Software License, Version 2.0" url="http://www.apache.org/licenses/LICENSE-2.0.txt"/>
				<metadata-artifact status="no" details="" size="7474" time="0" location="/home/amr/.ivy2/cache/commons-daemon/commons-daemon/ivy-1.0.13.xml" searched="false" origin-is-local="false" origin-location="https://repo1.maven.org/maven2/commons-daemon/commons-daemon/1.0.13/commons-daemon-1.0.13.pom"/>
				<caller organisation="org.apache.hadoop" name="hadoop-hdfs" conf="default, compile, runtime, master" rev="1.0.13" rev-constraint-default="1.0.13" rev-constraint-dynamic="1.0.13" callerrev="2.7.3"/>
				<artifacts>
					<artifact name="commons-daemon" type="jar" ext="jar" status="no" details="" size="24239" time="0" location="/home/amr/.ivy2/cache/commons-daemon/commons-daemon/jars/commons-daemon-1.0.13.jar">
						<origin-location is-local="false" location="https://repo1.maven.org/maven2/commons-daemon/commons-daemon/1.0.13/commons-daemon-1.0.13.jar"/>
					</artifact>
				</artifacts>
			</revision>
		</module>
		<module organisation="org.apache.hadoop" name="hadoop-common">
			<revision name="2.7.3" status="release" pubdate="20160818030317" resolver="sbt-chain" artresolver="sbt-chain" homepage="" downloaded="false" searched="false" default="false" conf="default, compile, runtime, default(compile), master, runtime(*), master(compile), compile(*)" position="1">
				<license name="Apache License, Version 2.0" url="http://www.apache.org/licenses/LICENSE-2.0.txt"/>
				<metadata-artifact status="no" details="" size="43064" time="0" location="/home/amr/.ivy2/cache/org.apache.hadoop/hadoop-common/ivy-2.7.3.xml" searched="false" origin-is-local="false" origin-location="https://repo1.maven.org/maven2/org/apache/hadoop/hadoop-common/2.7.3/hadoop-common-2.7.3.pom"/>
				<caller organisation="untitled1" name="untitled1_2.11" conf="compile" rev="2.7.3" rev-constraint-default="2.7.3" rev-constraint-dynamic="2.7.3" callerrev="1.0"/>
				<caller organisation="org.apache.hadoop" name="hadoop-client" conf="compile, runtime" rev="2.6.5" rev-constraint-default="2.6.5" rev-constraint-dynamic="2.6.5" callerrev="2.6.5"/>
				<artifacts>
					<artifact name="hadoop-common" type="jar" ext="jar" status="no" details="" size="3479293" time="0" location="/home/amr/.ivy2/cache/org.apache.hadoop/hadoop-common/jars/hadoop-common-2.7.3.jar">
						<origin-location is-local="false" location="https://repo1.maven.org/maven2/org/apache/hadoop/hadoop-common/2.7.3/hadoop-common-2.7.3.jar"/>
					</artifact>
				</artifacts>
			</revision>
			<revision name="2.6.5" evicted="latest-revision" evicted-reason="" downloaded="false" searched="false" conf="compile, runtime(*), master(compile), runtime, compile(*), master, default, default(compile)" position="-1">
				<evicted-by rev="2.7.3"/>
				<caller organisation="untitled1" name="untitled1_2.11" conf="compile" rev="2.7.3" rev-constraint-default="2.7.3" rev-constraint-dynamic="2.7.3" callerrev="1.0"/>
				<caller organisation="org.apache.hadoop" name="hadoop-client" conf="compile, runtime" rev="2.6.5" rev-constraint-default="2.6.5" rev-constraint-dynamic="2.6.5" callerrev="2.6.5"/>
				<artifacts>
				</artifacts>
			</revision>
		</module>
		<module organisation="org.apache.htrace" name="htrace-core">
			<revision name="3.1.0-incubating" status="release" pubdate="20150115213701" resolver="sbt-chain" artresolver="sbt-chain" homepage="http://incubator.apache.org/projects/htrace.html" downloaded="false" searched="false" default="false" conf="compile, runtime(*), master(compile), runtime, compile(*), master" position="45">
				<license name="The Apache Software License, Version 2.0" url="http://www.apache.org/licenses/LICENSE-2.0.txt"/>
				<metadata-artifact status="no" details="" size="5150" time="0" location="/home/amr/.ivy2/cache/org.apache.htrace/htrace-core/ivy-3.1.0-incubating.xml" searched="false" origin-is-local="false" origin-location="https://repo1.maven.org/maven2/org/apache/htrace/htrace-core/3.1.0-incubating/htrace-core-3.1.0-incubating.pom"/>
				<caller organisation="org.apache.hadoop" name="hadoop-common" conf="default, compile, runtime, master" rev="3.1.0-incubating" rev-constraint-default="3.1.0-incubating" rev-constraint-dynamic="3.1.0-incubating" callerrev="2.7.3"/>
				<caller organisation="org.apache.hadoop" name="hadoop-hdfs" conf="default, compile, runtime, master" rev="3.1.0-incubating" rev-constraint-default="3.1.0-incubating" rev-constraint-dynamic="3.1.0-incubating" callerrev="2.7.3"/>
				<artifacts>
					<artifact name="htrace-core" type="jar" ext="jar" status="no" details="" size="1475955" time="0" location="/home/amr/.ivy2/cache/org.apache.htrace/htrace-core/jars/htrace-core-3.1.0-incubating.jar">
						<origin-location is-local="false" location="https://repo1.maven.org/maven2/org/apache/htrace/htrace-core/3.1.0-incubating/htrace-core-3.1.0-incubating.jar"/>
					</artifact>
				</artifacts>
			</revision>
		</module>
		<module organisation="com.google.code.findbugs" name="jsr305">
			<revision name="3.0.0" status="release" pubdate="20140710135548" resolver="sbt-chain" artresolver="sbt-chain" homepage="http://findbugs.sourceforge.net/" downloaded="false" searched="false" default="false" conf="compile, runtime(*), master(compile), runtime, compile(*), master" position="44">
				<license name="The Apache Software License, Version 2.0" url="http://www.apache.org/licenses/LICENSE-2.0.txt"/>
				<metadata-artifact status="no" details="" size="2519" time="0" location="/home/amr/.ivy2/cache/com.google.code.findbugs/jsr305/ivy-3.0.0.xml" searched="false" origin-is-local="false" origin-location="https://repo1.maven.org/maven2/com/google/code/findbugs/jsr305/3.0.0/jsr305-3.0.0.pom"/>
				<caller organisation="org.apache.spark" name="spark-unsafe_2.11" conf="compile, runtime" rev="1.3.9" rev-constraint-default="1.3.9" rev-constraint-dynamic="1.3.9" callerrev="2.2.0"/>
				<caller organisation="org.apache.spark" name="spark-network-common_2.11" conf="compile, runtime" rev="1.3.9" rev-constraint-default="1.3.9" rev-constraint-dynamic="1.3.9" callerrev="2.2.0"/>
				<caller organisation="com.google.guava" name="guava" conf="compile, runtime" rev="1.3.9" rev-constraint-default="1.3.9" rev-constraint-dynamic="1.3.9" callerrev="11.0.2"/>
				<caller organisation="org.apache.spark" name="spark-core_2.11" conf="compile, runtime" rev="1.3.9" rev-constraint-default="1.3.9" rev-constraint-dynamic="1.3.9" callerrev="2.2.0"/>
				<caller organisation="org.apache.hadoop" name="hadoop-common" conf="default, compile, runtime, master" rev="3.0.0" rev-constraint-default="3.0.0" rev-constraint-dynamic="3.0.0" callerrev="2.7.3"/>
				<artifacts>
					<artifact name="jsr305" type="jar" ext="jar" status="no" details="" size="33031" time="0" location="/home/amr/.ivy2/cache/com.google.code.findbugs/jsr305/jars/jsr305-3.0.0.jar">
						<origin-location is-local="false" location="https://repo1.maven.org/maven2/com/google/code/findbugs/jsr305/3.0.0/jsr305-3.0.0.jar"/>
					</artifact>
				</artifacts>
			</revision>
			<revision name="1.3.9" evicted="latest-revision" evicted-reason="" downloaded="false" searched="false" conf="compile, runtime(*), master(compile), runtime, compile(*), master" position="-1">
				<evicted-by rev="3.0.0"/>
				<caller organisation="org.apache.spark" name="spark-unsafe_2.11" conf="compile, runtime" rev="1.3.9" rev-constraint-default="1.3.9" rev-constraint-dynamic="1.3.9" callerrev="2.2.0"/>
				<caller organisation="org.apache.spark" name="spark-network-common_2.11" conf="compile, runtime" rev="1.3.9" rev-constraint-default="1.3.9" rev-constraint-dynamic="1.3.9" callerrev="2.2.0"/>
				<caller organisation="com.google.guava" name="guava" conf="compile, runtime" rev="1.3.9" rev-constraint-default="1.3.9" rev-constraint-dynamic="1.3.9" callerrev="11.0.2"/>
				<caller organisation="org.apache.spark" name="spark-core_2.11" conf="compile, runtime" rev="1.3.9" rev-constraint-default="1.3.9" rev-constraint-dynamic="1.3.9" callerrev="2.2.0"/>
				<artifacts>
				</artifacts>
			</revision>
		</module>
		<module organisation="org.apache.curator" name="curator-recipes">
			<revision name="2.7.1" status="release" pubdate="20150113153219" resolver="sbt-chain" artresolver="sbt-chain" homepage="" downloaded="false" searched="false" default="false" conf="compile, runtime(*), master(compile), runtime, compile(*), master" position="43">
				<license name="The Apache Software License, Version 2.0" url="http://www.apache.org/licenses/LICENSE-2.0.txt"/>
				<metadata-artifact status="no" details="" size="13987" time="0" location="/home/amr/.ivy2/cache/org.apache.curator/curator-recipes/ivy-2.7.1.xml" searched="false" origin-is-local="false" origin-location="https://repo1.maven.org/maven2/org/apache/curator/curator-recipes/2.7.1/curator-recipes-2.7.1.pom"/>
				<caller organisation="org.apache.spark" name="spark-core_2.11" conf="compile, runtime" rev="2.6.0" rev-constraint-default="2.6.0" rev-constraint-dynamic="2.6.0" callerrev="2.2.0"/>
				<caller organisation="org.apache.hadoop" name="hadoop-common" conf="default, compile, runtime, master" rev="2.7.1" rev-constraint-default="2.7.1" rev-constraint-dynamic="2.7.1" callerrev="2.7.3"/>
				<artifacts>
					<artifact name="curator-recipes" type="bundle" ext="jar" status="no" details="" size="270342" time="0" location="/home/amr/.ivy2/cache/org.apache.curator/curator-recipes/bundles/curator-recipes-2.7.1.jar">
						<origin-location is-local="false" location="https://repo1.maven.org/maven2/org/apache/curator/curator-recipes/2.7.1/curator-recipes-2.7.1.jar"/>
					</artifact>
				</artifacts>
			</revision>
			<revision name="2.6.0" evicted="latest-revision" evicted-reason="" downloaded="false" searched="false" conf="compile, runtime(*), master(compile), runtime, compile(*), master" position="-1">
				<evicted-by rev="2.7.1"/>
				<caller organisation="org.apache.spark" name="spark-core_2.11" conf="compile, runtime" rev="2.6.0" rev-constraint-default="2.6.0" rev-constraint-dynamic="2.6.0" callerrev="2.2.0"/>
				<artifacts>
				</artifacts>
			</revision>
		</module>
		<module organisation="com.jcraft" name="jsch">
			<revision name="0.1.42" status="release" pubdate="20090806202939" resolver="sbt-chain" artresolver="sbt-chain" homepage="http://www.jcraft.com/jsch/" downloaded="false" searched="false" default="false" conf="compile, runtime(*), master(compile), runtime, compile(*), master" position="42">
				<license name="BSD" url="http://www.jcraft.com/jsch/LICENSE.txt"/>
				<metadata-artifact status="no" details="" size="2611" time="0" location="/home/amr/.ivy2/cache/com.jcraft/jsch/ivy-0.1.42.xml" searched="false" origin-is-local="false" origin-location="https://repo1.maven.org/maven2/com/jcraft/jsch/0.1.42/jsch-0.1.42.pom"/>
				<caller organisation="org.apache.hadoop" name="hadoop-common" conf="default, compile, runtime, master" rev="0.1.42" rev-constraint-default="0.1.42" rev-constraint-dynamic="0.1.42" callerrev="2.7.3"/>
				<artifacts>
					<artifact name="jsch" type="jar" ext="jar" status="no" details="" size="185746" time="0" location="/home/amr/.ivy2/cache/com.jcraft/jsch/jars/jsch-0.1.42.jar">
						<origin-location is-local="false" location="https://repo1.maven.org/maven2/com/jcraft/jsch/0.1.42/jsch-0.1.42.jar"/>
					</artifact>
				</artifacts>
			</revision>
		</module>
		<module organisation="org.apache.hadoop" name="hadoop-auth">
			<revision name="2.7.3" status="release" pubdate="20160818030126" resolver="sbt-chain" artresolver="sbt-chain" homepage="" downloaded="false" searched="false" default="false" conf="compile, runtime(*), master(compile), runtime, compile(*), master" position="34">
				<license name="Apache License, Version 2.0" url="http://www.apache.org/licenses/LICENSE-2.0.txt"/>
				<metadata-artifact status="no" details="" size="35847" time="0" location="/home/amr/.ivy2/cache/org.apache.hadoop/hadoop-auth/ivy-2.7.3.xml" searched="false" origin-is-local="false" origin-location="https://repo1.maven.org/maven2/org/apache/hadoop/hadoop-auth/2.7.3/hadoop-auth-2.7.3.pom"/>
				<caller organisation="org.apache.hadoop" name="hadoop-common" conf="default, compile, runtime, master" rev="2.7.3" rev-constraint-default="2.7.3" rev-constraint-dynamic="2.7.3" callerrev="2.7.3"/>
				<artifacts>
					<artifact name="hadoop-auth" type="jar" ext="jar" status="no" details="" size="94150" time="0" location="/home/amr/.ivy2/cache/org.apache.hadoop/hadoop-auth/jars/hadoop-auth-2.7.3.jar">
						<origin-location is-local="false" location="https://repo1.maven.org/maven2/org/apache/hadoop/hadoop-auth/2.7.3/hadoop-auth-2.7.3.jar"/>
					</artifact>
				</artifacts>
			</revision>
		</module>
		<module organisation="org.apache.curator" name="curator-framework">
			<revision name="2.7.1" status="release" pubdate="20150113153203" resolver="sbt-chain" artresolver="sbt-chain" homepage="" downloaded="false" searched="false" default="false" conf="compile, runtime(*), master(compile), runtime, compile(*), master" position="40">
				<license name="The Apache Software License, Version 2.0" url="http://www.apache.org/licenses/LICENSE-2.0.txt"/>
				<metadata-artifact status="no" details="" size="13835" time="0" location="/home/amr/.ivy2/cache/org.apache.curator/curator-framework/ivy-2.7.1.xml" searched="false" origin-is-local="false" origin-location="https://repo1.maven.org/maven2/org/apache/curator/curator-framework/2.7.1/curator-framework-2.7.1.pom"/>
				<caller organisation="org.apache.hadoop" name="hadoop-auth" conf="compile, runtime" rev="2.7.1" rev-constraint-default="2.7.1" rev-constraint-dynamic="2.7.1" callerrev="2.7.3"/>
				<caller organisation="org.apache.curator" name="curator-recipes" conf="compile, runtime" rev="2.7.1" rev-constraint-default="2.7.1" rev-constraint-dynamic="2.7.1" callerrev="2.7.1"/>
				<artifacts>
					<artifact name="curator-framework" type="bundle" ext="jar" status="no" details="" size="186273" time="0" location="/home/amr/.ivy2/cache/org.apache.curator/curator-framework/bundles/curator-framework-2.7.1.jar">
						<origin-location is-local="false" location="https://repo1.maven.org/maven2/org/apache/curator/curator-framework/2.7.1/curator-framework-2.7.1.jar"/>
					</artifact>
				</artifacts>
			</revision>
		</module>
		<module organisation="org.apache.curator" name="curator-client">
			<revision name="2.7.1" status="release" pubdate="20150113153145" resolver="sbt-chain" artresolver="sbt-chain" homepage="" downloaded="false" searched="false" default="false" conf="compile, runtime(*), master(compile), runtime, compile(*), master" position="41">
				<license name="The Apache Software License, Version 2.0" url="http://www.apache.org/licenses/LICENSE-2.0.txt"/>
				<metadata-artifact status="no" details="" size="13882" time="0" location="/home/amr/.ivy2/cache/org.apache.curator/curator-client/ivy-2.7.1.xml" searched="false" origin-is-local="false" origin-location="https://repo1.maven.org/maven2/org/apache/curator/curator-client/2.7.1/curator-client-2.7.1.pom"/>
				<caller organisation="org.apache.hadoop" name="hadoop-common" conf="default, compile, runtime, master" rev="2.7.1" rev-constraint-default="2.7.1" rev-constraint-dynamic="2.7.1" callerrev="2.7.3"/>
				<caller organisation="org.apache.curator" name="curator-framework" conf="compile, runtime" rev="2.7.1" rev-constraint-default="2.7.1" rev-constraint-dynamic="2.7.1" callerrev="2.7.1"/>
				<artifacts>
					<artifact name="curator-client" type="bundle" ext="jar" status="no" details="" size="69500" time="0" location="/home/amr/.ivy2/cache/org.apache.curator/curator-client/bundles/curator-client-2.7.1.jar">
						<origin-location is-local="false" location="https://repo1.maven.org/maven2/org/apache/curator/curator-client/2.7.1/curator-client-2.7.1.jar"/>
					</artifact>
				</artifacts>
			</revision>
		</module>
		<module organisation="org.apache.zookeeper" name="zookeeper">
			<revision name="3.4.6" status="release" pubdate="20140223191855" resolver="sbt-chain" artresolver="sbt-chain" homepage="" downloaded="false" searched="false" default="false" conf="compile, runtime(*), master(compile), runtime, compile(*), master" position="39">
				<metadata-artifact status="no" details="" size="4352" time="0" location="/home/amr/.ivy2/cache/org.apache.zookeeper/zookeeper/ivy-3.4.6.xml" searched="false" origin-is-local="false" origin-location="https://repo1.maven.org/maven2/org/apache/zookeeper/zookeeper/3.4.6/zookeeper-3.4.6.pom"/>
				<caller organisation="org.apache.hadoop" name="hadoop-auth" conf="compile, runtime" rev="3.4.6" rev-constraint-default="3.4.6" rev-constraint-dynamic="3.4.6" callerrev="2.7.3"/>
				<caller organisation="org.apache.curator" name="curator-recipes" conf="compile, runtime" rev="3.4.6" rev-constraint-default="3.4.6" rev-constraint-dynamic="3.4.6" callerrev="2.7.1"/>
				<caller organisation="org.apache.curator" name="curator-client" conf="compile, runtime" rev="3.4.6" rev-constraint-default="3.4.6" rev-constraint-dynamic="3.4.6" callerrev="2.7.1"/>
				<caller organisation="org.apache.hadoop" name="hadoop-common" conf="default, compile, runtime, master" rev="3.4.6" rev-constraint-default="3.4.6" rev-constraint-dynamic="3.4.6" callerrev="2.7.3"/>
				<caller organisation="org.apache.curator" name="curator-framework" conf="compile, runtime" rev="3.4.6" rev-constraint-default="3.4.6" rev-constraint-dynamic="3.4.6" callerrev="2.7.1"/>
				<artifacts>
					<artifact name="zookeeper" type="jar" ext="jar" status="no" details="" size="792964" time="0" location="/home/amr/.ivy2/cache/org.apache.zookeeper/zookeeper/jars/zookeeper-3.4.6.jar">
						<origin-location is-local="false" location="https://repo1.maven.org/maven2/org/apache/zookeeper/zookeeper/3.4.6/zookeeper-3.4.6.jar"/>
					</artifact>
				</artifacts>
			</revision>
		</module>
		<module organisation="javax.activation" name="activation">
			<revision name="1.1.1" status="release" pubdate="20091023202603" resolver="sbt-chain" artresolver="sbt-chain" homepage="http://java.sun.com/javase/technologies/desktop/javabeans/jaf/index.jsp" downloaded="false" searched="false" default="false" conf="compile, runtime(*), master(compile), runtime, compile(*), master" position="97">
				<license name="COMMON DEVELOPMENT AND DISTRIBUTION LICENSE (CDDL) Version 1.0" url="https://glassfish.dev.java.net/public/CDDLv1.0.html"/>
				<metadata-artifact status="no" details="" size="2644" time="0" location="/home/amr/.ivy2/cache/javax.activation/activation/ivy-1.1.1.xml" searched="false" origin-is-local="false" origin-location="https://repo1.maven.org/maven2/javax/activation/activation/1.1.1/activation-1.1.1.pom"/>
				<caller organisation="net.java.dev.jets3t" name="jets3t" conf="compile, runtime" rev="1.1.1" rev-constraint-default="1.1.1" rev-constraint-dynamic="1.1.1" callerrev="0.9.3"/>
				<caller organisation="javax.xml.bind" name="jaxb-api" conf="compile, runtime" rev="1.1" rev-constraint-default="1.1" rev-constraint-dynamic="1.1" callerrev="2.2.2"/>
				<caller organisation="javax.mail" name="mail" conf="compile, runtime" rev="1.1" rev-constraint-default="1.1" rev-constraint-dynamic="1.1" callerrev="1.4.7"/>
				<artifacts>
					<artifact name="activation" type="jar" ext="jar" status="no" details="" size="69409" time="0" location="/home/amr/.ivy2/cache/javax.activation/activation/jars/activation-1.1.1.jar">
						<origin-location is-local="false" location="https://repo1.maven.org/maven2/javax/activation/activation/1.1.1/activation-1.1.1.jar"/>
					</artifact>
				</artifacts>
			</revision>
			<revision name="1.1" status="release" pubdate="20060503014829" resolver="sbt-chain" artresolver="sbt-chain" evicted="latest-revision" evicted-reason="" homepage="http://java.sun.com/products/javabeans/jaf/index.jsp" downloaded="false" searched="false" default="false" conf="compile, runtime(*), master(compile), runtime, compile(*), master" position="-1">
				<license name="Common Development and Distribution License (CDDL) v1.0" url="https://glassfish.dev.java.net/public/CDDLv1.0.html"/>
				<metadata-artifact status="no" details="" size="2844" time="0" location="/home/amr/.ivy2/cache/javax.activation/activation/ivy-1.1.xml" searched="false" origin-is-local="false" origin-location="https://repo1.maven.org/maven2/javax/activation/activation/1.1/activation-1.1.pom"/>
				<evicted-by rev="1.1.1"/>
				<caller organisation="javax.xml.bind" name="jaxb-api" conf="compile, runtime" rev="1.1" rev-constraint-default="1.1" rev-constraint-dynamic="1.1" callerrev="2.2.2"/>
				<caller organisation="javax.mail" name="mail" conf="compile, runtime" rev="1.1" rev-constraint-default="1.1" rev-constraint-dynamic="1.1" callerrev="1.4.7"/>
				<artifacts>
				</artifacts>
			</revision>
		</module>
		<module organisation="org.apache.directory.server" name="apacheds-kerberos-codec">
			<revision name="2.0.0-M15" status="release" pubdate="20130814170537" resolver="sbt-chain" artresolver="sbt-chain" homepage="" downloaded="false" searched="false" default="false" conf="compile, runtime(*), master(compile), runtime, compile(*), master" position="35">
				<license name="The Apache Software License, Version 2.0" url="http://www.apache.org/licenses/LICENSE-2.0.txt"/>
				<metadata-artifact status="no" details="" size="26789" time="0" location="/home/amr/.ivy2/cache/org.apache.directory.server/apacheds-kerberos-codec/ivy-2.0.0-M15.xml" searched="false" origin-is-local="false" origin-location="https://repo1.maven.org/maven2/org/apache/directory/server/apacheds-kerberos-codec/2.0.0-M15/apacheds-kerberos-codec-2.0.0-M15.pom"/>
				<caller organisation="org.apache.hadoop" name="hadoop-auth" conf="compile, runtime" rev="2.0.0-M15" rev-constraint-default="2.0.0-M15" rev-constraint-dynamic="2.0.0-M15" callerrev="2.7.3"/>
				<artifacts>
					<artifact name="apacheds-kerberos-codec" type="bundle" ext="jar" status="no" details="" size="691479" time="0" location="/home/amr/.ivy2/cache/org.apache.directory.server/apacheds-kerberos-codec/bundles/apacheds-kerberos-codec-2.0.0-M15.jar">
						<origin-location is-local="false" location="https://repo1.maven.org/maven2/org/apache/directory/server/apacheds-kerberos-codec/2.0.0-M15/apacheds-kerberos-codec-2.0.0-M15.jar"/>
					</artifact>
				</artifacts>
			</revision>
		</module>
		<module organisation="org.apache.directory.api" name="api-util">
			<revision name="1.0.0-M20" status="release" pubdate="20130814102558" resolver="sbt-chain" artresolver="sbt-chain" homepage="" downloaded="false" searched="false" default="false" conf="compile, runtime(*), master(compile), runtime, compile(*), master" position="38">
				<license name="The Apache Software License, Version 2.0" url="http://www.apache.org/licenses/LICENSE-2.0.txt"/>
				<metadata-artifact status="no" details="" size="14221" time="0" location="/home/amr/.ivy2/cache/org.apache.directory.api/api-util/ivy-1.0.0-M20.xml" searched="false" origin-is-local="false" origin-location="https://repo1.maven.org/maven2/org/apache/directory/api/api-util/1.0.0-M20/api-util-1.0.0-M20.pom"/>
				<caller organisation="org.apache.directory.server" name="apacheds-kerberos-codec" conf="compile, runtime" rev="1.0.0-M20" rev-constraint-default="1.0.0-M20" rev-constraint-dynamic="1.0.0-M20" callerrev="2.0.0-M15"/>
				<artifacts>
					<artifact name="api-util" type="bundle" ext="jar" status="no" details="" size="79912" time="0" location="/home/amr/.ivy2/cache/org.apache.directory.api/api-util/bundles/api-util-1.0.0-M20.jar">
						<origin-location is-local="false" location="https://repo1.maven.org/maven2/org/apache/directory/api/api-util/1.0.0-M20/api-util-1.0.0-M20.jar"/>
					</artifact>
				</artifacts>
			</revision>
		</module>
		<module organisation="org.apache.directory.api" name="api-asn1-api">
			<revision name="1.0.0-M20" status="release" pubdate="20130814103000" resolver="sbt-chain" artresolver="sbt-chain" homepage="" downloaded="false" searched="false" default="false" conf="compile, runtime(*), master(compile), runtime, compile(*), master" position="37">
				<license name="The Apache Software License, Version 2.0" url="http://www.apache.org/licenses/LICENSE-2.0.txt"/>
				<metadata-artifact status="no" details="" size="15565" time="0" location="/home/amr/.ivy2/cache/org.apache.directory.api/api-asn1-api/ivy-1.0.0-M20.xml" searched="false" origin-is-local="false" origin-location="https://repo1.maven.org/maven2/org/apache/directory/api/api-asn1-api/1.0.0-M20/api-asn1-api-1.0.0-M20.pom"/>
				<caller organisation="org.apache.directory.server" name="apacheds-kerberos-codec" conf="compile, runtime" rev="1.0.0-M20" rev-constraint-default="1.0.0-M20" rev-constraint-dynamic="1.0.0-M20" callerrev="2.0.0-M15"/>
				<artifacts>
					<artifact name="api-asn1-api" type="bundle" ext="jar" status="no" details="" size="16560" time="0" location="/home/amr/.ivy2/cache/org.apache.directory.api/api-asn1-api/bundles/api-asn1-api-1.0.0-M20.jar">
						<origin-location is-local="false" location="https://repo1.maven.org/maven2/org/apache/directory/api/api-asn1-api/1.0.0-M20/api-asn1-api-1.0.0-M20.jar"/>
					</artifact>
				</artifacts>
			</revision>
		</module>
		<module organisation="org.apache.directory.server" name="apacheds-i18n">
			<revision name="2.0.0-M15" status="release" pubdate="20130814165100" resolver="sbt-chain" artresolver="sbt-chain" homepage="" downloaded="false" searched="false" default="false" conf="compile, runtime(*), master(compile), runtime, compile(*), master" position="36">
				<license name="The Apache Software License, Version 2.0" url="http://www.apache.org/licenses/LICENSE-2.0.txt"/>
				<metadata-artifact status="no" details="" size="25493" time="0" location="/home/amr/.ivy2/cache/org.apache.directory.server/apacheds-i18n/ivy-2.0.0-M15.xml" searched="false" origin-is-local="false" origin-location="https://repo1.maven.org/maven2/org/apache/directory/server/apacheds-i18n/2.0.0-M15/apacheds-i18n-2.0.0-M15.pom"/>
				<caller organisation="org.apache.directory.server" name="apacheds-kerberos-codec" conf="compile, runtime" rev="2.0.0-M15" rev-constraint-default="2.0.0-M15" rev-constraint-dynamic="2.0.0-M15" callerrev="2.0.0-M15"/>
				<artifacts>
					<artifact name="apacheds-i18n" type="bundle" ext="jar" status="no" details="" size="44925" time="0" location="/home/amr/.ivy2/cache/org.apache.directory.server/apacheds-i18n/bundles/apacheds-i18n-2.0.0-M15.jar">
						<origin-location is-local="false" location="https://repo1.maven.org/maven2/org/apache/directory/server/apacheds-i18n/2.0.0-M15/apacheds-i18n-2.0.0-M15.jar"/>
					</artifact>
				</artifacts>
			</revision>
		</module>
		<module organisation="com.google.code.gson" name="gson">
			<revision name="2.2.4" status="release" pubdate="20130513235652" resolver="sbt-chain" artresolver="sbt-chain" homepage="http://code.google.com/p/google-gson/" downloaded="false" searched="false" default="false" conf="compile, runtime(*), master(compile), runtime, compile(*), master" position="33">
				<license name="The Apache Software License, Version 2.0" url="http://www.apache.org/licenses/LICENSE-2.0.txt"/>
				<metadata-artifact status="no" details="" size="3381" time="0" location="/home/amr/.ivy2/cache/com.google.code.gson/gson/ivy-2.2.4.xml" searched="false" origin-is-local="false" origin-location="https://repo1.maven.org/maven2/com/google/code/gson/gson/2.2.4/gson-2.2.4.pom"/>
				<caller organisation="org.apache.hadoop" name="hadoop-common" conf="default, compile, runtime, master" rev="2.2.4" rev-constraint-default="2.2.4" rev-constraint-dynamic="2.2.4" callerrev="2.7.3"/>
				<artifacts>
					<artifact name="gson" type="jar" ext="jar" status="no" details="" size="190432" time="0" location="/home/amr/.ivy2/cache/com.google.code.gson/gson/jars/gson-2.2.4.jar">
						<origin-location is-local="false" location="https://repo1.maven.org/maven2/com/google/code/gson/gson/2.2.4/gson-2.2.4.jar"/>
					</artifact>
				</artifacts>
			</revision>
		</module>
		<module organisation="com.google.protobuf" name="protobuf-java">
			<revision name="2.5.0" status="release" pubdate="20130308011811" resolver="sbt-chain" artresolver="sbt-chain" homepage="http://code.google.com/p/protobuf" downloaded="false" searched="false" default="false" conf="compile, runtime(*), master(compile), runtime, compile(*), master" position="32">
				<license name="New BSD license" url="http://www.opensource.org/licenses/bsd-license.php"/>
				<metadata-artifact status="no" details="" size="3139" time="0" location="/home/amr/.ivy2/cache/com.google.protobuf/protobuf-java/ivy-2.5.0.xml" searched="false" origin-is-local="false" origin-location="https://repo1.maven.org/maven2/com/google/protobuf/protobuf-java/2.5.0/protobuf-java-2.5.0.pom"/>
				<caller organisation="org.apache.hadoop" name="hadoop-mapreduce-client-app" conf="compile, runtime" rev="2.5.0" rev-constraint-default="2.5.0" rev-constraint-dynamic="2.5.0" callerrev="2.6.5"/>
				<caller organisation="org.apache.hadoop" name="hadoop-mapreduce-client-shuffle" conf="compile, runtime" rev="2.5.0" rev-constraint-default="2.5.0" rev-constraint-dynamic="2.5.0" callerrev="2.6.5"/>
				<caller organisation="org.apache.hadoop" name="hadoop-yarn-server-common" conf="compile, runtime" rev="2.5.0" rev-constraint-default="2.5.0" rev-constraint-dynamic="2.5.0" callerrev="2.6.5"/>
				<caller organisation="org.apache.hadoop" name="hadoop-mapreduce-client-core" conf="compile, runtime" rev="2.5.0" rev-constraint-default="2.5.0" rev-constraint-dynamic="2.5.0" callerrev="2.6.5"/>
				<caller organisation="org.apache.hadoop" name="hadoop-mapreduce-client-jobclient" conf="compile, runtime" rev="2.5.0" rev-constraint-default="2.5.0" rev-constraint-dynamic="2.5.0" callerrev="2.6.5"/>
				<caller organisation="org.apache.hadoop" name="hadoop-mapreduce-client-common" conf="compile, runtime" rev="2.5.0" rev-constraint-default="2.5.0" rev-constraint-dynamic="2.5.0" callerrev="2.6.5"/>
				<caller organisation="org.apache.hadoop" name="hadoop-yarn-server-nodemanager" conf="compile, runtime" rev="2.5.0" rev-constraint-default="2.5.0" rev-constraint-dynamic="2.5.0" callerrev="2.6.5"/>
				<caller organisation="org.apache.hadoop" name="hadoop-yarn-common" conf="compile, runtime" rev="2.5.0" rev-constraint-default="2.5.0" rev-constraint-dynamic="2.5.0" callerrev="2.6.5"/>
				<caller organisation="org.apache.hadoop" name="hadoop-common" conf="default, compile, runtime, master" rev="2.5.0" rev-constraint-default="2.5.0" rev-constraint-dynamic="2.5.0" callerrev="2.7.3"/>
				<caller organisation="org.apache.hadoop" name="hadoop-hdfs" conf="default, compile, runtime, master" rev="2.5.0" rev-constraint-default="2.5.0" rev-constraint-dynamic="2.5.0" callerrev="2.7.3"/>
				<caller organisation="org.apache.hadoop" name="hadoop-yarn-api" conf="compile, runtime" rev="2.5.0" rev-constraint-default="2.5.0" rev-constraint-dynamic="2.5.0" callerrev="2.6.5"/>
				<artifacts>
					<artifact name="protobuf-java" type="bundle" ext="jar" status="no" details="" size="533455" time="0" location="/home/amr/.ivy2/cache/com.google.protobuf/protobuf-java/bundles/protobuf-java-2.5.0.jar">
						<origin-location is-local="false" location="https://repo1.maven.org/maven2/com/google/protobuf/protobuf-java/2.5.0/protobuf-java-2.5.0.jar"/>
					</artifact>
				</artifacts>
			</revision>
		</module>
		<module organisation="org.apache.commons" name="commons-compress">
			<revision name="1.4.1" status="release" pubdate="20120522065732" resolver="sbt-chain" artresolver="sbt-chain" homepage="http://commons.apache.org/compress/" downloaded="false" searched="false" default="false" conf="compile, runtime(*), master(compile), runtime, compile(*), master" position="30">
				<license name="The Apache Software License, Version 2.0" url="http://www.apache.org/licenses/LICENSE-2.0.txt"/>
				<metadata-artifact status="no" details="" size="8141" time="0" location="/home/amr/.ivy2/cache/org.apache.commons/commons-compress/ivy-1.4.1.xml" searched="false" origin-is-local="false" origin-location="https://repo1.maven.org/maven2/org/apache/commons/commons-compress/1.4.1/commons-compress-1.4.1.pom"/>
				<caller organisation="org.apache.avro" name="avro" conf="compile, runtime" rev="1.4.1" rev-constraint-default="1.4.1" rev-constraint-dynamic="1.4.1" callerrev="1.7.7"/>
				<caller organisation="org.apache.avro" name="avro" conf="compile, runtime" rev="1.4.1" rev-constraint-default="1.4.1" rev-constraint-dynamic="1.4.1" callerrev="1.7.4"/>
				<caller organisation="org.apache.hadoop" name="hadoop-yarn-common" conf="compile, runtime" rev="1.4.1" rev-constraint-default="1.4.1" rev-constraint-dynamic="1.4.1" callerrev="2.6.5"/>
				<caller organisation="org.apache.hadoop" name="hadoop-common" conf="default, compile, runtime, master" rev="1.4.1" rev-constraint-default="1.4.1" rev-constraint-dynamic="1.4.1" callerrev="2.7.3"/>
				<artifacts>
					<artifact name="commons-compress" type="jar" ext="jar" status="no" details="" size="241367" time="0" location="/home/amr/.ivy2/cache/org.apache.commons/commons-compress/jars/commons-compress-1.4.1.jar">
						<origin-location is-local="false" location="https://repo1.maven.org/maven2/org/apache/commons/commons-compress/1.4.1/commons-compress-1.4.1.jar"/>
					</artifact>
				</artifacts>
			</revision>
		</module>
		<module organisation="org.tukaani" name="xz">
			<revision name="1.0" status="release" pubdate="20111022114446" resolver="sbt-chain" artresolver="sbt-chain" homepage="http://tukaani.org/xz/java.html" downloaded="false" searched="false" default="false" conf="compile, runtime(*), master(compile), runtime, compile(*), master" position="31">
				<license name="Public Domain"/>
				<metadata-artifact status="no" details="" size="2403" time="0" location="/home/amr/.ivy2/cache/org.tukaani/xz/ivy-1.0.xml" searched="false" origin-is-local="false" origin-location="https://repo1.maven.org/maven2/org/tukaani/xz/1.0/xz-1.0.pom"/>
				<caller organisation="org.apache.commons" name="commons-compress" conf="compile, runtime" rev="1.0" rev-constraint-default="1.0" rev-constraint-dynamic="1.0" callerrev="1.4.1"/>
				<artifacts>
					<artifact name="xz" type="jar" ext="jar" status="no" details="" size="94672" time="0" location="/home/amr/.ivy2/cache/org.tukaani/xz/jars/xz-1.0.jar">
						<origin-location is-local="false" location="https://repo1.maven.org/maven2/org/tukaani/xz/1.0/xz-1.0.jar"/>
					</artifact>
				</artifacts>
			</revision>
		</module>
		<module organisation="javax.inject" name="javax.inject">
			<revision name="1" status="release" pubdate="20091014013500" resolver="sbt-chain" artresolver="sbt-chain" homepage="http://code.google.com/p/atinject/" downloaded="false" searched="false" default="false" conf="compile, runtime(*), master(compile), runtime, compile(*), master" position="75">
				<license name="The Apache Software License, Version 2.0" url="http://www.apache.org/licenses/LICENSE-2.0.txt"/>
				<metadata-artifact status="no" details="" size="2506" time="0" location="/home/amr/.ivy2/cache/javax.inject/javax.inject/ivy-1.xml" searched="false" origin-is-local="false" origin-location="https://repo1.maven.org/maven2/javax/inject/javax.inject/1/javax.inject-1.pom"/>
				<caller organisation="org.glassfish.hk2" name="hk2-utils" conf="compile, runtime" rev="1" rev-constraint-default="1" rev-constraint-dynamic="1" callerrev="2.4.0-b34"/>
				<caller organisation="org.glassfish.hk2" name="hk2-api" conf="compile, runtime" rev="1" rev-constraint-default="1" rev-constraint-dynamic="1" callerrev="2.4.0-b34"/>
				<caller organisation="com.google.inject" name="guice" conf="compile, runtime" rev="1" rev-constraint-default="1" rev-constraint-dynamic="1" callerrev="3.0"/>
				<artifacts>
					<artifact name="javax.inject" type="jar" ext="jar" status="no" details="" size="2497" time="0" location="/home/amr/.ivy2/cache/javax.inject/javax.inject/jars/javax.inject-1.jar">
						<origin-location is-local="false" location="https://repo1.maven.org/maven2/javax/inject/javax.inject/1/javax.inject-1.jar"/>
					</artifact>
				</artifacts>
			</revision>
		</module>
		<module organisation="org.codehaus.jackson" name="jackson-mapper-asl">
			<revision name="1.9.13" status="release" pubdate="20130715050750" resolver="sbt-chain" artresolver="sbt-chain" homepage="http://jackson.codehaus.org" downloaded="false" searched="false" default="false" conf="compile, runtime(*), master(compile), runtime, compile(*), master" position="29">
				<license name="The Apache Software License, Version 2.0" url="http://www.apache.org/licenses/LICENSE-2.0.txt"/>
				<metadata-artifact status="no" details="" size="2787" time="0" location="/home/amr/.ivy2/cache/org.codehaus.jackson/jackson-mapper-asl/ivy-1.9.13.xml" searched="false" origin-is-local="false" origin-location="https://repo1.maven.org/maven2/org/codehaus/jackson/jackson-mapper-asl/1.9.13/jackson-mapper-asl-1.9.13.pom"/>
				<caller organisation="org.codehaus.jackson" name="jackson-xc" conf="compile, runtime" rev="1.9.13" rev-constraint-default="1.9.13" rev-constraint-dynamic="1.9.13" callerrev="1.9.13"/>
				<caller organisation="org.apache.parquet" name="parquet-hadoop" conf="compile, runtime" rev="1.9.11" rev-constraint-default="1.9.11" rev-constraint-dynamic="1.9.11" callerrev="1.8.2"/>
				<caller organisation="org.apache.hadoop" name="hadoop-common" conf="default, compile, runtime, master" rev="1.9.13" rev-constraint-default="1.9.13" rev-constraint-dynamic="1.9.13" callerrev="2.7.3"/>
				<caller organisation="org.apache.hadoop" name="hadoop-hdfs" conf="default, compile, runtime, master" rev="1.9.13" rev-constraint-default="1.9.13" rev-constraint-dynamic="1.9.13" callerrev="2.7.3"/>
				<caller organisation="com.sun.jersey" name="jersey-json" conf="compile, runtime" rev="1.8.3" rev-constraint-default="1.8.3" rev-constraint-dynamic="1.8.3" callerrev="1.9"/>
				<caller organisation="org.apache.avro" name="avro" conf="compile, runtime" rev="1.9.13" rev-constraint-default="1.9.13" rev-constraint-dynamic="1.9.13" callerrev="1.7.7"/>
				<caller organisation="net.java.dev.jets3t" name="jets3t" conf="compile, runtime" rev="1.9.12" rev-constraint-default="1.9.12" rev-constraint-dynamic="1.9.12" callerrev="0.9.3"/>
				<caller organisation="org.apache.avro" name="avro-mapred" conf="compile, runtime" rev="1.9.13" rev-constraint-default="1.9.13" rev-constraint-dynamic="1.9.13" callerrev="1.7.7"/>
				<caller organisation="org.apache.avro" name="avro-ipc" conf="compile, runtime" rev="1.9.13" rev-constraint-default="1.9.13" rev-constraint-dynamic="1.9.13" callerrev="1.7.7"/>
				<caller organisation="org.codehaus.jackson" name="jackson-jaxrs" conf="compile, runtime" rev="1.9.13" rev-constraint-default="1.9.13" rev-constraint-dynamic="1.9.13" callerrev="1.9.13"/>
				<caller organisation="org.codehaus.jackson" name="jackson-xc" conf="compile, runtime" rev="1.8.3" rev-constraint-default="1.8.3" rev-constraint-dynamic="1.8.3" callerrev="1.8.3"/>
				<caller organisation="org.codehaus.jackson" name="jackson-jaxrs" conf="compile, runtime" rev="1.8.3" rev-constraint-default="1.8.3" rev-constraint-dynamic="1.8.3" callerrev="1.8.3"/>
				<caller organisation="org.apache.avro" name="avro" conf="compile, runtime" rev="1.8.8" rev-constraint-default="1.8.8" rev-constraint-dynamic="1.8.8" callerrev="1.7.4"/>
				<artifacts>
					<artifact name="jackson-mapper-asl" type="jar" ext="jar" status="no" details="" size="780664" time="0" location="/home/amr/.ivy2/cache/org.codehaus.jackson/jackson-mapper-asl/jars/jackson-mapper-asl-1.9.13.jar">
						<origin-location is-local="false" location="https://repo1.maven.org/maven2/org/codehaus/jackson/jackson-mapper-asl/1.9.13/jackson-mapper-asl-1.9.13.jar"/>
					</artifact>
				</artifacts>
			</revision>
			<revision name="1.9.11" evicted="latest-revision" evicted-reason="" downloaded="false" searched="false" conf="compile, runtime(*), master(compile), runtime, compile(*), master" position="-1">
				<evicted-by rev="1.9.13"/>
				<caller organisation="org.apache.parquet" name="parquet-hadoop" conf="compile, runtime" rev="1.9.11" rev-constraint-default="1.9.11" rev-constraint-dynamic="1.9.11" callerrev="1.8.2"/>
				<artifacts>
				</artifacts>
			</revision>
			<revision name="1.9.12" evicted="latest-revision" evicted-reason="" downloaded="false" searched="false" conf="compile, runtime(*), master(compile), runtime, compile(*), master" position="-1">
				<evicted-by rev="1.9.13"/>
				<caller organisation="net.java.dev.jets3t" name="jets3t" conf="compile, runtime" rev="1.9.12" rev-constraint-default="1.9.12" rev-constraint-dynamic="1.9.12" callerrev="0.9.3"/>
				<artifacts>
				</artifacts>
			</revision>
			<revision name="1.8.8" evicted="latest-revision" evicted-reason="" downloaded="false" searched="false" conf="compile, runtime(*), master(compile), runtime, compile(*), master" position="-1">
				<evicted-by rev="1.9.13"/>
				<caller organisation="org.apache.avro" name="avro" conf="compile, runtime" rev="1.8.8" rev-constraint-default="1.8.8" rev-constraint-dynamic="1.8.8" callerrev="1.7.4"/>
				<artifacts>
				</artifacts>
			</revision>
			<revision name="1.8.3" evicted="latest-revision" evicted-reason="" downloaded="false" searched="false" conf="runtime(*), master(compile), compile(*)" position="-1">
				<evicted-by rev="1.9.13"/>
				<caller organisation="com.sun.jersey" name="jersey-json" conf="compile, runtime" rev="1.8.3" rev-constraint-default="1.8.3" rev-constraint-dynamic="1.8.3" callerrev="1.9"/>
				<caller organisation="org.codehaus.jackson" name="jackson-xc" conf="compile, runtime" rev="1.8.3" rev-constraint-default="1.8.3" rev-constraint-dynamic="1.8.3" callerrev="1.8.3"/>
				<caller organisation="org.codehaus.jackson" name="jackson-jaxrs" conf="compile, runtime" rev="1.8.3" rev-constraint-default="1.8.3" rev-constraint-dynamic="1.8.3" callerrev="1.8.3"/>
				<artifacts>
				</artifacts>
			</revision>
		</module>
		<module organisation="org.codehaus.jackson" name="jackson-core-asl">
			<revision name="1.9.13" status="release" pubdate="20130715050730" resolver="sbt-chain" artresolver="sbt-chain" homepage="http://jackson.codehaus.org" downloaded="false" searched="false" default="false" conf="compile, runtime(*), master(compile), runtime, compile(*), master" position="28">
				<license name="The Apache Software License, Version 2.0" url="http://www.apache.org/licenses/LICENSE-2.0.txt"/>
				<metadata-artifact status="no" details="" size="2564" time="0" location="/home/amr/.ivy2/cache/org.codehaus.jackson/jackson-core-asl/ivy-1.9.13.xml" searched="false" origin-is-local="false" origin-location="https://repo1.maven.org/maven2/org/codehaus/jackson/jackson-core-asl/1.9.13/jackson-core-asl-1.9.13.pom"/>
				<caller organisation="org.codehaus.jackson" name="jackson-xc" conf="compile, runtime" rev="1.9.13" rev-constraint-default="1.9.13" rev-constraint-dynamic="1.9.13" callerrev="1.9.13"/>
				<caller organisation="org.apache.parquet" name="parquet-hadoop" conf="compile, runtime" rev="1.9.11" rev-constraint-default="1.9.11" rev-constraint-dynamic="1.9.11" callerrev="1.8.2"/>
				<caller organisation="org.apache.hadoop" name="hadoop-yarn-common" conf="compile, runtime" rev="1.9.13" rev-constraint-default="1.9.13" rev-constraint-dynamic="1.9.13" callerrev="2.6.5"/>
				<caller organisation="org.apache.hadoop" name="hadoop-common" conf="default, compile, runtime, master" rev="1.9.13" rev-constraint-default="1.9.13" rev-constraint-dynamic="1.9.13" callerrev="2.7.3"/>
				<caller organisation="org.apache.hadoop" name="hadoop-hdfs" conf="default, compile, runtime, master" rev="1.9.13" rev-constraint-default="1.9.13" rev-constraint-dynamic="1.9.13" callerrev="2.7.3"/>
				<caller organisation="com.sun.jersey" name="jersey-json" conf="compile, runtime" rev="1.8.3" rev-constraint-default="1.8.3" rev-constraint-dynamic="1.8.3" callerrev="1.9"/>
				<caller organisation="org.apache.avro" name="avro" conf="compile, runtime" rev="1.9.13" rev-constraint-default="1.9.13" rev-constraint-dynamic="1.9.13" callerrev="1.7.7"/>
				<caller organisation="net.java.dev.jets3t" name="jets3t" conf="compile, runtime" rev="1.9.12" rev-constraint-default="1.9.12" rev-constraint-dynamic="1.9.12" callerrev="0.9.3"/>
				<caller organisation="org.apache.avro" name="avro-mapred" conf="compile, runtime" rev="1.9.13" rev-constraint-default="1.9.13" rev-constraint-dynamic="1.9.13" callerrev="1.7.7"/>
				<caller organisation="org.apache.avro" name="avro-ipc" conf="compile, runtime" rev="1.9.13" rev-constraint-default="1.9.13" rev-constraint-dynamic="1.9.13" callerrev="1.7.7"/>
				<caller organisation="org.codehaus.jackson" name="jackson-jaxrs" conf="compile, runtime" rev="1.9.13" rev-constraint-default="1.9.13" rev-constraint-dynamic="1.9.13" callerrev="1.9.13"/>
				<caller organisation="org.codehaus.jackson" name="jackson-xc" conf="compile, runtime" rev="1.8.3" rev-constraint-default="1.8.3" rev-constraint-dynamic="1.8.3" callerrev="1.8.3"/>
				<caller organisation="org.codehaus.jackson" name="jackson-jaxrs" conf="compile, runtime" rev="1.8.3" rev-constraint-default="1.8.3" rev-constraint-dynamic="1.8.3" callerrev="1.8.3"/>
				<caller organisation="org.apache.avro" name="avro" conf="compile, runtime" rev="1.8.8" rev-constraint-default="1.8.8" rev-constraint-dynamic="1.8.8" callerrev="1.7.4"/>
				<caller organisation="org.codehaus.jackson" name="jackson-mapper-asl" conf="compile, runtime" rev="1.9.13" rev-constraint-default="1.9.13" rev-constraint-dynamic="1.9.13" callerrev="1.9.13"/>
				<artifacts>
					<artifact name="jackson-core-asl" type="jar" ext="jar" status="no" details="" size="232248" time="0" location="/home/amr/.ivy2/cache/org.codehaus.jackson/jackson-core-asl/jars/jackson-core-asl-1.9.13.jar">
						<origin-location is-local="false" location="https://repo1.maven.org/maven2/org/codehaus/jackson/jackson-core-asl/1.9.13/jackson-core-asl-1.9.13.jar"/>
					</artifact>
				</artifacts>
			</revision>
			<revision name="1.9.11" evicted="latest-revision" evicted-reason="" downloaded="false" searched="false" conf="compile, runtime(*), master(compile), runtime, compile(*), master" position="-1">
				<evicted-by rev="1.9.13"/>
				<caller organisation="org.apache.parquet" name="parquet-hadoop" conf="compile, runtime" rev="1.9.11" rev-constraint-default="1.9.11" rev-constraint-dynamic="1.9.11" callerrev="1.8.2"/>
				<artifacts>
				</artifacts>
			</revision>
			<revision name="1.9.12" evicted="latest-revision" evicted-reason="" downloaded="false" searched="false" conf="compile, runtime(*), master(compile), runtime, compile(*), master" position="-1">
				<evicted-by rev="1.9.13"/>
				<caller organisation="net.java.dev.jets3t" name="jets3t" conf="compile, runtime" rev="1.9.12" rev-constraint-default="1.9.12" rev-constraint-dynamic="1.9.12" callerrev="0.9.3"/>
				<artifacts>
				</artifacts>
			</revision>
			<revision name="1.8.8" evicted="latest-revision" evicted-reason="" downloaded="false" searched="false" conf="compile, runtime(*), master(compile), runtime, compile(*), master" position="-1">
				<evicted-by rev="1.9.13"/>
				<caller organisation="org.apache.avro" name="avro" conf="compile, runtime" rev="1.8.8" rev-constraint-default="1.8.8" rev-constraint-dynamic="1.8.8" callerrev="1.7.4"/>
				<artifacts>
				</artifacts>
			</revision>
			<revision name="1.8.3" evicted="latest-revision" evicted-reason="" downloaded="false" searched="false" conf="runtime(*), master(compile), compile(*)" position="-1">
				<evicted-by rev="1.9.13"/>
				<caller organisation="com.sun.jersey" name="jersey-json" conf="compile, runtime" rev="1.8.3" rev-constraint-default="1.8.3" rev-constraint-dynamic="1.8.3" callerrev="1.9"/>
				<caller organisation="org.codehaus.jackson" name="jackson-xc" conf="compile, runtime" rev="1.8.3" rev-constraint-default="1.8.3" rev-constraint-dynamic="1.8.3" callerrev="1.8.3"/>
				<caller organisation="org.codehaus.jackson" name="jackson-jaxrs" conf="compile, runtime" rev="1.8.3" rev-constraint-default="1.8.3" rev-constraint-dynamic="1.8.3" callerrev="1.8.3"/>
				<artifacts>
				</artifacts>
			</revision>
		</module>
		<module organisation="commons-configuration" name="commons-configuration">
			<revision name="1.6" status="release" pubdate="20090204214444" resolver="sbt-chain" artresolver="sbt-chain" homepage="http://commons.apache.org/${pom.artifactId.substring(8)}/" downloaded="false" searched="false" default="false" conf="compile, runtime(*), master(compile), runtime, compile(*), master" position="24">
				<license name="The Apache Software License, Version 2.0" url="/LICENSE.txt"/>
				<metadata-artifact status="no" details="" size="5804" time="0" location="/home/amr/.ivy2/cache/commons-configuration/commons-configuration/ivy-1.6.xml" searched="false" origin-is-local="false" origin-location="https://repo1.maven.org/maven2/commons-configuration/commons-configuration/1.6/commons-configuration-1.6.pom"/>
				<caller organisation="org.apache.hadoop" name="hadoop-common" conf="default, compile, runtime, master" rev="1.6" rev-constraint-default="1.6" rev-constraint-dynamic="1.6" callerrev="2.7.3"/>
				<artifacts>
					<artifact name="commons-configuration" type="jar" ext="jar" status="no" details="" size="298829" time="0" location="/home/amr/.ivy2/cache/commons-configuration/commons-configuration/jars/commons-configuration-1.6.jar">
						<origin-location is-local="false" location="https://repo1.maven.org/maven2/commons-configuration/commons-configuration/1.6/commons-configuration-1.6.jar"/>
					</artifact>
				</artifacts>
			</revision>
		</module>
		<module organisation="commons-beanutils" name="commons-beanutils-core">
			<revision name="1.8.0" status="release" pubdate="20080831201344" resolver="sbt-chain" artresolver="sbt-chain" homepage="http://commons.apache.org/beanutils/" downloaded="false" searched="false" default="false" conf="compile, runtime(*), master(compile), runtime, compile(*), master" position="27">
				<license name="The Apache Software License, Version 2.0" url="http://www.apache.org/licenses/LICENSE-2.0.txt"/>
				<metadata-artifact status="no" details="" size="2797" time="0" location="/home/amr/.ivy2/cache/commons-beanutils/commons-beanutils-core/ivy-1.8.0.xml" searched="false" origin-is-local="false" origin-location="https://repo1.maven.org/maven2/commons-beanutils/commons-beanutils-core/1.8.0/commons-beanutils-core-1.8.0.pom"/>
				<caller organisation="commons-configuration" name="commons-configuration" conf="compile, runtime" rev="1.8.0" rev-constraint-default="1.8.0" rev-constraint-dynamic="1.8.0" callerrev="1.6"/>
				<artifacts>
					<artifact name="commons-beanutils-core" type="jar" ext="jar" status="no" details="" size="206035" time="0" location="/home/amr/.ivy2/cache/commons-beanutils/commons-beanutils-core/jars/commons-beanutils-core-1.8.0.jar">
						<origin-location is-local="false" location="https://repo1.maven.org/maven2/commons-beanutils/commons-beanutils-core/1.8.0/commons-beanutils-core-1.8.0.jar"/>
					</artifact>
				</artifacts>
			</revision>
		</module>
		<module organisation="commons-digester" name="commons-digester">
			<revision name="1.8" status="release" pubdate="20061203203311" resolver="sbt-chain" artresolver="sbt-chain" homepage="http://jakarta.apache.org/commons/digester/" downloaded="false" searched="false" default="false" conf="compile, runtime(*), master(compile), runtime, compile(*), master" position="25">
				<license name="The Apache Software License, Version 2.0" url="/LICENSE.txt"/>
				<metadata-artifact status="no" details="" size="3351" time="0" location="/home/amr/.ivy2/cache/commons-digester/commons-digester/ivy-1.8.xml" searched="false" origin-is-local="false" origin-location="https://repo1.maven.org/maven2/commons-digester/commons-digester/1.8/commons-digester-1.8.pom"/>
				<caller organisation="commons-configuration" name="commons-configuration" conf="compile, runtime" rev="1.8" rev-constraint-default="1.8" rev-constraint-dynamic="1.8" callerrev="1.6"/>
				<artifacts>
					<artifact name="commons-digester" type="jar" ext="jar" status="no" details="" size="143602" time="0" location="/home/amr/.ivy2/cache/commons-digester/commons-digester/jars/commons-digester-1.8.jar">
						<origin-location is-local="false" location="https://repo1.maven.org/maven2/commons-digester/commons-digester/1.8/commons-digester-1.8.jar"/>
					</artifact>
				</artifacts>
			</revision>
		</module>
		<module organisation="commons-beanutils" name="commons-beanutils">
			<revision name="1.7.0" status="release" pubdate="20051109002021" resolver="sbt-chain" artresolver="sbt-chain" homepage="" downloaded="false" searched="false" default="false" conf="compile, runtime(*), master(compile), runtime, compile(*), master" position="26">
				<metadata-artifact status="no" details="" size="2520" time="0" location="/home/amr/.ivy2/cache/commons-beanutils/commons-beanutils/ivy-1.7.0.xml" searched="false" origin-is-local="false" origin-location="https://repo1.maven.org/maven2/commons-beanutils/commons-beanutils/1.7.0/commons-beanutils-1.7.0.pom"/>
				<caller organisation="commons-digester" name="commons-digester" conf="compile, runtime" rev="1.7.0" rev-constraint-default="1.7.0" rev-constraint-dynamic="1.7.0" callerrev="1.8"/>
				<artifacts>
					<artifact name="commons-beanutils" type="jar" ext="jar" status="no" details="" size="188671" time="0" location="/home/amr/.ivy2/cache/commons-beanutils/commons-beanutils/jars/commons-beanutils-1.7.0.jar">
						<origin-location is-local="false" location="https://repo1.maven.org/maven2/commons-beanutils/commons-beanutils/1.7.0/commons-beanutils-1.7.0.jar"/>
					</artifact>
				</artifacts>
			</revision>
		</module>
		<module organisation="commons-lang" name="commons-lang">
			<revision name="2.6" status="release" pubdate="20110117002147" resolver="sbt-chain" artresolver="sbt-chain" homepage="http://commons.apache.org/lang/" downloaded="false" searched="false" default="false" conf="compile, runtime(*), master(compile), runtime, compile(*), master" position="23">
				<license name="The Apache Software License, Version 2.0" url="http://www.apache.org/licenses/LICENSE-2.0.txt"/>
				<metadata-artifact status="no" details="" size="6637" time="0" location="/home/amr/.ivy2/cache/commons-lang/commons-lang/ivy-2.6.xml" searched="false" origin-is-local="false" origin-location="https://repo1.maven.org/maven2/commons-lang/commons-lang/2.6/commons-lang-2.6.pom"/>
				<caller organisation="commons-configuration" name="commons-configuration" conf="compile, runtime" rev="2.4" rev-constraint-default="2.4" rev-constraint-dynamic="2.4" callerrev="1.6"/>
				<caller organisation="org.apache.hadoop" name="hadoop-yarn-server-nodemanager" conf="compile, runtime" rev="2.6" rev-constraint-default="2.6" rev-constraint-dynamic="2.6" callerrev="2.6.5"/>
				<caller organisation="org.apache.hadoop" name="hadoop-yarn-common" conf="compile, runtime" rev="2.6" rev-constraint-default="2.6" rev-constraint-dynamic="2.6" callerrev="2.6.5"/>
				<caller organisation="org.apache.hadoop" name="hadoop-common" conf="default, compile, runtime, master" rev="2.6" rev-constraint-default="2.6" rev-constraint-dynamic="2.6" callerrev="2.7.3"/>
				<caller organisation="org.apache.hadoop" name="hadoop-hdfs" conf="default, compile, runtime, master" rev="2.6" rev-constraint-default="2.6" rev-constraint-dynamic="2.6" callerrev="2.7.3"/>
				<caller organisation="org.apache.hadoop" name="hadoop-yarn-api" conf="compile, runtime" rev="2.6" rev-constraint-default="2.6" rev-constraint-dynamic="2.6" callerrev="2.6.5"/>
				<caller organisation="org.apache.hadoop" name="hadoop-yarn-client" conf="compile, runtime" rev="2.6" rev-constraint-default="2.6" rev-constraint-dynamic="2.6" callerrev="2.6.5"/>
				<artifacts>
					<artifact name="commons-lang" type="jar" ext="jar" status="no" details="" size="284220" time="0" location="/home/amr/.ivy2/cache/commons-lang/commons-lang/jars/commons-lang-2.6.jar">
						<origin-location is-local="false" location="https://repo1.maven.org/maven2/commons-lang/commons-lang/2.6/commons-lang-2.6.jar"/>
					</artifact>
				</artifacts>
			</revision>
			<revision name="2.4" evicted="latest-revision" evicted-reason="" downloaded="false" searched="false" conf="compile, runtime(*), master(compile), runtime, compile(*), master" position="-1">
				<evicted-by rev="2.6"/>
				<caller organisation="commons-configuration" name="commons-configuration" conf="compile, runtime" rev="2.4" rev-constraint-default="2.4" rev-constraint-dynamic="2.4" callerrev="1.6"/>
				<artifacts>
				</artifacts>
			</revision>
		</module>
		<module organisation="commons-logging" name="commons-logging">
			<revision name="1.1.3" status="release" pubdate="20130516220523" resolver="sbt-chain" artresolver="sbt-chain" homepage="http://commons.apache.org/proper/commons-logging/" downloaded="false" searched="false" default="false" conf="compile, runtime(*), master(compile), runtime, compile(*), master" position="21">
				<license name="The Apache Software License, Version 2.0" url="http://www.apache.org/licenses/LICENSE-2.0.txt"/>
				<metadata-artifact status="no" details="" size="10350" time="0" location="/home/amr/.ivy2/cache/commons-logging/commons-logging/ivy-1.1.3.xml" searched="false" origin-is-local="false" origin-location="https://repo1.maven.org/maven2/commons-logging/commons-logging/1.1.3/commons-logging-1.1.3.pom"/>
				<caller organisation="commons-digester" name="commons-digester" conf="compile, runtime" rev="1.1" rev-constraint-default="1.1" rev-constraint-dynamic="1.1" callerrev="1.8"/>
				<caller organisation="commons-beanutils" name="commons-beanutils-core" conf="compile, runtime" rev="1.1.1" rev-constraint-default="1.1.1" rev-constraint-dynamic="1.1.1" callerrev="1.8.0"/>
				<caller organisation="org.apache.httpcomponents" name="httpclient" conf="compile, runtime" rev="1.1.1" rev-constraint-default="1.1.1" rev-constraint-dynamic="1.1.1" callerrev="4.2.5"/>
				<caller organisation="net.java.dev.jets3t" name="jets3t" conf="compile, runtime" rev="1.1.3" rev-constraint-default="1.1.3" rev-constraint-dynamic="1.1.3" callerrev="0.9.3"/>
				<caller organisation="commons-configuration" name="commons-configuration" conf="compile, runtime" rev="1.1.1" rev-constraint-default="1.1.1" rev-constraint-dynamic="1.1.1" callerrev="1.6"/>
				<caller organisation="commons-httpclient" name="commons-httpclient" conf="compile, runtime" rev="1.0.4" rev-constraint-default="1.0.4" rev-constraint-dynamic="1.0.4" callerrev="3.1"/>
				<caller organisation="commons-beanutils" name="commons-beanutils" conf="compile, runtime" rev="1.0.3" rev-constraint-default="1.0.3" rev-constraint-dynamic="1.0.3" callerrev="1.7.0"/>
				<caller organisation="net.java.dev.jets3t" name="jets3t" conf="compile, runtime" rev="1.1.1" rev-constraint-default="1.1.1" rev-constraint-dynamic="1.1.1" callerrev="0.9.0"/>
				<caller organisation="org.apache.httpcomponents" name="httpclient" conf="compile, runtime" rev="1.1.3" rev-constraint-default="1.1.3" rev-constraint-dynamic="1.1.3" callerrev="4.3.6"/>
				<caller organisation="org.apache.hadoop" name="hadoop-common" conf="default, compile, runtime, master" rev="1.1.3" rev-constraint-default="1.1.3" rev-constraint-dynamic="1.1.3" callerrev="2.7.3"/>
				<caller organisation="org.apache.hadoop" name="hadoop-hdfs" conf="default, compile, runtime, master" rev="1.1.3" rev-constraint-default="1.1.3" rev-constraint-dynamic="1.1.3" callerrev="2.7.3"/>
				<artifacts>
					<artifact name="commons-logging" type="jar" ext="jar" status="no" details="" size="62050" time="0" location="/home/amr/.ivy2/cache/commons-logging/commons-logging/jars/commons-logging-1.1.3.jar">
						<origin-location is-local="false" location="https://repo1.maven.org/maven2/commons-logging/commons-logging/1.1.3/commons-logging-1.1.3.jar"/>
					</artifact>
				</artifacts>
			</revision>
			<revision name="1.1" evicted="latest-revision" evicted-reason="" downloaded="false" searched="false" conf="compile, runtime(*), master(compile), runtime, compile(*), master" position="-1">
				<evicted-by rev="1.1.3"/>
				<caller organisation="commons-digester" name="commons-digester" conf="compile, runtime" rev="1.1" rev-constraint-default="1.1" rev-constraint-dynamic="1.1" callerrev="1.8"/>
				<caller organisation="commons-beanutils" name="commons-beanutils" conf="compile, runtime" rev="1.0.3" rev-constraint-default="1.0.3" rev-constraint-dynamic="1.0.3" callerrev="1.7.0"/>
				<artifacts>
				</artifacts>
			</revision>
			<revision name="1.0.3" evicted="latest-revision" evicted-reason="" downloaded="false" searched="false" conf="compile, runtime(*), master(compile), runtime, compile(*)" position="-1">
				<evicted-by rev="1.1.3"/>
				<caller organisation="commons-beanutils" name="commons-beanutils" conf="compile, runtime" rev="1.0.3" rev-constraint-default="1.0.3" rev-constraint-dynamic="1.0.3" callerrev="1.7.0"/>
				<artifacts>
				</artifacts>
			</revision>
			<revision name="1.1.1" evicted="latest-revision" evicted-reason="" downloaded="false" searched="false" conf="compile, runtime(*), master(compile), runtime, compile(*), master" position="-1">
				<evicted-by rev="1.1.3"/>
				<caller organisation="commons-digester" name="commons-digester" conf="compile, runtime" rev="1.1" rev-constraint-default="1.1" rev-constraint-dynamic="1.1" callerrev="1.8"/>
				<caller organisation="commons-beanutils" name="commons-beanutils-core" conf="compile, runtime" rev="1.1.1" rev-constraint-default="1.1.1" rev-constraint-dynamic="1.1.1" callerrev="1.8.0"/>
				<caller organisation="org.apache.httpcomponents" name="httpclient" conf="compile, runtime" rev="1.1.1" rev-constraint-default="1.1.1" rev-constraint-dynamic="1.1.1" callerrev="4.2.5"/>
				<caller organisation="commons-configuration" name="commons-configuration" conf="compile, runtime" rev="1.1.1" rev-constraint-default="1.1.1" rev-constraint-dynamic="1.1.1" callerrev="1.6"/>
				<caller organisation="commons-beanutils" name="commons-beanutils" conf="compile, runtime" rev="1.0.3" rev-constraint-default="1.0.3" rev-constraint-dynamic="1.0.3" callerrev="1.7.0"/>
				<caller organisation="net.java.dev.jets3t" name="jets3t" conf="compile, runtime" rev="1.1.1" rev-constraint-default="1.1.1" rev-constraint-dynamic="1.1.1" callerrev="0.9.0"/>
				<artifacts>
				</artifacts>
			</revision>
			<revision name="1.0.4" evicted="latest-revision" evicted-reason="" downloaded="false" searched="false" conf="runtime(*), master(compile), compile(*)" position="-1">
				<evicted-by rev="1.1.3"/>
				<caller organisation="commons-httpclient" name="commons-httpclient" conf="compile, runtime" rev="1.0.4" rev-constraint-default="1.0.4" rev-constraint-dynamic="1.0.4" callerrev="3.1"/>
				<artifacts>
				</artifacts>
			</revision>
		</module>
		<module organisation="log4j" name="log4j">
			<revision name="1.2.17" status="release" pubdate="20120526114339" resolver="sbt-chain" artresolver="sbt-chain" homepage="http://logging.apache.org/log4j/1.2/" downloaded="false" searched="false" default="false" conf="compile, runtime(*), master(compile), runtime, compile(*), master" position="22">
				<license name="The Apache Software License, Version 2.0" url="http://www.apache.org/licenses/LICENSE-2.0.txt"/>
				<metadata-artifact status="no" details="" size="3670" time="0" location="/home/amr/.ivy2/cache/log4j/log4j/ivy-1.2.17.xml" searched="false" origin-is-local="false" origin-location="https://repo1.maven.org/maven2/log4j/log4j/1.2.17/log4j-1.2.17.pom"/>
				<caller organisation="org.apache.hadoop" name="hadoop-auth" conf="compile, runtime" rev="1.2.17" rev-constraint-default="1.2.17" rev-constraint-dynamic="1.2.17" callerrev="2.7.3"/>
				<caller organisation="org.apache.zookeeper" name="zookeeper" conf="compile, runtime" rev="1.2.16" rev-constraint-default="1.2.16" rev-constraint-dynamic="1.2.16" callerrev="3.4.6"/>
				<caller organisation="org.slf4j" name="slf4j-log4j12" conf="compile, runtime" rev="1.2.17" rev-constraint-default="1.2.17" rev-constraint-dynamic="1.2.17" callerrev="1.7.10"/>
				<caller organisation="org.apache.spark" name="spark-core_2.11" conf="compile, runtime" rev="1.2.17" rev-constraint-default="1.2.17" rev-constraint-dynamic="1.2.17" callerrev="2.2.0"/>
				<caller organisation="org.apache.hadoop" name="hadoop-yarn-common" conf="compile, runtime" rev="1.2.17" rev-constraint-default="1.2.17" rev-constraint-dynamic="1.2.17" callerrev="2.6.5"/>
				<caller organisation="org.slf4j" name="slf4j-log4j12" conf="compile, runtime" rev="1.2.17" rev-constraint-default="1.2.17" rev-constraint-dynamic="1.2.17" callerrev="1.7.16"/>
				<caller organisation="org.apache.hadoop" name="hadoop-common" conf="default, compile, runtime, master" rev="1.2.17" rev-constraint-default="1.2.17" rev-constraint-dynamic="1.2.17" callerrev="2.7.3"/>
				<caller organisation="org.apache.hadoop" name="hadoop-hdfs" conf="default, compile, runtime, master" rev="1.2.17" rev-constraint-default="1.2.17" rev-constraint-dynamic="1.2.17" callerrev="2.7.3"/>
				<caller organisation="org.apache.hadoop" name="hadoop-yarn-client" conf="compile, runtime" rev="1.2.17" rev-constraint-default="1.2.17" rev-constraint-dynamic="1.2.17" callerrev="2.6.5"/>
				<artifacts>
					<artifact name="log4j" type="bundle" ext="jar" status="no" details="" size="489884" time="0" location="/home/amr/.ivy2/cache/log4j/log4j/bundles/log4j-1.2.17.jar">
						<origin-location is-local="false" location="https://repo1.maven.org/maven2/log4j/log4j/1.2.17/log4j-1.2.17.jar"/>
					</artifact>
				</artifacts>
			</revision>
			<revision name="1.2.16" evicted="latest-revision" evicted-reason="" downloaded="false" searched="false" conf="compile, runtime(*), master(compile), runtime, compile(*), master" position="-1">
				<evicted-by rev="1.2.17"/>
				<caller organisation="org.apache.zookeeper" name="zookeeper" conf="compile, runtime" rev="1.2.16" rev-constraint-default="1.2.16" rev-constraint-dynamic="1.2.16" callerrev="3.4.6"/>
				<artifacts>
				</artifacts>
			</revision>
		</module>
		<module organisation="oro" name="oro">
			<revision name="2.0.8" status="release" pubdate="20051109002901" resolver="sbt-chain" artresolver="sbt-chain" homepage="" downloaded="false" searched="false" default="false" conf="compile, runtime(*), master(compile), runtime, compile(*), master" position="146">
				<metadata-artifact status="no" details="" size="2296" time="0" location="/home/amr/.ivy2/cache/oro/oro/ivy-2.0.8.xml" searched="false" origin-is-local="false" origin-location="https://repo1.maven.org/maven2/oro/oro/2.0.8/oro-2.0.8.pom"/>
				<caller organisation="org.apache.spark" name="spark-core_2.11" conf="compile, runtime" rev="2.0.8" rev-constraint-default="2.0.8" rev-constraint-dynamic="2.0.8" callerrev="2.2.0"/>
				<artifacts>
					<artifact name="oro" type="jar" ext="jar" status="no" details="" size="65261" time="0" location="/home/amr/.ivy2/cache/oro/oro/jars/oro-2.0.8.jar">
						<origin-location is-local="false" location="https://repo1.maven.org/maven2/oro/oro/2.0.8/oro-2.0.8.jar"/>
					</artifact>
				</artifacts>
			</revision>
		</module>
		<module organisation="com.sun.jersey" name="jersey-server">
			<revision name="1.9" status="release" pubdate="20110902131728" resolver="sbt-chain" artresolver="sbt-chain" homepage="" downloaded="false" searched="false" default="false" conf="compile, runtime(*), master(compile), runtime, compile(*), master" position="19">
				<license name="CDDL 1.1" url="http://glassfish.java.net/public/CDDL+GPL_1_1.html"/>
				<license name="GPL2 w/ CPE" url="http://glassfish.java.net/public/CDDL+GPL_1_1.html"/>
				<metadata-artifact status="no" details="" size="6096" time="0" location="/home/amr/.ivy2/cache/com.sun.jersey/jersey-server/ivy-1.9.xml" searched="false" origin-is-local="false" origin-location="https://repo1.maven.org/maven2/com/sun/jersey/jersey-server/1.9/jersey-server-1.9.pom"/>
				<caller organisation="org.apache.hadoop" name="hadoop-common" conf="default, compile, runtime, master" rev="1.9" rev-constraint-default="1.9" rev-constraint-dynamic="1.9" callerrev="2.7.3"/>
				<caller organisation="org.apache.hadoop" name="hadoop-hdfs" conf="default, compile, runtime, master" rev="1.9" rev-constraint-default="1.9" rev-constraint-dynamic="1.9" callerrev="2.7.3"/>
				<artifacts>
					<artifact name="jersey-server" type="bundle" ext="jar" status="no" details="" size="713089" time="0" location="/home/amr/.ivy2/cache/com.sun.jersey/jersey-server/bundles/jersey-server-1.9.jar">
						<origin-location is-local="false" location="https://repo1.maven.org/maven2/com/sun/jersey/jersey-server/1.9/jersey-server-1.9.jar"/>
					</artifact>
				</artifacts>
			</revision>
		</module>
		<module organisation="asm" name="asm">
			<revision name="3.1" status="release" pubdate="20080120123126" resolver="sbt-chain" artresolver="sbt-chain" homepage="" downloaded="false" searched="false" default="false" conf="compile, runtime(*), master(compile), runtime, compile(*), master" position="20">
				<metadata-artifact status="no" details="" size="2926" time="0" location="/home/amr/.ivy2/cache/asm/asm/ivy-3.1.xml" searched="false" origin-is-local="false" origin-location="https://repo1.maven.org/maven2/asm/asm/3.1/asm-3.1.pom"/>
				<caller organisation="com.sun.jersey" name="jersey-server" conf="compile, runtime" rev="3.1" rev-constraint-default="3.1" rev-constraint-dynamic="3.1" callerrev="1.9"/>
				<artifacts>
					<artifact name="asm" type="jar" ext="jar" status="no" details="" size="43033" time="0" location="/home/amr/.ivy2/cache/asm/asm/jars/asm-3.1.jar">
						<origin-location is-local="false" location="https://repo1.maven.org/maven2/asm/asm/3.1/asm-3.1.jar"/>
					</artifact>
				</artifacts>
			</revision>
		</module>
		<module organisation="com.sun.jersey" name="jersey-json">
			<revision name="1.9" status="release" pubdate="20110902132700" resolver="sbt-chain" artresolver="sbt-chain" homepage="" downloaded="false" searched="false" default="false" conf="compile, runtime(*), master(compile), runtime, compile(*), master" position="14">
				<license name="CDDL 1.1" url="http://glassfish.java.net/public/CDDL+GPL_1_1.html"/>
				<license name="GPL2 w/ CPE" url="http://glassfish.java.net/public/CDDL+GPL_1_1.html"/>
				<metadata-artifact status="no" details="" size="5592" time="0" location="/home/amr/.ivy2/cache/com.sun.jersey/jersey-json/ivy-1.9.xml" searched="false" origin-is-local="false" origin-location="https://repo1.maven.org/maven2/com/sun/jersey/jersey-json/1.9/jersey-json-1.9.pom"/>
				<caller organisation="org.apache.hadoop" name="hadoop-common" conf="default, compile, runtime, master" rev="1.9" rev-constraint-default="1.9" rev-constraint-dynamic="1.9" callerrev="2.7.3"/>
				<artifacts>
					<artifact name="jersey-json" type="bundle" ext="jar" status="no" details="" size="147952" time="0" location="/home/amr/.ivy2/cache/com.sun.jersey/jersey-json/bundles/jersey-json-1.9.jar">
						<origin-location is-local="false" location="https://repo1.maven.org/maven2/com/sun/jersey/jersey-json/1.9/jersey-json-1.9.jar"/>
					</artifact>
				</artifacts>
			</revision>
		</module>
		<module organisation="com.sun.xml.bind" name="jaxb-impl">
			<revision name="2.2.3-1" status="release" pubdate="20110118123154" resolver="sbt-chain" artresolver="sbt-chain" homepage="http://jaxb.java.net/" downloaded="false" searched="false" default="false" conf="compile, runtime(*), master(compile), runtime, compile(*), master" position="16">
				<license name="CDDL 1.1" url="https://glassfish.java.net/public/CDDL+GPL_1_1.html"/>
				<license name="GPL2 w/ CPE" url="https://glassfish.java.net/public/CDDL+GPL_1_1.html"/>
				<metadata-artifact status="no" details="" size="2866" time="0" location="/home/amr/.ivy2/cache/com.sun.xml.bind/jaxb-impl/ivy-2.2.3-1.xml" searched="false" origin-is-local="false" origin-location="https://repo1.maven.org/maven2/com/sun/xml/bind/jaxb-impl/2.2.3-1/jaxb-impl-2.2.3-1.pom"/>
				<caller organisation="com.sun.jersey" name="jersey-json" conf="compile, runtime" rev="2.2.3-1" rev-constraint-default="2.2.3-1" rev-constraint-dynamic="2.2.3-1" callerrev="1.9"/>
				<artifacts>
					<artifact name="jaxb-impl" type="jar" ext="jar" status="no" details="" size="890168" time="0" location="/home/amr/.ivy2/cache/com.sun.xml.bind/jaxb-impl/jars/jaxb-impl-2.2.3-1.jar">
						<origin-location is-local="false" location="https://repo1.maven.org/maven2/com/sun/xml/bind/jaxb-impl/2.2.3-1/jaxb-impl-2.2.3-1.jar"/>
					</artifact>
				</artifacts>
			</revision>
		</module>
		<module organisation="javax.xml.bind" name="jaxb-api">
			<revision name="2.2.2" status="release" pubdate="20101213054445" resolver="sbt-chain" artresolver="sbt-chain" homepage="https://jaxb.dev.java.net/" downloaded="false" searched="false" default="false" conf="compile, runtime(*), master(compile), runtime, compile(*), master" position="17">
				<license name="CDDL 1.1" url="https://glassfish.dev.java.net/public/CDDL+GPL_1_1.html"/>
				<license name="GPL2 w/ CPE" url="https://glassfish.dev.java.net/public/CDDL+GPL_1_1.html"/>
				<metadata-artifact status="no" details="" size="2997" time="0" location="/home/amr/.ivy2/cache/javax.xml.bind/jaxb-api/ivy-2.2.2.xml" searched="false" origin-is-local="false" origin-location="https://repo1.maven.org/maven2/javax/xml/bind/jaxb-api/2.2.2/jaxb-api-2.2.2.pom"/>
				<caller organisation="com.sun.xml.bind" name="jaxb-impl" conf="compile, runtime" rev="2.2.2" rev-constraint-default="2.2.2" rev-constraint-dynamic="2.2.2" callerrev="2.2.3-1"/>
				<caller organisation="org.apache.hadoop" name="hadoop-yarn-server-nodemanager" conf="compile, runtime" rev="2.2.2" rev-constraint-default="2.2.2" rev-constraint-dynamic="2.2.2" callerrev="2.6.5"/>
				<caller organisation="org.apache.hadoop" name="hadoop-yarn-common" conf="compile, runtime" rev="2.2.2" rev-constraint-default="2.2.2" rev-constraint-dynamic="2.2.2" callerrev="2.6.5"/>
				<artifacts>
					<artifact name="jaxb-api" type="jar" ext="jar" status="no" details="" size="105134" time="0" location="/home/amr/.ivy2/cache/javax.xml.bind/jaxb-api/jars/jaxb-api-2.2.2.jar">
						<origin-location is-local="false" location="https://repo1.maven.org/maven2/javax/xml/bind/jaxb-api/2.2.2/jaxb-api-2.2.2.jar"/>
					</artifact>
				</artifacts>
			</revision>
		</module>
		<module organisation="javax.xml.stream" name="stax-api">
			<revision name="1.0-2" status="release" pubdate="20081004195903" resolver="sbt-chain" artresolver="sbt-chain" homepage="" downloaded="false" searched="false" default="false" conf="compile, runtime(*), master(compile), runtime, compile(*), master" position="18">
				<license name="GNU General Public Library" url="http://www.gnu.org/licenses/gpl.txt"/>
				<license name="COMMON DEVELOPMENT AND DISTRIBUTION LICENSE (CDDL) Version 1.0" url="http://www.sun.com/cddl/cddl.html"/>
				<metadata-artifact status="no" details="" size="2653" time="0" location="/home/amr/.ivy2/cache/javax.xml.stream/stax-api/ivy-1.0-2.xml" searched="false" origin-is-local="false" origin-location="https://repo1.maven.org/maven2/javax/xml/stream/stax-api/1.0-2/stax-api-1.0-2.pom"/>
				<caller organisation="javax.xml.bind" name="jaxb-api" conf="compile, runtime" rev="1.0-2" rev-constraint-default="1.0-2" rev-constraint-dynamic="1.0-2" callerrev="2.2.2"/>
				<artifacts>
					<artifact name="stax-api" type="jar" ext="jar" status="no" details="" size="23346" time="0" location="/home/amr/.ivy2/cache/javax.xml.stream/stax-api/jars/stax-api-1.0-2.jar">
						<origin-location is-local="false" location="https://repo1.maven.org/maven2/javax/xml/stream/stax-api/1.0-2/stax-api-1.0-2.jar"/>
					</artifact>
				</artifacts>
			</revision>
		</module>
		<module organisation="org.codehaus.jettison" name="jettison">
			<revision name="1.1" status="release" pubdate="20090420185050" resolver="sbt-chain" artresolver="sbt-chain" homepage="" downloaded="false" searched="false" default="false" conf="compile, runtime(*), master(compile), runtime, compile(*), master" position="15">
				<metadata-artifact status="no" details="" size="2871" time="0" location="/home/amr/.ivy2/cache/org.codehaus.jettison/jettison/ivy-1.1.xml" searched="false" origin-is-local="false" origin-location="https://repo1.maven.org/maven2/org/codehaus/jettison/jettison/1.1/jettison-1.1.pom"/>
				<caller organisation="com.sun.jersey" name="jersey-json" conf="compile, runtime" rev="1.1" rev-constraint-default="1.1" rev-constraint-dynamic="1.1" callerrev="1.9"/>
				<caller organisation="org.apache.hadoop" name="hadoop-yarn-server-nodemanager" conf="compile, runtime" rev="1.1" rev-constraint-default="1.1" rev-constraint-dynamic="1.1" callerrev="2.6.5"/>
				<artifacts>
					<artifact name="jettison" type="bundle" ext="jar" status="no" details="" size="67758" time="0" location="/home/amr/.ivy2/cache/org.codehaus.jettison/jettison/bundles/jettison-1.1.jar">
						<origin-location is-local="false" location="https://repo1.maven.org/maven2/org/codehaus/jettison/jettison/1.1/jettison-1.1.jar"/>
					</artifact>
				</artifacts>
			</revision>
		</module>
		<module organisation="com.sun.jersey" name="jersey-core">
			<revision name="1.9" status="release" pubdate="20110902131655" resolver="sbt-chain" artresolver="sbt-chain" homepage="" downloaded="false" searched="false" default="false" conf="compile, runtime(*), master(compile), runtime, compile(*), master" position="13">
				<license name="CDDL 1.1" url="http://glassfish.java.net/public/CDDL+GPL_1_1.html"/>
				<license name="GPL2 w/ CPE" url="http://glassfish.java.net/public/CDDL+GPL_1_1.html"/>
				<metadata-artifact status="no" details="" size="5216" time="0" location="/home/amr/.ivy2/cache/com.sun.jersey/jersey-core/ivy-1.9.xml" searched="false" origin-is-local="false" origin-location="https://repo1.maven.org/maven2/com/sun/jersey/jersey-core/1.9/jersey-core-1.9.pom"/>
				<caller organisation="org.apache.hadoop" name="hadoop-common" conf="default, compile, runtime, master" rev="1.9" rev-constraint-default="1.9" rev-constraint-dynamic="1.9" callerrev="2.7.3"/>
				<caller organisation="org.apache.hadoop" name="hadoop-hdfs" conf="default, compile, runtime, master" rev="1.9" rev-constraint-default="1.9" rev-constraint-dynamic="1.9" callerrev="2.7.3"/>
				<artifacts>
					<artifact name="jersey-core" type="bundle" ext="jar" status="no" details="" size="458739" time="0" location="/home/amr/.ivy2/cache/com.sun.jersey/jersey-core/bundles/jersey-core-1.9.jar">
						<origin-location is-local="false" location="https://repo1.maven.org/maven2/com/sun/jersey/jersey-core/1.9/jersey-core-1.9.jar"/>
					</artifact>
				</artifacts>
			</revision>
		</module>
		<module organisation="junit" name="junit">
			<revision name="4.8.2" status="release" pubdate="20101005105127" resolver="sbt-chain" artresolver="sbt-chain" homepage="http://junit.org" downloaded="false" searched="false" default="false" conf="compile, runtime(*), master(compile), runtime, compile(*), master" position="171">
				<license name="Common Public License Version 1.0" url="http://www.opensource.org/licenses/cpl1.0.txt"/>
				<metadata-artifact status="no" details="" size="2546" time="0" location="/home/amr/.ivy2/cache/junit/junit/ivy-4.8.2.xml" searched="false" origin-is-local="false" origin-location="https://repo1.maven.org/maven2/junit/junit/4.8.2/junit-4.8.2.pom"/>
				<caller organisation="com.github.rwl" name="jtransforms" conf="compile, runtime" rev="4.8.2" rev-constraint-default="4.8.2" rev-constraint-dynamic="4.8.2" callerrev="2.4.0"/>
				<artifacts>
					<artifact name="junit" type="jar" ext="jar" status="no" details="" size="237344" time="0" location="/home/amr/.ivy2/cache/junit/junit/jars/junit-4.8.2.jar">
						<origin-location is-local="false" location="https://repo1.maven.org/maven2/junit/junit/4.8.2/junit-4.8.2.jar"/>
					</artifact>
				</artifacts>
			</revision>
		</module>
		<module organisation="javax.servlet.jsp" name="jsp-api">
			<revision name="2.1" status="release" pubdate="20060717130956" resolver="sbt-chain" artresolver="sbt-chain" homepage="" downloaded="false" searched="false" default="false" conf="compile, runtime(*), master(compile), runtime, compile(*), master" position="46">
				<metadata-artifact status="no" details="" size="2316" time="0" location="/home/amr/.ivy2/cache/javax.servlet.jsp/jsp-api/ivy-2.1.xml" searched="false" origin-is-local="false" origin-location="https://repo1.maven.org/maven2/javax/servlet/jsp/jsp-api/2.1/jsp-api-2.1.pom"/>
				<caller organisation="org.apache.hadoop" name="hadoop-common" conf="default, compile, runtime, master" rev="2.1" rev-constraint-default="2.1" rev-constraint-dynamic="2.1" callerrev="2.7.3"/>
				<artifacts>
					<artifact name="jsp-api" type="jar" ext="jar" status="no" details="" size="100636" time="0" location="/home/amr/.ivy2/cache/javax.servlet.jsp/jsp-api/jars/jsp-api-2.1.jar">
						<origin-location is-local="false" location="https://repo1.maven.org/maven2/javax/servlet/jsp/jsp-api/2.1/jsp-api-2.1.jar"/>
					</artifact>
				</artifacts>
			</revision>
		</module>
		<module organisation="org.mortbay.jetty" name="jetty">
			<revision name="6.1.26" status="release" pubdate="20101110234054" resolver="sbt-chain" artresolver="sbt-chain" homepage="" downloaded="false" searched="false" default="false" conf="compile, runtime(*), master(compile), runtime, compile(*), master" position="11">
				<license name="Apache Software License - Version 2.0" url="http://www.apache.org/licenses/LICENSE-2.0"/>
				<license name="Eclipse Public License - Version 1.0" url="http://www.eclipse.org/org/documents/epl-v10.php"/>
				<metadata-artifact status="no" details="" size="6847" time="0" location="/home/amr/.ivy2/cache/org.mortbay.jetty/jetty/ivy-6.1.26.xml" searched="false" origin-is-local="false" origin-location="https://repo1.maven.org/maven2/org/mortbay/jetty/jetty/6.1.26/jetty-6.1.26.pom"/>
				<caller organisation="org.apache.hadoop" name="hadoop-common" conf="default, compile, runtime, master" rev="6.1.26" rev-constraint-default="6.1.26" rev-constraint-dynamic="6.1.26" callerrev="2.7.3"/>
				<caller organisation="org.apache.hadoop" name="hadoop-hdfs" conf="default, compile, runtime, master" rev="6.1.26" rev-constraint-default="6.1.26" rev-constraint-dynamic="6.1.26" callerrev="2.7.3"/>
				<artifacts>
					<artifact name="jetty" type="jar" ext="jar" status="no" details="" size="539912" time="0" location="/home/amr/.ivy2/cache/org.mortbay.jetty/jetty/jars/jetty-6.1.26.jar">
						<origin-location is-local="false" location="https://repo1.maven.org/maven2/org/mortbay/jetty/jetty/6.1.26/jetty-6.1.26.jar"/>
					</artifact>
				</artifacts>
			</revision>
		</module>
		<module organisation="org.mortbay.jetty" name="jetty-util">
			<revision name="6.1.26" status="release" pubdate="20101110233810" resolver="sbt-chain" artresolver="sbt-chain" homepage="" downloaded="false" searched="false" default="false" conf="compile, runtime(*), master(compile), runtime, compile(*), master" position="12">
				<license name="Apache Software License - Version 2.0" url="http://www.apache.org/licenses/LICENSE-2.0"/>
				<license name="Eclipse Public License - Version 1.0" url="http://www.eclipse.org/org/documents/epl-v10.php"/>
				<metadata-artifact status="no" details="" size="6784" time="0" location="/home/amr/.ivy2/cache/org.mortbay.jetty/jetty-util/ivy-6.1.26.xml" searched="false" origin-is-local="false" origin-location="https://repo1.maven.org/maven2/org/mortbay/jetty/jetty-util/6.1.26/jetty-util-6.1.26.pom"/>
				<caller organisation="org.mortbay.jetty" name="jetty" conf="compile, runtime" rev="6.1.26" rev-constraint-default="6.1.26" rev-constraint-dynamic="6.1.26" callerrev="6.1.26"/>
				<caller organisation="org.apache.hadoop" name="hadoop-yarn-server-nodemanager" conf="compile, runtime" rev="6.1.26" rev-constraint-default="6.1.26" rev-constraint-dynamic="6.1.26" callerrev="2.6.5"/>
				<caller organisation="org.apache.hadoop" name="hadoop-yarn-common" conf="compile, runtime" rev="6.1.26" rev-constraint-default="6.1.26" rev-constraint-dynamic="6.1.26" callerrev="2.6.5"/>
				<caller organisation="org.apache.hadoop" name="hadoop-common" conf="default, compile, runtime, master" rev="6.1.26" rev-constraint-default="6.1.26" rev-constraint-dynamic="6.1.26" callerrev="2.7.3"/>
				<caller organisation="org.apache.hadoop" name="hadoop-hdfs" conf="default, compile, runtime, master" rev="6.1.26" rev-constraint-default="6.1.26" rev-constraint-dynamic="6.1.26" callerrev="2.7.3"/>
				<artifacts>
					<artifact name="jetty-util" type="jar" ext="jar" status="no" details="" size="177131" time="0" location="/home/amr/.ivy2/cache/org.mortbay.jetty/jetty-util/jars/jetty-util-6.1.26.jar">
						<origin-location is-local="false" location="https://repo1.maven.org/maven2/org/mortbay/jetty/jetty-util/6.1.26/jetty-util-6.1.26.jar"/>
					</artifact>
				</artifacts>
			</revision>
		</module>
		<module organisation="javax.servlet" name="servlet-api">
			<revision name="2.5" status="release" pubdate="20060717130957" resolver="sbt-chain" artresolver="sbt-chain" homepage="" downloaded="false" searched="false" default="false" conf="compile, runtime(*), master(compile), runtime, compile(*), master" position="10">
				<metadata-artifact status="no" details="" size="2320" time="0" location="/home/amr/.ivy2/cache/javax.servlet/servlet-api/ivy-2.5.xml" searched="false" origin-is-local="false" origin-location="https://repo1.maven.org/maven2/javax/servlet/servlet-api/2.5/servlet-api-2.5.pom"/>
				<caller organisation="org.apache.hadoop" name="hadoop-common" conf="default, compile, runtime, master" rev="2.5" rev-constraint-default="2.5" rev-constraint-dynamic="2.5" callerrev="2.7.3"/>
				<caller organisation="org.apache.hadoop" name="hadoop-hdfs" conf="default, compile, runtime, master" rev="2.5" rev-constraint-default="2.5" rev-constraint-dynamic="2.5" callerrev="2.7.3"/>
				<artifacts>
					<artifact name="servlet-api" type="jar" ext="jar" status="no" details="" size="105112" time="0" location="/home/amr/.ivy2/cache/javax.servlet/servlet-api/jars/servlet-api-2.5.jar">
						<origin-location is-local="false" location="https://repo1.maven.org/maven2/javax/servlet/servlet-api/2.5/servlet-api-2.5.jar"/>
					</artifact>
				</artifacts>
			</revision>
		</module>
		<module organisation="commons-collections" name="commons-collections">
			<revision name="3.2.2" status="release" pubdate="20151113011126" resolver="sbt-chain" artresolver="sbt-chain" homepage="http://commons.apache.org/collections/" downloaded="false" searched="false" default="false" conf="compile, runtime(*), master(compile), runtime, compile(*), master" position="9">
				<license name="Apache License, Version 2.0" url="http://www.apache.org/licenses/LICENSE-2.0.txt"/>
				<metadata-artifact status="no" details="" size="11113" time="0" location="/home/amr/.ivy2/cache/commons-collections/commons-collections/ivy-3.2.2.xml" searched="false" origin-is-local="false" origin-location="https://repo1.maven.org/maven2/commons-collections/commons-collections/3.2.2/commons-collections-3.2.2.pom"/>
				<caller organisation="commons-configuration" name="commons-configuration" conf="compile, runtime" rev="3.2.1" rev-constraint-default="3.2.1" rev-constraint-dynamic="3.2.1" callerrev="1.6"/>
				<caller organisation="org.apache.hadoop" name="hadoop-common" conf="default, compile, runtime, master" rev="3.2.2" rev-constraint-default="3.2.2" rev-constraint-dynamic="3.2.2" callerrev="2.7.3"/>
				<artifacts>
					<artifact name="commons-collections" type="jar" ext="jar" status="no" details="" size="588337" time="0" location="/home/amr/.ivy2/cache/commons-collections/commons-collections/jars/commons-collections-3.2.2.jar">
						<origin-location is-local="false" location="https://repo1.maven.org/maven2/commons-collections/commons-collections/3.2.2/commons-collections-3.2.2.jar"/>
					</artifact>
				</artifacts>
			</revision>
			<revision name="3.2.1" evicted="latest-revision" evicted-reason="" downloaded="false" searched="false" conf="compile, runtime(*), master(compile), runtime, compile(*), master" position="-1">
				<evicted-by rev="3.2.2"/>
				<caller organisation="commons-configuration" name="commons-configuration" conf="compile, runtime" rev="3.2.1" rev-constraint-default="3.2.1" rev-constraint-dynamic="3.2.1" callerrev="1.6"/>
				<artifacts>
				</artifacts>
			</revision>
		</module>
		<module organisation="commons-net" name="commons-net">
			<revision name="3.1" status="release" pubdate="20120214204231" resolver="sbt-chain" artresolver="sbt-chain" homepage="http://commons.apache.org/net/" downloaded="false" searched="false" default="false" conf="compile, runtime(*), master(compile), runtime, compile(*), master" position="8">
				<license name="The Apache Software License, Version 2.0" url="http://www.apache.org/licenses/LICENSE-2.0.txt"/>
				<metadata-artifact status="no" details="" size="8062" time="0" location="/home/amr/.ivy2/cache/commons-net/commons-net/ivy-3.1.xml" searched="false" origin-is-local="false" origin-location="https://repo1.maven.org/maven2/commons-net/commons-net/3.1/commons-net-3.1.pom"/>
				<caller organisation="org.apache.spark" name="spark-core_2.11" conf="compile, runtime" rev="2.2" rev-constraint-default="2.2" rev-constraint-dynamic="2.2" callerrev="2.2.0"/>
				<caller organisation="org.apache.hadoop" name="hadoop-common" conf="default, compile, runtime, master" rev="3.1" rev-constraint-default="3.1" rev-constraint-dynamic="3.1" callerrev="2.7.3"/>
				<artifacts>
					<artifact name="commons-net" type="jar" ext="jar" status="no" details="" size="273370" time="0" location="/home/amr/.ivy2/cache/commons-net/commons-net/jars/commons-net-3.1.jar">
						<origin-location is-local="false" location="https://repo1.maven.org/maven2/commons-net/commons-net/3.1/commons-net-3.1.jar"/>
					</artifact>
				</artifacts>
			</revision>
			<revision name="2.2" evicted="latest-revision" evicted-reason="" downloaded="false" searched="false" conf="compile, runtime(*), master(compile), runtime, compile(*), master" position="-1">
				<evicted-by rev="3.1"/>
				<caller organisation="org.apache.spark" name="spark-core_2.11" conf="compile, runtime" rev="2.2" rev-constraint-default="2.2" rev-constraint-dynamic="2.2" callerrev="2.2.0"/>
				<artifacts>
				</artifacts>
			</revision>
		</module>
		<module organisation="commons-io" name="commons-io">
			<revision name="2.4" status="release" pubdate="20120613002206" resolver="sbt-chain" artresolver="sbt-chain" homepage="http://commons.apache.org/io/" downloaded="false" searched="false" default="false" conf="compile, runtime(*), master(compile), runtime, compile(*), master" position="7">
				<license name="The Apache Software License, Version 2.0" url="http://www.apache.org/licenses/LICENSE-2.0.txt"/>
				<metadata-artifact status="no" details="" size="8704" time="0" location="/home/amr/.ivy2/cache/commons-io/commons-io/ivy-2.4.xml" searched="false" origin-is-local="false" origin-location="https://repo1.maven.org/maven2/commons-io/commons-io/2.4/commons-io-2.4.pom"/>
				<caller organisation="org.apache.hadoop" name="hadoop-yarn-common" conf="compile, runtime" rev="2.4" rev-constraint-default="2.4" rev-constraint-dynamic="2.4" callerrev="2.6.5"/>
				<caller organisation="org.apache.hadoop" name="hadoop-common" conf="default, compile, runtime, master" rev="2.4" rev-constraint-default="2.4" rev-constraint-dynamic="2.4" callerrev="2.7.3"/>
				<caller organisation="org.apache.hadoop" name="hadoop-hdfs" conf="default, compile, runtime, master" rev="2.4" rev-constraint-default="2.4" rev-constraint-dynamic="2.4" callerrev="2.7.3"/>
				<artifacts>
					<artifact name="commons-io" type="jar" ext="jar" status="no" details="" size="185140" time="0" location="/home/amr/.ivy2/cache/commons-io/commons-io/jars/commons-io-2.4.jar">
						<origin-location is-local="false" location="https://repo1.maven.org/maven2/commons-io/commons-io/2.4/commons-io-2.4.jar"/>
					</artifact>
				</artifacts>
			</revision>
		</module>
		<module organisation="commons-httpclient" name="commons-httpclient">
			<revision name="3.1" status="release" pubdate="20070821154407" resolver="sbt-chain" artresolver="sbt-chain" homepage="http://jakarta.apache.org/httpcomponents/httpclient-3.x/" downloaded="false" searched="false" default="false" conf="compile, runtime(*), master(compile), runtime, compile(*), master" position="6">
				<license name="Apache License" url="http://www.apache.org/licenses/LICENSE-2.0"/>
				<metadata-artifact status="no" details="" size="3297" time="0" location="/home/amr/.ivy2/cache/commons-httpclient/commons-httpclient/ivy-3.1.xml" searched="false" origin-is-local="false" origin-location="https://repo1.maven.org/maven2/commons-httpclient/commons-httpclient/3.1/commons-httpclient-3.1.pom"/>
				<caller organisation="org.apache.hadoop" name="hadoop-common" conf="default, compile, runtime, master" rev="3.1" rev-constraint-default="3.1" rev-constraint-dynamic="3.1" callerrev="2.7.3"/>
				<artifacts>
					<artifact name="commons-httpclient" type="jar" ext="jar" status="no" details="" size="305001" time="0" location="/home/amr/.ivy2/cache/commons-httpclient/commons-httpclient/jars/commons-httpclient-3.1.jar">
						<origin-location is-local="false" location="https://repo1.maven.org/maven2/commons-httpclient/commons-httpclient/3.1/commons-httpclient-3.1.jar"/>
					</artifact>
				</artifacts>
			</revision>
		</module>
		<module organisation="xmlenc" name="xmlenc">
			<revision name="0.52" status="release" pubdate="20061124042444" resolver="sbt-chain" artresolver="sbt-chain" homepage="http://xmlenc.sourceforge.net" downloaded="false" searched="false" default="false" conf="compile, runtime(*), master(compile), runtime, compile(*), master" position="5">
				<license name="The BSD License" url="http://www.opensource.org/licenses/bsd-license.php"/>
				<metadata-artifact status="no" details="" size="2459" time="0" location="/home/amr/.ivy2/cache/xmlenc/xmlenc/ivy-0.52.xml" searched="false" origin-is-local="false" origin-location="https://repo1.maven.org/maven2/xmlenc/xmlenc/0.52/xmlenc-0.52.pom"/>
				<caller organisation="org.apache.hadoop" name="hadoop-common" conf="default, compile, runtime, master" rev="0.52" rev-constraint-default="0.52" rev-constraint-dynamic="0.52" callerrev="2.7.3"/>
				<caller organisation="org.apache.hadoop" name="hadoop-hdfs" conf="default, compile, runtime, master" rev="0.52" rev-constraint-default="0.52" rev-constraint-dynamic="0.52" callerrev="2.7.3"/>
				<artifacts>
					<artifact name="xmlenc" type="jar" ext="jar" status="no" details="" size="15010" time="0" location="/home/amr/.ivy2/cache/xmlenc/xmlenc/jars/xmlenc-0.52.jar">
						<origin-location is-local="false" location="https://repo1.maven.org/maven2/xmlenc/xmlenc/0.52/xmlenc-0.52.jar"/>
					</artifact>
				</artifacts>
			</revision>
		</module>
		<module organisation="commons-cli" name="commons-cli">
			<revision name="1.2" status="release" pubdate="20090319220832" resolver="sbt-chain" artresolver="sbt-chain" homepage="http://commons.apache.org/cli/" downloaded="false" searched="false" default="false" conf="compile, runtime(*), master(compile), runtime, compile(*), master" position="4">
				<license name="The Apache Software License, Version 2.0" url="http://www.apache.org/licenses/LICENSE-2.0.txt"/>
				<metadata-artifact status="no" details="" size="4697" time="0" location="/home/amr/.ivy2/cache/commons-cli/commons-cli/ivy-1.2.xml" searched="false" origin-is-local="false" origin-location="https://repo1.maven.org/maven2/commons-cli/commons-cli/1.2/commons-cli-1.2.pom"/>
				<caller organisation="org.apache.hadoop" name="hadoop-yarn-common" conf="compile, runtime" rev="1.2" rev-constraint-default="1.2" rev-constraint-dynamic="1.2" callerrev="2.6.5"/>
				<caller organisation="org.apache.hadoop" name="hadoop-common" conf="default, compile, runtime, master" rev="1.2" rev-constraint-default="1.2" rev-constraint-dynamic="1.2" callerrev="2.7.3"/>
				<caller organisation="org.apache.hadoop" name="hadoop-hdfs" conf="default, compile, runtime, master" rev="1.2" rev-constraint-default="1.2" rev-constraint-dynamic="1.2" callerrev="2.7.3"/>
				<caller organisation="org.apache.hadoop" name="hadoop-yarn-client" conf="compile, runtime" rev="1.2" rev-constraint-default="1.2" rev-constraint-dynamic="1.2" callerrev="2.6.5"/>
				<artifacts>
					<artifact name="commons-cli" type="jar" ext="jar" status="no" details="" size="41123" time="0" location="/home/amr/.ivy2/cache/commons-cli/commons-cli/jars/commons-cli-1.2.jar">
						<origin-location is-local="false" location="https://repo1.maven.org/maven2/commons-cli/commons-cli/1.2/commons-cli-1.2.jar"/>
					</artifact>
				</artifacts>
			</revision>
		</module>
		<module organisation="com.google.guava" name="guava">
			<revision name="11.0.2" status="release" pubdate="20120222160217" resolver="sbt-chain" artresolver="sbt-chain" homepage="" downloaded="false" searched="false" default="false" conf="compile, runtime(*), master(compile), runtime, compile(*), master" position="3">
				<license name="The Apache Software License, Version 2.0" url="http://www.apache.org/licenses/LICENSE-2.0.txt"/>
				<metadata-artifact status="no" details="" size="4094" time="0" location="/home/amr/.ivy2/cache/com.google.guava/guava/ivy-11.0.2.xml" searched="false" origin-is-local="false" origin-location="https://repo1.maven.org/maven2/com/google/guava/guava/11.0.2/guava-11.0.2.pom"/>
				<caller organisation="org.apache.hadoop" name="hadoop-yarn-server-common" conf="compile, runtime" rev="11.0.2" rev-constraint-default="11.0.2" rev-constraint-dynamic="11.0.2" callerrev="2.6.5"/>
				<caller organisation="org.apache.curator" name="curator-recipes" conf="compile, runtime" rev="16.0.1" rev-constraint-default="16.0.1" rev-constraint-dynamic="16.0.1" callerrev="2.7.1"/>
				<caller organisation="org.apache.curator" name="curator-client" conf="compile, runtime" rev="16.0.1" rev-constraint-default="16.0.1" rev-constraint-dynamic="16.0.1" callerrev="2.7.1"/>
				<caller organisation="org.apache.hadoop" name="hadoop-yarn-server-nodemanager" conf="compile, runtime" rev="11.0.2" rev-constraint-default="11.0.2" rev-constraint-dynamic="11.0.2" callerrev="2.6.5"/>
				<caller organisation="org.apache.hadoop" name="hadoop-yarn-common" conf="compile, runtime" rev="11.0.2" rev-constraint-default="11.0.2" rev-constraint-dynamic="11.0.2" callerrev="2.6.5"/>
				<caller organisation="org.apache.hadoop" name="hadoop-common" conf="default, compile, runtime, master" rev="11.0.2" rev-constraint-default="11.0.2" rev-constraint-dynamic="11.0.2" callerrev="2.7.3"/>
				<caller organisation="org.apache.curator" name="curator-framework" conf="compile, runtime" rev="16.0.1" rev-constraint-default="16.0.1" rev-constraint-dynamic="16.0.1" callerrev="2.7.1"/>
				<caller organisation="org.apache.hadoop" name="hadoop-hdfs" conf="default, compile, runtime, master" rev="11.0.2" rev-constraint-default="11.0.2" rev-constraint-dynamic="11.0.2" callerrev="2.7.3"/>
				<caller organisation="org.apache.hadoop" name="hadoop-yarn-api" conf="compile, runtime" rev="11.0.2" rev-constraint-default="11.0.2" rev-constraint-dynamic="11.0.2" callerrev="2.6.5"/>
				<caller organisation="org.apache.hadoop" name="hadoop-yarn-client" conf="compile, runtime" rev="11.0.2" rev-constraint-default="11.0.2" rev-constraint-dynamic="11.0.2" callerrev="2.6.5"/>
				<artifacts>
					<artifact name="guava" type="jar" ext="jar" status="no" details="" size="1648200" time="0" location="/home/amr/.ivy2/cache/com.google.guava/guava/jars/guava-11.0.2.jar">
						<origin-location is-local="false" location="https://repo1.maven.org/maven2/com/google/guava/guava/11.0.2/guava-11.0.2.jar"/>
					</artifact>
				</artifacts>
			</revision>
			<revision name="16.0.1" evicted="latest-revision" evicted-reason="" downloaded="false" searched="false" conf="compile, runtime(*), master(compile), runtime, compile(*), master" position="-1">
				<evicted-by rev="11.0.2"/>
				<caller organisation="org.apache.curator" name="curator-recipes" conf="compile, runtime" rev="16.0.1" rev-constraint-default="16.0.1" rev-constraint-dynamic="16.0.1" callerrev="2.7.1"/>
				<caller organisation="org.apache.curator" name="curator-client" conf="compile, runtime" rev="16.0.1" rev-constraint-default="16.0.1" rev-constraint-dynamic="16.0.1" callerrev="2.7.1"/>
				<caller organisation="org.apache.curator" name="curator-framework" conf="compile, runtime" rev="16.0.1" rev-constraint-default="16.0.1" rev-constraint-dynamic="16.0.1" callerrev="2.7.1"/>
				<artifacts>
				</artifacts>
			</revision>
		</module>
		<module organisation="org.apache.hadoop" name="hadoop-annotations">
			<revision name="2.7.3" status="release" pubdate="20160818025925" resolver="sbt-chain" artresolver="sbt-chain" homepage="" downloaded="false" searched="false" default="false" conf="compile, runtime(*), master(compile), runtime, compile(*), master" position="2">
				<license name="Apache License, Version 2.0" url="http://www.apache.org/licenses/LICENSE-2.0.txt"/>
				<metadata-artifact status="no" details="" size="31873" time="0" location="/home/amr/.ivy2/cache/org.apache.hadoop/hadoop-annotations/ivy-2.7.3.xml" searched="false" origin-is-local="false" origin-location="https://repo1.maven.org/maven2/org/apache/hadoop/hadoop-annotations/2.7.3/hadoop-annotations-2.7.3.pom"/>
				<caller organisation="org.apache.hadoop" name="hadoop-client" conf="compile, runtime" rev="2.6.5" rev-constraint-default="2.6.5" rev-constraint-dynamic="2.6.5" callerrev="2.6.5"/>
				<caller organisation="org.apache.hadoop" name="hadoop-common" conf="default, compile, runtime, master" rev="2.7.3" rev-constraint-default="2.7.3" rev-constraint-dynamic="2.7.3" callerrev="2.7.3"/>
				<artifacts>
					<artifact name="hadoop-annotations" type="jar" ext="jar" status="no" details="" size="40863" time="0" location="/home/amr/.ivy2/cache/org.apache.hadoop/hadoop-annotations/jars/hadoop-annotations-2.7.3.jar">
						<origin-location is-local="false" location="https://repo1.maven.org/maven2/org/apache/hadoop/hadoop-annotations/2.7.3/hadoop-annotations-2.7.3.jar"/>
					</artifact>
				</artifacts>
			</revision>
			<revision name="2.6.5" evicted="latest-revision" evicted-reason="" downloaded="false" searched="false" conf="compile, runtime(*), master(compile), runtime, compile(*), master" position="-1">
				<evicted-by rev="2.7.3"/>
				<caller organisation="org.apache.hadoop" name="hadoop-client" conf="compile, runtime" rev="2.6.5" rev-constraint-default="2.6.5" rev-constraint-dynamic="2.6.5" callerrev="2.6.5"/>
				<artifacts>
				</artifacts>
			</revision>
		</module>
		<module organisation="org.scala-lang" name="scala-library">
			<revision name="2.11.8" status="release" pubdate="20160304172633" resolver="sbt-chain" artresolver="sbt-chain" homepage="http://www.scala-lang.org/" extra-info.apiURL="http://www.scala-lang.org/api/2.11.8/" downloaded="false" searched="false" default="false" conf="default, compile, runtime(*), master(compile), runtime, default(compile), compile(*), master" position="0">
				<license name="BSD 3-Clause" url="http://www.scala-lang.org/license.html"/>
				<metadata-artifact status="no" details="" size="2653" time="0" location="/home/amr/.ivy2/cache/org.scala-lang/scala-library/ivy-2.11.8.xml" searched="false" origin-is-local="false" origin-location="https://repo1.maven.org/maven2/org/scala-lang/scala-library/2.11.8/scala-library-2.11.8.pom"/>
				<caller organisation="untitled1" name="untitled1_2.11" conf="compile" rev="2.11.8" rev-constraint-default="2.11.8" rev-constraint-dynamic="2.11.8" callerrev="1.0"/>
				<caller organisation="org.scalanlp" name="breeze-macros_2.11" conf="compile, runtime" rev="2.11.8" rev-constraint-default="2.11.8" rev-constraint-dynamic="2.11.8" callerrev="0.13.1"/>
				<caller organisation="org.apache.spark" name="spark-streaming_2.11" conf="compile, runtime" rev="2.11.8" rev-constraint-default="2.11.8" rev-constraint-dynamic="2.11.8" callerrev="2.2.0"/>
				<caller organisation="org.json4s" name="json4s-jackson_2.11" conf="compile, runtime" rev="2.11.8" rev-constraint-default="2.11.8" rev-constraint-dynamic="2.11.8" callerrev="3.2.11"/>
				<caller organisation="org.scala-lang" name="scala-compiler" conf="compile, runtime" rev="2.11.8" rev-constraint-default="2.11.8" rev-constraint-dynamic="2.11.8" callerrev="2.11.8"/>
				<caller organisation="org.spire-math" name="spire-macros_2.11" conf="compile, runtime" rev="2.11.8" rev-constraint-default="2.11.8" rev-constraint-dynamic="2.11.8" callerrev="0.13.0"/>
				<caller organisation="org.scalanlp" name="breeze_2.11" conf="compile, runtime" rev="2.11.8" rev-constraint-default="2.11.8" rev-constraint-dynamic="2.11.8" callerrev="0.13.1"/>
[truncated: 3,528 more chars]
