# Supplementary material for: A hybrid multi-objective whale optimization algorithm for analyzing microarray data based on Apache Spark
Source: PeerJ Comput Sci. 2021 Mar 25;7:e416. doi: 10.7717/peerj-cs.416 (PMC8022636; doi:10.7717/peerj-cs.416)
Supplement: Supplemental Information 1 [file peerj-cs-07-416-s001.gz › MOWOATS Code Scala 13 May/target/scala-2.11/resolution-cache/reports/ivy-report.css]

/*
 *  Licensed to the Apache Software Foundation (ASF) under one or more
 *  contributor license agreements.  See the NOTICE file distributed with
 *  this work for additional information regarding copyright ownership.
 *  The ASF licenses this file to You under the Apache License, Version 2.0
 *  (the "License"); you may not use this file except in compliance with
 *  the License.  You may obtain a copy of the License at
 *
 *      http://www.apache.org/licenses/LICENSE-2.0
 *
 *  Unless required by applicable law or agreed to in writing, software
 *  distributed under the License is distributed on an "AS IS" BASIS,
 *  WITHOUT WARRANTIES OR CONDITIONS OF ANY KIND, either express or implied.
 *  See the License for the specific language governing permissions and
 *  limitations under the License.
 *
 */
 
body {
	font-family:"Trebuchet MS",Verdana,Geneva,Arial,Helvetica,sans-serif;
	font-size:small; 
}

div#logo {
    float: right; 
    padding-left: 10px; 
    padding-bottom: 10px; 
    background: white;
    text-align: center;
}

#logo img {
	border: 0;
}

div#date {
	font-style:     italic;
	padding-left:	60px;
    padding-bottom: 40px; 
}


h1 {
    margin-bottom:2px;
    
	border-color:#7A9437;
	border-style:solid;
	border-width:0 0 3px 0;
}

span#module {
	color:#7A9437;
	text-decoration:none;
}

span#organisation {
	color:black;
	text-decoration:none;
}

#confmenu {
	color: #000;
	border-bottom: 2px solid black;
	margin: 12px 0px 0px 0px;
	padding: 0px;
	z-index: 1;
	padding-left: 10px 
}

#confmenu li {
	display: inline;
	overflow: hidden;
	list-style-type: none; 
}

#confmenu a, a.active {
	color: #DEDECF;
	background: #898B5E;
	font: bold 1em "Trebuchet MS", Arial, sans-serif;
	border: 2px solid black;
	padding: 2px 5px 0px 5px;
	text-decoration: none; 
}

/*
background: #ABAD85 #CED4BD
background: #DEE4CD
 */

#confmenu a.active {
	color: #7A9437;
	background: #DEE4CD;
	border-bottom: 3px solid #DEE4CD;
}

#confmenu a:hover {
	color: #fff;
	background: #ADC09F; 
}

#confmenu a:visited {
	color: #DEDECF; 
}

#confmenu a.active:visited {
	color: #7A9437; 
}

#confmenu a.active:hover {
	background: #DEE4CD;
	color: #DEDECF; 
}

#content {
	background: #DEE4CD;
	padding: 20px;
	border: 2px solid black;
	border-top: none;
	z-index: 2;	
}

#content a {
	text-decoration: none;
	color: #E8E9BE; 
}

#content a:hover { 
  background: #898B5E; 
}


h2 {
    margin-bottom:2px;
    font-size:medium;
    
    border-color:#7A9437;
    border-style:solid;
    border-width:0 0 2px 0;
}

h3 {
    margin-top:30px;
    margin-bottom:2px;
    padding: 5 5 5 0;
    font-size: 24px;
    border-style:solid;
    border-width:0 0 2px 0;
}

h4 {
    margin-bottom:2px;
    margin-top:2px;
    font-size:medium;
    
    border-color:#7A9437;
    border-style:dashed;
    border-width:0 0 1px 0;
}

h5 {
    margin-bottom:2px;
    margin-top:2px;
    margin-left:20px;
    font-size:medium;
}

span.resolved {
	padding-left: 15px;
	font-weight: 500;
	font-size: small;
}


#content table  {
	border-collapse:collapse;
	width:90%;
	margin:auto;
	margin-top: 5px;
}
#content thead {
	background-color:#CED4BD;
	border:1px solid #7A9437;
}
#content tbody {
	border-collapse:collapse;
	background-color:#FFFFFF;
	border:1px solid #7A9437;
}

#content th {
	font-family:monospace;
	border:1px solid #7A9437;
	padding:5px;
}

#content td {
	border:1px dotted #7A9437;
	padding:0 3 0 3;
}

#content table a {
	color:#7A9437;
	text-decoration:none;
}

#content table a:hover {
	background-color:#CED4BD;
	color:#7A9437;
}


table.deps  {
	border-collapse:collapse;
	width:90%;
	margin:auto;
	margin-top: 5px;
}

table.deps thead {
	background-color:#CED4BD;
	border:1px solid #7A9437;
}
table.deps tbody {
	border-collapse:collapse;
	background-color:#FFFFFF;
	border:1px solid #7A9437;
}

table.deps th {
	font-family:monospace;
	border:1px solid #7A9437;
	padding:2;
}

table.deps td {
	border:1px dotted #7A9437;
	padding:0 3 0 3;
}


table.header  {
	border:0;
	width:90%;
	margin:auto;
	margin-top: 5px;
}

table.header thead {
	border:0;
}
table.header tbody {
	border:0;
}
table.header tr {
	padding:0px;
	border:0;
}
table.header td {
	padding:0 3 0 3;
	border:0;
}

td.title {
    width:150px;
    margin-right:15px;

	font-size:small;
	font-weight:700;
}

td.title:first-letter {
	color:#7A9437;
	background-color:transparent;
}
