# Supplementary material for: A hybrid multi-objective whale optimization algorithm for analyzing microarray data based on Apache Spark
Source: PeerJ Comput Sci. 2021 Mar 25;7:e416. doi: 10.7717/peerj-cs.416 (PMC8022636; doi:10.7717/peerj-cs.416)
Supplement: Supplemental Information 1 [file peerj-cs-07-416-s001.gz › MOWOATS Code Scala 13 May/project/target/streams/runtime/internalDependencyClasspath/$global/streams/export]

/home/amr/Downloads/MOWOATS Code Scala 13 May/project/target/scala-2.10/sbt-0.13/classes
