# Supplementary material for: A hybrid multi-objective whale optimization algorithm for analyzing microarray data based on Apache Spark
Source: PeerJ Comput Sci. 2021 Mar 25;7:e416. doi: 10.7717/peerj-cs.416 (PMC8022636; doi:10.7717/peerj-cs.416)
Supplement: Supplemental Information 1 [file peerj-cs-07-416-s001.gz › MOWOATS Code Scala 13 May/project/target/streams/$global/update/$global/streams/out]

[info] Updating {file:/home/amr/Downloads/MOWOATS%20Code%20Scala%2013%20May/project/}mowoats-code-scala-13-may-build...
[debug] :: resolving dependencies :: default#mowoats-code-scala-13-may-build;0.1-SNAPSHOT
[debug] 	confs: [compile, runtime, test, provided, optional, compile-internal, runtime-internal, test-internal, plugin, sources, docs, pom, scala-tool]
[debug] 	validate = true
[debug] 	refresh = false
[debug] resolving dependencies for configuration 'compile'
[debug] == resolving dependencies for default#mowoats-code-scala-13-may-build;0.1-SNAPSHOT [compile]
[debug] resolving dependencies for configuration 'runtime'
[debug] == resolving dependencies for default#mowoats-code-scala-13-may-build;0.1-SNAPSHOT [runtime]
[debug] == resolving dependencies for default#mowoats-code-scala-13-may-build;0.1-SNAPSHOT [compile]
[debug] resolving dependencies for configuration 'test'
[debug] == resolving dependencies for default#mowoats-code-scala-13-may-build;0.1-SNAPSHOT [test]
[debug] == resolving dependencies for default#mowoats-code-scala-13-may-build;0.1-SNAPSHOT [runtime]
[debug] == resolving dependencies for default#mowoats-code-scala-13-may-build;0.1-SNAPSHOT [compile]
[debug] resolving dependencies for configuration 'provided'
[debug] == resolving dependencies for default#mowoats-code-scala-13-may-build;0.1-SNAPSHOT [provided]
[debug] == resolving dependencies default#mowoats-code-scala-13-may-build;0.1-SNAPSHOT->org.scala-lang#scala-library;2.10.6 [provided->default(compile)]
[debug] dependency descriptor has been mediated: dependency: org.scala-lang#scala-compiler;2.10.6 {scala-tool=[default, optional(default)]} => dependency: org.scala-lang#scala-compiler;2.10.6 {scala-tool=[default, optional(default)]}
[debug] dependency descriptor has been mediated: MergedDescriptors(dependency: org.scala-lang#scala-library;2.10.6 {scala-tool=[default, optional(default)]},dependency: org.scala-lang#scala-library;2.10.6 {provided=[default(compile)]}) => dependency: org.scala-lang#scala-library;2.10.6 {scala-tool=[default, optional(default)], provided=[default(compile)]}
[info] Resolving org.scala-lang#scala-library;2.10.6 ...
[debug] sbt-chain: Checking cache for: dependency: org.scala-lang#scala-library;2.10.6 {scala-tool=[default, optional(default)], provided=[default(compile)]}
[debug] sbt-chain: module revision found in cache: org.scala-lang#scala-library;2.10.6
[debug] 	found org.scala-lang#scala-library;2.10.6 in sbt-chain
[debug] 	[2.10.6] org.scala-lang#scala-library;2.10.6
[debug] == resolving dependencies default#mowoats-code-scala-13-may-build;0.1-SNAPSHOT->org.scala-lang#scala-library;2.10.6 [provided->runtime]
[debug] == resolving dependencies default#mowoats-code-scala-13-may-build;0.1-SNAPSHOT->org.scala-lang#scala-library;2.10.6 [provided->compile]
[debug] == resolving dependencies default#mowoats-code-scala-13-may-build;0.1-SNAPSHOT->org.scala-lang#scala-library;2.10.6 [provided->master]
[debug] == resolving dependencies default#mowoats-code-scala-13-may-build;0.1-SNAPSHOT->org.scala-sbt#sbt;0.13.16 [provided->default(compile)]
[debug] dependency descriptor has been mediated: dependency: org.scala-lang#scala-compiler;2.10.6 {scala-tool=[default, optional(default)]} => dependency: org.scala-lang#scala-compiler;2.10.6 {scala-tool=[default, optional(default)]}
[debug] dependency descriptor has been mediated: MergedDescriptors(dependency: org.scala-lang#scala-library;2.10.6 {scala-tool=[default, optional(default)]},dependency: org.scala-lang#scala-library;2.10.6 {provided=[default(compile)]}) => dependency: org.scala-lang#scala-library;2.10.6 {scala-tool=[default, optional(default)], provided=[default(compile)]}
[info] Resolving org.scala-sbt#sbt;0.13.16 ...
[debug] sbt-chain: Checking cache for: dependency: org.scala-sbt#sbt;0.13.16 {provided=[default(compile)]}
[debug] sbt-chain: module revision found in cache: org.scala-sbt#sbt;0.13.16
[debug] 	found org.scala-sbt#sbt;0.13.16 in sbt-chain
[debug] dependency descriptor has been mediated: dependency: org.scala-lang#scala-library;2.10.6 {compile=[default(compile)]} => dependency: org.scala-lang#scala-library;2.10.6 {compile=[default(compile)]}
[debug] == resolving dependencies org.scala-sbt#sbt;0.13.16->org.scala-lang#scala-library;2.10.6 [compile->default(compile)]
[debug] dependency descriptor has been mediated: dependency: org.scala-lang#scala-library;2.10.6 {compile=[default(compile)]} => dependency: org.scala-lang#scala-library;2.10.6 {compile=[default(compile)]}
[debug] dependency descriptor has been mediated: dependency: org.scala-lang#scala-library;2.10.6 {compile=[default(compile)]} => dependency: org.scala-lang#scala-library;2.10.6 {compile=[default(compile)]}
[debug] == resolving dependencies org.scala-sbt#sbt;0.13.16->org.scala-lang#scala-library;2.10.6 [compile->runtime]
[debug] == resolving dependencies org.scala-sbt#sbt;0.13.16->org.scala-lang#scala-library;2.10.6 [compile->compile]
[debug] == resolving dependencies org.scala-sbt#sbt;0.13.16->org.scala-lang#scala-library;2.10.6 [compile->master]
[debug] == resolving dependencies org.scala-sbt#sbt;0.13.16->org.scala-sbt#main;0.13.16 [compile->default(compile)]
[debug] dependency descriptor has been mediated: dependency: org.scala-lang#scala-library;2.10.6 {compile=[default(compile)]} => dependency: org.scala-lang#scala-library;2.10.6 {compile=[default(compile)]}
[debug] dependency descriptor has been mediated: dependency: org.scala-lang#scala-library;2.10.6 {compile=[default(compile)]} => dependency: org.scala-lang#scala-library;2.10.6 {compile=[default(compile)]}
[debug] dependency descriptor has been mediated: dependency: org.scala-lang#scala-compiler;2.10.6 {scala-tool=[default, optional(default)]} => dependency: org.scala-lang#scala-compiler;2.10.6 {scala-tool=[default, optional(default)]}
[debug] dependency descriptor has been mediated: MergedDescriptors(dependency: org.scala-lang#scala-library;2.10.6 {scala-tool=[default, optional(default)]},dependency: org.scala-lang#scala-library;2.10.6 {provided=[default(compile)]}) => dependency: org.scala-lang#scala-library;2.10.6 {scala-tool=[default, optional(default)], provided=[default(compile)]}
[info] Resolving org.scala-sbt#main;0.13.16 ...
[debug] sbt-chain: Checking cache for: dependency: org.scala-sbt#main;0.13.16 {compile=[default(compile)]}
[debug] sbt-chain: module revision found in cache: org.scala-sbt#main;0.13.16
[debug] 	found org.scala-sbt#main;0.13.16 in sbt-chain
[debug] dependency descriptor has been mediated: dependency: org.scala-lang#scala-library;2.10.6 {compile=[default(compile)]} => dependency: org.scala-lang#scala-library;2.10.6 {compile=[default(compile)]}
[debug] == resolving dependencies org.scala-sbt#main;0.13.16->org.scala-lang#scala-library;2.10.6 [compile->default(compile)]
[debug] dependency descriptor has been mediated: dependency: org.scala-lang#scala-library;2.10.6 {compile=[default(compile)]} => dependency: org.scala-lang#scala-library;2.10.6 {compile=[default(compile)]}
[debug] dependency descriptor has been mediated: dependency: org.scala-lang#scala-library;2.10.6 {compile=[default(compile)]} => dependency: org.scala-lang#scala-library;2.10.6 {compile=[default(compile)]}
[debug] == resolving dependencies org.scala-sbt#main;0.13.16->org.scala-lang#scala-library;2.10.6 [compile->runtime]
[debug] == resolving dependencies org.scala-sbt#main;0.13.16->org.scala-lang#scala-library;2.10.6 [compile->compile]
[debug] == resolving dependencies org.scala-sbt#main;0.13.16->org.scala-lang#scala-library;2.10.6 [compile->master]
[debug] == resolving dependencies org.scala-sbt#main;0.13.16->org.scala-sbt#actions;0.13.16 [compile->default(compile)]
[debug] dependency descriptor has been mediated: dependency: org.scala-lang#scala-library;2.10.6 {compile=[default(compile)]} => dependency: org.scala-lang#scala-library;2.10.6 {compile=[default(compile)]}
[debug] dependency descriptor has been mediated: dependency: org.scala-lang#scala-library;2.10.6 {compile=[default(compile)]} => dependency: org.scala-lang#scala-library;2.10.6 {compile=[default(compile)]}
[debug] dependency descriptor has been mediated: dependency: org.scala-lang#scala-library;2.10.6 {compile=[default(compile)]} => dependency: org.scala-lang#scala-library;2.10.6 {compile=[default(compile)]}
[debug] dependency descriptor has been mediated: dependency: org.scala-lang#scala-library;2.10.6 {compile=[default(compile)]} => dependency: org.scala-lang#scala-library;2.10.6 {compile=[default(compile)]}
[debug] dependency descriptor has been mediated: dependency: org.scala-lang#scala-compiler;2.10.6 {scala-tool=[default, optional(default)]} => dependency: org.scala-lang#scala-compiler;2.10.6 {scala-tool=[default, optional(default)]}
[debug] dependency descriptor has been mediated: MergedDescriptors(dependency: org.scala-lang#scala-library;2.10.6 {scala-tool=[default, optional(default)]},dependency: org.scala-lang#scala-library;2.10.6 {provided=[default(compile)]}) => dependency: org.scala-lang#scala-library;2.10.6 {scala-tool=[default, optional(default)], provided=[default(compile)]}
[info] Resolving org.scala-sbt#actions;0.13.16 ...
[debug] sbt-chain: Checking cache for: dependency: org.scala-sbt#actions;0.13.16 {compile=[default(compile)]}
[debug] sbt-chain: module revision found in cache: org.scala-sbt#actions;0.13.16
[debug] 	found org.scala-sbt#actions;0.13.16 in sbt-chain
[debug] dependency descriptor has been mediated: dependency: org.scala-lang#scala-library;2.10.6 {compile=[default(compile)]} => dependency: org.scala-lang#scala-library;2.10.6 {compile=[default(compile)]}
[debug] == resolving dependencies org.scala-sbt#actions;0.13.16->org.scala-lang#scala-library;2.10.6 [compile->default(compile)]
[debug] dependency descriptor has been mediated: dependency: org.scala-lang#scala-library;2.10.6 {compile=[default(compile)]} => dependency: org.scala-lang#scala-library;2.10.6 {compile=[default(compile)]}
[debug] dependency descriptor has been mediated: dependency: org.scala-lang#scala-library;2.10.6 {compile=[default(compile)]} => dependency: org.scala-lang#scala-library;2.10.6 {compile=[default(compile)]}
[debug] == resolving dependencies org.scala-sbt#actions;0.13.16->org.scala-lang#scala-library;2.10.6 [compile->runtime]
[debug] == resolving dependencies org.scala-sbt#actions;0.13.16->org.scala-lang#scala-library;2.10.6 [compile->compile]
[debug] == resolving dependencies org.scala-sbt#actions;0.13.16->org.scala-lang#scala-library;2.10.6 [compile->master]
[debug] == resolving dependencies org.scala-sbt#actions;0.13.16->org.scala-sbt#classpath;0.13.16 [compile->default(compile)]
[debug] dependency descriptor has been mediated: dependency: org.scala-lang#scala-library;2.10.6 {compile=[default(compile)]} => dependency: org.scala-lang#scala-library;2.10.6 {compile=[default(compile)]}
[debug] dependency descriptor has been mediated: dependency: org.scala-lang#scala-library;2.10.6 {compile=[default(compile)]} => dependency: org.scala-lang#scala-library;2.10.6 {compile=[default(compile)]}
[debug] dependency descriptor has been mediated: dependency: org.scala-lang#scala-library;2.10.6 {compile=[default(compile)]} => dependency: org.scala-lang#scala-library;2.10.6 {compile=[default(compile)]}
[debug] dependency descriptor has been mediated: dependency: org.scala-lang#scala-library;2.10.6 {compile=[default(compile)]} => dependency: org.scala-lang#scala-library;2.10.6 {compile=[default(compile)]}
[debug] dependency descriptor has been mediated: dependency: org.scala-lang#scala-library;2.10.6 {compile=[default(compile)]} => dependency: org.scala-lang#scala-library;2.10.6 {compile=[default(compile)]}
[debug] dependency descriptor has been mediated: dependency: org.scala-lang#scala-library;2.10.6 {compile=[default(compile)]} => dependency: org.scala-lang#scala-library;2.10.6 {compile=[default(compile)]}
[debug] dependency descriptor has been mediated: dependency: org.scala-lang#scala-compiler;2.10.6 {scala-tool=[default, optional(default)]} => dependency: org.scala-lang#scala-compiler;2.10.6 {scala-tool=[default, optional(default)]}
[debug] dependency descriptor has been mediated: MergedDescriptors(dependency: org.scala-lang#scala-library;2.10.6 {scala-tool=[default, optional(default)]},dependency: org.scala-lang#scala-library;2.10.6 {provided=[default(compile)]}) => dependency: org.scala-lang#scala-library;2.10.6 {scala-tool=[default, optional(default)], provided=[default(compile)]}
[info] Resolving org.scala-sbt#classpath;0.13.16 ...
[debug] sbt-chain: Checking cache for: dependency: org.scala-sbt#classpath;0.13.16 {compile=[default(compile)]}
[debug] sbt-chain: module revision found in cache: org.scala-sbt#classpath;0.13.16
[debug] 	found org.scala-sbt#classpath;0.13.16 in sbt-chain
[debug] dependency descriptor has been mediated: dependency: org.scala-lang#scala-compiler;2.10.6 {compile=[default(compile)]} => dependency: org.scala-lang#scala-compiler;2.10.6 {compile=[default(compile)]}
[debug] dependency descriptor has been mediated: dependency: org.scala-lang#scala-library;2.10.6 {compile=[default(compile)]} => dependency: org.scala-lang#scala-library;2.10.6 {compile=[default(compile)]}
[debug] == resolving dependencies org.scala-sbt#classpath;0.13.16->org.scala-lang#scala-compiler;2.10.6 [compile->default(compile)]
[debug] dependency descriptor has been mediated: dependency: org.scala-lang#scala-compiler;2.10.6 {compile=[default(compile)]} => dependency: org.scala-lang#scala-compiler;2.10.6 {compile=[default(compile)]}
[debug] dependency descriptor has been mediated: dependency: org.scala-lang#scala-library;2.10.6 {compile=[default(compile)]} => dependency: org.scala-lang#scala-library;2.10.6 {compile=[default(compile)]}
[debug] dependency descriptor has been mediated: dependency: org.scala-lang#scala-compiler;2.10.6 {compile=[default(compile)]} => dependency: org.scala-lang#scala-compiler;2.10.6 {compile=[default(compile)]}
[debug] dependency descriptor has been mediated: dependency: org.scala-lang#scala-library;2.10.6 {compile=[default(compile)]} => dependency: org.scala-lang#scala-library;2.10.6 {compile=[default(compile)]}
[debug] dependency descriptor has been mediated: dependency: org.scala-lang#scala-library;2.10.6 {compile=[default(compile)]} => dependency: org.scala-lang#scala-library;2.10.6 {compile=[default(compile)]}
[debug] dependency descriptor has been mediated: dependency: org.scala-lang#scala-library;2.10.6 {compile=[default(compile)]} => dependency: org.scala-lang#scala-library;2.10.6 {compile=[default(compile)]}
[debug] dependency descriptor has been mediated: dependency: org.scala-lang#scala-library;2.10.6 {compile=[default(compile)]} => dependency: org.scala-lang#scala-library;2.10.6 {compile=[default(compile)]}
[debug] dependency descriptor has been mediated: dependency: org.scala-lang#scala-library;2.10.6 {compile=[default(compile)]} => dependency: org.scala-lang#scala-library;2.10.6 {compile=[default(compile)]}
[debug] dependency descriptor has been mediated: dependency: org.scala-lang#scala-library;2.10.6 {compile=[default(compile)]} => dependency: org.scala-lang#scala-library;2.10.6 {compile=[default(compile)]}
[debug] dependency descriptor has been mediated: dependency: org.scala-lang#scala-library;2.10.6 {compile=[default(compile)]} => dependency: org.scala-lang#scala-library;2.10.6 {compile=[default(compile)]}
[debug] dependency descriptor has been mediated: dependency: org.scala-lang#scala-compiler;2.10.6 {scala-tool=[default, optional(default)]} => dependency: org.scala-lang#scala-compiler;2.10.6 {scala-tool=[default, optional(default)]}
[debug] dependency descriptor has been mediated: MergedDescriptors(dependency: org.scala-lang#scala-library;2.10.6 {scala-tool=[default, optional(default)]},dependency: org.scala-lang#scala-library;2.10.6 {provided=[default(compile)]}) => dependency: org.scala-lang#scala-library;2.10.6 {scala-tool=[default, optional(default)], provided=[default(compile)]}
[info] Resolving org.scala-lang#scala-compiler;2.10.6 ...
[debug] sbt-chain: Checking cache for: dependency: org.scala-lang#scala-compiler;2.10.6 {compile=[default(compile)]}
[debug] sbt-chain: module revision found in cache: org.scala-lang#scala-compiler;2.10.6
[debug] 	found org.scala-lang#scala-compiler;2.10.6 in sbt-chain
[debug] == resolving dependencies org.scala-sbt#classpath;0.13.16->org.scala-lang#scala-compiler;2.10.6 [compile->runtime]
[debug] == resolving dependencies org.scala-sbt#classpath;0.13.16->org.scala-lang#scala-compiler;2.10.6 [compile->compile]
[debug] dependency descriptor has been mediated: dependency: org.scala-lang#scala-library;2.10.6 {compile=[compile(*), master(*)], runtime=[runtime(*)]} => dependency: org.scala-lang#scala-library;2.10.6 {compile=[compile(*), master(*)], runtime=[runtime(*)]}
[debug] dependency descriptor has been mediated: dependency: org.scala-lang#scala-reflect;2.10.6 {compile=[compile(*), master(*)], runtime=[runtime(*)]} => dependency: org.scala-lang#scala-reflect;2.10.6 {compile=[compile(*), master(*)], runtime=[runtime(*)]}
[debug] dependency descriptor has been mediated: dependency: org.scala-lang#jline;2.10.6 {optional=[compile(*), master(*)]} => dependency: org.scala-lang#jline;2.10.6 {optional=[compile(*), master(*)]}
[debug] == resolving dependencies org.scala-lang#scala-compiler;2.10.6->org.scala-lang#scala-library;2.10.6 [compile->master(*)]
[debug] dependency descriptor has been mediated: dependency: org.scala-lang#scala-library;2.10.6 {compile=[compile(*), master(*)], runtime=[runtime(*)]} => dependency: org.scala-lang#scala-library;2.10.6 {compile=[compile(*), master(*)], runtime=[runtime(*)]}
[debug] dependency descriptor has been mediated: dependency: org.scala-lang#scala-reflect;2.10.6 {compile=[compile(*), master(*)], runtime=[runtime(*)]} => dependency: org.scala-lang#scala-reflect;2.10.6 {compile=[compile(*), master(*)], runtime=[runtime(*)]}
[debug] dependency descriptor has been mediated: dependency: org.scala-lang#jline;2.10.6 {optional=[compile(*), master(*)]} => dependency: org.scala-lang#jline;2.10.6 {optional=[compile(*), master(*)]}
[debug] dependency descriptor has been mediated: dependency: org.scala-lang#scala-library;2.10.6 {compile=[compile(*), master(*)], runtime=[runtime(*)]} => dependency: org.scala-lang#scala-library;2.10.6 {compile=[compile(*), master(*)], runtime=[runtime(*)]}
[debug] dependency descriptor has been mediated: dependency: org.scala-lang#scala-reflect;2.10.6 {compile=[compile(*), master(*)], runtime=[runtime(*)]} => dependency: org.scala-lang#scala-reflect;2.10.6 {compile=[compile(*), master(*)], runtime=[runtime(*)]}
[debug] dependency descriptor has been mediated: dependency: org.scala-lang#jline;2.10.6 {optional=[compile(*), master(*)]} => dependency: org.scala-lang#jline;2.10.6 {optional=[compile(*), master(*)]}
[debug] dependency descriptor has been mediated: dependency: org.scala-lang#scala-library;2.10.6 {compile=[compile(*), master(*)], runtime=[runtime(*)]} => dependency: org.scala-lang#scala-library;2.10.6 {compile=[compile(*), master(*)], runtime=[runtime(*)]}
[debug] dependency descriptor has been mediated: dependency: org.scala-lang#scala-reflect;2.10.6 {compile=[compile(*), master(*)], runtime=[runtime(*)]} => dependency: org.scala-lang#scala-reflect;2.10.6 {compile=[compile(*), master(*)], runtime=[runtime(*)]}
[debug] dependency descriptor has been mediated: dependency: org.scala-lang#jline;2.10.6 {optional=[compile(*), master(*)]} => dependency: org.scala-lang#jline;2.10.6 {optional=[compile(*), master(*)]}
[debug] dependency descriptor has been mediated: dependency: org.scala-lang#scala-library;2.10.6 {compile=[compile(*), master(*)], runtime=[runtime(*)]} => dependency: org.scala-lang#scala-library;2.10.6 {compile=[compile(*), master(*)], runtime=[runtime(*)]}
[debug] dependency descriptor has been mediated: dependency: org.scala-lang#scala-reflect;2.10.6 {compile=[compile(*), master(*)], runtime=[runtime(*)]} => dependency: org.scala-lang#scala-reflect;2.10.6 {compile=[compile(*), master(*)], runtime=[runtime(*)]}
[debug] dependency descriptor has been mediated: dependency: org.scala-lang#jline;2.10.6 {optional=[compile(*), master(*)]} => dependency: org.scala-lang#jline;2.10.6 {optional=[compile(*), master(*)]}
[debug] dependency descriptor has been mediated: dependency: org.scala-lang#scala-library;2.10.6 {compile=[compile(*), master(*)], runtime=[runtime(*)]} => dependency: org.scala-lang#scala-library;2.10.6 {compile=[compile(*), master(*)], runtime=[runtime(*)]}
[debug] dependency descriptor has been mediated: dependency: org.scala-lang#scala-reflect;2.10.6 {compile=[compile(*), master(*)], runtime=[runtime(*)]} => dependency: org.scala-lang#scala-reflect;2.10.6 {compile=[compile(*), master(*)], runtime=[runtime(*)]}
[debug] dependency descriptor has been mediated: dependency: org.scala-lang#jline;2.10.6 {optional=[compile(*), master(*)]} => dependency: org.scala-lang#jline;2.10.6 {optional=[compile(*), master(*)]}
[debug] dependency descriptor has been mediated: dependency: org.scala-lang#scala-compiler;2.10.6 {compile=[default(compile)]} => dependency: org.scala-lang#scala-compiler;2.10.6 {compile=[default(compile)]}
[debug] dependency descriptor has been mediated: dependency: org.scala-lang#scala-library;2.10.6 {compile=[default(compile)]} => dependency: org.scala-lang#scala-library;2.10.6 {compile=[default(compile)]}
[debug] dependency descriptor has been mediated: dependency: org.scala-lang#scala-compiler;2.10.6 {compile=[default(compile)]} => dependency: org.scala-lang#scala-compiler;2.10.6 {compile=[default(compile)]}
[debug] dependency descriptor has been mediated: dependency: org.scala-lang#scala-library;2.10.6 {compile=[default(compile)]} => dependency: org.scala-lang#scala-library;2.10.6 {compile=[default(compile)]}
[debug] == resolving dependencies org.scala-lang#scala-compiler;2.10.6->org.scala-lang#scala-library;2.10.6 [compile->compile(*)]
[debug] == resolving dependencies org.scala-lang#scala-compiler;2.10.6->org.scala-lang#scala-library;2.10.6 [compile->runtime(*)]
[debug] == resolving dependencies org.scala-lang#scala-compiler;2.10.6->org.scala-lang#scala-library;2.10.6 [compile->compile]
[debug] == resolving dependencies org.scala-lang#scala-compiler;2.10.6->org.scala-lang#scala-reflect;2.10.6 [compile->master(*)]
[debug] dependency descriptor has been mediated: dependency: org.scala-lang#scala-library;2.10.6 {compile=[compile(*), master(*)], runtime=[runtime(*)]} => dependency: org.scala-lang#scala-library;2.10.6 {compile=[compile(*), master(*)], runtime=[runtime(*)]}
[debug] dependency descriptor has been mediated: dependency: org.scala-lang#scala-reflect;2.10.6 {compile=[compile(*), master(*)], runtime=[runtime(*)]} => dependency: org.scala-lang#scala-reflect;2.10.6 {compile=[compile(*), master(*)], runtime=[runtime(*)]}
[debug] dependency descriptor has been mediated: dependency: org.scala-lang#jline;2.10.6 {optional=[compile(*), master(*)]} => dependency: org.scala-lang#jline;2.10.6 {optional=[compile(*), master(*)]}
[debug] dependency descriptor has been mediated: dependency: org.scala-lang#scala-library;2.10.6 {compile=[compile(*), master(*)], runtime=[runtime(*)]} => dependency: org.scala-lang#scala-library;2.10.6 {compile=[compile(*), master(*)], runtime=[runtime(*)]}
[debug] dependency descriptor has been mediated: dependency: org.scala-lang#scala-reflect;2.10.6 {compile=[compile(*), master(*)], runtime=[runtime(*)]} => dependency: org.scala-lang#scala-reflect;2.10.6 {compile=[compile(*), master(*)], runtime=[runtime(*)]}
[debug] dependency descriptor has been mediated: dependency: org.scala-lang#jline;2.10.6 {optional=[compile(*), master(*)]} => dependency: org.scala-lang#jline;2.10.6 {optional=[compile(*), master(*)]}
[debug] dependency descriptor has been mediated: dependency: org.scala-lang#scala-library;2.10.6 {compile=[compile(*), master(*)], runtime=[runtime(*)]} => dependency: org.scala-lang#scala-library;2.10.6 {compile=[compile(*), master(*)], runtime=[runtime(*)]}
[debug] dependency descriptor has been mediated: dependency: org.scala-lang#scala-reflect;2.10.6 {compile=[compile(*), master(*)], runtime=[runtime(*)]} => dependency: org.scala-lang#scala-reflect;2.10.6 {compile=[compile(*), master(*)], runtime=[runtime(*)]}
[debug] dependency descriptor has been mediated: dependency: org.scala-lang#jline;2.10.6 {optional=[compile(*), master(*)]} => dependency: org.scala-lang#jline;2.10.6 {optional=[compile(*), master(*)]}
[debug] dependency descriptor has been mediated: dependency: org.scala-lang#scala-library;2.10.6 {compile=[compile(*), master(*)], runtime=[runtime(*)]} => dependency: org.scala-lang#scala-library;2.10.6 {compile=[compile(*), master(*)], runtime=[runtime(*)]}
[debug] dependency descriptor has been mediated: dependency: org.scala-lang#scala-reflect;2.10.6 {compile=[compile(*), master(*)], runtime=[runtime(*)]} => dependency: org.scala-lang#scala-reflect;2.10.6 {compile=[compile(*), master(*)], runtime=[runtime(*)]}
[debug] dependency descriptor has been mediated: dependency: org.scala-lang#jline;2.10.6 {optional=[compile(*), master(*)]} => dependency: org.scala-lang#jline;2.10.6 {optional=[compile(*), master(*)]}
[debug] dependency descriptor has been mediated: dependency: org.scala-lang#scala-library;2.10.6 {compile=[compile(*), master(*)], runtime=[runtime(*)]} => dependency: org.scala-lang#scala-library;2.10.6 {compile=[compile(*), master(*)], runtime=[runtime(*)]}
[debug] dependency descriptor has been mediated: dependency: org.scala-lang#scala-reflect;2.10.6 {compile=[compile(*), master(*)], runtime=[runtime(*)]} => dependency: org.scala-lang#scala-reflect;2.10.6 {compile=[compile(*), master(*)], runtime=[runtime(*)]}
[debug] dependency descriptor has been mediated: dependency: org.scala-lang#jline;2.10.6 {optional=[compile(*), master(*)]} => dependency: org.scala-lang#jline;2.10.6 {optional=[compile(*), master(*)]}
[debug] dependency descriptor has been mediated: dependency: org.scala-lang#scala-compiler;2.10.6 {compile=[default(compile)]} => dependency: org.scala-lang#scala-compiler;2.10.6 {compile=[default(compile)]}
[debug] dependency descriptor has been mediated: dependency: org.scala-lang#scala-library;2.10.6 {compile=[default(compile)]} => dependency: org.scala-lang#scala-library;2.10.6 {compile=[default(compile)]}
[debug] dependency descriptor has been mediated: dependency: org.scala-lang#scala-compiler;2.10.6 {compile=[default(compile)]} => dependency: org.scala-lang#scala-compiler;2.10.6 {compile=[default(compile)]}
[debug] dependency descriptor has been mediated: dependency: org.scala-lang#scala-library;2.10.6 {compile=[default(compile)]} => dependency: org.scala-lang#scala-library;2.10.6 {compile=[default(compile)]}
[debug] dependency descriptor has been mediated: dependency: org.scala-lang#scala-library;2.10.6 {compile=[default(compile)]} => dependency: org.scala-lang#scala-library;2.10.6 {compile=[default(compile)]}
[debug] dependency descriptor has been mediated: dependency: org.scala-lang#scala-library;2.10.6 {compile=[default(compile)]} => dependency: org.scala-lang#scala-library;2.10.6 {compile=[default(compile)]}
[debug] dependency descriptor has been mediated: dependency: org.scala-lang#scala-library;2.10.6 {compile=[default(compile)]} => dependency: org.scala-lang#scala-library;2.10.6 {compile=[default(compile)]}
[debug] dependency descriptor has been mediated: dependency: org.scala-lang#scala-library;2.10.6 {compile=[default(compile)]} => dependency: org.scala-lang#scala-library;2.10.6 {compile=[default(compile)]}
[debug] dependency descriptor has been mediated: dependency: org.scala-lang#scala-library;2.10.6 {compile=[default(compile)]} => dependency: org.scala-lang#scala-library;2.10.6 {compile=[default(compile)]}
[debug] dependency descriptor has been mediated: dependency: org.scala-lang#scala-library;2.10.6 {compile=[default(compile)]} => dependency: org.scala-lang#scala-library;2.10.6 {compile=[default(compile)]}
[debug] dependency descriptor has been mediated: dependency: org.scala-lang#scala-compiler;2.10.6 {scala-tool=[default, optional(default)]} => dependency: org.scala-lang#scala-compiler;2.10.6 {scala-tool=[default, optional(default)]}
[debug] dependency descriptor has been mediated: MergedDescriptors(dependency: org.scala-lang#scala-library;2.10.6 {scala-tool=[default, optional(default)]},dependency: org.scala-lang#scala-library;2.10.6 {provided=[default(compile)]}) => dependency: org.scala-lang#scala-library;2.10.6 {scala-tool=[default, optional(default)], provided=[default(compile)]}
[info] Resolving org.scala-lang#scala-reflect;2.10.6 ...
[debug] sbt-chain: Checking cache for: dependency: org.scala-lang#scala-reflect;2.10.6 {compile=[compile(*), master(*)], runtime=[runtime(*)]}
[debug] sbt-chain: module revision found in cache: org.scala-lang#scala-reflect;2.10.6
[debug] 	found org.scala-lang#scala-reflect;2.10.6 in sbt-chain
[debug] 	[2.10.6] org.scala-lang#scala-reflect;2.10.6
[debug] dependency descriptor has been mediated: dependency: org.scala-lang#scala-library;2.10.6 {compile=[compile(*), master(*)], runtime=[runtime(*)]} => dependency: org.scala-lang#scala-library;2.10.6 {compile=[compile(*), master(*)], runtime=[runtime(*)]}
[debug] == resolving dependencies org.scala-lang#scala-compiler;2.10.6->org.scala-lang#scala-reflect;2.10.6 [compile->compile(*)]
[debug] dependency descriptor has been mediated: dependency: org.scala-lang#scala-library;2.10.6 {compile=[compile(*), master(*)], runtime=[runtime(*)]} => dependency: org.scala-lang#scala-library;2.10.6 {compile=[compile(*), master(*)], runtime=[runtime(*)]}
[debug] == resolving dependencies org.scala-lang#scala-reflect;2.10.6->org.scala-lang#scala-library;2.10.6 [compile->master(*)]
[debug] dependency descriptor has been mediated: dependency: org.scala-lang#scala-library;2.10.6 {compile=[compile(*), master(*)], runtime=[runtime(*)]} => dependency: org.scala-lang#scala-library;2.10.6 {compile=[compile(*), master(*)], runtime=[runtime(*)]}
[debug] dependency descriptor has been mediated: dependency: org.scala-lang#scala-library;2.10.6 {compile=[compile(*), master(*)], runtime=[runtime(*)]} => dependency: org.scala-lang#scala-library;2.10.6 {compile=[compile(*), master(*)], runtime=[runtime(*)]}
[debug] dependency descriptor has been mediated: dependency: org.scala-lang#scala-library;2.10.6 {compile=[compile(*), master(*)], runtime=[runtime(*)]} => dependency: org.scala-lang#scala-library;2.10.6 {compile=[compile(*), master(*)], runtime=[runtime(*)]}
[debug] dependency descriptor has been mediated: dependency: org.scala-lang#scala-library;2.10.6 {compile=[compile(*), master(*)], runtime=[runtime(*)]} => dependency: org.scala-lang#scala-library;2.10.6 {compile=[compile(*), master(*)], runtime=[runtime(*)]}
[debug] dependency descriptor has been mediated: dependency: org.scala-lang#scala-library;2.10.6 {compile=[compile(*), master(*)], runtime=[runtime(*)]} => dependency: org.scala-lang#scala-library;2.10.6 {compile=[compile(*), master(*)], runtime=[runtime(*)]}
[debug] == resolving dependencies org.scala-lang#scala-reflect;2.10.6->org.scala-lang#scala-library;2.10.6 [compile->compile(*)]
[debug] == resolving dependencies org.scala-lang#scala-compiler;2.10.6->org.scala-lang#scala-reflect;2.10.6 [compile->runtime(*)]
[debug] == resolving dependencies org.scala-lang#scala-compiler;2.10.6->org.scala-lang#scala-reflect;2.10.6 [compile->compile]
[debug] dependency descriptor has been mediated: dependency: org.scala-lang#scala-library;2.10.6 {compile=[compile(*), master(*)], runtime=[runtime(*)]} => dependency: org.scala-lang#scala-library;2.10.6 {compile=[compile(*), master(*)], runtime=[runtime(*)]}
[debug] == resolving dependencies org.scala-lang#scala-reflect;2.10.6->org.scala-lang#scala-library;2.10.6 [runtime->runtime(*)]
[debug] == resolving dependencies org.scala-lang#scala-reflect;2.10.6->org.scala-lang#scala-library;2.10.6 [runtime->compile]
[debug] dependency descriptor has been mediated: dependency: org.scala-lang#scala-library;2.10.6 {compile=[compile(*), master(*)], runtime=[runtime(*)]} => dependency: org.scala-lang#scala-library;2.10.6 {compile=[compile(*), master(*)], runtime=[runtime(*)]}
[debug] dependency descriptor has been mediated: dependency: org.scala-lang#scala-reflect;2.10.6 {compile=[compile(*), master(*)], runtime=[runtime(*)]} => dependency: org.scala-lang#scala-reflect;2.10.6 {compile=[compile(*), master(*)], runtime=[runtime(*)]}
[debug] dependency descriptor has been mediated: dependency: org.scala-lang#jline;2.10.6 {optional=[compile(*), master(*)]} => dependency: org.scala-lang#jline;2.10.6 {optional=[compile(*), master(*)]}
[debug] == resolving dependencies org.scala-lang#scala-compiler;2.10.6->org.scala-lang#scala-library;2.10.6 [runtime->runtime(*)]
[debug] == resolving dependencies org.scala-lang#scala-compiler;2.10.6->org.scala-lang#scala-library;2.10.6 [runtime->compile]
[debug] == resolving dependencies org.scala-lang#scala-compiler;2.10.6->org.scala-lang#scala-reflect;2.10.6 [runtime->runtime(*)]
[debug] == resolving dependencies org.scala-lang#scala-compiler;2.10.6->org.scala-lang#scala-reflect;2.10.6 [runtime->compile]
[debug] == resolving dependencies org.scala-sbt#classpath;0.13.16->org.scala-lang#scala-compiler;2.10.6 [compile->master]
[debug] dependency descriptor has been mediated: dependency: org.scala-lang#scala-library;2.10.6 {compile=[compile(*), master(*)], runtime=[runtime(*)]} => dependency: org.scala-lang#scala-library;2.10.6 {compile=[compile(*), master(*)], runtime=[runtime(*)]}
[debug] dependency descriptor has been mediated: dependency: org.scala-lang#scala-reflect;2.10.6 {compile=[compile(*), master(*)], runtime=[runtime(*)]} => dependency: org.scala-lang#scala-reflect;2.10.6 {compile=[compile(*), master(*)], runtime=[runtime(*)]}
[debug] dependency descriptor has been mediated: dependency: org.scala-lang#jline;2.10.6 {optional=[compile(*), master(*)]} => dependency: org.scala-lang#jline;2.10.6 {optional=[compile(*), master(*)]}
[debug] dependency descriptor has been mediated: dependency: org.scala-lang#scala-library;2.10.6 {compile=[compile(*), master(*)], runtime=[runtime(*)]} => dependency: org.scala-lang#scala-library;2.10.6 {compile=[compile(*), master(*)], runtime=[runtime(*)]}
[debug] dependency descriptor has been mediated: dependency: org.scala-lang#scala-reflect;2.10.6 {compile=[compile(*), master(*)], runtime=[runtime(*)]} => dependency: org.scala-lang#scala-reflect;2.10.6 {compile=[compile(*), master(*)], runtime=[runtime(*)]}
[debug] dependency descriptor has been mediated: dependency: org.scala-lang#jline;2.10.6 {optional=[compile(*), master(*)]} => dependency: org.scala-lang#jline;2.10.6 {optional=[compile(*), master(*)]}
[debug] == resolving dependencies org.scala-sbt#classpath;0.13.16->org.scala-lang#scala-library;2.10.6 [compile->default(compile)]
[debug] == resolving dependencies org.scala-sbt#classpath;0.13.16->org.scala-lang#scala-library;2.10.6 [compile->runtime]
[debug] == resolving dependencies org.scala-sbt#classpath;0.13.16->org.scala-lang#scala-library;2.10.6 [compile->compile]
[debug] == resolving dependencies org.scala-sbt#classpath;0.13.16->org.scala-lang#scala-library;2.10.6 [compile->master]
[debug] == resolving dependencies org.scala-sbt#classpath;0.13.16->org.scala-sbt#interface;0.13.16 [compile->default(compile)]
[debug] dependency descriptor has been mediated: dependency: org.scala-lang#scala-compiler;2.10.6 {compile=[default(compile)]} => dependency: org.scala-lang#scala-compiler;2.10.6 {compile=[default(compile)]}
[debug] dependency descriptor has been mediated: dependency: org.scala-lang#scala-library;2.10.6 {compile=[default(compile)]} => dependency: org.scala-lang#scala-library;2.10.6 {compile=[default(compile)]}
[debug] dependency descriptor has been mediated: dependency: org.scala-lang#scala-compiler;2.10.6 {compile=[default(compile)]} => dependency: org.scala-lang#scala-compiler;2.10.6 {compile=[default(compile)]}
[debug] dependency descriptor has been mediated: dependency: org.scala-lang#scala-library;2.10.6 {compile=[default(compile)]} => dependency: org.scala-lang#scala-library;2.10.6 {compile=[default(compile)]}
[debug] dependency descriptor has been mediated: dependency: org.scala-lang#scala-library;2.10.6 {compile=[default(compile)]} => dependency: org.scala-lang#scala-library;2.10.6 {compile=[default(compile)]}
[debug] dependency descriptor has been mediated: dependency: org.scala-lang#scala-library;2.10.6 {compile=[default(compile)]} => dependency: org.scala-lang#scala-library;2.10.6 {compile=[default(compile)]}
[debug] dependency descriptor has been mediated: dependency: org.scala-lang#scala-library;2.10.6 {compile=[default(compile)]} => dependency: org.scala-lang#scala-library;2.10.6 {compile=[default(compile)]}
[debug] dependency descriptor has been mediated: dependency: org.scala-lang#scala-library;2.10.6 {compile=[default(compile)]} => dependency: org.scala-lang#scala-library;2.10.6 {compile=[default(compile)]}
[debug] dependency descriptor has been mediated: dependency: org.scala-lang#scala-library;2.10.6 {compile=[default(compile)]} => dependency: org.scala-lang#scala-library;2.10.6 {compile=[default(compile)]}
[debug] dependency descriptor has been mediated: dependency: org.scala-lang#scala-library;2.10.6 {compile=[default(compile)]} => dependency: org.scala-lang#scala-library;2.10.6 {compile=[default(compile)]}
[debug] dependency descriptor has been mediated: dependency: org.scala-lang#scala-compiler;2.10.6 {scala-tool=[default, optional(default)]} => dependency: org.scala-lang#scala-compiler;2.10.6 {scala-tool=[default, optional(default)]}
[debug] dependency descriptor has been mediated: MergedDescriptors(dependency: org.scala-lang#scala-library;2.10.6 {scala-tool=[default, optional(default)]},dependency: org.scala-lang#scala-library;2.10.6 {provided=[default(compile)]}) => dependency: org.scala-lang#scala-library;2.10.6 {scala-tool=[default, optional(default)], provided=[default(compile)]}
[info] Resolving org.scala-sbt#interface;0.13.16 ...
[debug] sbt-chain: Checking cache for: dependency: org.scala-sbt#interface;0.13.16 {compile=[default(compile)]}
[debug] sbt-chain: module revision found in cache: org.scala-sbt#interface;0.13.16
[debug] 	found org.scala-sbt#interface;0.13.16 in sbt-chain
[debug] dependency descriptor has been mediated: dependency: org.scala-lang#scala-library;2.10.6 {compile=[default(compile)]} => dependency: org.scala-lang#scala-library;2.10.6 {compile=[default(compile)]}
[debug] == resolving dependencies org.scala-sbt#interface;0.13.16->org.scala-lang#scala-library;2.10.6 [compile->default(compile)]
[debug] dependency descriptor has been mediated: dependency: org.scala-lang#scala-library;2.10.6 {compile=[default(compile)]} => dependency: org.scala-lang#scala-library;2.10.6 {compile=[default(compile)]}
[debug] dependency descriptor has been mediated: dependency: org.scala-lang#scala-library;2.10.6 {compile=[default(compile)]} => dependency: org.scala-lang#scala-library;2.10.6 {compile=[default(compile)]}
[debug] == resolving dependencies org.scala-sbt#interface;0.13.16->org.scala-lang#scala-library;2.10.6 [compile->runtime]
[debug] == resolving dependencies org.scala-sbt#interface;0.13.16->org.scala-lang#scala-library;2.10.6 [compile->compile]
[debug] == resolving dependencies org.scala-sbt#interface;0.13.16->org.scala-lang#scala-library;2.10.6 [compile->master]
[debug] == resolving dependencies org.scala-sbt#classpath;0.13.16->org.scala-sbt#io;0.13.16 [compile->default(compile)]
[debug] dependency descriptor has been mediated: dependency: org.scala-lang#scala-compiler;2.10.6 {compile=[default(compile)]} => dependency: org.scala-lang#scala-compiler;2.10.6 {compile=[default(compile)]}
[debug] dependency descriptor has been mediated: dependency: org.scala-lang#scala-library;2.10.6 {compile=[default(compile)]} => dependency: org.scala-lang#scala-library;2.10.6 {compile=[default(compile)]}
[debug] dependency descriptor has been mediated: dependency: org.scala-lang#scala-compiler;2.10.6 {compile=[default(compile)]} => dependency: org.scala-lang#scala-compiler;2.10.6 {compile=[default(compile)]}
[debug] dependency descriptor has been mediated: dependency: org.scala-lang#scala-library;2.10.6 {compile=[default(compile)]} => dependency: org.scala-lang#scala-library;2.10.6 {compile=[default(compile)]}
[debug] dependency descriptor has been mediated: dependency: org.scala-lang#scala-library;2.10.6 {compile=[default(compile)]} => dependency: org.scala-lang#scala-library;2.10.6 {compile=[default(compile)]}
[debug] dependency descriptor has been mediated: dependency: org.scala-lang#scala-library;2.10.6 {compile=[default(compile)]} => dependency: org.scala-lang#scala-library;2.10.6 {compile=[default(compile)]}
[debug] dependency descriptor has been mediated: dependency: org.scala-lang#scala-library;2.10.6 {compile=[default(compile)]} => dependency: org.scala-lang#scala-library;2.10.6 {compile=[default(compile)]}
[debug] dependency descriptor has been mediated: dependency: org.scala-lang#scala-library;2.10.6 {compile=[default(compile)]} => dependency: org.scala-lang#scala-library;2.10.6 {compile=[default(compile)]}
[debug] dependency descriptor has been mediated: dependency: org.scala-lang#scala-library;2.10.6 {compile=[default(compile)]} => dependency: org.scala-lang#scala-library;2.10.6 {compile=[default(compile)]}
[debug] dependency descriptor has been mediated: dependency: org.scala-lang#scala-library;2.10.6 {compile=[default(compile)]} => dependency: org.scala-lang#scala-library;2.10.6 {compile=[default(compile)]}
[debug] dependency descriptor has been mediated: dependency: org.scala-lang#scala-compiler;2.10.6 {scala-tool=[default, optional(default)]} => dependency: org.scala-lang#scala-compiler;2.10.6 {scala-tool=[default, optional(default)]}
[debug] dependency descriptor has been mediated: MergedDescriptors(dependency: org.scala-lang#scala-library;2.10.6 {scala-tool=[default, optional(default)]},dependency: org.scala-lang#scala-library;2.10.6 {provided=[default(compile)]}) => dependency: org.scala-lang#scala-library;2.10.6 {scala-tool=[default, optional(default)], provided=[default(compile)]}
[info] Resolving org.scala-sbt#io;0.13.16 ...
[debug] sbt-chain: Checking cache for: dependency: org.scala-sbt#io;0.13.16 {compile=[default(compile)]}
[debug] sbt-chain: module revision found in cache: org.scala-sbt#io;0.13.16
[debug] 	found org.scala-sbt#io;0.13.16 in sbt-chain
[debug] dependency descriptor has been mediated: dependency: org.scala-lang#scala-compiler;2.10.6 {test=[default(compile)]} => dependency: org.scala-lang#scala-compiler;2.10.6 {test=[default(compile)]}
[debug] dependency descriptor has been mediated: dependency: org.scala-lang#scala-library;2.10.6 {compile=[default(compile)]} => dependency: org.scala-lang#scala-library;2.10.6 {compile=[default(compile)]}
[debug] == resolving dependencies org.scala-sbt#io;0.13.16->org.scala-lang#scala-library;2.10.6 [compile->default(compile)]
[debug] dependency descriptor has been mediated: dependency: org.scala-lang#scala-compiler;2.10.6 {test=[default(compile)]} => dependency: org.scala-lang#scala-compiler;2.10.6 {test=[default(compile)]}
[debug] dependency descriptor has been mediated: dependency: org.scala-lang#scala-library;2.10.6 {compile=[default(compile)]} => dependency: org.scala-lang#scala-library;2.10.6 {compile=[default(compile)]}
[debug] dependency descriptor has been mediated: dependency: org.scala-lang#scala-compiler;2.10.6 {test=[default(compile)]} => dependency: org.scala-lang#scala-compiler;2.10.6 {test=[default(compile)]}
[debug] dependency descriptor has been mediated: dependency: org.scala-lang#scala-library;2.10.6 {compile=[default(compile)]} => dependency: org.scala-lang#scala-library;2.10.6 {compile=[default(compile)]}
[debug] == resolving dependencies org.scala-sbt#io;0.13.16->org.scala-lang#scala-library;2.10.6 [compile->runtime]
[debug] == resolving dependencies org.scala-sbt#io;0.13.16->org.scala-lang#scala-library;2.10.6 [compile->compile]
[debug] == resolving dependencies org.scala-sbt#io;0.13.16->org.scala-lang#scala-library;2.10.6 [compile->master]
[debug] == resolving dependencies org.scala-sbt#io;0.13.16->org.scala-sbt#control;0.13.16 [compile->default(compile)]
[debug] dependency descriptor has been mediated: dependency: org.scala-lang#scala-compiler;2.10.6 {test=[default(compile)]} => dependency: org.scala-lang#scala-compiler;2.10.6 {test=[default(compile)]}
[debug] dependency descriptor has been mediated: dependency: org.scala-lang#scala-library;2.10.6 {compile=[default(compile)]} => dependency: org.scala-lang#scala-library;2.10.6 {compile=[default(compile)]}
[debug] dependency descriptor has been mediated: dependency: org.scala-lang#scala-compiler;2.10.6 {test=[default(compile)]} => dependency: org.scala-lang#scala-compiler;2.10.6 {test=[default(compile)]}
[debug] dependency descriptor has been mediated: dependency: org.scala-lang#scala-library;2.10.6 {compile=[default(compile)]} => dependency: org.scala-lang#scala-library;2.10.6 {compile=[default(compile)]}
[debug] dependency descriptor has been mediated: dependency: org.scala-lang#scala-compiler;2.10.6 {compile=[default(compile)]} => dependency: org.scala-lang#scala-compiler;2.10.6 {compile=[default(compile)]}
[debug] dependency descriptor has been mediated: dependency: org.scala-lang#scala-library;2.10.6 {compile=[default(compile)]} => dependency: org.scala-lang#scala-library;2.10.6 {compile=[default(compile)]}
[debug] dependency descriptor has been mediated: dependency: org.scala-lang#scala-compiler;2.10.6 {compile=[default(compile)]} => dependency: org.scala-lang#scala-compiler;2.10.6 {compile=[default(compile)]}
[debug] dependency descriptor has been mediated: dependency: org.scala-lang#scala-library;2.10.6 {compile=[default(compile)]} => dependency: org.scala-lang#scala-library;2.10.6 {compile=[default(compile)]}
[debug] dependency descriptor has been mediated: dependency: org.scala-lang#scala-library;2.10.6 {compile=[default(compile)]} => dependency: org.scala-lang#scala-library;2.10.6 {compile=[default(compile)]}
[debug] dependency descriptor has been mediated: dependency: org.scala-lang#scala-library;2.10.6 {compile=[default(compile)]} => dependency: org.scala-lang#scala-library;2.10.6 {compile=[default(compile)]}
[debug] dependency descriptor has been mediated: dependency: org.scala-lang#scala-library;2.10.6 {compile=[default(compile)]} => dependency: org.scala-lang#scala-library;2.10.6 {compile=[default(compile)]}
[debug] dependency descriptor has been mediated: dependency: org.scala-lang#scala-library;2.10.6 {compile=[default(compile)]} => dependency: org.scala-lang#scala-library;2.10.6 {compile=[default(compile)]}
[debug] dependency descriptor has been mediated: dependency: org.scala-lang#scala-library;2.10.6 {compile=[default(compile)]} => dependency: org.scala-lang#scala-library;2.10.6 {compile=[default(compile)]}
[debug] dependency descriptor has been mediated: dependency: org.scala-lang#scala-library;2.10.6 {compile=[default(compile)]} => dependency: org.scala-lang#scala-library;2.10.6 {compile=[default(compile)]}
[debug] dependency descriptor has been mediated: dependency: org.scala-lang#scala-compiler;2.10.6 {scala-tool=[default, optional(default)]} => dependency: org.scala-lang#scala-compiler;2.10.6 {scala-tool=[default, optional(default)]}
[debug] dependency descriptor has been mediated: MergedDescriptors(dependency: org.scala-lang#scala-library;2.10.6 {scala-tool=[default, optional(default)]},dependency: org.scala-lang#scala-library;2.10.6 {provided=[default(compile)]}) => dependency: org.scala-lang#scala-library;2.10.6 {scala-tool=[default, optional(default)], provided=[default(compile)]}
[info] Resolving org.scala-sbt#control;0.13.16 ...
[debug] sbt-chain: Checking cache for: dependency: org.scala-sbt#control;0.13.16 {compile=[default(compile)]}
[debug] sbt-chain: module revision found in cache: org.scala-sbt#control;0.13.16
[debug] 	found org.scala-sbt#control;0.13.16 in sbt-chain
[debug] dependency descriptor has been mediated: dependency: org.scala-lang#scala-library;2.10.6 {compile=[default(compile)]} => dependency: org.scala-lang#scala-library;2.10.6 {compile=[default(compile)]}
[debug] == resolving dependencies org.scala-sbt#control;0.13.16->org.scala-lang#scala-library;2.10.6 [compile->default(compile)]
[debug] dependency descriptor has been mediated: dependency: org.scala-lang#scala-library;2.10.6 {compile=[default(compile)]} => dependency: org.scala-lang#scala-library;2.10.6 {compile=[default(compile)]}
[debug] dependency descriptor has been mediated: dependency: org.scala-lang#scala-library;2.10.6 {compile=[default(compile)]} => dependency: org.scala-lang#scala-library;2.10.6 {compile=[default(compile)]}
[debug] == resolving dependencies org.scala-sbt#control;0.13.16->org.scala-lang#scala-library;2.10.6 [compile->runtime]
[debug] == resolving dependencies org.scala-sbt#control;0.13.16->org.scala-lang#scala-library;2.10.6 [compile->compile]
[debug] == resolving dependencies org.scala-sbt#control;0.13.16->org.scala-lang#scala-library;2.10.6 [compile->master]
[debug] == resolving dependencies org.scala-sbt#classpath;0.13.16->org.scala-sbt#launcher-interface;1.0.1 [compile->default(compile)]
[debug] dependency descriptor has been mediated: dependency: org.scala-lang#scala-compiler;2.10.6 {compile=[default(compile)]} => dependency: org.scala-lang#scala-compiler;2.10.6 {compile=[default(compile)]}
[debug] dependency descriptor has been mediated: dependency: org.scala-lang#scala-library;2.10.6 {compile=[default(compile)]} => dependency: org.scala-lang#scala-library;2.10.6 {compile=[default(compile)]}
[debug] dependency descriptor has been mediated: dependency: org.scala-lang#scala-compiler;2.10.6 {compile=[default(compile)]} => dependency: org.scala-lang#scala-compiler;2.10.6 {compile=[default(compile)]}
[debug] dependency descriptor has been mediated: dependency: org.scala-lang#scala-library;2.10.6 {compile=[default(compile)]} => dependency: org.scala-lang#scala-library;2.10.6 {compile=[default(compile)]}
[debug] dependency descriptor has been mediated: dependency: org.scala-lang#scala-library;2.10.6 {compile=[default(compile)]} => dependency: org.scala-lang#scala-library;2.10.6 {compile=[default(compile)]}
[debug] dependency descriptor has been mediated: dependency: org.scala-lang#scala-library;2.10.6 {compile=[default(compile)]} => dependency: org.scala-lang#scala-library;2.10.6 {compile=[default(compile)]}
[debug] dependency descriptor has been mediated: dependency: org.scala-lang#scala-library;2.10.6 {compile=[default(compile)]} => dependency: org.scala-lang#scala-library;2.10.6 {compile=[default(compile)]}
[debug] dependency descriptor has been mediated: dependency: org.scala-lang#scala-library;2.10.6 {compile=[default(compile)]} => dependency: org.scala-lang#scala-library;2.10.6 {compile=[default(compile)]}
[debug] dependency descriptor has been mediated: dependency: org.scala-lang#scala-library;2.10.6 {compile=[default(compile)]} => dependency: org.scala-lang#scala-library;2.10.6 {compile=[default(compile)]}
[debug] dependency descriptor has been mediated: dependency: org.scala-lang#scala-library;2.10.6 {compile=[default(compile)]} => dependency: org.scala-lang#scala-library;2.10.6 {compile=[default(compile)]}
[debug] dependency descriptor has been mediated: dependency: org.scala-lang#scala-compiler;2.10.6 {scala-tool=[default, optional(default)]} => dependency: org.scala-lang#scala-compiler;2.10.6 {scala-tool=[default, optional(default)]}
[debug] dependency descriptor has been mediated: MergedDescriptors(dependency: org.scala-lang#scala-library;2.10.6 {scala-tool=[default, optional(default)]},dependency: org.scala-lang#scala-library;2.10.6 {provided=[default(compile)]}) => dependency: org.scala-lang#scala-library;2.10.6 {scala-tool=[default, optional(default)], provided=[default(compile)]}
[info] Resolving org.scala-sbt#launcher-interface;1.0.1 ...
[debug] sbt-chain: Checking cache for: dependency: org.scala-sbt#launcher-interface;1.0.1 {compile=[default(compile)]}
[debug] sbt-chain: module revision found in cache: org.scala-sbt#launcher-interface;1.0.1
[debug] 	found org.scala-sbt#launcher-interface;1.0.1 in sbt-chain
[debug] == resolving dependencies org.scala-sbt#classpath;0.13.16->org.scala-sbt#launcher-interface;1.0.1 [compile->runtime]
[debug] == resolving dependencies org.scala-sbt#classpath;0.13.16->org.scala-sbt#launcher-interface;1.0.1 [compile->compile]
[debug] == resolving dependencies org.scala-sbt#classpath;0.13.16->org.scala-sbt#launcher-interface;1.0.1 [compile->master]
[debug] == resolving dependencies org.scala-sbt#actions;0.13.16->org.scala-sbt#completion;0.13.16 [compile->default(compile)]
[debug] dependency descriptor has been mediated: dependency: org.scala-lang#scala-library;2.10.6 {compile=[default(compile)]} => dependency: org.scala-lang#scala-library;2.10.6 {compile=[default(compile)]}
[debug] dependency descriptor has been mediated: dependency: org.scala-lang#scala-library;2.10.6 {compile=[default(compile)]} => dependency: org.scala-lang#scala-library;2.10.6 {compile=[default(compile)]}
[debug] dependency descriptor has been mediated: dependency: org.scala-lang#scala-library;2.10.6 {compile=[default(compile)]} => dependency: org.scala-lang#scala-library;2.10.6 {compile=[default(compile)]}
[debug] dependency descriptor has been mediated: dependency: org.scala-lang#scala-library;2.10.6 {compile=[default(compile)]} => dependency: org.scala-lang#scala-library;2.10.6 {compile=[default(compile)]}
[debug] dependency descriptor has been mediated: dependency: org.scala-lang#scala-library;2.10.6 {compile=[default(compile)]} => dependency: org.scala-lang#scala-library;2.10.6 {compile=[default(compile)]}
[debug] dependency descriptor has been mediated: dependency: org.scala-lang#scala-library;2.10.6 {compile=[default(compile)]} => dependency: org.scala-lang#scala-library;2.10.6 {compile=[default(compile)]}
[debug] dependency descriptor has been mediated: dependency: org.scala-lang#scala-compiler;2.10.6 {scala-tool=[default, optional(default)]} => dependency: org.scala-lang#scala-compiler;2.10.6 {scala-tool=[default, optional(default)]}
[debug] dependency descriptor has been mediated: MergedDescriptors(dependency: org.scala-lang#scala-library;2.10.6 {scala-tool=[default, optional(default)]},dependency: org.scala-lang#scala-library;2.10.6 {provided=[default(compile)]}) => dependency: org.scala-lang#scala-library;2.10.6 {scala-tool=[default, optional(default)], provided=[default(compile)]}
[info] Resolving org.scala-sbt#completion;0.13.16 ...
[debug] sbt-chain: Checking cache for: dependency: org.scala-sbt#completion;0.13.16 {compile=[default(compile)]}
[debug] sbt-chain: module revision found in cache: org.scala-sbt#completion;0.13.16
[debug] 	found org.scala-sbt#completion;0.13.16 in sbt-chain
[debug] dependency descriptor has been mediated: dependency: org.scala-lang#scala-library;2.10.6 {compile=[default(compile)]} => dependency: org.scala-lang#scala-library;2.10.6 {compile=[default(compile)]}
[debug] == resolving dependencies org.scala-sbt#completion;0.13.16->org.scala-lang#scala-library;2.10.6 [compile->default(compile)]
[debug] dependency descriptor has been mediated: dependency: org.scala-lang#scala-library;2.10.6 {compile=[default(compile)]} => dependency: org.scala-lang#scala-library;2.10.6 {compile=[default(compile)]}
[debug] dependency descriptor has been mediated: dependency: org.scala-lang#scala-library;2.10.6 {compile=[default(compile)]} => dependency: org.scala-lang#scala-library;2.10.6 {compile=[default(compile)]}
[debug] == resolving dependencies org.scala-sbt#completion;0.13.16->org.scala-lang#scala-library;2.10.6 [compile->runtime]
[debug] == resolving dependencies org.scala-sbt#completion;0.13.16->org.scala-lang#scala-library;2.10.6 [compile->compile]
[debug] == resolving dependencies org.scala-sbt#completion;0.13.16->org.scala-lang#scala-library;2.10.6 [compile->master]
[debug] == resolving dependencies org.scala-sbt#completion;0.13.16->org.scala-sbt#collections;0.13.16 [compile->default(compile)]
[debug] dependency descriptor has been mediated: dependency: org.scala-lang#scala-library;2.10.6 {compile=[default(compile)]} => dependency: org.scala-lang#scala-library;2.10.6 {compile=[default(compile)]}
[debug] dependency descriptor has been mediated: dependency: org.scala-lang#scala-library;2.10.6 {compile=[default(compile)]} => dependency: org.scala-lang#scala-library;2.10.6 {compile=[default(compile)]}
[debug] dependency descriptor has been mediated: dependency: org.scala-lang#scala-library;2.10.6 {compile=[default(compile)]} => dependency: org.scala-lang#scala-library;2.10.6 {compile=[default(compile)]}
[debug] dependency descriptor has been mediated: dependency: org.scala-lang#scala-library;2.10.6 {compile=[default(compile)]} => dependency: org.scala-lang#scala-library;2.10.6 {compile=[default(compile)]}
[debug] dependency descriptor has been mediated: dependency: org.scala-lang#scala-library;2.10.6 {compile=[default(compile)]} => dependency: org.scala-lang#scala-library;2.10.6 {compile=[default(compile)]}
[debug] dependency descriptor has been mediated: dependency: org.scala-lang#scala-library;2.10.6 {compile=[default(compile)]} => dependency: org.scala-lang#scala-library;2.10.6 {compile=[default(compile)]}
[debug] dependency descriptor has been mediated: dependency: org.scala-lang#scala-library;2.10.6 {compile=[default(compile)]} => dependency: org.scala-lang#scala-library;2.10.6 {compile=[default(compile)]}
[debug] dependency descriptor has been mediated: dependency: org.scala-lang#scala-library;2.10.6 {compile=[default(compile)]} => dependency: org.scala-lang#scala-library;2.10.6 {compile=[default(compile)]}
[debug] dependency descriptor has been mediated: dependency: org.scala-lang#scala-compiler;2.10.6 {scala-tool=[default, optional(default)]} => dependency: org.scala-lang#scala-compiler;2.10.6 {scala-tool=[default, optional(default)]}
[debug] dependency descriptor has been mediated: MergedDescriptors(dependency: org.scala-lang#scala-library;2.10.6 {scala-tool=[default, optional(default)]},dependency: org.scala-lang#scala-library;2.10.6 {provided=[default(compile)]}) => dependency: org.scala-lang#scala-library;2.10.6 {scala-tool=[default, optional(default)], provided=[default(compile)]}
[info] Resolving org.scala-sbt#collections;0.13.16 ...
[debug] sbt-chain: Checking cache for: dependency: org.scala-sbt#collections;0.13.16 {compile=[default(compile)]}
[debug] sbt-chain: module revision found in cache: org.scala-sbt#collections;0.13.16
[debug] 	found org.scala-sbt#collections;0.13.16 in sbt-chain
[debug] dependency descriptor has been mediated: dependency: org.scala-lang#scala-library;2.10.6 {compile=[default(compile)]} => dependency: org.scala-lang#scala-library;2.10.6 {compile=[default(compile)]}
[debug] == resolving dependencies org.scala-sbt#collections;0.13.16->org.scala-lang#scala-library;2.10.6 [compile->default(compile)]
[debug] dependency descriptor has been mediated: dependency: org.scala-lang#scala-library;2.10.6 {compile=[default(compile)]} => dependency: org.scala-lang#scala-library;2.10.6 {compile=[default(compile)]}
[debug] dependency descriptor has been mediated: dependency: org.scala-lang#scala-library;2.10.6 {compile=[default(compile)]} => dependency: org.scala-lang#scala-library;2.10.6 {compile=[default(compile)]}
[debug] == resolving dependencies org.scala-sbt#collections;0.13.16->org.scala-lang#scala-library;2.10.6 [compile->runtime]
[debug] == resolving dependencies org.scala-sbt#collections;0.13.16->org.scala-lang#scala-library;2.10.6 [compile->compile]
[debug] == resolving dependencies org.scala-sbt#collections;0.13.16->org.scala-lang#scala-library;2.10.6 [compile->master]
[debug] == resolving dependencies org.scala-sbt#completion;0.13.16->org.scala-sbt#control;0.13.16 [compile->default(compile)]
[debug] dependency descriptor has been mediated: dependency: org.scala-lang#scala-library;2.10.6 {compile=[default(compile)]} => dependency: org.scala-lang#scala-library;2.10.6 {compile=[default(compile)]}
[debug] dependency descriptor has been mediated: dependency: org.scala-lang#scala-library;2.10.6 {compile=[default(compile)]} => dependency: org.scala-lang#scala-library;2.10.6 {compile=[default(compile)]}
[debug] == resolving dependencies org.scala-sbt#completion;0.13.16->org.scala-sbt#io;0.13.16 [compile->default(compile)]
[debug] dependency descriptor has been mediated: dependency: org.scala-lang#scala-library;2.10.6 {compile=[default(compile)]} => dependency: org.scala-lang#scala-library;2.10.6 {compile=[default(compile)]}
[debug] dependency descriptor has been mediated: dependency: org.scala-lang#scala-library;2.10.6 {compile=[default(compile)]} => dependency: org.scala-lang#scala-library;2.10.6 {compile=[default(compile)]}
[debug] == resolving dependencies org.scala-sbt#completion;0.13.16->jline#jline;2.14.4 [compile->default(compile)]
[debug] dependency descriptor has been mediated: dependency: org.scala-lang#scala-library;2.10.6 {compile=[default(compile)]} => dependency: org.scala-lang#scala-library;2.10.6 {compile=[default(compile)]}
[debug] dependency descriptor has been mediated: dependency: org.scala-lang#scala-library;2.10.6 {compile=[default(compile)]} => dependency: org.scala-lang#scala-library;2.10.6 {compile=[default(compile)]}
[debug] dependency descriptor has been mediated: dependency: org.scala-lang#scala-library;2.10.6 {compile=[default(compile)]} => dependency: org.scala-lang#scala-library;2.10.6 {compile=[default(compile)]}
[debug] dependency descriptor has been mediated: dependency: org.scala-lang#scala-library;2.10.6 {compile=[default(compile)]} => dependency: org.scala-lang#scala-library;2.10.6 {compile=[default(compile)]}
[debug] dependency descriptor has been mediated: dependency: org.scala-lang#scala-library;2.10.6 {compile=[default(compile)]} => dependency: org.scala-lang#scala-library;2.10.6 {compile=[default(compile)]}
[debug] dependency descriptor has been mediated: dependency: org.scala-lang#scala-library;2.10.6 {compile=[default(compile)]} => dependency: org.scala-lang#scala-library;2.10.6 {compile=[default(compile)]}
[debug] dependency descriptor has been mediated: dependency: org.scala-lang#scala-library;2.10.6 {compile=[default(compile)]} => dependency: org.scala-lang#scala-library;2.10.6 {compile=[default(compile)]}
[debug] dependency descriptor has been mediated: dependency: org.scala-lang#scala-library;2.10.6 {compile=[default(compile)]} => dependency: org.scala-lang#scala-library;2.10.6 {compile=[default(compile)]}
[debug] dependency descriptor has been mediated: dependency: org.scala-lang#scala-compiler;2.10.6 {scala-tool=[default, optional(default)]} => dependency: org.scala-lang#scala-compiler;2.10.6 {scala-tool=[default, optional(default)]}
[debug] dependency descriptor has been mediated: MergedDescriptors(dependency: org.scala-lang#scala-library;2.10.6 {scala-tool=[default, optional(default)]},dependency: org.scala-lang#scala-library;2.10.6 {provided=[default(compile)]}) => dependency: org.scala-lang#scala-library;2.10.6 {scala-tool=[default, optional(default)], provided=[default(compile)]}
[info] Resolving jline#jline;2.14.4 ...
[debug] sbt-chain: Checking cache for: dependency: jline#jline;2.14.4 {compile=[default(compile)]}
[debug] sbt-chain: module revision found in cache: jline#jline;2.14.4
[debug] 	found jline#jline;2.14.4 in sbt-chain
[debug] == resolving dependencies org.scala-sbt#completion;0.13.16->jline#jline;2.14.4 [compile->runtime]
[debug] == resolving dependencies org.scala-sbt#completion;0.13.16->jline#jline;2.14.4 [compile->compile]
[debug] == resolving dependencies org.scala-sbt#completion;0.13.16->jline#jline;2.14.4 [compile->master]
[debug] == resolving dependencies org.scala-sbt#actions;0.13.16->org.scala-sbt#api;0.13.16 [compile->default(compile)]
[debug] dependency descriptor has been mediated: dependency: org.scala-lang#scala-library;2.10.6 {compile=[default(compile)]} => dependency: org.scala-lang#scala-library;2.10.6 {compile=[default(compile)]}
[debug] dependency descriptor has been mediated: dependency: org.scala-lang#scala-library;2.10.6 {compile=[default(compile)]} => dependency: org.scala-lang#scala-library;2.10.6 {compile=[default(compile)]}
[debug] dependency descriptor has been mediated: dependency: org.scala-lang#scala-library;2.10.6 {compile=[default(compile)]} => dependency: org.scala-lang#scala-library;2.10.6 {compile=[default(compile)]}
[debug] dependency descriptor has been mediated: dependency: org.scala-lang#scala-library;2.10.6 {compile=[default(compile)]} => dependency: org.scala-lang#scala-library;2.10.6 {compile=[default(compile)]}
[debug] dependency descriptor has been mediated: dependency: org.scala-lang#scala-library;2.10.6 {compile=[default(compile)]} => dependency: org.scala-lang#scala-library;2.10.6 {compile=[default(compile)]}
[debug] dependency descriptor has been mediated: dependency: org.scala-lang#scala-library;2.10.6 {compile=[default(compile)]} => dependency: org.scala-lang#scala-library;2.10.6 {compile=[default(compile)]}
[debug] dependency descriptor has been mediated: dependency: org.scala-lang#scala-compiler;2.10.6 {scala-tool=[default, optional(default)]} => dependency: org.scala-lang#scala-compiler;2.10.6 {scala-tool=[default, optional(default)]}
[debug] dependency descriptor has been mediated: MergedDescriptors(dependency: org.scala-lang#scala-library;2.10.6 {scala-tool=[default, optional(default)]},dependency: org.scala-lang#scala-library;2.10.6 {provided=[default(compile)]}) => dependency: org.scala-lang#scala-library;2.10.6 {scala-tool=[default, optional(default)], provided=[default(compile)]}
[info] Resolving org.scala-sbt#api;0.13.16 ...
[debug] sbt-chain: Checking cache for: dependency: org.scala-sbt#api;0.13.16 {compile=[default(compile)]}
[debug] sbt-chain: module revision found in cache: org.scala-sbt#api;0.13.16
[debug] 	found org.scala-sbt#api;0.13.16 in sbt-chain
[debug] dependency descriptor has been mediated: dependency: org.scala-lang#scala-library;2.10.6 {compile=[default(compile)]} => dependency: org.scala-lang#scala-library;2.10.6 {compile=[default(compile)]}
[debug] == resolving dependencies org.scala-sbt#api;0.13.16->org.scala-lang#scala-library;2.10.6 [compile->default(compile)]
[debug] dependency descriptor has been mediated: dependency: org.scala-lang#scala-library;2.10.6 {compile=[default(compile)]} => dependency: org.scala-lang#scala-library;2.10.6 {compile=[default(compile)]}
[debug] dependency descriptor has been mediated: dependency: org.scala-lang#scala-library;2.10.6 {compile=[default(compile)]} => dependency: org.scala-lang#scala-library;2.10.6 {compile=[default(compile)]}
[debug] == resolving dependencies org.scala-sbt#api;0.13.16->org.scala-lang#scala-library;2.10.6 [compile->runtime]
[debug] == resolving dependencies org.scala-sbt#api;0.13.16->org.scala-lang#scala-library;2.10.6 [compile->compile]
[debug] == resolving dependencies org.scala-sbt#api;0.13.16->org.scala-lang#scala-library;2.10.6 [compile->master]
[debug] == resolving dependencies org.scala-sbt#api;0.13.16->org.scala-sbt#interface;0.13.16 [compile->default(compile)]
[debug] dependency descriptor has been mediated: dependency: org.scala-lang#scala-library;2.10.6 {compile=[default(compile)]} => dependency: org.scala-lang#scala-library;2.10.6 {compile=[default(compile)]}
[debug] dependency descriptor has been mediated: dependency: org.scala-lang#scala-library;2.10.6 {compile=[default(compile)]} => dependency: org.scala-lang#scala-library;2.10.6 {compile=[default(compile)]}
[debug] == resolving dependencies org.scala-sbt#api;0.13.16->org.scala-sbt#classfile;0.13.16 [compile->default(compile)]
[debug] dependency descriptor has been mediated: dependency: org.scala-lang#scala-library;2.10.6 {compile=[default(compile)]} => dependency: org.scala-lang#scala-library;2.10.6 {compile=[default(compile)]}
[debug] dependency descriptor has been mediated: dependency: org.scala-lang#scala-library;2.10.6 {compile=[default(compile)]} => dependency: org.scala-lang#scala-library;2.10.6 {compile=[default(compile)]}
[debug] dependency descriptor has been mediated: dependency: org.scala-lang#scala-library;2.10.6 {compile=[default(compile)]} => dependency: org.scala-lang#scala-library;2.10.6 {compile=[default(compile)]}
[debug] dependency descriptor has been mediated: dependency: org.scala-lang#scala-library;2.10.6 {compile=[default(compile)]} => dependency: org.scala-lang#scala-library;2.10.6 {compile=[default(compile)]}
[debug] dependency descriptor has been mediated: dependency: org.scala-lang#scala-library;2.10.6 {compile=[default(compile)]} => dependency: org.scala-lang#scala-library;2.10.6 {compile=[default(compile)]}
[debug] dependency descriptor has been mediated: dependency: org.scala-lang#scala-library;2.10.6 {compile=[default(compile)]} => dependency: org.scala-lang#scala-library;2.10.6 {compile=[default(compile)]}
[debug] dependency descriptor has been mediated: dependency: org.scala-lang#scala-library;2.10.6 {compile=[default(compile)]} => dependency: org.scala-lang#scala-library;2.10.6 {compile=[default(compile)]}
[debug] dependency descriptor has been mediated: dependency: org.scala-lang#scala-library;2.10.6 {compile=[default(compile)]} => dependency: org.scala-lang#scala-library;2.10.6 {compile=[default(compile)]}
[debug] dependency descriptor has been mediated: dependency: org.scala-lang#scala-compiler;2.10.6 {scala-tool=[default, optional(default)]} => dependency: org.scala-lang#scala-compiler;2.10.6 {scala-tool=[default, optional(default)]}
[debug] dependency descriptor has been mediated: MergedDescriptors(dependency: org.scala-lang#scala-library;2.10.6 {scala-tool=[default, optional(default)]},dependency: org.scala-lang#scala-library;2.10.6 {provided=[default(compile)]}) => dependency: org.scala-lang#scala-library;2.10.6 {scala-tool=[default, optional(default)], provided=[default(compile)]}
[info] Resolving org.scala-sbt#classfile;0.13.16 ...
[debug] sbt-chain: Checking cache for: dependency: org.scala-sbt#classfile;0.13.16 {compile=[default(compile)]}
[debug] sbt-chain: module revision found in cache: org.scala-sbt#classfile;0.13.16
[debug] 	found org.scala-sbt#classfile;0.13.16 in sbt-chain
[debug] dependency descriptor has been mediated: dependency: org.scala-lang#scala-library;2.10.6 {compile=[default(compile)]} => dependency: org.scala-lang#scala-library;2.10.6 {compile=[default(compile)]}
[debug] == resolving dependencies org.scala-sbt#classfile;0.13.16->org.scala-lang#scala-library;2.10.6 [compile->default(compile)]
[debug] dependency descriptor has been mediated: dependency: org.scala-lang#scala-library;2.10.6 {compile=[default(compile)]} => dependency: org.scala-lang#scala-library;2.10.6 {compile=[default(compile)]}
[debug] dependency descriptor has been mediated: dependency: org.scala-lang#scala-library;2.10.6 {compile=[default(compile)]} => dependency: org.scala-lang#scala-library;2.10.6 {compile=[default(compile)]}
[debug] == resolving dependencies org.scala-sbt#classfile;0.13.16->org.scala-lang#scala-library;2.10.6 [compile->runtime]
[debug] == resolving dependencies org.scala-sbt#classfile;0.13.16->org.scala-lang#scala-library;2.10.6 [compile->compile]
[debug] == resolving dependencies org.scala-sbt#classfile;0.13.16->org.scala-lang#scala-library;2.10.6 [compile->master]
[debug] == resolving dependencies org.scala-sbt#classfile;0.13.16->org.scala-sbt#io;0.13.16 [compile->default(compile)]
[debug] dependency descriptor has been mediated: dependency: org.scala-lang#scala-library;2.10.6 {compile=[default(compile)]} => dependency: org.scala-lang#scala-library;2.10.6 {compile=[default(compile)]}
[debug] dependency descriptor has been mediated: dependency: org.scala-lang#scala-library;2.10.6 {compile=[default(compile)]} => dependency: org.scala-lang#scala-library;2.10.6 {compile=[default(compile)]}
[debug] dependency descriptor has been mediated: dependency: org.scala-lang#scala-library;2.10.6 {compile=[default(compile)]} => dependency: org.scala-lang#scala-library;2.10.6 {compile=[default(compile)]}
[debug] dependency descriptor has been mediated: dependency: org.scala-lang#scala-library;2.10.6 {compile=[default(compile)]} => dependency: org.scala-lang#scala-library;2.10.6 {compile=[default(compile)]}
[debug] == resolving dependencies org.scala-sbt#classfile;0.13.16->org.scala-sbt#interface;0.13.16 [compile->default(compile)]
[debug] dependency descriptor has been mediated: dependency: org.scala-lang#scala-library;2.10.6 {compile=[default(compile)]} => dependency: org.scala-lang#scala-library;2.10.6 {compile=[default(compile)]}
[debug] dependency descriptor has been mediated: dependency: org.scala-lang#scala-library;2.10.6 {compile=[default(compile)]} => dependency: org.scala-lang#scala-library;2.10.6 {compile=[default(compile)]}
[debug] == resolving dependencies org.scala-sbt#classfile;0.13.16->org.scala-sbt#logging;0.13.16 [compile->default(compile)]
[debug] dependency descriptor has been mediated: dependency: org.scala-lang#scala-library;2.10.6 {compile=[default(compile)]} => dependency: org.scala-lang#scala-library;2.10.6 {compile=[default(compile)]}
[debug] dependency descriptor has been mediated: dependency: org.scala-lang#scala-library;2.10.6 {compile=[default(compile)]} => dependency: org.scala-lang#scala-library;2.10.6 {compile=[default(compile)]}
[debug] dependency descriptor has been mediated: dependency: org.scala-lang#scala-library;2.10.6 {compile=[default(compile)]} => dependency: org.scala-lang#scala-library;2.10.6 {compile=[default(compile)]}
[debug] dependency descriptor has been mediated: dependency: org.scala-lang#scala-library;2.10.6 {compile=[default(compile)]} => dependency: org.scala-lang#scala-library;2.10.6 {compile=[default(compile)]}
[debug] dependency descriptor has been mediated: dependency: org.scala-lang#scala-library;2.10.6 {compile=[default(compile)]} => dependency: org.scala-lang#scala-library;2.10.6 {compile=[default(compile)]}
[debug] dependency descriptor has been mediated: dependency: org.scala-lang#scala-library;2.10.6 {compile=[default(compile)]} => dependency: org.scala-lang#scala-library;2.10.6 {compile=[default(compile)]}
[debug] dependency descriptor has been mediated: dependency: org.scala-lang#scala-library;2.10.6 {compile=[default(compile)]} => dependency: org.scala-lang#scala-library;2.10.6 {compile=[default(compile)]}
[debug] dependency descriptor has been mediated: dependency: org.scala-lang#scala-library;2.10.6 {compile=[default(compile)]} => dependency: org.scala-lang#scala-library;2.10.6 {compile=[default(compile)]}
[debug] dependency descriptor has been mediated: dependency: org.scala-lang#scala-library;2.10.6 {compile=[default(compile)]} => dependency: org.scala-lang#scala-library;2.10.6 {compile=[default(compile)]}
[debug] dependency descriptor has been mediated: dependency: org.scala-lang#scala-library;2.10.6 {compile=[default(compile)]} => dependency: org.scala-lang#scala-library;2.10.6 {compile=[default(compile)]}
[debug] dependency descriptor has been mediated: dependency: org.scala-lang#scala-compiler;2.10.6 {scala-tool=[default, optional(default)]} => dependency: org.scala-lang#scala-compiler;2.10.6 {scala-tool=[default, optional(default)]}
[debug] dependency descriptor has been mediated: MergedDescriptors(dependency: org.scala-lang#scala-library;2.10.6 {scala-tool=[default, optional(default)]},dependency: org.scala-lang#scala-library;2.10.6 {provided=[default(compile)]}) => dependency: org.scala-lang#scala-library;2.10.6 {scala-tool=[default, optional(default)], provided=[default(compile)]}
[info] Resolving org.scala-sbt#logging;0.13.16 ...
[debug] sbt-chain: Checking cache for: dependency: org.scala-sbt#logging;0.13.16 {compile=[default(compile)]}
[debug] sbt-chain: module revision found in cache: org.scala-sbt#logging;0.13.16
[debug] 	found org.scala-sbt#logging;0.13.16 in sbt-chain
[debug] dependency descriptor has been mediated: dependency: org.scala-lang#scala-library;2.10.6 {compile=[default(compile)]} => dependency: org.scala-lang#scala-library;2.10.6 {compile=[default(compile)]}
[debug] == resolving dependencies org.scala-sbt#logging;0.13.16->org.scala-lang#scala-library;2.10.6 [compile->default(compile)]
[debug] dependency descriptor has been mediated: dependency: org.scala-lang#scala-library;2.10.6 {compile=[default(compile)]} => dependency: org.scala-lang#scala-library;2.10.6 {compile=[default(compile)]}
[debug] dependency descriptor has been mediated: dependency: org.scala-lang#scala-library;2.10.6 {compile=[default(compile)]} => dependency: org.scala-lang#scala-library;2.10.6 {compile=[default(compile)]}
[debug] == resolving dependencies org.scala-sbt#logging;0.13.16->org.scala-lang#scala-library;2.10.6 [compile->runtime]
[debug] == resolving dependencies org.scala-sbt#logging;0.13.16->org.scala-lang#scala-library;2.10.6 [compile->compile]
[debug] == resolving dependencies org.scala-sbt#logging;0.13.16->org.scala-lang#scala-library;2.10.6 [compile->master]
[debug] == resolving dependencies org.scala-sbt#logging;0.13.16->org.scala-sbt#interface;0.13.16 [compile->default(compile)]
[debug] dependency descriptor has been mediated: dependency: org.scala-lang#scala-library;2.10.6 {compile=[default(compile)]} => dependency: org.scala-lang#scala-library;2.10.6 {compile=[default(compile)]}
[debug] dependency descriptor has been mediated: dependency: org.scala-lang#scala-library;2.10.6 {compile=[default(compile)]} => dependency: org.scala-lang#scala-library;2.10.6 {compile=[default(compile)]}
[debug] == resolving dependencies org.scala-sbt#logging;0.13.16->org.scala-sbt#process;0.13.16 [compile->default(compile)]
[debug] dependency descriptor has been mediated: dependency: org.scala-lang#scala-library;2.10.6 {compile=[default(compile)]} => dependency: org.scala-lang#scala-library;2.10.6 {compile=[default(compile)]}
[debug] dependency descriptor has been mediated: dependency: org.scala-lang#scala-library;2.10.6 {compile=[default(compile)]} => dependency: org.scala-lang#scala-library;2.10.6 {compile=[default(compile)]}
[debug] dependency descriptor has been mediated: dependency: org.scala-lang#scala-library;2.10.6 {compile=[default(compile)]} => dependency: org.scala-lang#scala-library;2.10.6 {compile=[default(compile)]}
[debug] dependency descriptor has been mediated: dependency: org.scala-lang#scala-library;2.10.6 {compile=[default(compile)]} => dependency: org.scala-lang#scala-library;2.10.6 {compile=[default(compile)]}
[debug] dependency descriptor has been mediated: dependency: org.scala-lang#scala-library;2.10.6 {compile=[default(compile)]} => dependency: org.scala-lang#scala-library;2.10.6 {compile=[default(compile)]}
[debug] dependency descriptor has been mediated: dependency: org.scala-lang#scala-library;2.10.6 {compile=[default(compile)]} => dependency: org.scala-lang#scala-library;2.10.6 {compile=[default(compile)]}
[debug] dependency descriptor has been mediated: dependency: org.scala-lang#scala-library;2.10.6 {compile=[default(compile)]} => dependency: org.scala-lang#scala-library;2.10.6 {compile=[default(compile)]}
[debug] dependency descriptor has been mediated: dependency: org.scala-lang#scala-library;2.10.6 {compile=[default(compile)]} => dependency: org.scala-lang#scala-library;2.10.6 {compile=[default(compile)]}
[debug] dependency descriptor has been mediated: dependency: org.scala-lang#scala-library;2.10.6 {compile=[default(compile)]} => dependency: org.scala-lang#scala-library;2.10.6 {compile=[default(compile)]}
[debug] dependency descriptor has been mediated: dependency: org.scala-lang#scala-library;2.10.6 {compile=[default(compile)]} => dependency: org.scala-lang#scala-library;2.10.6 {compile=[default(compile)]}
[debug] dependency descriptor has been mediated: dependency: org.scala-lang#scala-library;2.10.6 {compile=[default(compile)]} => dependency: org.scala-lang#scala-library;2.10.6 {compile=[default(compile)]}
[debug] dependency descriptor has been mediated: dependency: org.scala-lang#scala-library;2.10.6 {compile=[default(compile)]} => dependency: org.scala-lang#scala-library;2.10.6 {compile=[default(compile)]}
[debug] dependency descriptor has been mediated: dependency: org.scala-lang#scala-compiler;2.10.6 {scala-tool=[default, optional(default)]} => dependency: org.scala-lang#scala-compiler;2.10.6 {scala-tool=[default, optional(default)]}
[debug] dependency descriptor has been mediated: MergedDescriptors(dependency: org.scala-lang#scala-library;2.10.6 {scala-tool=[default, optional(default)]},dependency: org.scala-lang#scala-library;2.10.6 {provided=[default(compile)]}) => dependency: org.scala-lang#scala-library;2.10.6 {scala-tool=[default, optional(default)], provided=[default(compile)]}
[info] Resolving org.scala-sbt#process;0.13.16 ...
[debug] sbt-chain: Checking cache for: dependency: org.scala-sbt#process;0.13.16 {compile=[default(compile)]}
[debug] sbt-chain: module revision found in cache: org.scala-sbt#process;0.13.16
[debug] 	found org.scala-sbt#process;0.13.16 in sbt-chain
[debug] dependency descriptor has been mediated: dependency: org.scala-lang#scala-library;2.10.6 {compile=[default(compile)]} => dependency: org.scala-lang#scala-library;2.10.6 {compile=[default(compile)]}
[debug] == resolving dependencies org.scala-sbt#process;0.13.16->org.scala-lang#scala-library;2.10.6 [compile->default(compile)]
[debug] dependency descriptor has been mediated: dependency: org.scala-lang#scala-library;2.10.6 {compile=[default(compile)]} => dependency: org.scala-lang#scala-library;2.10.6 {compile=[default(compile)]}
[debug] dependency descriptor has been mediated: dependency: org.scala-lang#scala-library;2.10.6 {compile=[default(compile)]} => dependency: org.scala-lang#scala-library;2.10.6 {compile=[default(compile)]}
[debug] == resolving dependencies org.scala-sbt#process;0.13.16->org.scala-lang#scala-library;2.10.6 [compile->runtime]
[debug] == resolving dependencies org.scala-sbt#process;0.13.16->org.scala-lang#scala-library;2.10.6 [compile->compile]
[debug] == resolving dependencies org.scala-sbt#process;0.13.16->org.scala-lang#scala-library;2.10.6 [compile->master]
[debug] == resolving dependencies org.scala-sbt#logging;0.13.16->jline#jline;2.14.4 [compile->default(compile)]
[debug] dependency descriptor has been mediated: dependency: org.scala-lang#scala-library;2.10.6 {compile=[default(compile)]} => dependency: org.scala-lang#scala-library;2.10.6 {compile=[default(compile)]}
[debug] dependency descriptor has been mediated: dependency: org.scala-lang#scala-library;2.10.6 {compile=[default(compile)]} => dependency: org.scala-lang#scala-library;2.10.6 {compile=[default(compile)]}
[debug] dependency descriptor has been mediated: dependency: org.scala-lang#scala-library;2.10.6 {compile=[default(compile)]} => dependency: org.scala-lang#scala-library;2.10.6 {compile=[default(compile)]}
[debug] dependency descriptor has been mediated: dependency: org.scala-lang#scala-library;2.10.6 {compile=[default(compile)]} => dependency: org.scala-lang#scala-library;2.10.6 {compile=[default(compile)]}
[debug] dependency descriptor has been mediated: dependency: org.scala-lang#scala-library;2.10.6 {compile=[default(compile)]} => dependency: org.scala-lang#scala-library;2.10.6 {compile=[default(compile)]}
[debug] dependency descriptor has been mediated: dependency: org.scala-lang#scala-library;2.10.6 {compile=[default(compile)]} => dependency: org.scala-lang#scala-library;2.10.6 {compile=[default(compile)]}
[debug] == resolving dependencies org.scala-sbt#logging;0.13.16->jline#jline;2.14.4 [compile->runtime]
[debug] == resolving dependencies org.scala-sbt#logging;0.13.16->jline#jline;2.14.4 [compile->compile]
[debug] == resolving dependencies org.scala-sbt#logging;0.13.16->jline#jline;2.14.4 [compile->master]
[debug] == resolving dependencies org.scala-sbt#actions;0.13.16->org.scala-sbt#compiler-integration;0.13.16 [compile->default(compile)]
[debug] dependency descriptor has been mediated: dependency: org.scala-lang#scala-library;2.10.6 {compile=[default(compile)]} => dependency: org.scala-lang#scala-library;2.10.6 {compile=[default(compile)]}
[debug] dependency descriptor has been mediated: dependency: org.scala-lang#scala-library;2.10.6 {compile=[default(compile)]} => dependency: org.scala-lang#scala-library;2.10.6 {compile=[default(compile)]}
[debug] dependency descriptor has been mediated: dependency: org.scala-lang#scala-library;2.10.6 {compile=[default(compile)]} => dependency: org.scala-lang#scala-library;2.10.6 {compile=[default(compile)]}
[debug] dependency descriptor has been mediated: dependency: org.scala-lang#scala-library;2.10.6 {compile=[default(compile)]} => dependency: org.scala-lang#scala-library;2.10.6 {compile=[default(compile)]}
[debug] dependency descriptor has been mediated: dependency: org.scala-lang#scala-library;2.10.6 {compile=[default(compile)]} => dependency: org.scala-lang#scala-library;2.10.6 {compile=[default(compile)]}
[debug] dependency descriptor has been mediated: dependency: org.scala-lang#scala-library;2.10.6 {compile=[default(compile)]} => dependency: org.scala-lang#scala-library;2.10.6 {compile=[default(compile)]}
[debug] dependency descriptor has been mediated: dependency: org.scala-lang#scala-compiler;2.10.6 {scala-tool=[default, optional(default)]} => dependency: org.scala-lang#scala-compiler;2.10.6 {scala-tool=[default, optional(default)]}
[debug] dependency descriptor has been mediated: MergedDescriptors(dependency: org.scala-lang#scala-library;2.10.6 {scala-tool=[default, optional(default)]},dependency: org.scala-lang#scala-library;2.10.6 {provided=[default(compile)]}) => dependency: org.scala-lang#scala-library;2.10.6 {scala-tool=[default, optional(default)], provided=[default(compile)]}
[info] Resolving org.scala-sbt#compiler-integration;0.13.16 ...
[debug] sbt-chain: Checking cache for: dependency: org.scala-sbt#compiler-integration;0.13.16 {compile=[default(compile)]}
[debug] sbt-chain: module revision found in cache: org.scala-sbt#compiler-integration;0.13.16
[debug] 	found org.scala-sbt#compiler-integration;0.13.16 in sbt-chain
[debug] dependency descriptor has been mediated: dependency: org.scala-lang#scala-library;2.10.6 {compile=[default(compile)]} => dependency: org.scala-lang#scala-library;2.10.6 {compile=[default(compile)]}
[debug] == resolving dependencies org.scala-sbt#compiler-integration;0.13.16->org.scala-lang#scala-library;2.10.6 [compile->default(compile)]
[debug] dependency descriptor has been mediated: dependency: org.scala-lang#scala-library;2.10.6 {compile=[default(compile)]} => dependency: org.scala-lang#scala-library;2.10.6 {compile=[default(compile)]}
[debug] dependency descriptor has been mediated: dependency: org.scala-lang#scala-library;2.10.6 {compile=[default(compile)]} => dependency: org.scala-lang#scala-library;2.10.6 {compile=[default(compile)]}
[debug] == resolving dependencies org.scala-sbt#compiler-integration;0.13.16->org.scala-lang#scala-library;2.10.6 [compile->runtime]
[debug] == resolving dependencies org.scala-sbt#compiler-integration;0.13.16->org.scala-lang#scala-library;2.10.6 [compile->compile]
[debug] == resolving dependencies org.scala-sbt#compiler-integration;0.13.16->org.scala-lang#scala-library;2.10.6 [compile->master]
[debug] == resolving dependencies org.scala-sbt#compiler-integration;0.13.16->org.scala-sbt#incremental-compiler;0.13.16 [compile->default(compile)]
[debug] dependency descriptor has been mediated: dependency: org.scala-lang#scala-library;2.10.6 {compile=[default(compile)]} => dependency: org.scala-lang#scala-library;2.10.6 {compile=[default(compile)]}
[debug] dependency descriptor has been mediated: dependency: org.scala-lang#scala-library;2.10.6 {compile=[default(compile)]} => dependency: org.scala-lang#scala-library;2.10.6 {compile=[default(compile)]}
[debug] dependency descriptor has been mediated: dependency: org.scala-lang#scala-library;2.10.6 {compile=[default(compile)]} => dependency: org.scala-lang#scala-library;2.10.6 {compile=[default(compile)]}
[debug] dependency descriptor has been mediated: dependency: org.scala-lang#scala-library;2.10.6 {compile=[default(compile)]} => dependency: org.scala-lang#scala-library;2.10.6 {compile=[default(compile)]}
[debug] dependency descriptor has been mediated: dependency: org.scala-lang#scala-library;2.10.6 {compile=[default(compile)]} => dependency: org.scala-lang#scala-library;2.10.6 {compile=[default(compile)]}
[debug] dependency descriptor has been mediated: dependency: org.scala-lang#scala-library;2.10.6 {compile=[default(compile)]} => dependency: org.scala-lang#scala-library;2.10.6 {compile=[default(compile)]}
[debug] dependency descriptor has been mediated: dependency: org.scala-lang#scala-library;2.10.6 {compile=[default(compile)]} => dependency: org.scala-lang#scala-library;2.10.6 {compile=[default(compile)]}
[debug] dependency descriptor has been mediated: dependency: org.scala-lang#scala-library;2.10.6 {compile=[default(compile)]} => dependency: org.scala-lang#scala-library;2.10.6 {compile=[default(compile)]}
[debug] dependency descriptor has been mediated: dependency: org.scala-lang#scala-compiler;2.10.6 {scala-tool=[default, optional(default)]} => dependency: org.scala-lang#scala-compiler;2.10.6 {scala-tool=[default, optional(default)]}
[debug] dependency descriptor has been mediated: MergedDescriptors(dependency: org.scala-lang#scala-library;2.10.6 {scala-tool=[default, optional(default)]},dependency: org.scala-lang#scala-library;2.10.6 {provided=[default(compile)]}) => dependency: org.scala-lang#scala-library;2.10.6 {scala-tool=[default, optional(default)], provided=[default(compile)]}
[info] Resolving org.scala-sbt#incremental-compiler;0.13.16 ...
[debug] sbt-chain: Checking cache for: dependency: org.scala-sbt#incremental-compiler;0.13.16 {compile=[default(compile)]}
[debug] sbt-chain: module revision found in cache: org.scala-sbt#incremental-compiler;0.13.16
[debug] 	found org.scala-sbt#incremental-compiler;0.13.16 in sbt-chain
[debug] dependency descriptor has been mediated: dependency: org.scala-lang#scala-library;2.10.6 {compile=[default(compile)]} => dependency: org.scala-lang#scala-library;2.10.6 {compile=[default(compile)]}
[debug] == resolving dependencies org.scala-sbt#incremental-compiler;0.13.16->org.scala-lang#scala-library;2.10.6 [compile->default(compile)]
[debug] dependency descriptor has been mediated: dependency: org.scala-lang#scala-library;2.10.6 {compile=[default(compile)]} => dependency: org.scala-lang#scala-library;2.10.6 {compile=[default(compile)]}
[debug] dependency descriptor has been mediated: dependency: org.scala-lang#scala-library;2.10.6 {compile=[default(compile)]} => dependency: org.scala-lang#scala-library;2.10.6 {compile=[default(compile)]}
[debug] == resolving dependencies org.scala-sbt#incremental-compiler;0.13.16->org.scala-lang#scala-library;2.10.6 [compile->runtime]
[debug] == resolving dependencies org.scala-sbt#incremental-compiler;0.13.16->org.scala-lang#scala-library;2.10.6 [compile->compile]
[debug] == resolving dependencies org.scala-sbt#incremental-compiler;0.13.16->org.scala-lang#scala-library;2.10.6 [compile->master]
[debug] == resolving dependencies org.scala-sbt#incremental-compiler;0.13.16->org.scala-sbt#api;0.13.16 [compile->default(compile)]
[debug] dependency descriptor has been mediated: dependency: org.scala-lang#scala-library;2.10.6 {compile=[default(compile)]} => dependency: org.scala-lang#scala-library;2.10.6 {compile=[default(compile)]}
[debug] dependency descriptor has been mediated: dependency: org.scala-lang#scala-library;2.10.6 {compile=[default(compile)]} => dependency: org.scala-lang#scala-library;2.10.6 {compile=[default(compile)]}
[debug] dependency descriptor has been mediated: dependency: org.scala-lang#scala-library;2.10.6 {compile=[default(compile)]} => dependency: org.scala-lang#scala-library;2.10.6 {compile=[default(compile)]}
[debug] dependency descriptor has been mediated: dependency: org.scala-lang#scala-library;2.10.6 {compile=[default(compile)]} => dependency: org.scala-lang#scala-library;2.10.6 {compile=[default(compile)]}
[debug] == resolving dependencies org.scala-sbt#incremental-compiler;0.13.16->org.scala-sbt#io;0.13.16 [compile->default(compile)]
[debug] dependency descriptor has been mediated: dependency: org.scala-lang#scala-library;2.10.6 {compile=[default(compile)]} => dependency: org.scala-lang#scala-library;2.10.6 {compile=[default(compile)]}
[debug] dependency descriptor has been mediated: dependency: org.scala-lang#scala-library;2.10.6 {compile=[default(compile)]} => dependency: org.scala-lang#scala-library;2.10.6 {compile=[default(compile)]}
[debug] dependency descriptor has been mediated: dependency: org.scala-lang#scala-library;2.10.6 {compile=[default(compile)]} => dependency: org.scala-lang#scala-library;2.10.6 {compile=[default(compile)]}
[debug] dependency descriptor has been mediated: dependency: org.scala-lang#scala-library;2.10.6 {compile=[default(compile)]} => dependency: org.scala-lang#scala-library;2.10.6 {compile=[default(compile)]}
[debug] == resolving dependencies org.scala-sbt#incremental-compiler;0.13.16->org.scala-sbt#logging;0.13.16 [compile->default(compile)]
[debug] dependency descriptor has been mediated: dependency: org.scala-lang#scala-library;2.10.6 {compile=[default(compile)]} => dependency: org.scala-lang#scala-library;2.10.6 {compile=[default(compile)]}
[debug] dependency descriptor has been mediated: dependency: org.scala-lang#scala-library;2.10.6 {compile=[default(compile)]} => dependency: org.scala-lang#scala-library;2.10.6 {compile=[default(compile)]}
[debug] dependency descriptor has been mediated: dependency: org.scala-lang#scala-library;2.10.6 {compile=[default(compile)]} => dependency: org.scala-lang#scala-library;2.10.6 {compile=[default(compile)]}
[debug] dependency descriptor has been mediated: dependency: org.scala-lang#scala-library;2.10.6 {compile=[default(compile)]} => dependency: org.scala-lang#scala-library;2.10.6 {compile=[default(compile)]}
[debug] == resolving dependencies org.scala-sbt#incremental-compiler;0.13.16->org.scala-sbt#classpath;0.13.16 [compile->default(compile)]
[debug] dependency descriptor has been mediated: dependency: org.scala-lang#scala-library;2.10.6 {compile=[default(compile)]} => dependency: org.scala-lang#scala-library;2.10.6 {compile=[default(compile)]}
[debug] dependency descriptor has been mediated: dependency: org.scala-lang#scala-library;2.10.6 {compile=[default(compile)]} => dependency: org.scala-lang#scala-library;2.10.6 {compile=[default(compile)]}
[debug] dependency descriptor has been mediated: dependency: org.scala-lang#scala-library;2.10.6 {compile=[default(compile)]} => dependency: org.scala-lang#scala-library;2.10.6 {compile=[default(compile)]}
[debug] dependency descriptor has been mediated: dependency: org.scala-lang#scala-library;2.10.6 {compile=[default(compile)]} => dependency: org.scala-lang#scala-library;2.10.6 {compile=[default(compile)]}
[debug] == resolving dependencies org.scala-sbt#incremental-compiler;0.13.16->org.scala-sbt#relation;0.13.16 [compile->default(compile)]
[debug] dependency descriptor has been mediated: dependency: org.scala-lang#scala-library;2.10.6 {compile=[default(compile)]} => dependency: org.scala-lang#scala-library;2.10.6 {compile=[default(compile)]}
[debug] dependency descriptor has been mediated: dependency: org.scala-lang#scala-library;2.10.6 {compile=[default(compile)]} => dependency: org.scala-lang#scala-library;2.10.6 {compile=[default(compile)]}
[debug] dependency descriptor has been mediated: dependency: org.scala-lang#scala-library;2.10.6 {compile=[default(compile)]} => dependency: org.scala-lang#scala-library;2.10.6 {compile=[default(compile)]}
[debug] dependency descriptor has been mediated: dependency: org.scala-lang#scala-library;2.10.6 {compile=[default(compile)]} => dependency: org.scala-lang#scala-library;2.10.6 {compile=[default(compile)]}
[debug] dependency descriptor has been mediated: dependency: org.scala-lang#scala-library;2.10.6 {compile=[default(compile)]} => dependency: org.scala-lang#scala-library;2.10.6 {compile=[default(compile)]}
[debug] dependency descriptor has been mediated: dependency: org.scala-lang#scala-library;2.10.6 {compile=[default(compile)]} => dependency: org.scala-lang#scala-library;2.10.6 {compile=[default(compile)]}
[debug] dependency descriptor has been mediated: dependency: org.scala-lang#scala-library;2.10.6 {compile=[default(compile)]} => dependency: org.scala-lang#scala-library;2.10.6 {compile=[default(compile)]}
[debug] dependency descriptor has been mediated: dependency: org.scala-lang#scala-library;2.10.6 {compile=[default(compile)]} => dependency: org.scala-lang#scala-library;2.10.6 {compile=[default(compile)]}
[debug] dependency descriptor has been mediated: dependency: org.scala-lang#scala-library;2.10.6 {compile=[default(compile)]} => dependency: org.scala-lang#scala-library;2.10.6 {compile=[default(compile)]}
[debug] dependency descriptor has been mediated: dependency: org.scala-lang#scala-library;2.10.6 {compile=[default(compile)]} => dependency: org.scala-lang#scala-library;2.10.6 {compile=[default(compile)]}
[debug] dependency descriptor has been mediated: dependency: org.scala-lang#scala-compiler;2.10.6 {scala-tool=[default, optional(default)]} => dependency: org.scala-lang#scala-compiler;2.10.6 {scala-tool=[default, optional(default)]}
[debug] dependency descriptor has been mediated: MergedDescriptors(dependency: org.scala-lang#scala-library;2.10.6 {scala-tool=[default, optional(default)]},dependency: org.scala-lang#scala-library;2.10.6 {provided=[default(compile)]}) => dependency: org.scala-lang#scala-library;2.10.6 {scala-tool=[default, optional(default)], provided=[default(compile)]}
[info] Resolving org.scala-sbt#relation;0.13.16 ...
[debug] sbt-chain: Checking cache for: dependency: org.scala-sbt#relation;0.13.16 {compile=[default(compile)]}
[debug] sbt-chain: module revision found in cache: org.scala-sbt#relation;0.13.16
[debug] 	found org.scala-sbt#relation;0.13.16 in sbt-chain
[debug] dependency descriptor has been mediated: dependency: org.scala-lang#scala-library;2.10.6 {compile=[default(compile)]} => dependency: org.scala-lang#scala-library;2.10.6 {compile=[default(compile)]}
[debug] == resolving dependencies org.scala-sbt#relation;0.13.16->org.scala-lang#scala-library;2.10.6 [compile->default(compile)]
[debug] dependency descriptor has been mediated: dependency: org.scala-lang#scala-library;2.10.6 {compile=[default(compile)]} => dependency: org.scala-lang#scala-library;2.10.6 {compile=[default(compile)]}
[debug] dependency descriptor has been mediated: dependency: org.scala-lang#scala-library;2.10.6 {compile=[default(compile)]} => dependency: org.scala-lang#scala-library;2.10.6 {compile=[default(compile)]}
[debug] == resolving dependencies org.scala-sbt#relation;0.13.16->org.scala-lang#scala-library;2.10.6 [compile->runtime]
[debug] == resolving dependencies org.scala-sbt#relation;0.13.16->org.scala-lang#scala-library;2.10.6 [compile->compile]
[debug] == resolving dependencies org.scala-sbt#relation;0.13.16->org.scala-lang#scala-library;2.10.6 [compile->master]
[debug] == resolving dependencies org.scala-sbt#relation;0.13.16->org.scala-sbt#interface;0.13.16 [compile->default(compile)]
[debug] dependency descriptor has been mediated: dependency: org.scala-lang#scala-library;2.10.6 {compile=[default(compile)]} => dependency: org.scala-lang#scala-library;2.10.6 {compile=[default(compile)]}
[debug] dependency descriptor has been mediated: dependency: org.scala-lang#scala-library;2.10.6 {compile=[default(compile)]} => dependency: org.scala-lang#scala-library;2.10.6 {compile=[default(compile)]}
[debug] dependency descriptor has been mediated: dependency: org.scala-lang#scala-library;2.10.6 {compile=[default(compile)]} => dependency: org.scala-lang#scala-library;2.10.6 {compile=[default(compile)]}
[debug] dependency descriptor has been mediated: dependency: org.scala-lang#scala-library;2.10.6 {compile=[default(compile)]} => dependency: org.scala-lang#scala-library;2.10.6 {compile=[default(compile)]}
[debug] dependency descriptor has been mediated: dependency: org.scala-lang#scala-library;2.10.6 {compile=[default(compile)]} => dependency: org.scala-lang#scala-library;2.10.6 {compile=[default(compile)]}
[debug] dependency descriptor has been mediated: dependency: org.scala-lang#scala-library;2.10.6 {compile=[default(compile)]} => dependency: org.scala-lang#scala-library;2.10.6 {compile=[default(compile)]}
[debug] == resolving dependencies org.scala-sbt#relation;0.13.16->org.scala-sbt#process;0.13.16 [compile->default(compile)]
[debug] dependency descriptor has been mediated: dependency: org.scala-lang#scala-library;2.10.6 {compile=[default(compile)]} => dependency: org.scala-lang#scala-library;2.10.6 {compile=[default(compile)]}
[debug] dependency descriptor has been mediated: dependency: org.scala-lang#scala-library;2.10.6 {compile=[default(compile)]} => dependency: org.scala-lang#scala-library;2.10.6 {compile=[default(compile)]}
[debug] dependency descriptor has been mediated: dependency: org.scala-lang#scala-library;2.10.6 {compile=[default(compile)]} => dependency: org.scala-lang#scala-library;2.10.6 {compile=[default(compile)]}
[debug] dependency descriptor has been mediated: dependency: org.scala-lang#scala-library;2.10.6 {compile=[default(compile)]} => dependency: org.scala-lang#scala-library;2.10.6 {compile=[default(compile)]}
[debug] dependency descriptor has been mediated: dependency: org.scala-lang#scala-library;2.10.6 {compile=[default(compile)]} => dependency: org.scala-lang#scala-library;2.10.6 {compile=[default(compile)]}
[debug] dependency descriptor has been mediated: dependency: org.scala-lang#scala-library;2.10.6 {compile=[default(compile)]} => dependency: org.scala-lang#scala-library;2.10.6 {compile=[default(compile)]}
[debug] == resolving dependencies org.scala-sbt#compiler-integration;0.13.16->org.scala-sbt#compile;0.13.16 [compile->default(compile)]
[debug] dependency descriptor has been mediated: dependency: org.scala-lang#scala-library;2.10.6 {compile=[default(compile)]} => dependency: org.scala-lang#scala-library;2.10.6 {compile=[default(compile)]}
[debug] dependency descriptor has been mediated: dependency: org.scala-lang#scala-library;2.10.6 {compile=[default(compile)]} => dependency: org.scala-lang#scala-library;2.10.6 {compile=[default(compile)]}
[debug] dependency descriptor has been mediated: dependency: org.scala-lang#scala-library;2.10.6 {compile=[default(compile)]} => dependency: org.scala-lang#scala-library;2.10.6 {compile=[default(compile)]}
[debug] dependency descriptor has been mediated: dependency: org.scala-lang#scala-library;2.10.6 {compile=[default(compile)]} => dependency: org.scala-lang#scala-library;2.10.6 {compile=[default(compile)]}
[debug] dependency descriptor has been mediated: dependency: org.scala-lang#scala-library;2.10.6 {compile=[default(compile)]} => dependency: org.scala-lang#scala-library;2.10.6 {compile=[default(compile)]}
[debug] dependency descriptor has been mediated: dependency: org.scala-lang#scala-library;2.10.6 {compile=[default(compile)]} => dependency: org.scala-lang#scala-library;2.10.6 {compile=[default(compile)]}
[debug] dependency descriptor has been mediated: dependency: org.scala-lang#scala-library;2.10.6 {compile=[default(compile)]} => dependency: org.scala-lang#scala-library;2.10.6 {compile=[default(compile)]}
[debug] dependency descriptor has been mediated: dependency: org.scala-lang#scala-library;2.10.6 {compile=[default(compile)]} => dependency: org.scala-lang#scala-library;2.10.6 {compile=[default(compile)]}
[debug] dependency descriptor has been mediated: dependency: org.scala-lang#scala-compiler;2.10.6 {scala-tool=[default, optional(default)]} => dependency: org.scala-lang#scala-compiler;2.10.6 {scala-tool=[default, optional(default)]}
[debug] dependency descriptor has been mediated: MergedDescriptors(dependency: org.scala-lang#scala-library;2.10.6 {scala-tool=[default, optional(default)]},dependency: org.scala-lang#scala-library;2.10.6 {provided=[default(compile)]}) => dependency: org.scala-lang#scala-library;2.10.6 {scala-tool=[default, optional(default)], provided=[default(compile)]}
[info] Resolving org.scala-sbt#compile;0.13.16 ...
[debug] sbt-chain: Checking cache for: dependency: org.scala-sbt#compile;0.13.16 {compile=[default(compile)]}
[debug] sbt-chain: module revision found in cache: org.scala-sbt#compile;0.13.16
[debug] 	found org.scala-sbt#compile;0.13.16 in sbt-chain
[debug] dependency descriptor has been mediated: dependency: org.scala-lang#scala-compiler;2.10.6 {test=[default(compile)]} => dependency: org.scala-lang#scala-compiler;2.10.6 {test=[default(compile)]}
[debug] dependency descriptor has been mediated: dependency: org.scala-lang#scala-library;2.10.6 {compile=[default(compile)]} => dependency: org.scala-lang#scala-library;2.10.6 {compile=[default(compile)]}
[debug] == resolving dependencies org.scala-sbt#compile;0.13.16->org.scala-lang#scala-library;2.10.6 [compile->default(compile)]
[debug] dependency descriptor has been mediated: dependency: org.scala-lang#scala-compiler;2.10.6 {test=[default(compile)]} => dependency: org.scala-lang#scala-compiler;2.10.6 {test=[default(compile)]}
[debug] dependency descriptor has been mediated: dependency: org.scala-lang#scala-library;2.10.6 {compile=[default(compile)]} => dependency: org.scala-lang#scala-library;2.10.6 {compile=[default(compile)]}
[debug] dependency descriptor has been mediated: dependency: org.scala-lang#scala-compiler;2.10.6 {test=[default(compile)]} => dependency: org.scala-lang#scala-compiler;2.10.6 {test=[default(compile)]}
[debug] dependency descriptor has been mediated: dependency: org.scala-lang#scala-library;2.10.6 {compile=[default(compile)]} => dependency: org.scala-lang#scala-library;2.10.6 {compile=[default(compile)]}
[debug] == resolving dependencies org.scala-sbt#compile;0.13.16->org.scala-lang#scala-library;2.10.6 [compile->runtime]
[debug] == resolving dependencies org.scala-sbt#compile;0.13.16->org.scala-lang#scala-library;2.10.6 [compile->compile]
[debug] == resolving dependencies org.scala-sbt#compile;0.13.16->org.scala-lang#scala-library;2.10.6 [compile->master]
[debug] == resolving dependencies org.scala-sbt#compile;0.13.16->org.scala-sbt#interface;0.13.16 [compile->default(compile)]
[debug] dependency descriptor has been mediated: dependency: org.scala-lang#scala-compiler;2.10.6 {test=[default(compile)]} => dependency: org.scala-lang#scala-compiler;2.10.6 {test=[default(compile)]}
[debug] dependency descriptor has been mediated: dependency: org.scala-lang#scala-library;2.10.6 {compile=[default(compile)]} => dependency: org.scala-lang#scala-library;2.10.6 {compile=[default(compile)]}
[debug] dependency descriptor has been mediated: dependency: org.scala-lang#scala-compiler;2.10.6 {test=[default(compile)]} => dependency: org.scala-lang#scala-compiler;2.10.6 {test=[default(compile)]}
[debug] dependency descriptor has been mediated: dependency: org.scala-lang#scala-library;2.10.6 {compile=[default(compile)]} => dependency: org.scala-lang#scala-library;2.10.6 {compile=[default(compile)]}
[debug] == resolving dependencies org.scala-sbt#compile;0.13.16->org.scala-sbt#logging;0.13.16 [compile->default(compile)]
[debug] dependency descriptor has been mediated: dependency: org.scala-lang#scala-compiler;2.10.6 {test=[default(compile)]} => dependency: org.scala-lang#scala-compiler;2.10.6 {test=[default(compile)]}
[debug] dependency descriptor has been mediated: dependency: org.scala-lang#scala-library;2.10.6 {compile=[default(compile)]} => dependency: org.scala-lang#scala-library;2.10.6 {compile=[default(compile)]}
[debug] dependency descriptor has been mediated: dependency: org.scala-lang#scala-compiler;2.10.6 {test=[default(compile)]} => dependency: org.scala-lang#scala-compiler;2.10.6 {test=[default(compile)]}
[debug] dependency descriptor has been mediated: dependency: org.scala-lang#scala-library;2.10.6 {compile=[default(compile)]} => dependency: org.scala-lang#scala-library;2.10.6 {compile=[default(compile)]}
[debug] == resolving dependencies org.scala-sbt#compile;0.13.16->org.scala-sbt#io;0.13.16 [compile->default(compile)]
[debug] dependency descriptor has been mediated: dependency: org.scala-lang#scala-compiler;2.10.6 {test=[default(compile)]} => dependency: org.scala-lang#scala-compiler;2.10.6 {test=[default(compile)]}
[debug] dependency descriptor has been mediated: dependency: org.scala-lang#scala-library;2.10.6 {compile=[default(compile)]} => dependency: org.scala-lang#scala-library;2.10.6 {compile=[default(compile)]}
[debug] dependency descriptor has been mediated: dependency: org.scala-lang#scala-compiler;2.10.6 {test=[default(compile)]} => dependency: org.scala-lang#scala-compiler;2.10.6 {test=[default(compile)]}
[debug] dependency descriptor has been mediated: dependency: org.scala-lang#scala-library;2.10.6 {compile=[default(compile)]} => dependency: org.scala-lang#scala-library;2.10.6 {compile=[default(compile)]}
[debug] == resolving dependencies org.scala-sbt#compile;0.13.16->org.scala-sbt#classpath;0.13.16 [compile->default(compile)]
[debug] dependency descriptor has been mediated: dependency: org.scala-lang#scala-compiler;2.10.6 {test=[default(compile)]} => dependency: org.scala-lang#scala-compiler;2.10.6 {test=[default(compile)]}
[debug] dependency descriptor has been mediated: dependency: org.scala-lang#scala-library;2.10.6 {compile=[default(compile)]} => dependency: org.scala-lang#scala-library;2.10.6 {compile=[default(compile)]}
[debug] dependency descriptor has been mediated: dependency: org.scala-lang#scala-compiler;2.10.6 {test=[default(compile)]} => dependency: org.scala-lang#scala-compiler;2.10.6 {test=[default(compile)]}
[debug] dependency descriptor has been mediated: dependency: org.scala-lang#scala-library;2.10.6 {compile=[default(compile)]} => dependency: org.scala-lang#scala-library;2.10.6 {compile=[default(compile)]}
[debug] == resolving dependencies org.scala-sbt#compile;0.13.16->org.scala-sbt#api;0.13.16 [compile->default(compile)]
[debug] dependency descriptor has been mediated: dependency: org.scala-lang#scala-compiler;2.10.6 {test=[default(compile)]} => dependency: org.scala-lang#scala-compiler;2.10.6 {test=[default(compile)]}
[debug] dependency descriptor has been mediated: dependency: org.scala-lang#scala-library;2.10.6 {compile=[default(compile)]} => dependency: org.scala-lang#scala-library;2.10.6 {compile=[default(compile)]}
[debug] dependency descriptor has been mediated: dependency: org.scala-lang#scala-compiler;2.10.6 {test=[default(compile)]} => dependency: org.scala-lang#scala-compiler;2.10.6 {test=[default(compile)]}
[debug] dependency descriptor has been mediated: dependency: org.scala-lang#scala-library;2.10.6 {compile=[default(compile)]} => dependency: org.scala-lang#scala-library;2.10.6 {compile=[default(compile)]}
[debug] == resolving dependencies org.scala-sbt#compile;0.13.16->org.scala-sbt#classfile;0.13.16 [compile->default(compile)]
[debug] dependency descriptor has been mediated: dependency: org.scala-lang#scala-compiler;2.10.6 {test=[default(compile)]} => dependency: org.scala-lang#scala-compiler;2.10.6 {test=[default(compile)]}
[debug] dependency descriptor has been mediated: dependency: org.scala-lang#scala-library;2.10.6 {compile=[default(compile)]} => dependency: org.scala-lang#scala-library;2.10.6 {compile=[default(compile)]}
[debug] dependency descriptor has been mediated: dependency: org.scala-lang#scala-compiler;2.10.6 {test=[default(compile)]} => dependency: org.scala-lang#scala-compiler;2.10.6 {test=[default(compile)]}
[debug] dependency descriptor has been mediated: dependency: org.scala-lang#scala-library;2.10.6 {compile=[default(compile)]} => dependency: org.scala-lang#scala-library;2.10.6 {compile=[default(compile)]}
[debug] dependency descriptor has been mediated: dependency: org.scala-lang#scala-library;2.10.6 {compile=[default(compile)]} => dependency: org.scala-lang#scala-library;2.10.6 {compile=[default(compile)]}
[debug] dependency descriptor has been mediated: dependency: org.scala-lang#scala-library;2.10.6 {compile=[default(compile)]} => dependency: org.scala-lang#scala-library;2.10.6 {compile=[default(compile)]}
[debug] == resolving dependencies org.scala-sbt#compile;0.13.16->org.scala-sbt#launcher-interface;1.0.1 [compile->default(compile)]
[debug] dependency descriptor has been mediated: dependency: org.scala-lang#scala-compiler;2.10.6 {test=[default(compile)]} => dependency: org.scala-lang#scala-compiler;2.10.6 {test=[default(compile)]}
[debug] dependency descriptor has been mediated: dependency: org.scala-lang#scala-library;2.10.6 {compile=[default(compile)]} => dependency: org.scala-lang#scala-library;2.10.6 {compile=[default(compile)]}
[debug] dependency descriptor has been mediated: dependency: org.scala-lang#scala-compiler;2.10.6 {test=[default(compile)]} => dependency: org.scala-lang#scala-compiler;2.10.6 {test=[default(compile)]}
[debug] dependency descriptor has been mediated: dependency: org.scala-lang#scala-library;2.10.6 {compile=[default(compile)]} => dependency: org.scala-lang#scala-library;2.10.6 {compile=[default(compile)]}
[debug] dependency descriptor has been mediated: dependency: org.scala-lang#scala-library;2.10.6 {compile=[default(compile)]} => dependency: org.scala-lang#scala-library;2.10.6 {compile=[default(compile)]}
[debug] dependency descriptor has been mediated: dependency: org.scala-lang#scala-library;2.10.6 {compile=[default(compile)]} => dependency: org.scala-lang#scala-library;2.10.6 {compile=[default(compile)]}
[debug] == resolving dependencies org.scala-sbt#compile;0.13.16->org.scala-sbt#launcher-interface;1.0.1 [compile->runtime]
[debug] == resolving dependencies org.scala-sbt#compile;0.13.16->org.scala-sbt#launcher-interface;1.0.1 [compile->compile]
[debug] == resolving dependencies org.scala-sbt#compile;0.13.16->org.scala-sbt#launcher-interface;1.0.1 [compile->master]
[debug] == resolving dependencies org.scala-sbt#compiler-integration;0.13.16->org.scala-sbt#persist;0.13.16 [compile->default(compile)]
[debug] dependency descriptor has been mediated: dependency: org.scala-lang#scala-library;2.10.6 {compile=[default(compile)]} => dependency: org.scala-lang#scala-library;2.10.6 {compile=[default(compile)]}
[debug] dependency descriptor has been mediated: dependency: org.scala-lang#scala-library;2.10.6 {compile=[default(compile)]} => dependency: org.scala-lang#scala-library;2.10.6 {compile=[default(compile)]}
[debug] dependency descriptor has been mediated: dependency: org.scala-lang#scala-library;2.10.6 {compile=[default(compile)]} => dependency: org.scala-lang#scala-library;2.10.6 {compile=[default(compile)]}
[debug] dependency descriptor has been mediated: dependency: org.scala-lang#scala-library;2.10.6 {compile=[default(compile)]} => dependency: org.scala-lang#scala-library;2.10.6 {compile=[default(compile)]}
[debug] dependency descriptor has been mediated: dependency: org.scala-lang#scala-library;2.10.6 {compile=[default(compile)]} => dependency: org.scala-lang#scala-library;2.10.6 {compile=[default(compile)]}
[debug] dependency descriptor has been mediated: dependency: org.scala-lang#scala-library;2.10.6 {compile=[default(compile)]} => dependency: org.scala-lang#scala-library;2.10.6 {compile=[default(compile)]}
[debug] dependency descriptor has been mediated: dependency: org.scala-lang#scala-library;2.10.6 {compile=[default(compile)]} => dependency: org.scala-lang#scala-library;2.10.6 {compile=[default(compile)]}
[debug] dependency descriptor has been mediated: dependency: org.scala-lang#scala-library;2.10.6 {compile=[default(compile)]} => dependency: org.scala-lang#scala-library;2.10.6 {compile=[default(compile)]}
[debug] dependency descriptor has been mediated: dependency: org.scala-lang#scala-compiler;2.10.6 {scala-tool=[default, optional(default)]} => dependency: org.scala-lang#scala-compiler;2.10.6 {scala-tool=[default, optional(default)]}
[debug] dependency descriptor has been mediated: MergedDescriptors(dependency: org.scala-lang#scala-library;2.10.6 {scala-tool=[default, optional(default)]},dependency: org.scala-lang#scala-library;2.10.6 {provided=[default(compile)]}) => dependency: org.scala-lang#scala-library;2.10.6 {scala-tool=[default, optional(default)], provided=[default(compile)]}
[info] Resolving org.scala-sbt#persist;0.13.16 ...
[debug] sbt-chain: Checking cache for: dependency: org.scala-sbt#persist;0.13.16 {compile=[default(compile)]}
[debug] sbt-chain: module revision found in cache: org.scala-sbt#persist;0.13.16
[debug] 	found org.scala-sbt#persist;0.13.16 in sbt-chain
[debug] dependency descriptor has been mediated: dependency: org.scala-lang#scala-library;2.10.6 {compile=[default(compile)]} => dependency: org.scala-lang#scala-library;2.10.6 {compile=[default(compile)]}
[debug] == resolving dependencies org.scala-sbt#persist;0.13.16->org.scala-lang#scala-library;2.10.6 [compile->default(compile)]
[debug] dependency descriptor has been mediated: dependency: org.scala-lang#scala-library;2.10.6 {compile=[default(compile)]} => dependency: org.scala-lang#scala-library;2.10.6 {compile=[default(compile)]}
[debug] dependency descriptor has been mediated: dependency: org.scala-lang#scala-library;2.10.6 {compile=[default(compile)]} => dependency: org.scala-lang#scala-library;2.10.6 {compile=[default(compile)]}
[debug] == resolving dependencies org.scala-sbt#persist;0.13.16->org.scala-lang#scala-library;2.10.6 [compile->runtime]
[debug] == resolving dependencies org.scala-sbt#persist;0.13.16->org.scala-lang#scala-library;2.10.6 [compile->compile]
[debug] == resolving dependencies org.scala-sbt#persist;0.13.16->org.scala-lang#scala-library;2.10.6 [compile->master]
[debug] == resolving dependencies org.scala-sbt#persist;0.13.16->org.scala-sbt#incremental-compiler;0.13.16 [compile->default(compile)]
[debug] dependency descriptor has been mediated: dependency: org.scala-lang#scala-library;2.10.6 {compile=[default(compile)]} => dependency: org.scala-lang#scala-library;2.10.6 {compile=[default(compile)]}
[debug] dependency descriptor has been mediated: dependency: org.scala-lang#scala-library;2.10.6 {compile=[default(compile)]} => dependency: org.scala-lang#scala-library;2.10.6 {compile=[default(compile)]}
[debug] == resolving dependencies org.scala-sbt#persist;0.13.16->org.scala-sbt#api;0.13.16 [compile->default(compile)]
[debug] dependency descriptor has been mediated: dependency: org.scala-lang#scala-library;2.10.6 {compile=[default(compile)]} => dependency: org.scala-lang#scala-library;2.10.6 {compile=[default(compile)]}
[debug] dependency descriptor has been mediated: dependency: org.scala-lang#scala-library;2.10.6 {compile=[default(compile)]} => dependency: org.scala-lang#scala-library;2.10.6 {compile=[default(compile)]}
[debug] == resolving dependencies org.scala-sbt#persist;0.13.16->org.scala-tools.sbinary#sbinary_2.10;0.4.2 [compile->default(compile)]
[debug] dependency descriptor has been mediated: dependency: org.scala-lang#scala-library;2.10.6 {compile=[default(compile)]} => dependency: org.scala-lang#scala-library;2.10.6 {compile=[default(compile)]}
[debug] dependency descriptor has been mediated: dependency: org.scala-lang#scala-library;2.10.6 {compile=[default(compile)]} => dependency: org.scala-lang#scala-library;2.10.6 {compile=[default(compile)]}
[debug] dependency descriptor has been mediated: dependency: org.scala-lang#scala-library;2.10.6 {compile=[default(compile)]} => dependency: org.scala-lang#scala-library;2.10.6 {compile=[default(compile)]}
[debug] dependency descriptor has been mediated: dependency: org.scala-lang#scala-library;2.10.6 {compile=[default(compile)]} => dependency: org.scala-lang#scala-library;2.10.6 {compile=[default(compile)]}
[debug] dependency descriptor has been mediated: dependency: org.scala-lang#scala-library;2.10.6 {compile=[default(compile)]} => dependency: org.scala-lang#scala-library;2.10.6 {compile=[default(compile)]}
[debug] dependency descriptor has been mediated: dependency: org.scala-lang#scala-library;2.10.6 {compile=[default(compile)]} => dependency: org.scala-lang#scala-library;2.10.6 {compile=[default(compile)]}
[debug] dependency descriptor has been mediated: dependency: org.scala-lang#scala-library;2.10.6 {compile=[default(compile)]} => dependency: org.scala-lang#scala-library;2.10.6 {compile=[default(compile)]}
[debug] dependency descriptor has been mediated: dependency: org.scala-lang#scala-library;2.10.6 {compile=[default(compile)]} => dependency: org.scala-lang#scala-library;2.10.6 {compile=[default(compile)]}
[debug] dependency descriptor has been mediated: dependency: org.scala-lang#scala-library;2.10.6 {compile=[default(compile)]} => dependency: org.scala-lang#scala-library;2.10.6 {compile=[default(compile)]}
[debug] dependency descriptor has been mediated: dependency: org.scala-lang#scala-library;2.10.6 {compile=[default(compile)]} => dependency: org.scala-lang#scala-library;2.10.6 {compile=[default(compile)]}
[debug] dependency descriptor has been mediated: dependency: org.scala-lang#scala-compiler;2.10.6 {scala-tool=[default, optional(default)]} => dependency: org.scala-lang#scala-compiler;2.10.6 {scala-tool=[default, optional(default)]}
[debug] dependency descriptor has been mediated: MergedDescriptors(dependency: org.scala-lang#scala-library;2.10.6 {scala-tool=[default, optional(default)]},dependency: org.scala-lang#scala-library;2.10.6 {provided=[default(compile)]}) => dependency: org.scala-lang#scala-library;2.10.6 {scala-tool=[default, optional(default)], provided=[default(compile)]}
[info] Resolving org.scala-tools.sbinary#sbinary_2.10;0.4.2 ...
[debug] sbt-chain: Checking cache for: dependency: org.scala-tools.sbinary#sbinary_2.10;0.4.2 {compile=[default(compile)]}
[debug] sbt-chain: module revision found in cache: org.scala-tools.sbinary#sbinary_2.10;0.4.2
[debug] 	found org.scala-tools.sbinary#sbinary_2.10;0.4.2 in sbt-chain
[debug] dependency descriptor has been mediated: dependency: org.scala-lang#scala-library;2.10.2 {compile=[default(compile)]} => dependency: org.scala-lang#scala-library;2.10.6 {compile=[default(compile)]}
[debug] == resolving dependencies org.scala-tools.sbinary#sbinary_2.10;0.4.2->org.scala-lang#scala-library;2.10.6 [compile->default(compile)]
[debug] dependency descriptor has been mediated: dependency: org.scala-lang#scala-library;2.10.2 {compile=[default(compile)]} => dependency: org.scala-lang#scala-library;2.10.6 {compile=[default(compile)]}
[debug] dependency descriptor has been mediated: dependency: org.scala-lang#scala-library;2.10.2 {compile=[default(compile)]} => dependency: org.scala-lang#scala-library;2.10.6 {compile=[default(compile)]}
[debug] == resolving dependencies org.scala-tools.sbinary#sbinary_2.10;0.4.2->org.scala-lang#scala-library;2.10.6 [compile->runtime]
[debug] == resolving dependencies org.scala-tools.sbinary#sbinary_2.10;0.4.2->org.scala-lang#scala-library;2.10.6 [compile->compile]
[debug] == resolving dependencies org.scala-tools.sbinary#sbinary_2.10;0.4.2->org.scala-lang#scala-library;2.10.6 [compile->master]
[debug] == resolving dependencies org.scala-sbt#compiler-integration;0.13.16->org.scala-sbt#api;0.13.16 [compile->default(compile)]
[debug] == resolving dependencies org.scala-sbt#compiler-integration;0.13.16->org.scala-sbt#classfile;0.13.16 [compile->default(compile)]
[debug] == resolving dependencies org.scala-sbt#actions;0.13.16->org.scala-sbt#compiler-ivy-integration;0.13.16 [compile->default(compile)]
[debug] dependency descriptor has been mediated: dependency: org.scala-lang#scala-library;2.10.6 {compile=[default(compile)]} => dependency: org.scala-lang#scala-library;2.10.6 {compile=[default(compile)]}
[debug] dependency descriptor has been mediated: dependency: org.scala-lang#scala-library;2.10.6 {compile=[default(compile)]} => dependency: org.scala-lang#scala-library;2.10.6 {compile=[default(compile)]}
[debug] dependency descriptor has been mediated: dependency: org.scala-lang#scala-library;2.10.6 {compile=[default(compile)]} => dependency: org.scala-lang#scala-library;2.10.6 {compile=[default(compile)]}
[debug] dependency descriptor has been mediated: dependency: org.scala-lang#scala-library;2.10.6 {compile=[default(compile)]} => dependency: org.scala-lang#scala-library;2.10.6 {compile=[default(compile)]}
[debug] dependency descriptor has been mediated: dependency: org.scala-lang#scala-library;2.10.6 {compile=[default(compile)]} => dependency: org.scala-lang#scala-library;2.10.6 {compile=[default(compile)]}
[debug] dependency descriptor has been mediated: dependency: org.scala-lang#scala-library;2.10.6 {compile=[default(compile)]} => dependency: org.scala-lang#scala-library;2.10.6 {compile=[default(compile)]}
[debug] dependency descriptor has been mediated: dependency: org.scala-lang#scala-compiler;2.10.6 {scala-tool=[default, optional(default)]} => dependency: org.scala-lang#scala-compiler;2.10.6 {scala-tool=[default, optional(default)]}
[debug] dependency descriptor has been mediated: MergedDescriptors(dependency: org.scala-lang#scala-library;2.10.6 {scala-tool=[default, optional(default)]},dependency: org.scala-lang#scala-library;2.10.6 {provided=[default(compile)]}) => dependency: org.scala-lang#scala-library;2.10.6 {scala-tool=[default, optional(default)], provided=[default(compile)]}
[info] Resolving org.scala-sbt#compiler-ivy-integration;0.13.16 ...
[debug] sbt-chain: Checking cache for: dependency: org.scala-sbt#compiler-ivy-integration;0.13.16 {compile=[default(compile)]}
[debug] sbt-chain: module revision found in cache: org.scala-sbt#compiler-ivy-integration;0.13.16
[debug] 	found org.scala-sbt#compiler-ivy-integration;0.13.16 in sbt-chain
[debug] dependency descriptor has been mediated: dependency: org.scala-lang#scala-library;2.10.6 {compile=[default(compile)]} => dependency: org.scala-lang#scala-library;2.10.6 {compile=[default(compile)]}
[debug] == resolving dependencies org.scala-sbt#compiler-ivy-integration;0.13.16->org.scala-lang#scala-library;2.10.6 [compile->default(compile)]
[debug] dependency descriptor has been mediated: dependency: org.scala-lang#scala-library;2.10.6 {compile=[default(compile)]} => dependency: org.scala-lang#scala-library;2.10.6 {compile=[default(compile)]}
[debug] dependency descriptor has been mediated: dependency: org.scala-lang#scala-library;2.10.6 {compile=[default(compile)]} => dependency: org.scala-lang#scala-library;2.10.6 {compile=[default(compile)]}
[debug] == resolving dependencies org.scala-sbt#compiler-ivy-integration;0.13.16->org.scala-lang#scala-library;2.10.6 [compile->runtime]
[debug] == resolving dependencies org.scala-sbt#compiler-ivy-integration;0.13.16->org.scala-lang#scala-library;2.10.6 [compile->compile]
[debug] == resolving dependencies org.scala-sbt#compiler-ivy-integration;0.13.16->org.scala-lang#scala-library;2.10.6 [compile->master]
[debug] == resolving dependencies org.scala-sbt#compiler-ivy-integration;0.13.16->org.scala-sbt#ivy;0.13.16 [compile->default(compile)]
[debug] dependency descriptor has been mediated: dependency: org.scala-lang#scala-library;2.10.6 {compile=[default(compile)]} => dependency: org.scala-lang#scala-library;2.10.6 {compile=[default(compile)]}
[debug] dependency descriptor has been mediated: dependency: org.scala-lang#scala-library;2.10.6 {compile=[default(compile)]} => dependency: org.scala-lang#scala-library;2.10.6 {compile=[default(compile)]}
[debug] dependency descriptor has been mediated: dependency: org.scala-lang#scala-library;2.10.6 {compile=[default(compile)]} => dependency: org.scala-lang#scala-library;2.10.6 {compile=[default(compile)]}
[debug] dependency descriptor has been mediated: dependency: org.scala-lang#scala-library;2.10.6 {compile=[default(compile)]} => dependency: org.scala-lang#scala-library;2.10.6 {compile=[default(compile)]}
[debug] dependency descriptor has been mediated: dependency: org.scala-lang#scala-library;2.10.6 {compile=[default(compile)]} => dependency: org.scala-lang#scala-library;2.10.6 {compile=[default(compile)]}
[debug] dependency descriptor has been mediated: dependency: org.scala-lang#scala-library;2.10.6 {compile=[default(compile)]} => dependency: org.scala-lang#scala-library;2.10.6 {compile=[default(compile)]}
[debug] dependency descriptor has been mediated: dependency: org.scala-lang#scala-library;2.10.6 {compile=[default(compile)]} => dependency: org.scala-lang#scala-library;2.10.6 {compile=[default(compile)]}
[debug] dependency descriptor has been mediated: dependency: org.scala-lang#scala-library;2.10.6 {compile=[default(compile)]} => dependency: org.scala-lang#scala-library;2.10.6 {compile=[default(compile)]}
[debug] dependency descriptor has been mediated: dependency: org.scala-lang#scala-compiler;2.10.6 {scala-tool=[default, optional(default)]} => dependency: org.scala-lang#scala-compiler;2.10.6 {scala-tool=[default, optional(default)]}
[debug] dependency descriptor has been mediated: MergedDescriptors(dependency: org.scala-lang#scala-library;2.10.6 {scala-tool=[default, optional(default)]},dependency: org.scala-lang#scala-library;2.10.6 {provided=[default(compile)]}) => dependency: org.scala-lang#scala-library;2.10.6 {scala-tool=[default, optional(default)], provided=[default(compile)]}
[info] Resolving org.scala-sbt#ivy;0.13.16 ...
[debug] sbt-chain: Checking cache for: dependency: org.scala-sbt#ivy;0.13.16 {compile=[default(compile)]}
[debug] sbt-chain: module revision found in cache: org.scala-sbt#ivy;0.13.16
[debug] 	found org.scala-sbt#ivy;0.13.16 in sbt-chain
[debug] dependency descriptor has been mediated: dependency: org.scala-lang#scala-library;2.10.6 {compile=[default(compile)]} => dependency: org.scala-lang#scala-library;2.10.6 {compile=[default(compile)]}
[debug] dependency descriptor has been mediated: dependency: org.scala-lang#scala-reflect;2.10.6 {compile=[default(compile)]} => dependency: org.scala-lang#scala-reflect;2.10.6 {compile=[default(compile)]}
[debug] == resolving dependencies org.scala-sbt#ivy;0.13.16->org.scala-lang#scala-library;2.10.6 [compile->default(compile)]
[debug] dependency descriptor has been mediated: dependency: org.scala-lang#scala-library;2.10.6 {compile=[default(compile)]} => dependency: org.scala-lang#scala-library;2.10.6 {compile=[default(compile)]}
[debug] dependency descriptor has been mediated: dependency: org.scala-lang#scala-reflect;2.10.6 {compile=[default(compile)]} => dependency: org.scala-lang#scala-reflect;2.10.6 {compile=[default(compile)]}
[debug] dependency descriptor has been mediated: dependency: org.scala-lang#scala-library;2.10.6 {compile=[default(compile)]} => dependency: org.scala-lang#scala-library;2.10.6 {compile=[default(compile)]}
[debug] dependency descriptor has been mediated: dependency: org.scala-lang#scala-reflect;2.10.6 {compile=[default(compile)]} => dependency: org.scala-lang#scala-reflect;2.10.6 {compile=[default(compile)]}
[debug] == resolving dependencies org.scala-sbt#ivy;0.13.16->org.scala-lang#scala-library;2.10.6 [compile->runtime]
[debug] == resolving dependencies org.scala-sbt#ivy;0.13.16->org.scala-lang#scala-library;2.10.6 [compile->compile]
[debug] == resolving dependencies org.scala-sbt#ivy;0.13.16->org.scala-lang#scala-library;2.10.6 [compile->master]
[debug] == resolving dependencies org.scala-sbt#ivy;0.13.16->org.scala-sbt#interface;0.13.16 [compile->default(compile)]
[debug] dependency descriptor has been mediated: dependency: org.scala-lang#scala-library;2.10.6 {compile=[default(compile)]} => dependency: org.scala-lang#scala-library;2.10.6 {compile=[default(compile)]}
[debug] dependency descriptor has been mediated: dependency: org.scala-lang#scala-reflect;2.10.6 {compile=[default(compile)]} => dependency: org.scala-lang#scala-reflect;2.10.6 {compile=[default(compile)]}
[debug] dependency descriptor has been mediated: dependency: org.scala-lang#scala-library;2.10.6 {compile=[default(compile)]} => dependency: org.scala-lang#scala-library;2.10.6 {compile=[default(compile)]}
[debug] dependency descriptor has been mediated: dependency: org.scala-lang#scala-reflect;2.10.6 {compile=[default(compile)]} => dependency: org.scala-lang#scala-reflect;2.10.6 {compile=[default(compile)]}
[debug] dependency descriptor has been mediated: dependency: org.scala-lang#scala-library;2.10.6 {compile=[default(compile)]} => dependency: org.scala-lang#scala-library;2.10.6 {compile=[default(compile)]}
[debug] dependency descriptor has been mediated: dependency: org.scala-lang#scala-library;2.10.6 {compile=[default(compile)]} => dependency: org.scala-lang#scala-library;2.10.6 {compile=[default(compile)]}
[debug] == resolving dependencies org.scala-sbt#ivy;0.13.16->org.scala-sbt#cross;0.13.16 [compile->default(compile)]
[debug] dependency descriptor has been mediated: dependency: org.scala-lang#scala-library;2.10.6 {compile=[default(compile)]} => dependency: org.scala-lang#scala-library;2.10.6 {compile=[default(compile)]}
[debug] dependency descriptor has been mediated: dependency: org.scala-lang#scala-reflect;2.10.6 {compile=[default(compile)]} => dependency: org.scala-lang#scala-reflect;2.10.6 {compile=[default(compile)]}
[debug] dependency descriptor has been mediated: dependency: org.scala-lang#scala-library;2.10.6 {compile=[default(compile)]} => dependency: org.scala-lang#scala-library;2.10.6 {compile=[default(compile)]}
[debug] dependency descriptor has been mediated: dependency: org.scala-lang#scala-reflect;2.10.6 {compile=[default(compile)]} => dependency: org.scala-lang#scala-reflect;2.10.6 {compile=[default(compile)]}
[debug] dependency descriptor has been mediated: dependency: org.scala-lang#scala-library;2.10.6 {compile=[default(compile)]} => dependency: org.scala-lang#scala-library;2.10.6 {compile=[default(compile)]}
[debug] dependency descriptor has been mediated: dependency: org.scala-lang#scala-library;2.10.6 {compile=[default(compile)]} => dependency: org.scala-lang#scala-library;2.10.6 {compile=[default(compile)]}
[debug] dependency descriptor has been mediated: dependency: org.scala-lang#scala-library;2.10.6 {compile=[default(compile)]} => dependency: org.scala-lang#scala-library;2.10.6 {compile=[default(compile)]}
[debug] dependency descriptor has been mediated: dependency: org.scala-lang#scala-library;2.10.6 {compile=[default(compile)]} => dependency: org.scala-lang#scala-library;2.10.6 {compile=[default(compile)]}
[debug] dependency descriptor has been mediated: dependency: org.scala-lang#scala-library;2.10.6 {compile=[default(compile)]} => dependency: org.scala-lang#scala-library;2.10.6 {compile=[default(compile)]}
[debug] dependency descriptor has been mediated: dependency: org.scala-lang#scala-library;2.10.6 {compile=[default(compile)]} => dependency: org.scala-lang#scala-library;2.10.6 {compile=[default(compile)]}
[debug] dependency descriptor has been mediated: dependency: org.scala-lang#scala-library;2.10.6 {compile=[default(compile)]} => dependency: org.scala-lang#scala-library;2.10.6 {compile=[default(compile)]}
[debug] dependency descriptor has been mediated: dependency: org.scala-lang#scala-library;2.10.6 {compile=[default(compile)]} => dependency: org.scala-lang#scala-library;2.10.6 {compile=[default(compile)]}
[debug] dependency descriptor has been mediated: dependency: org.scala-lang#scala-compiler;2.10.6 {scala-tool=[default, optional(default)]} => dependency: org.scala-lang#scala-compiler;2.10.6 {scala-tool=[default, optional(default)]}
[debug] dependency descriptor has been mediated: MergedDescriptors(dependency: org.scala-lang#scala-library;2.10.6 {scala-tool=[default, optional(default)]},dependency: org.scala-lang#scala-library;2.10.6 {provided=[default(compile)]}) => dependency: org.scala-lang#scala-library;2.10.6 {scala-tool=[default, optional(default)], provided=[default(compile)]}
[info] Resolving org.scala-sbt#cross;0.13.16 ...
[debug] sbt-chain: Checking cache for: dependency: org.scala-sbt#cross;0.13.16 {compile=[default(compile)]}
[debug] sbt-chain: module revision found in cache: org.scala-sbt#cross;0.13.16
[debug] 	found org.scala-sbt#cross;0.13.16 in sbt-chain
[debug] dependency descriptor has been mediated: dependency: org.scala-lang#scala-library;2.10.6 {compile=[default(compile)]} => dependency: org.scala-lang#scala-library;2.10.6 {compile=[default(compile)]}
[debug] == resolving dependencies org.scala-sbt#cross;0.13.16->org.scala-lang#scala-library;2.10.6 [compile->default(compile)]
[debug] dependency descriptor has been mediated: dependency: org.scala-lang#scala-library;2.10.6 {compile=[default(compile)]} => dependency: org.scala-lang#scala-library;2.10.6 {compile=[default(compile)]}
[debug] dependency descriptor has been mediated: dependency: org.scala-lang#scala-library;2.10.6 {compile=[default(compile)]} => dependency: org.scala-lang#scala-library;2.10.6 {compile=[default(compile)]}
[debug] == resolving dependencies org.scala-sbt#cross;0.13.16->org.scala-lang#scala-library;2.10.6 [compile->runtime]
[debug] == resolving dependencies org.scala-sbt#cross;0.13.16->org.scala-lang#scala-library;2.10.6 [compile->compile]
[debug] == resolving dependencies org.scala-sbt#cross;0.13.16->org.scala-lang#scala-library;2.10.6 [compile->master]
[debug] == resolving dependencies org.scala-sbt#ivy;0.13.16->org.scala-sbt#logging;0.13.16 [compile->default(compile)]
[debug] dependency descriptor has been mediated: dependency: org.scala-lang#scala-library;2.10.6 {compile=[default(compile)]} => dependency: org.scala-lang#scala-library;2.10.6 {compile=[default(compile)]}
[debug] dependency descriptor has been mediated: dependency: org.scala-lang#scala-reflect;2.10.6 {compile=[default(compile)]} => dependency: org.scala-lang#scala-reflect;2.10.6 {compile=[default(compile)]}
[debug] dependency descriptor has been mediated: dependency: org.scala-lang#scala-library;2.10.6 {compile=[default(compile)]} => dependency: org.scala-lang#scala-library;2.10.6 {compile=[default(compile)]}
[debug] dependency descriptor has been mediated: dependency: org.scala-lang#scala-reflect;2.10.6 {compile=[default(compile)]} => dependency: org.scala-lang#scala-reflect;2.10.6 {compile=[default(compile)]}
[debug] dependency descriptor has been mediated: dependency: org.scala-lang#scala-library;2.10.6 {compile=[default(compile)]} => dependency: org.scala-lang#scala-library;2.10.6 {compile=[default(compile)]}
[debug] dependency descriptor has been mediated: dependency: org.scala-lang#scala-library;2.10.6 {compile=[default(compile)]} => dependency: org.scala-lang#scala-library;2.10.6 {compile=[default(compile)]}
[debug] == resolving dependencies org.scala-sbt#ivy;0.13.16->org.scala-sbt#io;0.13.16 [compile->default(compile)]
[debug] dependency descriptor has been mediated: dependency: org.scala-lang#scala-library;2.10.6 {compile=[default(compile)]} => dependency: org.scala-lang#scala-library;2.10.6 {compile=[default(compile)]}
[debug] dependency descriptor has been mediated: dependency: org.scala-lang#scala-reflect;2.10.6 {compile=[default(compile)]} => dependency: org.scala-lang#scala-reflect;2.10.6 {compile=[default(compile)]}
[debug] dependency descriptor has been mediated: dependency: org.scala-lang#scala-library;2.10.6 {compile=[default(compile)]} => dependency: org.scala-lang#scala-library;2.10.6 {compile=[default(compile)]}
[debug] dependency descriptor has been mediated: dependency: org.scala-lang#scala-reflect;2.10.6 {compile=[default(compile)]} => dependency: org.scala-lang#scala-reflect;2.10.6 {compile=[default(compile)]}
[debug] dependency descriptor has been mediated: dependency: org.scala-lang#scala-library;2.10.6 {compile=[default(compile)]} => dependency: org.scala-lang#scala-library;2.10.6 {compile=[default(compile)]}
[debug] dependency descriptor has been mediated: dependency: org.scala-lang#scala-library;2.10.6 {compile=[default(compile)]} => dependency: org.scala-lang#scala-library;2.10.6 {compile=[default(compile)]}
[debug] == resolving dependencies org.scala-sbt#ivy;0.13.16->org.scala-sbt#collections;0.13.16 [compile->default(compile)]
[debug] dependency descriptor has been mediated: dependency: org.scala-lang#scala-library;2.10.6 {compile=[default(compile)]} => dependency: org.scala-lang#scala-library;2.10.6 {compile=[default(compile)]}
[debug] dependency descriptor has been mediated: dependency: org.scala-lang#scala-reflect;2.10.6 {compile=[default(compile)]} => dependency: org.scala-lang#scala-reflect;2.10.6 {compile=[default(compile)]}
[debug] dependency descriptor has been mediated: dependency: org.scala-lang#scala-library;2.10.6 {compile=[default(compile)]} => dependency: org.scala-lang#scala-library;2.10.6 {compile=[default(compile)]}
[debug] dependency descriptor has been mediated: dependency: org.scala-lang#scala-reflect;2.10.6 {compile=[default(compile)]} => dependency: org.scala-lang#scala-reflect;2.10.6 {compile=[default(compile)]}
[debug] dependency descriptor has been mediated: dependency: org.scala-lang#scala-library;2.10.6 {compile=[default(compile)]} => dependency: org.scala-lang#scala-library;2.10.6 {compile=[default(compile)]}
[debug] dependency descriptor has been mediated: dependency: org.scala-lang#scala-library;2.10.6 {compile=[default(compile)]} => dependency: org.scala-lang#scala-library;2.10.6 {compile=[default(compile)]}
[debug] == resolving dependencies org.scala-sbt#ivy;0.13.16->org.scala-sbt.ivy#ivy;2.3.0-sbt-48dd0744422128446aee9ac31aa356ee203cc9f4 [compile->default(compile)]
[debug] dependency descriptor has been mediated: dependency: org.scala-lang#scala-library;2.10.6 {compile=[default(compile)]} => dependency: org.scala-lang#scala-library;2.10.6 {compile=[default(compile)]}
[debug] dependency descriptor has been mediated: dependency: org.scala-lang#scala-reflect;2.10.6 {compile=[default(compile)]} => dependency: org.scala-lang#scala-reflect;2.10.6 {compile=[default(compile)]}
[debug] dependency descriptor has been mediated: dependency: org.scala-lang#scala-library;2.10.6 {compile=[default(compile)]} => dependency: org.scala-lang#scala-library;2.10.6 {compile=[default(compile)]}
[debug] dependency descriptor has been mediated: dependency: org.scala-lang#scala-reflect;2.10.6 {compile=[default(compile)]} => dependency: org.scala-lang#scala-reflect;2.10.6 {compile=[default(compile)]}
[debug] dependency descriptor has been mediated: dependency: org.scala-lang#scala-library;2.10.6 {compile=[default(compile)]} => dependency: org.scala-lang#scala-library;2.10.6 {compile=[default(compile)]}
[debug] dependency descriptor has been mediated: dependency: org.scala-lang#scala-library;2.10.6 {compile=[default(compile)]} => dependency: org.scala-lang#scala-library;2.10.6 {compile=[default(compile)]}
[debug] dependency descriptor has been mediated: dependency: org.scala-lang#scala-library;2.10.6 {compile=[default(compile)]} => dependency: org.scala-lang#scala-library;2.10.6 {compile=[default(compile)]}
[debug] dependency descriptor has been mediated: dependency: org.scala-lang#scala-library;2.10.6 {compile=[default(compile)]} => dependency: org.scala-lang#scala-library;2.10.6 {compile=[default(compile)]}
[debug] dependency descriptor has been mediated: dependency: org.scala-lang#scala-library;2.10.6 {compile=[default(compile)]} => dependency: org.scala-lang#scala-library;2.10.6 {compile=[default(compile)]}
[debug] dependency descriptor has been mediated: dependency: org.scala-lang#scala-library;2.10.6 {compile=[default(compile)]} => dependency: org.scala-lang#scala-library;2.10.6 {compile=[default(compile)]}
[debug] dependency descriptor has been mediated: dependency: org.scala-lang#scala-library;2.10.6 {compile=[default(compile)]} => dependency: org.scala-lang#scala-library;2.10.6 {compile=[default(compile)]}
[debug] dependency descriptor has been mediated: dependency: org.scala-lang#scala-library;2.10.6 {compile=[default(compile)]} => dependency: org.scala-lang#scala-library;2.10.6 {compile=[default(compile)]}
[debug] dependency descriptor has been mediated: dependency: org.scala-lang#scala-compiler;2.10.6 {scala-tool=[default, optional(default)]} => dependency: org.scala-lang#scala-compiler;2.10.6 {scala-tool=[default, optional(default)]}
[debug] dependency descriptor has been mediated: MergedDescriptors(dependency: org.scala-lang#scala-library;2.10.6 {scala-tool=[default, optional(default)]},dependency: org.scala-lang#scala-library;2.10.6 {provided=[default(compile)]}) => dependency: org.scala-lang#scala-library;2.10.6 {scala-tool=[default, optional(default)], provided=[default(compile)]}
[info] Resolving org.scala-sbt.ivy#ivy;2.3.0-sbt-48dd0744422128446aee9ac31aa356ee203cc9f4 ...
[debug] sbt-chain: Checking cache for: dependency: org.scala-sbt.ivy#ivy;2.3.0-sbt-48dd0744422128446aee9ac31aa356ee203cc9f4 {compile=[default(compile)]}
[debug] sbt-chain: module revision found in cache: org.scala-sbt.ivy#ivy;2.3.0-sbt-48dd0744422128446aee9ac31aa356ee203cc9f4
[debug] 	found org.scala-sbt.ivy#ivy;2.3.0-sbt-48dd0744422128446aee9ac31aa356ee203cc9f4 in sbt-chain
[debug] == resolving dependencies org.scala-sbt#ivy;0.13.16->org.scala-sbt.ivy#ivy;2.3.0-sbt-48dd0744422128446aee9ac31aa356ee203cc9f4 [compile->runtime]
[debug] == resolving dependencies org.scala-sbt#ivy;0.13.16->org.scala-sbt.ivy#ivy;2.3.0-sbt-48dd0744422128446aee9ac31aa356ee203cc9f4 [compile->compile]
[debug] == resolving dependencies org.scala-sbt#ivy;0.13.16->org.scala-sbt.ivy#ivy;2.3.0-sbt-48dd0744422128446aee9ac31aa356ee203cc9f4 [compile->master]
[debug] == resolving dependencies org.scala-sbt#ivy;0.13.16->com.jcraft#jsch;0.1.50 [compile->default(compile)]
[debug] dependency descriptor has been mediated: dependency: org.scala-lang#scala-library;2.10.6 {compile=[default(compile)]} => dependency: org.scala-lang#scala-library;2.10.6 {compile=[default(compile)]}
[debug] dependency descriptor has been mediated: dependency: org.scala-lang#scala-reflect;2.10.6 {compile=[default(compile)]} => dependency: org.scala-lang#scala-reflect;2.10.6 {compile=[default(compile)]}
[debug] dependency descriptor has been mediated: dependency: org.scala-lang#scala-library;2.10.6 {compile=[default(compile)]} => dependency: org.scala-lang#scala-library;2.10.6 {compile=[default(compile)]}
[debug] dependency descriptor has been mediated: dependency: org.scala-lang#scala-reflect;2.10.6 {compile=[default(compile)]} => dependency: org.scala-lang#scala-reflect;2.10.6 {compile=[default(compile)]}
[debug] dependency descriptor has been mediated: dependency: org.scala-lang#scala-library;2.10.6 {compile=[default(compile)]} => dependency: org.scala-lang#scala-library;2.10.6 {compile=[default(compile)]}
[debug] dependency descriptor has been mediated: dependency: org.scala-lang#scala-library;2.10.6 {compile=[default(compile)]} => dependency: org.scala-lang#scala-library;2.10.6 {compile=[default(compile)]}
[debug] dependency descriptor has been mediated: dependency: org.scala-lang#scala-library;2.10.6 {compile=[default(compile)]} => dependency: org.scala-lang#scala-library;2.10.6 {compile=[default(compile)]}
[debug] dependency descriptor has been mediated: dependency: org.scala-lang#scala-library;2.10.6 {compile=[default(compile)]} => dependency: org.scala-lang#scala-library;2.10.6 {compile=[default(compile)]}
[debug] dependency descriptor has been mediated: dependency: org.scala-lang#scala-library;2.10.6 {compile=[default(compile)]} => dependency: org.scala-lang#scala-library;2.10.6 {compile=[default(compile)]}
[debug] dependency descriptor has been mediated: dependency: org.scala-lang#scala-library;2.10.6 {compile=[default(compile)]} => dependency: org.scala-lang#scala-library;2.10.6 {compile=[default(compile)]}
[debug] dependency descriptor has been mediated: dependency: org.scala-lang#scala-library;2.10.6 {compile=[default(compile)]} => dependency: org.scala-lang#scala-library;2.10.6 {compile=[default(compile)]}
[debug] dependency descriptor has been mediated: dependency: org.scala-lang#scala-library;2.10.6 {compile=[default(compile)]} => dependency: org.scala-lang#scala-library;2.10.6 {compile=[default(compile)]}
[debug] dependency descriptor has been mediated: dependency: org.scala-lang#scala-compiler;2.10.6 {scala-tool=[default, optional(default)]} => dependency: org.scala-lang#scala-compiler;2.10.6 {scala-tool=[default, optional(default)]}
[debug] dependency descriptor has been mediated: MergedDescriptors(dependency: org.scala-lang#scala-library;2.10.6 {scala-tool=[default, optional(default)]},dependency: org.scala-lang#scala-library;2.10.6 {provided=[default(compile)]}) => dependency: org.scala-lang#scala-library;2.10.6 {scala-tool=[default, optional(default)], provided=[default(compile)]}
[info] Resolving com.jcraft#jsch;0.1.50 ...
[debug] sbt-chain: Checking cache for: dependency: com.jcraft#jsch;0.1.50 {compile=[default(compile)]}
[debug] sbt-chain: module revision found in cache: com.jcraft#jsch;0.1.50
[debug] 	found com.jcraft#jsch;0.1.50 in sbt-chain
[debug] == resolving dependencies org.scala-sbt#ivy;0.13.16->com.jcraft#jsch;0.1.50 [compile->runtime]
[debug] == resolving dependencies org.scala-sbt#ivy;0.13.16->com.jcraft#jsch;0.1.50 [compile->compile]
[debug] == resolving dependencies org.scala-sbt#ivy;0.13.16->com.jcraft#jsch;0.1.50 [compile->master]
[debug] == resolving dependencies org.scala-sbt#ivy;0.13.16->org.scala-sbt#serialization_2.10;0.1.2 [compile->default(compile)]
[debug] dependency descriptor has been mediated: dependency: org.scala-lang#scala-library;2.10.6 {compile=[default(compile)]} => dependency: org.scala-lang#scala-library;2.10.6 {compile=[default(compile)]}
[debug] dependency descriptor has been mediated: dependency: org.scala-lang#scala-reflect;2.10.6 {compile=[default(compile)]} => dependency: org.scala-lang#scala-reflect;2.10.6 {compile=[default(compile)]}
[debug] dependency descriptor has been mediated: dependency: org.scala-lang#scala-library;2.10.6 {compile=[default(compile)]} => dependency: org.scala-lang#scala-library;2.10.6 {compile=[default(compile)]}
[debug] dependency descriptor has been mediated: dependency: org.scala-lang#scala-reflect;2.10.6 {compile=[default(compile)]} => dependency: org.scala-lang#scala-reflect;2.10.6 {compile=[default(compile)]}
[debug] dependency descriptor has been mediated: dependency: org.scala-lang#scala-library;2.10.6 {compile=[default(compile)]} => dependency: org.scala-lang#scala-library;2.10.6 {compile=[default(compile)]}
[debug] dependency descriptor has been mediated: dependency: org.scala-lang#scala-library;2.10.6 {compile=[default(compile)]} => dependency: org.scala-lang#scala-library;2.10.6 {compile=[default(compile)]}
[debug] dependency descriptor has been mediated: dependency: org.scala-lang#scala-library;2.10.6 {compile=[default(compile)]} => dependency: org.scala-lang#scala-library;2.10.6 {compile=[default(compile)]}
[debug] dependency descriptor has been mediated: dependency: org.scala-lang#scala-library;2.10.6 {compile=[default(compile)]} => dependency: org.scala-lang#scala-library;2.10.6 {compile=[default(compile)]}
[debug] dependency descriptor has been mediated: dependency: org.scala-lang#scala-library;2.10.6 {compile=[default(compile)]} => dependency: org.scala-lang#scala-library;2.10.6 {compile=[default(compile)]}
[debug] dependency descriptor has been mediated: dependency: org.scala-lang#scala-library;2.10.6 {compile=[default(compile)]} => dependency: org.scala-lang#scala-library;2.10.6 {compile=[default(compile)]}
[debug] dependency descriptor has been mediated: dependency: org.scala-lang#scala-library;2.10.6 {compile=[default(compile)]} => dependency: org.scala-lang#scala-library;2.10.6 {compile=[default(compile)]}
[debug] dependency descriptor has been mediated: dependency: org.scala-lang#scala-library;2.10.6 {compile=[default(compile)]} => dependency: org.scala-lang#scala-library;2.10.6 {compile=[default(compile)]}
[debug] dependency descriptor has been mediated: dependency: org.scala-lang#scala-compiler;2.10.6 {scala-tool=[default, optional(default)]} => dependency: org.scala-lang#scala-compiler;2.10.6 {scala-tool=[default, optional(default)]}
[debug] dependency descriptor has been mediated: MergedDescriptors(dependency: org.scala-lang#scala-library;2.10.6 {scala-tool=[default, optional(default)]},dependency: org.scala-lang#scala-library;2.10.6 {provided=[default(compile)]}) => dependency: org.scala-lang#scala-library;2.10.6 {scala-tool=[default, optional(default)], provided=[default(compile)]}
[info] Resolving org.scala-sbt#serialization_2.10;0.1.2 ...
[debug] sbt-chain: Checking cache for: dependency: org.scala-sbt#serialization_2.10;0.1.2 {compile=[default(compile)]}
[debug] sbt-chain: module revision found in cache: org.scala-sbt#serialization_2.10;0.1.2
[debug] 	found org.scala-sbt#serialization_2.10;0.1.2 in sbt-chain
[debug] == resolving dependencies org.scala-sbt#ivy;0.13.16->org.scala-sbt#serialization_2.10;0.1.2 [compile->runtime]
[debug] == resolving dependencies org.scala-sbt#ivy;0.13.16->org.scala-sbt#serialization_2.10;0.1.2 [compile->compile]
[debug] dependency descriptor has been mediated: dependency: org.scala-lang#scala-library;2.10.4 {compile=[compile(*), master(*)], runtime=[runtime(*)]} => dependency: org.scala-lang#scala-library;2.10.6 {compile=[compile(*), master(*)], runtime=[runtime(*)]}
[debug] == resolving dependencies org.scala-sbt#serialization_2.10;0.1.2->org.scala-lang#scala-library;2.10.6 [compile->master(*)]
[debug] dependency descriptor has been mediated: dependency: org.scala-lang#scala-library;2.10.4 {compile=[compile(*), master(*)], runtime=[runtime(*)]} => dependency: org.scala-lang#scala-library;2.10.6 {compile=[compile(*), master(*)], runtime=[runtime(*)]}
[debug] dependency descriptor has been mediated: dependency: org.scala-lang#scala-library;2.10.4 {compile=[compile(*), master(*)], runtime=[runtime(*)]} => dependency: org.scala-lang#scala-library;2.10.6 {compile=[compile(*), master(*)], runtime=[runtime(*)]}
[debug] dependency descriptor has been mediated: dependency: org.scala-lang#scala-library;2.10.4 {compile=[compile(*), master(*)], runtime=[runtime(*)]} => dependency: org.scala-lang#scala-library;2.10.6 {compile=[compile(*), master(*)], runtime=[runtime(*)]}
[debug] dependency descriptor has been mediated: dependency: org.scala-lang#scala-library;2.10.4 {compile=[compile(*), master(*)], runtime=[runtime(*)]} => dependency: org.scala-lang#scala-library;2.10.6 {compile=[compile(*), master(*)], runtime=[runtime(*)]}
[debug] dependency descriptor has been mediated: dependency: org.scala-lang#scala-library;2.10.4 {compile=[compile(*), master(*)], runtime=[runtime(*)]} => dependency: org.scala-lang#scala-library;2.10.6 {compile=[compile(*), master(*)], runtime=[runtime(*)]}
[debug] == resolving dependencies org.scala-sbt#serialization_2.10;0.1.2->org.scala-lang#scala-library;2.10.6 [compile->compile(*)]
[debug] == resolving dependencies org.scala-sbt#serialization_2.10;0.1.2->org.scala-lang.modules#scala-pickling_2.10;0.10.1 [compile->master(*)]
[debug] dependency descriptor has been mediated: dependency: org.scala-lang#scala-library;2.10.4 {compile=[compile(*), master(*)], runtime=[runtime(*)]} => dependency: org.scala-lang#scala-library;2.10.6 {compile=[compile(*), master(*)], runtime=[runtime(*)]}
[debug] dependency descriptor has been mediated: dependency: org.scala-lang#scala-library;2.10.4 {compile=[compile(*), master(*)], runtime=[runtime(*)]} => dependency: org.scala-lang#scala-library;2.10.6 {compile=[compile(*), master(*)], runtime=[runtime(*)]}
[debug] dependency descriptor has been mediated: dependency: org.scala-lang#scala-library;2.10.4 {compile=[compile(*), master(*)], runtime=[runtime(*)]} => dependency: org.scala-lang#scala-library;2.10.6 {compile=[compile(*), master(*)], runtime=[runtime(*)]}
[debug] dependency descriptor has been mediated: dependency: org.scala-lang#scala-library;2.10.4 {compile=[compile(*), master(*)], runtime=[runtime(*)]} => dependency: org.scala-lang#scala-library;2.10.6 {compile=[compile(*), master(*)], runtime=[runtime(*)]}
[debug] dependency descriptor has been mediated: dependency: org.scala-lang#scala-library;2.10.4 {compile=[compile(*), master(*)], runtime=[runtime(*)]} => dependency: org.scala-lang#scala-library;2.10.6 {compile=[compile(*), master(*)], runtime=[runtime(*)]}
[debug] dependency descriptor has been mediated: dependency: org.scala-lang#scala-library;2.10.6 {compile=[default(compile)]} => dependency: org.scala-lang#scala-library;2.10.6 {compile=[default(compile)]}
[debug] dependency descriptor has been mediated: dependency: org.scala-lang#scala-reflect;2.10.6 {compile=[default(compile)]} => dependency: org.scala-lang#scala-reflect;2.10.6 {compile=[default(compile)]}
[debug] dependency descriptor has been mediated: dependency: org.scala-lang#scala-library;2.10.6 {compile=[default(compile)]} => dependency: org.scala-lang#scala-library;2.10.6 {compile=[default(compile)]}
[debug] dependency descriptor has been mediated: dependency: org.scala-lang#scala-reflect;2.10.6 {compile=[default(compile)]} => dependency: org.scala-lang#scala-reflect;2.10.6 {compile=[default(compile)]}
[debug] dependency descriptor has been mediated: dependency: org.scala-lang#scala-library;2.10.6 {compile=[default(compile)]} => dependency: org.scala-lang#scala-library;2.10.6 {compile=[default(compile)]}
[debug] dependency descriptor has been mediated: dependency: org.scala-lang#scala-library;2.10.6 {compile=[default(compile)]} => dependency: org.scala-lang#scala-library;2.10.6 {compile=[default(compile)]}
[debug] dependency descriptor has been mediated: dependency: org.scala-lang#scala-library;2.10.6 {compile=[default(compile)]} => dependency: org.scala-lang#scala-library;2.10.6 {compile=[default(compile)]}
[debug] dependency descriptor has been mediated: dependency: org.scala-lang#scala-library;2.10.6 {compile=[default(compile)]} => dependency: org.scala-lang#scala-library;2.10.6 {compile=[default(compile)]}
[debug] dependency descriptor has been mediated: dependency: org.scala-lang#scala-library;2.10.6 {compile=[default(compile)]} => dependency: org.scala-lang#scala-library;2.10.6 {compile=[default(compile)]}
[debug] dependency descriptor has been mediated: dependency: org.scala-lang#scala-library;2.10.6 {compile=[default(compile)]} => dependency: org.scala-lang#scala-library;2.10.6 {compile=[default(compile)]}
[debug] dependency descriptor has been mediated: dependency: org.scala-lang#scala-library;2.10.6 {compile=[default(compile)]} => dependency: org.scala-lang#scala-library;2.10.6 {compile=[default(compile)]}
[debug] dependency descriptor has been mediated: dependency: org.scala-lang#scala-library;2.10.6 {compile=[default(compile)]} => dependency: org.scala-lang#scala-library;2.10.6 {compile=[default(compile)]}
[debug] dependency descriptor has been mediated: dependency: org.scala-lang#scala-compiler;2.10.6 {scala-tool=[default, optional(default)]} => dependency: org.scala-lang#scala-compiler;2.10.6 {scala-tool=[default, optional(default)]}
[debug] dependency descriptor has been mediated: MergedDescriptors(dependency: org.scala-lang#scala-library;2.10.6 {scala-tool=[default, optional(default)]},dependency: org.scala-lang#scala-library;2.10.6 {provided=[default(compile)]}) => dependency: org.scala-lang#scala-library;2.10.6 {scala-tool=[default, optional(default)], provided=[default(compile)]}
[info] Resolving org.scala-lang.modules#scala-pickling_2.10;0.10.1 ...
[debug] sbt-chain: Checking cache for: dependency: org.scala-lang.modules#scala-pickling_2.10;0.10.1 {compile=[compile(*), master(*)], runtime=[runtime(*)]}
[debug] sbt-chain: module revision found in cache: org.scala-lang.modules#scala-pickling_2.10;0.10.1
[debug] 	found org.scala-lang.modules#scala-pickling_2.10;0.10.1 in sbt-chain
[debug] dependency descriptor has been mediated: dependency: org.scala-lang#scala-compiler;2.10.5 {compile=[compile(*), master(*)], runtime=[runtime(*)]} => dependency: org.scala-lang#scala-compiler;2.10.6 {compile=[compile(*), master(*)], runtime=[runtime(*)]}
[debug] dependency descriptor has been mediated: dependency: org.scala-lang#scala-library;2.10.5 {compile=[compile(*), master(*)], runtime=[runtime(*)]} => dependency: org.scala-lang#scala-library;2.10.6 {compile=[compile(*), master(*)], runtime=[runtime(*)]}
[debug] dependency descriptor has been mediated: dependency: org.scala-lang#scala-reflect;2.10.5 {compile=[compile(*), master(*)], runtime=[runtime(*)]} => dependency: org.scala-lang#scala-reflect;2.10.6 {compile=[compile(*), master(*)], runtime=[runtime(*)]}
[debug] == resolving dependencies org.scala-sbt#serialization_2.10;0.1.2->org.scala-lang.modules#scala-pickling_2.10;0.10.1 [compile->compile(*)]
[debug] dependency descriptor has been mediated: dependency: org.scala-lang#scala-compiler;2.10.5 {compile=[compile(*), master(*)], runtime=[runtime(*)]} => dependency: org.scala-lang#scala-compiler;2.10.6 {compile=[compile(*), master(*)], runtime=[runtime(*)]}
[debug] dependency descriptor has been mediated: dependency: org.scala-lang#scala-library;2.10.5 {compile=[compile(*), master(*)], runtime=[runtime(*)]} => dependency: org.scala-lang#scala-library;2.10.6 {compile=[compile(*), master(*)], runtime=[runtime(*)]}
[debug] dependency descriptor has been mediated: dependency: org.scala-lang#scala-reflect;2.10.5 {compile=[compile(*), master(*)], runtime=[runtime(*)]} => dependency: org.scala-lang#scala-reflect;2.10.6 {compile=[compile(*), master(*)], runtime=[runtime(*)]}
[debug] == resolving dependencies org.scala-lang.modules#scala-pickling_2.10;0.10.1->org.scala-lang#scala-compiler;2.10.6 [compile->master(*)]
[debug] dependency descriptor has been mediated: dependency: org.scala-lang#scala-compiler;2.10.5 {compile=[compile(*), master(*)], runtime=[runtime(*)]} => dependency: org.scala-lang#scala-compiler;2.10.6 {compile=[compile(*), master(*)], runtime=[runtime(*)]}
[debug] dependency descriptor has been mediated: dependency: org.scala-lang#scala-library;2.10.5 {compile=[compile(*), master(*)], runtime=[runtime(*)]} => dependency: org.scala-lang#scala-library;2.10.6 {compile=[compile(*), master(*)], runtime=[runtime(*)]}
[debug] dependency descriptor has been mediated: dependency: org.scala-lang#scala-reflect;2.10.5 {compile=[compile(*), master(*)], runtime=[runtime(*)]} => dependency: org.scala-lang#scala-reflect;2.10.6 {compile=[compile(*), master(*)], runtime=[runtime(*)]}
[debug] dependency descriptor has been mediated: dependency: org.scala-lang#scala-compiler;2.10.5 {compile=[compile(*), master(*)], runtime=[runtime(*)]} => dependency: org.scala-lang#scala-compiler;2.10.6 {compile=[compile(*), master(*)], runtime=[runtime(*)]}
[debug] dependency descriptor has been mediated: dependency: org.scala-lang#scala-library;2.10.5 {compile=[compile(*), master(*)], runtime=[runtime(*)]} => dependency: org.scala-lang#scala-library;2.10.6 {compile=[compile(*), master(*)], runtime=[runtime(*)]}
[debug] dependency descriptor has been mediated: dependency: org.scala-lang#scala-reflect;2.10.5 {compile=[compile(*), master(*)], runtime=[runtime(*)]} => dependency: org.scala-lang#scala-reflect;2.10.6 {compile=[compile(*), master(*)], runtime=[runtime(*)]}
[debug] dependency descriptor has been mediated: dependency: org.scala-lang#scala-compiler;2.10.5 {compile=[compile(*), master(*)], runtime=[runtime(*)]} => dependency: org.scala-lang#scala-compiler;2.10.6 {compile=[compile(*), master(*)], runtime=[runtime(*)]}
[debug] dependency descriptor has been mediated: dependency: org.scala-lang#scala-library;2.10.5 {compile=[compile(*), master(*)], runtime=[runtime(*)]} => dependency: org.scala-lang#scala-library;2.10.6 {compile=[compile(*), master(*)], runtime=[runtime(*)]}
[debug] dependency descriptor has been mediated: dependency: org.scala-lang#scala-reflect;2.10.5 {compile=[compile(*), master(*)], runtime=[runtime(*)]} => dependency: org.scala-lang#scala-reflect;2.10.6 {compile=[compile(*), master(*)], runtime=[runtime(*)]}
[debug] dependency descriptor has been mediated: dependency: org.scala-lang#scala-compiler;2.10.5 {compile=[compile(*), master(*)], runtime=[runtime(*)]} => dependency: org.scala-lang#scala-compiler;2.10.6 {compile=[compile(*), master(*)], runtime=[runtime(*)]}
[debug] dependency descriptor has been mediated: dependency: org.scala-lang#scala-library;2.10.5 {compile=[compile(*), master(*)], runtime=[runtime(*)]} => dependency: org.scala-lang#scala-library;2.10.6 {compile=[compile(*), master(*)], runtime=[runtime(*)]}
[debug] dependency descriptor has been mediated: dependency: org.scala-lang#scala-reflect;2.10.5 {compile=[compile(*), master(*)], runtime=[runtime(*)]} => dependency: org.scala-lang#scala-reflect;2.10.6 {compile=[compile(*), master(*)], runtime=[runtime(*)]}
[debug] dependency descriptor has been mediated: dependency: org.scala-lang#scala-compiler;2.10.5 {compile=[compile(*), master(*)], runtime=[runtime(*)]} => dependency: org.scala-lang#scala-compiler;2.10.6 {compile=[compile(*), master(*)], runtime=[runtime(*)]}
[debug] dependency descriptor has been mediated: dependency: org.scala-lang#scala-library;2.10.5 {compile=[compile(*), master(*)], runtime=[runtime(*)]} => dependency: org.scala-lang#scala-library;2.10.6 {compile=[compile(*), master(*)], runtime=[runtime(*)]}
[debug] dependency descriptor has been mediated: dependency: org.scala-lang#scala-reflect;2.10.5 {compile=[compile(*), master(*)], runtime=[runtime(*)]} => dependency: org.scala-lang#scala-reflect;2.10.6 {compile=[compile(*), master(*)], runtime=[runtime(*)]}
[debug] dependency descriptor has been mediated: dependency: org.scala-lang#scala-library;2.10.4 {compile=[compile(*), master(*)], runtime=[runtime(*)]} => dependency: org.scala-lang#scala-library;2.10.6 {compile=[compile(*), master(*)], runtime=[runtime(*)]}
[debug] dependency descriptor has been mediated: dependency: org.scala-lang#scala-library;2.10.4 {compile=[compile(*), master(*)], runtime=[runtime(*)]} => dependency: org.scala-lang#scala-library;2.10.6 {compile=[compile(*), master(*)], runtime=[runtime(*)]}
[debug] dependency descriptor has been mediated: dependency: org.scala-lang#scala-library;2.10.4 {compile=[compile(*), master(*)], runtime=[runtime(*)]} => dependency: org.scala-lang#scala-library;2.10.6 {compile=[compile(*), master(*)], runtime=[runtime(*)]}
[debug] dependency descriptor has been mediated: dependency: org.scala-lang#scala-library;2.10.4 {compile=[compile(*), master(*)], runtime=[runtime(*)]} => dependency: org.scala-lang#scala-library;2.10.6 {compile=[compile(*), master(*)], runtime=[runtime(*)]}
[debug] dependency descriptor has been mediated: dependency: org.scala-lang#scala-library;2.10.4 {compile=[compile(*), master(*)], runtime=[runtime(*)]} => dependency: org.scala-lang#scala-library;2.10.6 {compile=[compile(*), master(*)], runtime=[runtime(*)]}
[debug] dependency descriptor has been mediated: dependency: org.scala-lang#scala-library;2.10.6 {compile=[default(compile)]} => dependency: org.scala-lang#scala-library;2.10.6 {compile=[default(compile)]}
[debug] dependency descriptor has been mediated: dependency: org.scala-lang#scala-reflect;2.10.6 {compile=[default(compile)]} => dependency: org.scala-lang#scala-reflect;2.10.6 {compile=[default(compile)]}
[debug] dependency descriptor has been mediated: dependency: org.scala-lang#scala-library;2.10.6 {compile=[default(compile)]} => dependency: org.scala-lang#scala-library;2.10.6 {compile=[default(compile)]}
[debug] dependency descriptor has been mediated: dependency: org.scala-lang#scala-reflect;2.10.6 {compile=[default(compile)]} => dependency: org.scala-lang#scala-reflect;2.10.6 {compile=[default(compile)]}
[debug] dependency descriptor has been mediated: dependency: org.scala-lang#scala-library;2.10.6 {compile=[default(compile)]} => dependency: org.scala-lang#scala-library;2.10.6 {compile=[default(compile)]}
[debug] dependency descriptor has been mediated: dependency: org.scala-lang#scala-library;2.10.6 {compile=[default(compile)]} => dependency: org.scala-lang#scala-library;2.10.6 {compile=[default(compile)]}
[debug] == resolving dependencies org.scala-lang.modules#scala-pickling_2.10;0.10.1->org.scala-lang#scala-compiler;2.10.6 [compile->compile(*)]
[debug] == resolving dependencies org.scala-lang.modules#scala-pickling_2.10;0.10.1->org.scala-lang#scala-library;2.10.6 [compile->master(*)]
[debug] dependency descriptor has been mediated: dependency: org.scala-lang#scala-compiler;2.10.5 {compile=[compile(*), master(*)], runtime=[runtime(*)]} => dependency: org.scala-lang#scala-compiler;2.10.6 {compile=[compile(*), master(*)], runtime=[runtime(*)]}
[debug] dependency descriptor has been mediated: dependency: org.scala-lang#scala-library;2.10.5 {compile=[compile(*), master(*)], runtime=[runtime(*)]} => dependency: org.scala-lang#scala-library;2.10.6 {compile=[compile(*), master(*)], runtime=[runtime(*)]}
[debug] dependency descriptor has been mediated: dependency: org.scala-lang#scala-reflect;2.10.5 {compile=[compile(*), master(*)], runtime=[runtime(*)]} => dependency: org.scala-lang#scala-reflect;2.10.6 {compile=[compile(*), master(*)], runtime=[runtime(*)]}
[debug] dependency descriptor has been mediated: dependency: org.scala-lang#scala-compiler;2.10.5 {compile=[compile(*), master(*)], runtime=[runtime(*)]} => dependency: org.scala-lang#scala-compiler;2.10.6 {compile=[compile(*), master(*)], runtime=[runtime(*)]}
[debug] dependency descriptor has been mediated: dependency: org.scala-lang#scala-library;2.10.5 {compile=[compile(*), master(*)], runtime=[runtime(*)]} => dependency: org.scala-lang#scala-library;2.10.6 {compile=[compile(*), master(*)], runtime=[runtime(*)]}
[debug] dependency descriptor has been mediated: dependency: org.scala-lang#scala-reflect;2.10.5 {compile=[compile(*), master(*)], runtime=[runtime(*)]} => dependency: org.scala-lang#scala-reflect;2.10.6 {compile=[compile(*), master(*)], runtime=[runtime(*)]}
[debug] dependency descriptor has been mediated: dependency: org.scala-lang#scala-compiler;2.10.5 {compile=[compile(*), master(*)], runtime=[runtime(*)]} => dependency: org.scala-lang#scala-compiler;2.10.6 {compile=[compile(*), master(*)], runtime=[runtime(*)]}
[debug] dependency descriptor has been mediated: dependency: org.scala-lang#scala-library;2.10.5 {compile=[compile(*), master(*)], runtime=[runtime(*)]} => dependency: org.scala-lang#scala-library;2.10.6 {compile=[compile(*), master(*)], runtime=[runtime(*)]}
[debug] dependency descriptor has been mediated: dependency: org.scala-lang#scala-reflect;2.10.5 {compile=[compile(*), master(*)], runtime=[runtime(*)]} => dependency: org.scala-lang#scala-reflect;2.10.6 {compile=[compile(*), master(*)], runtime=[runtime(*)]}
[debug] dependency descriptor has been mediated: dependency: org.scala-lang#scala-compiler;2.10.5 {compile=[compile(*), master(*)], runtime=[runtime(*)]} => dependency: org.scala-lang#scala-compiler;2.10.6 {compile=[compile(*), master(*)], runtime=[runtime(*)]}
[debug] dependency descriptor has been mediated: dependency: org.scala-lang#scala-library;2.10.5 {compile=[compile(*), master(*)], runtime=[runtime(*)]} => dependency: org.scala-lang#scala-library;2.10.6 {compile=[compile(*), master(*)], runtime=[runtime(*)]}
[debug] dependency descriptor has been mediated: dependency: org.scala-lang#scala-reflect;2.10.5 {compile=[compile(*), master(*)], runtime=[runtime(*)]} => dependency: org.scala-lang#scala-reflect;2.10.6 {compile=[compile(*), master(*)], runtime=[runtime(*)]}
[debug] dependency descriptor has been mediated: dependency: org.scala-lang#scala-compiler;2.10.5 {compile=[compile(*), master(*)], runtime=[runtime(*)]} => dependency: org.scala-lang#scala-compiler;2.10.6 {compile=[compile(*), master(*)], runtime=[runtime(*)]}
[debug] dependency descriptor has been mediated: dependency: org.scala-lang#scala-library;2.10.5 {compile=[compile(*), master(*)], runtime=[runtime(*)]} => dependency: org.scala-lang#scala-library;2.10.6 {compile=[compile(*), master(*)], runtime=[runtime(*)]}
[debug] dependency descriptor has been mediated: dependency: org.scala-lang#scala-reflect;2.10.5 {compile=[compile(*), master(*)], runtime=[runtime(*)]} => dependency: org.scala-lang#scala-reflect;2.10.6 {compile=[compile(*), master(*)], runtime=[runtime(*)]}
[debug] == resolving dependencies org.scala-lang.modules#scala-pickling_2.10;0.10.1->org.scala-lang#scala-library;2.10.6 [compile->compile(*)]
[debug] == resolving dependencies org.scala-lang.modules#scala-pickling_2.10;0.10.1->org.scala-lang#scala-reflect;2.10.6 [compile->master(*)]
[debug] dependency descriptor has been mediated: dependency: org.scala-lang#scala-compiler;2.10.5 {compile=[compile(*), master(*)], runtime=[runtime(*)]} => dependency: org.scala-lang#scala-compiler;2.10.6 {compile=[compile(*), master(*)], runtime=[runtime(*)]}
[debug] dependency descriptor has been mediated: dependency: org.scala-lang#scala-library;2.10.5 {compile=[compile(*), master(*)], runtime=[runtime(*)]} => dependency: org.scala-lang#scala-library;2.10.6 {compile=[compile(*), master(*)], runtime=[runtime(*)]}
[debug] dependency descriptor has been mediated: dependency: org.scala-lang#scala-reflect;2.10.5 {compile=[compile(*), master(*)], runtime=[runtime(*)]} => dependency: org.scala-lang#scala-reflect;2.10.6 {compile=[compile(*), master(*)], runtime=[runtime(*)]}
[debug] dependency descriptor has been mediated: dependency: org.scala-lang#scala-compiler;2.10.5 {compile=[compile(*), master(*)], runtime=[runtime(*)]} => dependency: org.scala-lang#scala-compiler;2.10.6 {compile=[compile(*), master(*)], runtime=[runtime(*)]}
[debug] dependency descriptor has been mediated: dependency: org.scala-lang#scala-library;2.10.5 {compile=[compile(*), master(*)], runtime=[runtime(*)]} => dependency: org.scala-lang#scala-library;2.10.6 {compile=[compile(*), master(*)], runtime=[runtime(*)]}
[debug] dependency descriptor has been mediated: dependency: org.scala-lang#scala-reflect;2.10.5 {compile=[compile(*), master(*)], runtime=[runtime(*)]} => dependency: org.scala-lang#scala-reflect;2.10.6 {compile=[compile(*), master(*)], runtime=[runtime(*)]}
[debug] dependency descriptor has been mediated: dependency: org.scala-lang#scala-compiler;2.10.5 {compile=[compile(*), master(*)], runtime=[runtime(*)]} => dependency: org.scala-lang#scala-compiler;2.10.6 {compile=[compile(*), master(*)], runtime=[runtime(*)]}
[debug] dependency descriptor has been mediated: dependency: org.scala-lang#scala-library;2.10.5 {compile=[compile(*), master(*)], runtime=[runtime(*)]} => dependency: org.scala-lang#scala-library;2.10.6 {compile=[compile(*), master(*)], runtime=[runtime(*)]}
[debug] dependency descriptor has been mediated: dependency: org.scala-lang#scala-reflect;2.10.5 {compile=[compile(*), master(*)], runtime=[runtime(*)]} => dependency: org.scala-lang#scala-reflect;2.10.6 {compile=[compile(*), master(*)], runtime=[runtime(*)]}
[debug] dependency descriptor has been mediated: dependency: org.scala-lang#scala-compiler;2.10.5 {compile=[compile(*), master(*)], runtime=[runtime(*)]} => dependency: org.scala-lang#scala-compiler;2.10.6 {compile=[compile(*), master(*)], runtime=[runtime(*)]}
[debug] dependency descriptor has been mediated: dependency: org.scala-lang#scala-library;2.10.5 {compile=[compile(*), master(*)], runtime=[runtime(*)]} => dependency: org.scala-lang#scala-library;2.10.6 {compile=[compile(*), master(*)], runtime=[runtime(*)]}
[debug] dependency descriptor has been mediated: dependency: org.scala-lang#scala-reflect;2.10.5 {compile=[compile(*), master(*)], runtime=[runtime(*)]} => dependency: org.scala-lang#scala-reflect;2.10.6 {compile=[compile(*), master(*)], runtime=[runtime(*)]}
[debug] dependency descriptor has been mediated: dependency: org.scala-lang#scala-compiler;2.10.5 {compile=[compile(*), master(*)], runtime=[runtime(*)]} => dependency: org.scala-lang#scala-compiler;2.10.6 {compile=[compile(*), master(*)], runtime=[runtime(*)]}
[debug] dependency descriptor has been mediated: dependency: org.scala-lang#scala-library;2.10.5 {compile=[compile(*), master(*)], runtime=[runtime(*)]} => dependency: org.scala-lang#scala-library;2.10.6 {compile=[compile(*), master(*)], runtime=[runtime(*)]}
[debug] dependency descriptor has been mediated: dependency: org.scala-lang#scala-reflect;2.10.5 {compile=[compile(*), master(*)], runtime=[runtime(*)]} => dependency: org.scala-lang#scala-reflect;2.10.6 {compile=[compile(*), master(*)], runtime=[runtime(*)]}
[debug] dependency descriptor has been mediated: dependency: org.scala-lang#scala-library;2.10.4 {compile=[compile(*), master(*)], runtime=[runtime(*)]} => dependency: org.scala-lang#scala-library;2.10.6 {compile=[compile(*), master(*)], runtime=[runtime(*)]}
[debug] dependency descriptor has been mediated: dependency: org.scala-lang#scala-library;2.10.4 {compile=[compile(*), master(*)], runtime=[runtime(*)]} => dependency: org.scala-lang#scala-library;2.10.6 {compile=[compile(*), master(*)], runtime=[runtime(*)]}
[debug] dependency descriptor has been mediated: dependency: org.scala-lang#scala-library;2.10.4 {compile=[compile(*), master(*)], runtime=[runtime(*)]} => dependency: org.scala-lang#scala-library;2.10.6 {compile=[compile(*), master(*)], runtime=[runtime(*)]}
[debug] dependency descriptor has been mediated: dependency: org.scala-lang#scala-library;2.10.4 {compile=[compile(*), master(*)], runtime=[runtime(*)]} => dependency: org.scala-lang#scala-library;2.10.6 {compile=[compile(*), master(*)], runtime=[runtime(*)]}
[debug] dependency descriptor has been mediated: dependency: org.scala-lang#scala-library;2.10.4 {compile=[compile(*), master(*)], runtime=[runtime(*)]} => dependency: org.scala-lang#scala-library;2.10.6 {compile=[compile(*), master(*)], runtime=[runtime(*)]}
[debug] dependency descriptor has been mediated: dependency: org.scala-lang#scala-library;2.10.6 {compile=[default(compile)]} => dependency: org.scala-lang#scala-library;2.10.6 {compile=[default(compile)]}
[debug] dependency descriptor has been mediated: dependency: org.scala-lang#scala-reflect;2.10.6 {compile=[default(compile)]} => dependency: org.scala-lang#scala-reflect;2.10.6 {compile=[default(compile)]}
[debug] dependency descriptor has been mediated: dependency: org.scala-lang#scala-library;2.10.6 {compile=[default(compile)]} => dependency: org.scala-lang#scala-library;2.10.6 {compile=[default(compile)]}
[debug] dependency descriptor has been mediated: dependency: org.scala-lang#scala-reflect;2.10.6 {compile=[default(compile)]} => dependency: org.scala-lang#scala-reflect;2.10.6 {compile=[default(compile)]}
[debug] dependency descriptor has been mediated: dependency: org.scala-lang#scala-library;2.10.6 {compile=[default(compile)]} => dependency: org.scala-lang#scala-library;2.10.6 {compile=[default(compile)]}
[debug] dependency descriptor has been mediated: dependency: org.scala-lang#scala-library;2.10.6 {compile=[default(compile)]} => dependency: org.scala-lang#scala-library;2.10.6 {compile=[default(compile)]}
[debug] == resolving dependencies org.scala-lang.modules#scala-pickling_2.10;0.10.1->org.scala-lang#scala-reflect;2.10.6 [compile->compile(*)]
[debug] == resolving dependencies org.scala-lang.modules#scala-pickling_2.10;0.10.1->org.scala-lang#scala-reflect;2.10.6 [compile->default(compile)]
[debug] == resolving dependencies org.scala-lang.modules#scala-pickling_2.10;0.10.1->org.scala-lang#scala-reflect;2.10.6 [compile->runtime]
[debug] == resolving dependencies org.scala-lang.modules#scala-pickling_2.10;0.10.1->org.scala-lang#scala-reflect;2.10.6 [compile->compile]
[debug] == resolving dependencies org.scala-lang.modules#scala-pickling_2.10;0.10.1->org.scala-lang#scala-reflect;2.10.6 [compile->master]
[debug] dependency descriptor has been mediated: dependency: org.scala-lang#scala-library;2.10.6 {compile=[compile(*), master(*)], runtime=[runtime(*)]} => dependency: org.scala-lang#scala-library;2.10.6 {compile=[compile(*), master(*)], runtime=[runtime(*)]}
[debug] == resolving dependencies org.scala-lang.modules#scala-pickling_2.10;0.10.1->org.scalamacros#quasiquotes_2.10;2.0.1 [compile->master(*)]
[debug] dependency descriptor has been mediated: dependency: org.scala-lang#scala-compiler;2.10.5 {compile=[compile(*), master(*)], runtime=[runtime(*)]} => dependency: org.scala-lang#scala-compiler;2.10.6 {compile=[compile(*), master(*)], runtime=[runtime(*)]}
[debug] dependency descriptor has been mediated: dependency: org.scala-lang#scala-library;2.10.5 {compile=[compile(*), master(*)], runtime=[runtime(*)]} => dependency: org.scala-lang#scala-library;2.10.6 {compile=[compile(*), master(*)], runtime=[runtime(*)]}
[debug] dependency descriptor has been mediated: dependency: org.scala-lang#scala-reflect;2.10.5 {compile=[compile(*), master(*)], runtime=[runtime(*)]} => dependency: org.scala-lang#scala-reflect;2.10.6 {compile=[compile(*), master(*)], runtime=[runtime(*)]}
[debug] dependency descriptor has been mediated: dependency: org.scala-lang#scala-compiler;2.10.5 {compile=[compile(*), master(*)], runtime=[runtime(*)]} => dependency: org.scala-lang#scala-compiler;2.10.6 {compile=[compile(*), master(*)], runtime=[runtime(*)]}
[debug] dependency descriptor has been mediated: dependency: org.scala-lang#scala-library;2.10.5 {compile=[compile(*), master(*)], runtime=[runtime(*)]} => dependency: org.scala-lang#scala-library;2.10.6 {compile=[compile(*), master(*)], runtime=[runtime(*)]}
[debug] dependency descriptor has been mediated: dependency: org.scala-lang#scala-reflect;2.10.5 {compile=[compile(*), master(*)], runtime=[runtime(*)]} => dependency: org.scala-lang#scala-reflect;2.10.6 {compile=[compile(*), master(*)], runtime=[runtime(*)]}
[debug] dependency descriptor has been mediated: dependency: org.scala-lang#scala-compiler;2.10.5 {compile=[compile(*), master(*)], runtime=[runtime(*)]} => dependency: org.scala-lang#scala-compiler;2.10.6 {compile=[compile(*), master(*)], runtime=[runtime(*)]}
[debug] dependency descriptor has been mediated: dependency: org.scala-lang#scala-library;2.10.5 {compile=[compile(*), master(*)], runtime=[runtime(*)]} => dependency: org.scala-lang#scala-library;2.10.6 {compile=[compile(*), master(*)], runtime=[runtime(*)]}
[debug] dependency descriptor has been mediated: dependency: org.scala-lang#scala-reflect;2.10.5 {compile=[compile(*), master(*)], runtime=[runtime(*)]} => dependency: org.scala-lang#scala-reflect;2.10.6 {compile=[compile(*), master(*)], runtime=[runtime(*)]}
[debug] dependency descriptor has been mediated: dependency: org.scala-lang#scala-compiler;2.10.5 {compile=[compile(*), master(*)], runtime=[runtime(*)]} => dependency: org.scala-lang#scala-compiler;2.10.6 {compile=[compile(*), master(*)], runtime=[runtime(*)]}
[debug] dependency descriptor has been mediated: dependency: org.scala-lang#scala-library;2.10.5 {compile=[compile(*), master(*)], runtime=[runtime(*)]} => dependency: org.scala-lang#scala-library;2.10.6 {compile=[compile(*), master(*)], runtime=[runtime(*)]}
[debug] dependency descriptor has been mediated: dependency: org.scala-lang#scala-reflect;2.10.5 {compile=[compile(*), master(*)], runtime=[runtime(*)]} => dependency: org.scala-lang#scala-reflect;2.10.6 {compile=[compile(*), master(*)], runtime=[runtime(*)]}
[debug] dependency descriptor has been mediated: dependency: org.scala-lang#scala-compiler;2.10.5 {compile=[compile(*), master(*)], runtime=[runtime(*)]} => dependency: org.scala-lang#scala-compiler;2.10.6 {compile=[compile(*), master(*)], runtime=[runtime(*)]}
[debug] dependency descriptor has been mediated: dependency: org.scala-lang#scala-library;2.10.5 {compile=[compile(*), master(*)], runtime=[runtime(*)]} => dependency: org.scala-lang#scala-library;2.10.6 {compile=[compile(*), master(*)], runtime=[runtime(*)]}
[debug] dependency descriptor has been mediated: dependency: org.scala-lang#scala-reflect;2.10.5 {compile=[compile(*), master(*)], runtime=[runtime(*)]} => dependency: org.scala-lang#scala-reflect;2.10.6 {compile=[compile(*), master(*)], runtime=[runtime(*)]}
[debug] dependency descriptor has been mediated: dependency: org.scala-lang#scala-library;2.10.4 {compile=[compile(*), master(*)], runtime=[runtime(*)]} => dependency: org.scala-lang#scala-library;2.10.6 {compile=[compile(*), master(*)], runtime=[runtime(*)]}
[debug] dependency descriptor has been mediated: dependency: org.scala-lang#scala-library;2.10.4 {compile=[compile(*), master(*)], runtime=[runtime(*)]} => dependency: org.scala-lang#scala-library;2.10.6 {compile=[compile(*), master(*)], runtime=[runtime(*)]}
[debug] dependency descriptor has been mediated: dependency: org.scala-lang#scala-library;2.10.4 {compile=[compile(*), master(*)], runtime=[runtime(*)]} => dependency: org.scala-lang#scala-library;2.10.6 {compile=[compile(*), master(*)], runtime=[runtime(*)]}
[debug] dependency descriptor has been mediated: dependency: org.scala-lang#scala-library;2.10.4 {compile=[compile(*), master(*)], runtime=[runtime(*)]} => dependency: org.scala-lang#scala-library;2.10.6 {compile=[compile(*), master(*)], runtime=[runtime(*)]}
[debug] dependency descriptor has been mediated: dependency: org.scala-lang#scala-library;2.10.4 {compile=[compile(*), master(*)], runtime=[runtime(*)]} => dependency: org.scala-lang#scala-library;2.10.6 {compile=[compile(*), master(*)], runtime=[runtime(*)]}
[debug] dependency descriptor has been mediated: dependency: org.scala-lang#scala-library;2.10.6 {compile=[default(compile)]} => dependency: org.scala-lang#scala-library;2.10.6 {compile=[default(compile)]}
[debug] dependency descriptor has been mediated: dependency: org.scala-lang#scala-reflect;2.10.6 {compile=[default(compile)]} => dependency: org.scala-lang#scala-reflect;2.10.6 {compile=[default(compile)]}
[debug] dependency descriptor has been mediated: dependency: org.scala-lang#scala-library;2.10.6 {compile=[default(compile)]} => dependency: org.scala-lang#scala-library;2.10.6 {compile=[default(compile)]}
[debug] dependency descriptor has been mediated: dependency: org.scala-lang#scala-reflect;2.10.6 {compile=[default(compile)]} => dependency: org.scala-lang#scala-reflect;2.10.6 {compile=[default(compile)]}
[debug] dependency descriptor has been mediated: dependency: org.scala-lang#scala-library;2.10.6 {compile=[default(compile)]} => dependency: org.scala-lang#scala-library;2.10.6 {compile=[default(compile)]}
[debug] dependency descriptor has been mediated: dependency: org.scala-lang#scala-library;2.10.6 {compile=[default(compile)]} => dependency: org.scala-lang#scala-library;2.10.6 {compile=[default(compile)]}
[debug] dependency descriptor has been mediated: dependency: org.scala-lang#scala-library;2.10.6 {compile=[default(compile)]} => dependency: org.scala-lang#scala-library;2.10.6 {compile=[default(compile)]}
[debug] dependency descriptor has been mediated: dependency: org.scala-lang#scala-library;2.10.6 {compile=[default(compile)]} => dependency: org.scala-lang#scala-library;2.10.6 {compile=[default(compile)]}
[debug] dependency descriptor has been mediated: dependency: org.scala-lang#scala-library;2.10.6 {compile=[default(compile)]} => dependency: org.scala-lang#scala-library;2.10.6 {compile=[default(compile)]}
[debug] dependency descriptor has been mediated: dependency: org.scala-lang#scala-library;2.10.6 {compile=[default(compile)]} => dependency: org.scala-lang#scala-library;2.10.6 {compile=[default(compile)]}
[debug] dependency descriptor has been mediated: dependency: org.scala-lang#scala-library;2.10.6 {compile=[default(compile)]} => dependency: org.scala-lang#scala-library;2.10.6 {compile=[default(compile)]}
[debug] dependency descriptor has been mediated: dependency: org.scala-lang#scala-library;2.10.6 {compile=[default(compile)]} => dependency: org.scala-lang#scala-library;2.10.6 {compile=[default(compile)]}
[debug] dependency descriptor has been mediated: dependency: org.scala-lang#scala-compiler;2.10.6 {scala-tool=[default, optional(default)]} => dependency: org.scala-lang#scala-compiler;2.10.6 {scala-tool=[default, optional(default)]}
[debug] dependency descriptor has been mediated: MergedDescriptors(dependency: org.scala-lang#scala-library;2.10.6 {scala-tool=[default, optional(default)]},dependency: org.scala-lang#scala-library;2.10.6 {provided=[default(compile)]}) => dependency: org.scala-lang#scala-library;2.10.6 {scala-tool=[default, optional(default)], provided=[default(compile)]}
[info] Resolving org.scalamacros#quasiquotes_2.10;2.0.1 ...
[debug] sbt-chain: Checking cache for: dependency: org.scalamacros#quasiquotes_2.10;2.0.1 {compile=[compile(*), master(*)], runtime=[runtime(*)]}
[debug] sbt-chain: module revision found in cache: org.scalamacros#quasiquotes_2.10;2.0.1
[debug] 	found org.scalamacros#quasiquotes_2.10;2.0.1 in sbt-chain
[debug] dependency descriptor has been mediated: dependency: org.scala-lang#scala-library;2.10.4 {compile=[compile(*), master(*)], runtime=[runtime(*)]} => dependency: org.scala-lang#scala-library;2.10.6 {compile=[compile(*), master(*)], runtime=[runtime(*)]}
[debug] dependency descriptor has been mediated: dependency: org.scala-lang#scala-reflect;2.10.4 {compile=[compile(*), master(*)], runtime=[runtime(*)]} => dependency: org.scala-lang#scala-reflect;2.10.6 {compile=[compile(*), master(*)], runtime=[runtime(*)]}
[debug] == resolving dependencies org.scala-lang.modules#scala-pickling_2.10;0.10.1->org.scalamacros#quasiquotes_2.10;2.0.1 [compile->compile(*)]
[debug] dependency descriptor has been mediated: dependency: org.scala-lang#scala-library;2.10.4 {compile=[compile(*), master(*)], runtime=[runtime(*)]} => dependency: org.scala-lang#scala-library;2.10.6 {compile=[compile(*), master(*)], runtime=[runtime(*)]}
[debug] dependency descriptor has been mediated: dependency: org.scala-lang#scala-reflect;2.10.4 {compile=[compile(*), master(*)], runtime=[runtime(*)]} => dependency: org.scala-lang#scala-reflect;2.10.6 {compile=[compile(*), master(*)], runtime=[runtime(*)]}
[debug] == resolving dependencies org.scalamacros#quasiquotes_2.10;2.0.1->org.scala-lang#scala-library;2.10.6 [compile->master(*)]
[debug] dependency descriptor has been mediated: dependency: org.scala-lang#scala-library;2.10.4 {compile=[compile(*), master(*)], runtime=[runtime(*)]} => dependency: org.scala-lang#scala-library;2.10.6 {compile=[compile(*), master(*)], runtime=[runtime(*)]}
[debug] dependency descriptor has been mediated: dependency: org.scala-lang#scala-reflect;2.10.4 {compile=[compile(*), master(*)], runtime=[runtime(*)]} => dependency: org.scala-lang#scala-reflect;2.10.6 {compile=[compile(*), master(*)], runtime=[runtime(*)]}
[debug] dependency descriptor has been mediated: dependency: org.scala-lang#scala-library;2.10.4 {compile=[compile(*), master(*)], runtime=[runtime(*)]} => dependency: org.scala-lang#scala-library;2.10.6 {compile=[compile(*), master(*)], runtime=[runtime(*)]}
[debug] dependency descriptor has been mediated: dependency: org.scala-lang#scala-reflect;2.10.4 {compile=[compile(*), master(*)], runtime=[runtime(*)]} => dependency: org.scala-lang#scala-reflect;2.10.6 {compile=[compile(*), master(*)], runtime=[runtime(*)]}
[debug] dependency descriptor has been mediated: dependency: org.scala-lang#scala-library;2.10.4 {compile=[compile(*), master(*)], runtime=[runtime(*)]} => dependency: org.scala-lang#scala-library;2.10.6 {compile=[compile(*), master(*)], runtime=[runtime(*)]}
[debug] dependency descriptor has been mediated: dependency: org.scala-lang#scala-reflect;2.10.4 {compile=[compile(*), master(*)], runtime=[runtime(*)]} => dependency: org.scala-lang#scala-reflect;2.10.6 {compile=[compile(*), master(*)], runtime=[runtime(*)]}
[debug] dependency descriptor has been mediated: dependency: org.scala-lang#scala-library;2.10.4 {compile=[compile(*), master(*)], runtime=[runtime(*)]} => dependency: org.scala-lang#scala-library;2.10.6 {compile=[compile(*), master(*)], runtime=[runtime(*)]}
[debug] dependency descriptor has been mediated: dependency: org.scala-lang#scala-reflect;2.10.4 {compile=[compile(*), master(*)], runtime=[runtime(*)]} => dependency: org.scala-lang#scala-reflect;2.10.6 {compile=[compile(*), master(*)], runtime=[runtime(*)]}
[debug] == resolving dependencies org.scalamacros#quasiquotes_2.10;2.0.1->org.scala-lang#scala-library;2.10.6 [compile->compile(*)]
[debug] == resolving dependencies org.scalamacros#quasiquotes_2.10;2.0.1->org.scala-lang#scala-reflect;2.10.6 [compile->master(*)]
[debug] dependency descriptor has been mediated: dependency: org.scala-lang#scala-library;2.10.4 {compile=[compile(*), master(*)], runtime=[runtime(*)]} => dependency: org.scala-lang#scala-library;2.10.6 {compile=[compile(*), master(*)], runtime=[runtime(*)]}
[debug] dependency descriptor has been mediated: dependency: org.scala-lang#scala-reflect;2.10.4 {compile=[compile(*), master(*)], runtime=[runtime(*)]} => dependency: org.scala-lang#scala-reflect;2.10.6 {compile=[compile(*), master(*)], runtime=[runtime(*)]}
[debug] dependency descriptor has been mediated: dependency: org.scala-lang#scala-library;2.10.4 {compile=[compile(*), master(*)], runtime=[runtime(*)]} => dependency: org.scala-lang#scala-library;2.10.6 {compile=[compile(*), master(*)], runtime=[runtime(*)]}
[debug] dependency descriptor has been mediated: dependency: org.scala-lang#scala-reflect;2.10.4 {compile=[compile(*), master(*)], runtime=[runtime(*)]} => dependency: org.scala-lang#scala-reflect;2.10.6 {compile=[compile(*), master(*)], runtime=[runtime(*)]}
[debug] dependency descriptor has been mediated: dependency: org.scala-lang#scala-library;2.10.4 {compile=[compile(*), master(*)], runtime=[runtime(*)]} => dependency: org.scala-lang#scala-library;2.10.6 {compile=[compile(*), master(*)], runtime=[runtime(*)]}
[debug] dependency descriptor has been mediated: dependency: org.scala-lang#scala-reflect;2.10.4 {compile=[compile(*), master(*)], runtime=[runtime(*)]} => dependency: org.scala-lang#scala-reflect;2.10.6 {compile=[compile(*), master(*)], runtime=[runtime(*)]}
[debug] dependency descriptor has been mediated: dependency: org.scala-lang#scala-library;2.10.4 {compile=[compile(*), master(*)], runtime=[runtime(*)]} => dependency: org.scala-lang#scala-library;2.10.6 {compile=[compile(*), master(*)], runtime=[runtime(*)]}
[debug] dependency descriptor has been mediated: dependency: org.scala-lang#scala-reflect;2.10.4 {compile=[compile(*), master(*)], runtime=[runtime(*)]} => dependency: org.scala-lang#scala-reflect;2.10.6 {compile=[compile(*), master(*)], runtime=[runtime(*)]}
[debug] == resolving dependencies org.scalamacros#quasiquotes_2.10;2.0.1->org.scala-lang#scala-reflect;2.10.6 [compile->compile(*)]
[debug] == resolving dependencies org.scala-sbt#serialization_2.10;0.1.2->org.scala-lang.modules#scala-pickling_2.10;0.10.1 [compile->runtime(*)]
[debug] == resolving dependencies org.scala-sbt#serialization_2.10;0.1.2->org.scala-lang.modules#scala-pickling_2.10;0.10.1 [compile->compile]
[debug] dependency descriptor has been mediated: dependency: org.scala-lang#scala-compiler;2.10.5 {compile=[compile(*), master(*)], runtime=[runtime(*)]} => dependency: org.scala-lang#scala-compiler;2.10.6 {compile=[compile(*), master(*)], runtime=[runtime(*)]}
[debug] dependency descriptor has been mediated: dependency: org.scala-lang#scala-library;2.10.5 {compile=[compile(*), master(*)], runtime=[runtime(*)]} => dependency: org.scala-lang#scala-library;2.10.6 {compile=[compile(*), master(*)], runtime=[runtime(*)]}
[debug] dependency descriptor has been mediated: dependency: org.scala-lang#scala-reflect;2.10.5 {compile=[compile(*), master(*)], runtime=[runtime(*)]} => dependency: org.scala-lang#scala-reflect;2.10.6 {compile=[compile(*), master(*)], runtime=[runtime(*)]}
[debug] == resolving dependencies org.scala-lang.modules#scala-pickling_2.10;0.10.1->org.scala-lang#scala-compiler;2.10.6 [runtime->runtime(*)]
[debug] == resolving dependencies org.scala-lang.modules#scala-pickling_2.10;0.10.1->org.scala-lang#scala-compiler;2.10.6 [runtime->compile]
[debug] == resolving dependencies org.scala-lang.modules#scala-pickling_2.10;0.10.1->org.scala-lang#scala-library;2.10.6 [runtime->runtime(*)]
[debug] == resolving dependencies org.scala-lang.modules#scala-pickling_2.10;0.10.1->org.scala-lang#scala-library;2.10.6 [runtime->compile]
[debug] == resolving dependencies org.scala-lang.modules#scala-pickling_2.10;0.10.1->org.scala-lang#scala-reflect;2.10.6 [runtime->runtime(*)]
[debug] == resolving dependencies org.scala-lang.modules#scala-pickling_2.10;0.10.1->org.scala-lang#scala-reflect;2.10.6 [runtime->compile]
[debug] == resolving dependencies org.scala-lang.modules#scala-pickling_2.10;0.10.1->org.scalamacros#quasiquotes_2.10;2.0.1 [runtime->runtime(*)]
[debug] == resolving dependencies org.scala-lang.modules#scala-pickling_2.10;0.10.1->org.scalamacros#quasiquotes_2.10;2.0.1 [runtime->compile]
[debug] dependency descriptor has been mediated: dependency: org.scala-lang#scala-library;2.10.4 {compile=[compile(*), master(*)], runtime=[runtime(*)]} => dependency: org.scala-lang#scala-library;2.10.6 {compile=[compile(*), master(*)], runtime=[runtime(*)]}
[debug] dependency descriptor has been mediated: dependency: org.scala-lang#scala-reflect;2.10.4 {compile=[compile(*), master(*)], runtime=[runtime(*)]} => dependency: org.scala-lang#scala-reflect;2.10.6 {compile=[compile(*), master(*)], runtime=[runtime(*)]}
[debug] == resolving dependencies org.scalamacros#quasiquotes_2.10;2.0.1->org.scala-lang#scala-library;2.10.6 [runtime->runtime(*)]
[debug] == resolving dependencies org.scalamacros#quasiquotes_2.10;2.0.1->org.scala-lang#scala-library;2.10.6 [runtime->compile]
[debug] == resolving dependencies org.scalamacros#quasiquotes_2.10;2.0.1->org.scala-lang#scala-reflect;2.10.6 [runtime->runtime(*)]
[debug] == resolving dependencies org.scalamacros#quasiquotes_2.10;2.0.1->org.scala-lang#scala-reflect;2.10.6 [runtime->compile]
[debug] == resolving dependencies org.scala-sbt#serialization_2.10;0.1.2->org.json4s#json4s-core_2.10;3.2.10 [compile->master(*)]
[debug] dependency descriptor has been mediated: dependency: org.scala-lang#scala-library;2.10.4 {compile=[compile(*), master(*)], runtime=[runtime(*)]} => dependency: org.scala-lang#scala-library;2.10.6 {compile=[compile(*), master(*)], runtime=[runtime(*)]}
[debug] dependency descriptor has been mediated: dependency: org.scala-lang#scala-library;2.10.4 {compile=[compile(*), master(*)], runtime=[runtime(*)]} => dependency: org.scala-lang#scala-library;2.10.6 {compile=[compile(*), master(*)], runtime=[runtime(*)]}
[debug] dependency descriptor has been mediated: dependency: org.scala-lang#scala-library;2.10.4 {compile=[compile(*), master(*)], runtime=[runtime(*)]} => dependency: org.scala-lang#scala-library;2.10.6 {compile=[compile(*), master(*)], runtime=[runtime(*)]}
[debug] dependency descriptor has been mediated: dependency: org.scala-lang#scala-library;2.10.4 {compile=[compile(*), master(*)], runtime=[runtime(*)]} => dependency: org.scala-lang#scala-library;2.10.6 {compile=[compile(*), master(*)], runtime=[runtime(*)]}
[debug] dependency descriptor has been mediated: dependency: org.scala-lang#scala-library;2.10.4 {compile=[compile(*), master(*)], runtime=[runtime(*)]} => dependency: org.scala-lang#scala-library;2.10.6 {compile=[compile(*), master(*)], runtime=[runtime(*)]}
[debug] dependency descriptor has been mediated: dependency: org.scala-lang#scala-library;2.10.6 {compile=[default(compile)]} => dependency: org.scala-lang#scala-library;2.10.6 {compile=[default(compile)]}
[debug] dependency descriptor has been mediated: dependency: org.scala-lang#scala-reflect;2.10.6 {compile=[default(compile)]} => dependency: org.scala-lang#scala-reflect;2.10.6 {compile=[default(compile)]}
[debug] dependency descriptor has been mediated: dependency: org.scala-lang#scala-library;2.10.6 {compile=[default(compile)]} => dependency: org.scala-lang#scala-library;2.10.6 {compile=[default(compile)]}
[debug] dependency descriptor has been mediated: dependency: org.scala-lang#scala-reflect;2.10.6 {compile=[default(compile)]} => dependency: org.scala-lang#scala-reflect;2.10.6 {compile=[default(compile)]}
[debug] dependency descriptor has been mediated: dependency: org.scala-lang#scala-library;2.10.6 {compile=[default(compile)]} => dependency: org.scala-lang#scala-library;2.10.6 {compile=[default(compile)]}
[debug] dependency descriptor has been mediated: dependency: org.scala-lang#scala-library;2.10.6 {compile=[default(compile)]} => dependency: org.scala-lang#scala-library;2.10.6 {compile=[default(compile)]}
[debug] dependency descriptor has been mediated: dependency: org.scala-lang#scala-library;2.10.6 {compile=[default(compile)]} => dependency: org.scala-lang#scala-library;2.10.6 {compile=[default(compile)]}
[debug] dependency descriptor has been mediated: dependency: org.scala-lang#scala-library;2.10.6 {compile=[default(compile)]} => dependency: org.scala-lang#scala-library;2.10.6 {compile=[default(compile)]}
[debug] dependency descriptor has been mediated: dependency: org.scala-lang#scala-library;2.10.6 {compile=[default(compile)]} => dependency: org.scala-lang#scala-library;2.10.6 {compile=[default(compile)]}
[debug] dependency descriptor has been mediated: dependency: org.scala-lang#scala-library;2.10.6 {compile=[default(compile)]} => dependency: org.scala-lang#scala-library;2.10.6 {compile=[default(compile)]}
[debug] dependency descriptor has been mediated: dependency: org.scala-lang#scala-library;2.10.6 {compile=[default(compile)]} => dependency: org.scala-lang#scala-library;2.10.6 {compile=[default(compile)]}
[debug] dependency descriptor has been mediated: dependency: org.scala-lang#scala-library;2.10.6 {compile=[default(compile)]} => dependency: org.scala-lang#scala-library;2.10.6 {compile=[default(compile)]}
[debug] dependency descriptor has been mediated: dependency: org.scala-lang#scala-compiler;2.10.6 {scala-tool=[default, optional(default)]} => dependency: org.scala-lang#scala-compiler;2.10.6 {scala-tool=[default, optional(default)]}
[debug] dependency descriptor has been mediated: MergedDescriptors(dependency: org.scala-lang#scala-library;2.10.6 {scala-tool=[default, optional(default)]},dependency: org.scala-lang#scala-library;2.10.6 {provided=[default(compile)]}) => dependency: org.scala-lang#scala-library;2.10.6 {scala-tool=[default, optional(default)], provided=[default(compile)]}
[info] Resolving org.json4s#json4s-core_2.10;3.2.10 ...
[debug] sbt-chain: Checking cache for: dependency: org.json4s#json4s-core_2.10;3.2.10 {compile=[compile(*), master(*)], runtime=[runtime(*)]}
[debug] sbt-chain: module revision found in cache: org.json4s#json4s-core_2.10;3.2.10
[debug] 	found org.json4s#json4s-core_2.10;3.2.10 in sbt-chain
[debug] dependency descriptor has been mediated: dependency: org.scala-lang#scala-library;2.10.0 {compile=[compile(*), master(*)], runtime=[runtime(*)]} => dependency: org.scala-lang#scala-library;2.10.6 {compile=[compile(*), master(*)], runtime=[runtime(*)]}
[debug] dependency descriptor has been mediated: dependency: org.scala-lang#scalap;2.10.0 {compile=[compile(*), master(*)], runtime=[runtime(*)]} => dependency: org.scala-lang#scalap;2.10.6 {compile=[compile(*), master(*)], runtime=[runtime(*)]}
[debug] == resolving dependencies org.scala-sbt#serialization_2.10;0.1.2->org.json4s#json4s-core_2.10;3.2.10 [compile->compile(*)]
[debug] dependency descriptor has been mediated: dependency: org.scala-lang#scala-library;2.10.0 {compile=[compile(*), master(*)], runtime=[runtime(*)]} => dependency: org.scala-lang#scala-library;2.10.6 {compile=[compile(*), master(*)], runtime=[runtime(*)]}
[debug] dependency descriptor has been mediated: dependency: org.scala-lang#scalap;2.10.0 {compile=[compile(*), master(*)], runtime=[runtime(*)]} => dependency: org.scala-lang#scalap;2.10.6 {compile=[compile(*), master(*)], runtime=[runtime(*)]}
[debug] excluding dependency: org.scala-lang#scalap;2.10.6 {compile=[compile(*), master(*)], runtime=[runtime(*)]} in compile
[debug] == resolving dependencies org.json4s#json4s-core_2.10;3.2.10->org.scala-lang#scala-library;2.10.6 [compile->master(*)]
[debug] dependency descriptor has been mediated: dependency: org.scala-lang#scala-library;2.10.0 {compile=[compile(*), master(*)], runtime=[runtime(*)]} => dependency: org.scala-lang#scala-library;2.10.6 {compile=[compile(*), master(*)], runtime=[runtime(*)]}
[debug] dependency descriptor has been mediated: dependency: org.scala-lang#scalap;2.10.0 {compile=[compile(*), master(*)], runtime=[runtime(*)]} => dependency: org.scala-lang#scalap;2.10.6 {compile=[compile(*), master(*)], runtime=[runtime(*)]}
[debug] dependency descriptor has been mediated: dependency: org.scala-lang#scala-library;2.10.0 {compile=[compile(*), master(*)], runtime=[runtime(*)]} => dependency: org.scala-lang#scala-library;2.10.6 {compile=[compile(*), master(*)], runtime=[runtime(*)]}
[debug] dependency descriptor has been mediated: dependency: org.scala-lang#scalap;2.10.0 {compile=[compile(*), master(*)], runtime=[runtime(*)]} => dependency: org.scala-lang#scalap;2.10.6 {compile=[compile(*), master(*)], runtime=[runtime(*)]}
[debug] excluding dependency: org.scala-lang#scalap;2.10.6 {compile=[compile(*), master(*)], runtime=[runtime(*)]} in compile
[debug] dependency descriptor has been mediated: dependency: org.scala-lang#scala-library;2.10.0 {compile=[compile(*), master(*)], runtime=[runtime(*)]} => dependency: org.scala-lang#scala-library;2.10.6 {compile=[compile(*), master(*)], runtime=[runtime(*)]}
[debug] dependency descriptor has been mediated: dependency: org.scala-lang#scalap;2.10.0 {compile=[compile(*), master(*)], runtime=[runtime(*)]} => dependency: org.scala-lang#scalap;2.10.6 {compile=[compile(*), master(*)], runtime=[runtime(*)]}
[debug] dependency descriptor has been mediated: dependency: org.scala-lang#scala-library;2.10.0 {compile=[compile(*), master(*)], runtime=[runtime(*)]} => dependency: org.scala-lang#scala-library;2.10.6 {compile=[compile(*), master(*)], runtime=[runtime(*)]}
[debug] dependency descriptor has been mediated: dependency: org.scala-lang#scalap;2.10.0 {compile=[compile(*), master(*)], runtime=[runtime(*)]} => dependency: org.scala-lang#scalap;2.10.6 {compile=[compile(*), master(*)], runtime=[runtime(*)]}
[debug] dependency descriptor has been mediated: dependency: org.scala-lang#scala-library;2.10.0 {compile=[compile(*), master(*)], runtime=[runtime(*)]} => dependency: org.scala-lang#scala-library;2.10.6 {compile=[compile(*), master(*)], runtime=[runtime(*)]}
[debug] dependency descriptor has been mediated: dependency: org.scala-lang#scalap;2.10.0 {compile=[compile(*), master(*)], runtime=[runtime(*)]} => dependency: org.scala-lang#scalap;2.10.6 {compile=[compile(*), master(*)], runtime=[runtime(*)]}
[debug] == resolving dependencies org.json4s#json4s-core_2.10;3.2.10->org.scala-lang#scala-library;2.10.6 [compile->compile(*)]
[debug] == resolving dependencies org.json4s#json4s-core_2.10;3.2.10->org.json4s#json4s-ast_2.10;3.2.10 [compile->master(*)]
[debug] dependency descriptor has been mediated: dependency: org.scala-lang#scala-library;2.10.0 {compile=[compile(*), master(*)], runtime=[runtime(*)]} => dependency: org.scala-lang#scala-library;2.10.6 {compile=[compile(*), master(*)], runtime=[runtime(*)]}
[debug] dependency descriptor has been mediated: dependency: org.scala-lang#scalap;2.10.0 {compile=[compile(*), master(*)], runtime=[runtime(*)]} => dependency: org.scala-lang#scalap;2.10.6 {compile=[compile(*), master(*)], runtime=[runtime(*)]}
[debug] dependency descriptor has been mediated: dependency: org.scala-lang#scala-library;2.10.0 {compile=[compile(*), master(*)], runtime=[runtime(*)]} => dependency: org.scala-lang#scala-library;2.10.6 {compile=[compile(*), master(*)], runtime=[runtime(*)]}
[debug] dependency descriptor has been mediated: dependency: org.scala-lang#scalap;2.10.0 {compile=[compile(*), master(*)], runtime=[runtime(*)]} => dependency: org.scala-lang#scalap;2.10.6 {compile=[compile(*), master(*)], runtime=[runtime(*)]}
[debug] excluding dependency: org.scala-lang#scalap;2.10.6 {compile=[compile(*), master(*)], runtime=[runtime(*)]} in compile
[debug] dependency descriptor has been mediated: dependency: org.scala-lang#scala-library;2.10.0 {compile=[compile(*), master(*)], runtime=[runtime(*)]} => dependency: org.scala-lang#scala-library;2.10.6 {compile=[compile(*), master(*)], runtime=[runtime(*)]}
[debug] dependency descriptor has been mediated: dependency: org.scala-lang#scalap;2.10.0 {compile=[compile(*), master(*)], runtime=[runtime(*)]} => dependency: org.scala-lang#scalap;2.10.6 {compile=[compile(*), master(*)], runtime=[runtime(*)]}
[debug] dependency descriptor has been mediated: dependency: org.scala-lang#scala-library;2.10.0 {compile=[compile(*), master(*)], runtime=[runtime(*)]} => dependency: org.scala-lang#scala-library;2.10.6 {compile=[compile(*), master(*)], runtime=[runtime(*)]}
[debug] dependency descriptor has been mediated: dependency: org.scala-lang#scalap;2.10.0 {compile=[compile(*), master(*)], runtime=[runtime(*)]} => dependency: org.scala-lang#scalap;2.10.6 {compile=[compile(*), master(*)], runtime=[runtime(*)]}
[debug] dependency descriptor has been mediated: dependency: org.scala-lang#scala-library;2.10.0 {compile=[compile(*), master(*)], runtime=[runtime(*)]} => dependency: org.scala-lang#scala-library;2.10.6 {compile=[compile(*), master(*)], runtime=[runtime(*)]}
[debug] dependency descriptor has been mediated: dependency: org.scala-lang#scalap;2.10.0 {compile=[compile(*), master(*)], runtime=[runtime(*)]} => dependency: org.scala-lang#scalap;2.10.6 {compile=[compile(*), master(*)], runtime=[runtime(*)]}
[debug] dependency descriptor has been mediated: dependency: org.scala-lang#scala-library;2.10.4 {compile=[compile(*), master(*)], runtime=[runtime(*)]} => dependency: org.scala-lang#scala-library;2.10.6 {compile=[compile(*), master(*)], runtime=[runtime(*)]}
[debug] dependency descriptor has been mediated: dependency: org.scala-lang#scala-library;2.10.4 {compile=[compile(*), master(*)], runtime=[runtime(*)]} => dependency: org.scala-lang#scala-library;2.10.6 {compile=[compile(*), master(*)], runtime=[runtime(*)]}
[debug] dependency descriptor has been mediated: dependency: org.scala-lang#scala-library;2.10.4 {compile=[compile(*), master(*)], runtime=[runtime(*)]} => dependency: org.scala-lang#scala-library;2.10.6 {compile=[compile(*), master(*)], runtime=[runtime(*)]}
[debug] dependency descriptor has been mediated: dependency: org.scala-lang#scala-library;2.10.4 {compile=[compile(*), master(*)], runtime=[runtime(*)]} => dependency: org.scala-lang#scala-library;2.10.6 {compile=[compile(*), master(*)], runtime=[runtime(*)]}
[debug] dependency descriptor has been mediated: dependency: org.scala-lang#scala-library;2.10.4 {compile=[compile(*), master(*)], runtime=[runtime(*)]} => dependency: org.scala-lang#scala-library;2.10.6 {compile=[compile(*), master(*)], runtime=[runtime(*)]}
[debug] dependency descriptor has been mediated: dependency: org.scala-lang#scala-library;2.10.6 {compile=[default(compile)]} => dependency: org.scala-lang#scala-library;2.10.6 {compile=[default(compile)]}
[debug] dependency descriptor has been mediated: dependency: org.scala-lang#scala-reflect;2.10.6 {compile=[default(compile)]} => dependency: org.scala-lang#scala-reflect;2.10.6 {compile=[default(compile)]}
[debug] dependency descriptor has been mediated: dependency: org.scala-lang#scala-library;2.10.6 {compile=[default(compile)]} => dependency: org.scala-lang#scala-library;2.10.6 {compile=[default(compile)]}
[debug] dependency descriptor has been mediated: dependency: org.scala-lang#scala-reflect;2.10.6 {compile=[default(compile)]} => dependency: org.scala-lang#scala-reflect;2.10.6 {compile=[default(compile)]}
[debug] dependency descriptor has been mediated: dependency: org.scala-lang#scala-library;2.10.6 {compile=[default(compile)]} => dependency: org.scala-lang#scala-library;2.10.6 {compile=[default(compile)]}
[debug] dependency descriptor has been mediated: dependency: org.scala-lang#scala-library;2.10.6 {compile=[default(compile)]} => dependency: org.scala-lang#scala-library;2.10.6 {compile=[default(compile)]}
[debug] dependency descriptor has been mediated: dependency: org.scala-lang#scala-library;2.10.6 {compile=[default(compile)]} => dependency: org.scala-lang#scala-library;2.10.6 {compile=[default(compile)]}
[debug] dependency descriptor has been mediated: dependency: org.scala-lang#scala-library;2.10.6 {compile=[default(compile)]} => dependency: org.scala-lang#scala-library;2.10.6 {compile=[default(compile)]}
[debug] dependency descriptor has been mediated: dependency: org.scala-lang#scala-library;2.10.6 {compile=[default(compile)]} => dependency: org.scala-lang#scala-library;2.10.6 {compile=[default(compile)]}
[debug] dependency descriptor has been mediated: dependency: org.scala-lang#scala-library;2.10.6 {compile=[default(compile)]} => dependency: org.scala-lang#scala-library;2.10.6 {compile=[default(compile)]}
[debug] dependency descriptor has been mediated: dependency: org.scala-lang#scala-library;2.10.6 {compile=[default(compile)]} => dependency: org.scala-lang#scala-library;2.10.6 {compile=[default(compile)]}
[debug] dependency descriptor has been mediated: dependency: org.scala-lang#scala-library;2.10.6 {compile=[default(compile)]} => dependency: org.scala-lang#scala-library;2.10.6 {compile=[default(compile)]}
[debug] dependency descriptor has been mediated: dependency: org.scala-lang#scala-compiler;2.10.6 {scala-tool=[default, optional(default)]} => dependency: org.scala-lang#scala-compiler;2.10.6 {scala-tool=[default, optional(default)]}
[debug] dependency descriptor has been mediated: MergedDescriptors(dependency: org.scala-lang#scala-library;2.10.6 {scala-tool=[default, optional(default)]},dependency: org.scala-lang#scala-library;2.10.6 {provided=[default(compile)]}) => dependency: org.scala-lang#scala-library;2.10.6 {scala-tool=[default, optional(default)], provided=[default(compile)]}
[info] Resolving org.json4s#json4s-ast_2.10;3.2.10 ...
[debug] sbt-chain: Checking cache for: dependency: org.json4s#json4s-ast_2.10;3.2.10 {compile=[compile(*), master(*)], runtime=[runtime(*)]}
[debug] sbt-chain: module revision found in cache: org.json4s#json4s-ast_2.10;3.2.10
[debug] 	found org.json4s#json4s-ast_2.10;3.2.10 in sbt-chain
[debug] dependency descriptor has been mediated: dependency: org.scala-lang#scala-library;2.10.0 {compile=[compile(*), master(*)], runtime=[runtime(*)]} => dependency: org.scala-lang#scala-library;2.10.6 {compile=[compile(*), master(*)], runtime=[runtime(*)]}
[debug] == resolving dependencies org.json4s#json4s-core_2.10;3.2.10->org.json4s#json4s-ast_2.10;3.2.10 [compile->compile(*)]
[debug] dependency descriptor has been mediated: dependency: org.scala-lang#scala-library;2.10.0 {compile=[compile(*), master(*)], runtime=[runtime(*)]} => dependency: org.scala-lang#scala-library;2.10.6 {compile=[compile(*), master(*)], runtime=[runtime(*)]}
[debug] == resolving dependencies org.json4s#json4s-ast_2.10;3.2.10->org.scala-lang#scala-library;2.10.6 [compile->master(*)]
[debug] dependency descriptor has been mediated: dependency: org.scala-lang#scala-library;2.10.0 {compile=[compile(*), master(*)], runtime=[runtime(*)]} => dependency: org.scala-lang#scala-library;2.10.6 {compile=[compile(*), master(*)], runtime=[runtime(*)]}
[debug] dependency descriptor has been mediated: dependency: org.scala-lang#scala-library;2.10.0 {compile=[compile(*), master(*)], runtime=[runtime(*)]} => dependency: org.scala-lang#scala-library;2.10.6 {compile=[compile(*), master(*)], runtime=[runtime(*)]}
[debug] dependency descriptor has been mediated: dependency: org.scala-lang#scala-library;2.10.0 {compile=[compile(*), master(*)], runtime=[runtime(*)]} => dependency: org.scala-lang#scala-library;2.10.6 {compile=[compile(*), master(*)], runtime=[runtime(*)]}
[debug] dependency descriptor has been mediated: dependency: org.scala-lang#scala-library;2.10.0 {compile=[compile(*), master(*)], runtime=[runtime(*)]} => dependency: org.scala-lang#scala-library;2.10.6 {compile=[compile(*), master(*)], runtime=[runtime(*)]}
[debug] == resolving dependencies org.json4s#json4s-ast_2.10;3.2.10->org.scala-lang#scala-library;2.10.6 [compile->compile(*)]
[debug] == resolving dependencies org.json4s#json4s-core_2.10;3.2.10->com.thoughtworks.paranamer#paranamer;2.6 [compile->master(*)]
[debug] dependency descriptor has been mediated: dependency: org.scala-lang#scala-library;2.10.0 {compile=[compile(*), master(*)], runtime=[runtime(*)]} => dependency: org.scala-lang#scala-library;2.10.6 {compile=[compile(*), master(*)], runtime=[runtime(*)]}
[debug] dependency descriptor has been mediated: dependency: org.scala-lang#scalap;2.10.0 {compile=[compile(*), master(*)], runtime=[runtime(*)]} => dependency: org.scala-lang#scalap;2.10.6 {compile=[compile(*), master(*)], runtime=[runtime(*)]}
[debug] dependency descriptor has been mediated: dependency: org.scala-lang#scala-library;2.10.0 {compile=[compile(*), master(*)], runtime=[runtime(*)]} => dependency: org.scala-lang#scala-library;2.10.6 {compile=[compile(*), master(*)], runtime=[runtime(*)]}
[debug] dependency descriptor has been mediated: dependency: org.scala-lang#scalap;2.10.0 {compile=[compile(*), master(*)], runtime=[runtime(*)]} => dependency: org.scala-lang#scalap;2.10.6 {compile=[compile(*), master(*)], runtime=[runtime(*)]}
[debug] excluding dependency: org.scala-lang#scalap;2.10.6 {compile=[compile(*), master(*)], runtime=[runtime(*)]} in compile
[debug] dependency descriptor has been mediated: dependency: org.scala-lang#scala-library;2.10.0 {compile=[compile(*), master(*)], runtime=[runtime(*)]} => dependency: org.scala-lang#scala-library;2.10.6 {compile=[compile(*), master(*)], runtime=[runtime(*)]}
[debug] dependency descriptor has been mediated: dependency: org.scala-lang#scalap;2.10.0 {compile=[compile(*), master(*)], runtime=[runtime(*)]} => dependency: org.scala-lang#scalap;2.10.6 {compile=[compile(*), master(*)], runtime=[runtime(*)]}
[debug] dependency descriptor has been mediated: dependency: org.scala-lang#scala-library;2.10.0 {compile=[compile(*), master(*)], runtime=[runtime(*)]} => dependency: org.scala-lang#scala-library;2.10.6 {compile=[compile(*), master(*)], runtime=[runtime(*)]}
[debug] dependency descriptor has been mediated: dependency: org.scala-lang#scalap;2.10.0 {compile=[compile(*), master(*)], runtime=[runtime(*)]} => dependency: org.scala-lang#scalap;2.10.6 {compile=[compile(*), master(*)], runtime=[runtime(*)]}
[debug] dependency descriptor has been mediated: dependency: org.scala-lang#scala-library;2.10.0 {compile=[compile(*), master(*)], runtime=[runtime(*)]} => dependency: org.scala-lang#scala-library;2.10.6 {compile=[compile(*), master(*)], runtime=[runtime(*)]}
[debug] dependency descriptor has been mediated: dependency: org.scala-lang#scalap;2.10.0 {compile=[compile(*), master(*)], runtime=[runtime(*)]} => dependency: org.scala-lang#scalap;2.10.6 {compile=[compile(*), master(*)], runtime=[runtime(*)]}
[debug] dependency descriptor has been mediated: dependency: org.scala-lang#scala-library;2.10.4 {compile=[compile(*), master(*)], runtime=[runtime(*)]} => dependency: org.scala-lang#scala-library;2.10.6 {compile=[compile(*), master(*)], runtime=[runtime(*)]}
[debug] dependency descriptor has been mediated: dependency: org.scala-lang#scala-library;2.10.4 {compile=[compile(*), master(*)], runtime=[runtime(*)]} => dependency: org.scala-lang#scala-library;2.10.6 {compile=[compile(*), master(*)], runtime=[runtime(*)]}
[debug] dependency descriptor has been mediated: dependency: org.scala-lang#scala-library;2.10.4 {compile=[compile(*), master(*)], runtime=[runtime(*)]} => dependency: org.scala-lang#scala-library;2.10.6 {compile=[compile(*), master(*)], runtime=[runtime(*)]}
[debug] dependency descriptor has been mediated: dependency: org.scala-lang#scala-library;2.10.4 {compile=[compile(*), master(*)], runtime=[runtime(*)]} => dependency: org.scala-lang#scala-library;2.10.6 {compile=[compile(*), master(*)], runtime=[runtime(*)]}
[debug] dependency descriptor has been mediated: dependency: org.scala-lang#scala-library;2.10.4 {compile=[compile(*), master(*)], runtime=[runtime(*)]} => dependency: org.scala-lang#scala-library;2.10.6 {compile=[compile(*), master(*)], runtime=[runtime(*)]}
[debug] dependency descriptor has been mediated: dependency: org.scala-lang#scala-library;2.10.6 {compile=[default(compile)]} => dependency: org.scala-lang#scala-library;2.10.6 {compile=[default(compile)]}
[debug] dependency descriptor has been mediated: dependency: org.scala-lang#scala-reflect;2.10.6 {compile=[default(compile)]} => dependency: org.scala-lang#scala-reflect;2.10.6 {compile=[default(compile)]}
[debug] dependency descriptor has been mediated: dependency: org.scala-lang#scala-library;2.10.6 {compile=[default(compile)]} => dependency: org.scala-lang#scala-library;2.10.6 {compile=[default(compile)]}
[debug] dependency descriptor has been mediated: dependency: org.scala-lang#scala-reflect;2.10.6 {compile=[default(compile)]} => dependency: org.scala-lang#scala-reflect;2.10.6 {compile=[default(compile)]}
[debug] dependency descriptor has been mediated: dependency: org.scala-lang#scala-library;2.10.6 {compile=[default(compile)]} => dependency: org.scala-lang#scala-library;2.10.6 {compile=[default(compile)]}
[debug] dependency descriptor has been mediated: dependency: org.scala-lang#scala-library;2.10.6 {compile=[default(compile)]} => dependency: org.scala-lang#scala-library;2.10.6 {compile=[default(compile)]}
[debug] dependency descriptor has been mediated: dependency: org.scala-lang#scala-library;2.10.6 {compile=[default(compile)]} => dependency: org.scala-lang#scala-library;2.10.6 {compile=[default(compile)]}
[debug] dependency descriptor has been mediated: dependency: org.scala-lang#scala-library;2.10.6 {compile=[default(compile)]} => dependency: org.scala-lang#scala-library;2.10.6 {compile=[default(compile)]}
[debug] dependency descriptor has been mediated: dependency: org.scala-lang#scala-library;2.10.6 {compile=[default(compile)]} => dependency: org.scala-lang#scala-library;2.10.6 {compile=[default(compile)]}
[debug] dependency descriptor has been mediated: dependency: org.scala-lang#scala-library;2.10.6 {compile=[default(compile)]} => dependency: org.scala-lang#scala-library;2.10.6 {compile=[default(compile)]}
[debug] dependency descriptor has been mediated: dependency: org.scala-lang#scala-library;2.10.6 {compile=[default(compile)]} => dependency: org.scala-lang#scala-library;2.10.6 {compile=[default(compile)]}
[debug] dependency descriptor has been mediated: dependency: org.scala-lang#scala-library;2.10.6 {compile=[default(compile)]} => dependency: org.scala-lang#scala-library;2.10.6 {compile=[default(compile)]}
[debug] dependency descriptor has been mediated: dependency: org.scala-lang#scala-compiler;2.10.6 {scala-tool=[default, optional(default)]} => dependency: org.scala-lang#scala-compiler;2.10.6 {scala-tool=[default, optional(default)]}
[debug] dependency descriptor has been mediated: MergedDescriptors(dependency: org.scala-lang#scala-library;2.10.6 {scala-tool=[default, optional(default)]},dependency: org.scala-lang#scala-library;2.10.6 {provided=[default(compile)]}) => dependency: org.scala-lang#scala-library;2.10.6 {scala-tool=[default, optional(default)], provided=[default(compile)]}
[info] Resolving com.thoughtworks.paranamer#paranamer;2.6 ...
[debug] sbt-chain: Checking cache for: dependency: com.thoughtworks.paranamer#paranamer;2.6 {compile=[compile(*), master(*)], runtime=[runtime(*)]}
[debug] sbt-chain: module revision found in cache: com.thoughtworks.paranamer#paranamer;2.6
[debug] 	found com.thoughtworks.paranamer#paranamer;2.6 in sbt-chain
[debug] == resolving dependencies org.json4s#json4s-core_2.10;3.2.10->com.thoughtworks.paranamer#paranamer;2.6 [compile->compile(*)]
[debug] == resolving dependencies org.scala-sbt#serialization_2.10;0.1.2->org.json4s#json4s-core_2.10;3.2.10 [compile->runtime(*)]
[debug] == resolving dependencies org.scala-sbt#serialization_2.10;0.1.2->org.json4s#json4s-core_2.10;3.2.10 [compile->compile]
[debug] dependency descriptor has been mediated: dependency: org.scala-lang#scala-library;2.10.0 {compile=[compile(*), master(*)], runtime=[runtime(*)]} => dependency: org.scala-lang#scala-library;2.10.6 {compile=[compile(*), master(*)], runtime=[runtime(*)]}
[debug] dependency descriptor has been mediated: dependency: org.scala-lang#scalap;2.10.0 {compile=[compile(*), master(*)], runtime=[runtime(*)]} => dependency: org.scala-lang#scalap;2.10.6 {compile=[compile(*), master(*)], runtime=[runtime(*)]}
[debug] excluding dependency: org.scala-lang#scalap;2.10.6 {compile=[compile(*), master(*)], runtime=[runtime(*)]} in runtime
[debug] == resolving dependencies org.json4s#json4s-core_2.10;3.2.10->org.scala-lang#scala-library;2.10.6 [runtime->runtime(*)]
[debug] == resolving dependencies org.json4s#json4s-core_2.10;3.2.10->org.scala-lang#scala-library;2.10.6 [runtime->compile]
[debug] == resolving dependencies org.json4s#json4s-core_2.10;3.2.10->org.json4s#json4s-ast_2.10;3.2.10 [runtime->runtime(*)]
[debug] == resolving dependencies org.json4s#json4s-core_2.10;3.2.10->org.json4s#json4s-ast_2.10;3.2.10 [runtime->compile]
[debug] dependency descriptor has been mediated: dependency: org.scala-lang#scala-library;2.10.0 {compile=[compile(*), master(*)], runtime=[runtime(*)]} => dependency: org.scala-lang#scala-library;2.10.6 {compile=[compile(*), master(*)], runtime=[runtime(*)]}
[debug] == resolving dependencies org.json4s#json4s-ast_2.10;3.2.10->org.scala-lang#scala-library;2.10.6 [runtime->runtime(*)]
[debug] == resolving dependencies org.json4s#json4s-ast_2.10;3.2.10->org.scala-lang#scala-library;2.10.6 [runtime->compile]
[debug] == resolving dependencies org.json4s#json4s-core_2.10;3.2.10->com.thoughtworks.paranamer#paranamer;2.6 [runtime->runtime(*)]
[debug] == resolving dependencies org.json4s#json4s-core_2.10;3.2.10->com.thoughtworks.paranamer#paranamer;2.6 [runtime->compile]
[debug] == resolving dependencies org.scala-sbt#serialization_2.10;0.1.2->org.spire-math#jawn-parser_2.10;0.6.0 [compile->master(*)]
[debug] dependency descriptor has been mediated: dependency: org.scala-lang#scala-library;2.10.4 {compile=[compile(*), master(*)], runtime=[runtime(*)]} => dependency: org.scala-lang#scala-library;2.10.6 {compile=[compile(*), master(*)], runtime=[runtime(*)]}
[debug] dependency descriptor has been mediated: dependency: org.scala-lang#scala-library;2.10.4 {compile=[compile(*), master(*)], runtime=[runtime(*)]} => dependency: org.scala-lang#scala-library;2.10.6 {compile=[compile(*), master(*)], runtime=[runtime(*)]}
[debug] dependency descriptor has been mediated: dependency: org.scala-lang#scala-library;2.10.4 {compile=[compile(*), master(*)], runtime=[runtime(*)]} => dependency: org.scala-lang#scala-library;2.10.6 {compile=[compile(*), master(*)], runtime=[runtime(*)]}
[debug] dependency descriptor has been mediated: dependency: org.scala-lang#scala-library;2.10.4 {compile=[compile(*), master(*)], runtime=[runtime(*)]} => dependency: org.scala-lang#scala-library;2.10.6 {compile=[compile(*), master(*)], runtime=[runtime(*)]}
[debug] dependency descriptor has been mediated: dependency: org.scala-lang#scala-library;2.10.4 {compile=[compile(*), master(*)], runtime=[runtime(*)]} => dependency: org.scala-lang#scala-library;2.10.6 {compile=[compile(*), master(*)], runtime=[runtime(*)]}
[debug] dependency descriptor has been mediated: dependency: org.scala-lang#scala-library;2.10.6 {compile=[default(compile)]} => dependency: org.scala-lang#scala-library;2.10.6 {compile=[default(compile)]}
[debug] dependency descriptor has been mediated: dependency: org.scala-lang#scala-reflect;2.10.6 {compile=[default(compile)]} => dependency: org.scala-lang#scala-reflect;2.10.6 {compile=[default(compile)]}
[debug] dependency descriptor has been mediated: dependency: org.scala-lang#scala-library;2.10.6 {compile=[default(compile)]} => dependency: org.scala-lang#scala-library;2.10.6 {compile=[default(compile)]}
[debug] dependency descriptor has been mediated: dependency: org.scala-lang#scala-reflect;2.10.6 {compile=[default(compile)]} => dependency: org.scala-lang#scala-reflect;2.10.6 {compile=[default(compile)]}
[debug] dependency descriptor has been mediated: dependency: org.scala-lang#scala-library;2.10.6 {compile=[default(compile)]} => dependency: org.scala-lang#scala-library;2.10.6 {compile=[default(compile)]}
[debug] dependency descriptor has been mediated: dependency: org.scala-lang#scala-library;2.10.6 {compile=[default(compile)]} => dependency: org.scala-lang#scala-library;2.10.6 {compile=[default(compile)]}
[debug] dependency descriptor has been mediated: dependency: org.scala-lang#scala-library;2.10.6 {compile=[default(compile)]} => dependency: org.scala-lang#scala-library;2.10.6 {compile=[default(compile)]}
[debug] dependency descriptor has been mediated: dependency: org.scala-lang#scala-library;2.10.6 {compile=[default(compile)]} => dependency: org.scala-lang#scala-library;2.10.6 {compile=[default(compile)]}
[debug] dependency descriptor has been mediated: dependency: org.scala-lang#scala-library;2.10.6 {compile=[default(compile)]} => dependency: org.scala-lang#scala-library;2.10.6 {compile=[default(compile)]}
[debug] dependency descriptor has been mediated: dependency: org.scala-lang#scala-library;2.10.6 {compile=[default(compile)]} => dependency: org.scala-lang#scala-library;2.10.6 {compile=[default(compile)]}
[debug] dependency descriptor has been mediated: dependency: org.scala-lang#scala-library;2.10.6 {compile=[default(compile)]} => dependency: org.scala-lang#scala-library;2.10.6 {compile=[default(compile)]}
[debug] dependency descriptor has been mediated: dependency: org.scala-lang#scala-library;2.10.6 {compile=[default(compile)]} => dependency: org.scala-lang#scala-library;2.10.6 {compile=[default(compile)]}
[debug] dependency descriptor has been mediated: dependency: org.scala-lang#scala-compiler;2.10.6 {scala-tool=[default, optional(default)]} => dependency: org.scala-lang#scala-compiler;2.10.6 {scala-tool=[default, optional(default)]}
[debug] dependency descriptor has been mediated: MergedDescriptors(dependency: org.scala-lang#scala-library;2.10.6 {scala-tool=[default, optional(default)]},dependency: org.scala-lang#scala-library;2.10.6 {provided=[default(compile)]}) => dependency: org.scala-lang#scala-library;2.10.6 {scala-tool=[default, optional(default)], provided=[default(compile)]}
[info] Resolving org.spire-math#jawn-parser_2.10;0.6.0 ...
[debug] sbt-chain: Checking cache for: dependency: org.spire-math#jawn-parser_2.10;0.6.0 {compile=[compile(*), master(*)], runtime=[runtime(*)]}
[debug] sbt-chain: module revision found in cache: org.spire-math#jawn-parser_2.10;0.6.0
[debug] 	found org.spire-math#jawn-parser_2.10;0.6.0 in sbt-chain
[debug] dependency descriptor has been mediated: dependency: org.scala-lang#scala-library;2.10.4 {compile=[compile(*), master(*)], runtime=[runtime(*)]} => dependency: org.scala-lang#scala-library;2.10.6 {compile=[compile(*), master(*)], runtime=[runtime(*)]}
[debug] == resolving dependencies org.scala-sbt#serialization_2.10;0.1.2->org.spire-math#jawn-parser_2.10;0.6.0 [compile->compile(*)]
[debug] dependency descriptor has been mediated: dependency: org.scala-lang#scala-library;2.10.4 {compile=[compile(*), master(*)], runtime=[runtime(*)]} => dependency: org.scala-lang#scala-library;2.10.6 {compile=[compile(*), master(*)], runtime=[runtime(*)]}
[debug] == resolving dependencies org.spire-math#jawn-parser_2.10;0.6.0->org.scala-lang#scala-library;2.10.6 [compile->master(*)]
[debug] dependency descriptor has been mediated: dependency: org.scala-lang#scala-library;2.10.4 {compile=[compile(*), master(*)], runtime=[runtime(*)]} => dependency: org.scala-lang#scala-library;2.10.6 {compile=[compile(*), master(*)], runtime=[runtime(*)]}
[debug] dependency descriptor has been mediated: dependency: org.scala-lang#scala-library;2.10.4 {compile=[compile(*), master(*)], runtime=[runtime(*)]} => dependency: org.scala-lang#scala-library;2.10.6 {compile=[compile(*), master(*)], runtime=[runtime(*)]}
[debug] dependency descriptor has been mediated: dependency: org.scala-lang#scala-library;2.10.4 {compile=[compile(*), master(*)], runtime=[runtime(*)]} => dependency: org.scala-lang#scala-library;2.10.6 {compile=[compile(*), master(*)], runtime=[runtime(*)]}
[debug] dependency descriptor has been mediated: dependency: org.scala-lang#scala-library;2.10.4 {compile=[compile(*), master(*)], runtime=[runtime(*)]} => dependency: org.scala-lang#scala-library;2.10.6 {compile=[compile(*), master(*)], runtime=[runtime(*)]}
[debug] dependency descriptor has been mediated: dependency: org.scala-lang#scala-library;2.10.4 {compile=[compile(*), master(*)], runtime=[runtime(*)]} => dependency: org.scala-lang#scala-library;2.10.6 {compile=[compile(*), master(*)], runtime=[runtime(*)]}
[debug] == resolving dependencies org.spire-math#jawn-parser_2.10;0.6.0->org.scala-lang#scala-library;2.10.6 [compile->compile(*)]
[debug] == resolving dependencies org.scala-sbt#serialization_2.10;0.1.2->org.spire-math#jawn-parser_2.10;0.6.0 [compile->runtime(*)]
[debug] == resolving dependencies org.scala-sbt#serialization_2.10;0.1.2->org.spire-math#jawn-parser_2.10;0.6.0 [compile->compile]
[debug] dependency descriptor has been mediated: dependency: org.scala-lang#scala-library;2.10.4 {compile=[compile(*), master(*)], runtime=[runtime(*)]} => dependency: org.scala-lang#scala-library;2.10.6 {compile=[compile(*), master(*)], runtime=[runtime(*)]}
[debug] == resolving dependencies org.spire-math#jawn-parser_2.10;0.6.0->org.scala-lang#scala-library;2.10.6 [runtime->runtime(*)]
[debug] == resolving dependencies org.spire-math#jawn-parser_2.10;0.6.0->org.scala-lang#scala-library;2.10.6 [runtime->compile]
[debug] == resolving dependencies org.scala-sbt#serialization_2.10;0.1.2->org.spire-math#json4s-support_2.10;0.6.0 [compile->master(*)]
[debug] dependency descriptor has been mediated: dependency: org.scala-lang#scala-library;2.10.4 {compile=[compile(*), master(*)], runtime=[runtime(*)]} => dependency: org.scala-lang#scala-library;2.10.6 {compile=[compile(*), master(*)], runtime=[runtime(*)]}
[debug] dependency descriptor has been mediated: dependency: org.scala-lang#scala-library;2.10.4 {compile=[compile(*), master(*)], runtime=[runtime(*)]} => dependency: org.scala-lang#scala-library;2.10.6 {compile=[compile(*), master(*)], runtime=[runtime(*)]}
[debug] dependency descriptor has been mediated: dependency: org.scala-lang#scala-library;2.10.4 {compile=[compile(*), master(*)], runtime=[runtime(*)]} => dependency: org.scala-lang#scala-library;2.10.6 {compile=[compile(*), master(*)], runtime=[runtime(*)]}
[debug] dependency descriptor has been mediated: dependency: org.scala-lang#scala-library;2.10.4 {compile=[compile(*), master(*)], runtime=[runtime(*)]} => dependency: org.scala-lang#scala-library;2.10.6 {compile=[compile(*), master(*)], runtime=[runtime(*)]}
[debug] dependency descriptor has been mediated: dependency: org.scala-lang#scala-library;2.10.4 {compile=[compile(*), master(*)], runtime=[runtime(*)]} => dependency: org.scala-lang#scala-library;2.10.6 {compile=[compile(*), master(*)], runtime=[runtime(*)]}
[debug] dependency descriptor has been mediated: dependency: org.scala-lang#scala-library;2.10.6 {compile=[default(compile)]} => dependency: org.scala-lang#scala-library;2.10.6 {compile=[default(compile)]}
[debug] dependency descriptor has been mediated: dependency: org.scala-lang#scala-reflect;2.10.6 {compile=[default(compile)]} => dependency: org.scala-lang#scala-reflect;2.10.6 {compile=[default(compile)]}
[debug] dependency descriptor has been mediated: dependency: org.scala-lang#scala-library;2.10.6 {compile=[default(compile)]} => dependency: org.scala-lang#scala-library;2.10.6 {compile=[default(compile)]}
[debug] dependency descriptor has been mediated: dependency: org.scala-lang#scala-reflect;2.10.6 {compile=[default(compile)]} => dependency: org.scala-lang#scala-reflect;2.10.6 {compile=[default(compile)]}
[debug] dependency descriptor has been mediated: dependency: org.scala-lang#scala-library;2.10.6 {compile=[default(compile)]} => dependency: org.scala-lang#scala-library;2.10.6 {compile=[default(compile)]}
[debug] dependency descriptor has been mediated: dependency: org.scala-lang#scala-library;2.10.6 {compile=[default(compile)]} => dependency: org.scala-lang#scala-library;2.10.6 {compile=[default(compile)]}
[debug] dependency descriptor has been mediated: dependency: org.scala-lang#scala-library;2.10.6 {compile=[default(compile)]} => dependency: org.scala-lang#scala-library;2.10.6 {compile=[default(compile)]}
[debug] dependency descriptor has been mediated: dependency: org.scala-lang#scala-library;2.10.6 {compile=[default(compile)]} => dependency: org.scala-lang#scala-library;2.10.6 {compile=[default(compile)]}
[debug] dependency descriptor has been mediated: dependency: org.scala-lang#scala-library;2.10.6 {compile=[default(compile)]} => dependency: org.scala-lang#scala-library;2.10.6 {compile=[default(compile)]}
[debug] dependency descriptor has been mediated: dependency: org.scala-lang#scala-library;2.10.6 {compile=[default(compile)]} => dependency: org.scala-lang#scala-library;2.10.6 {compile=[default(compile)]}
[debug] dependency descriptor has been mediated: dependency: org.scala-lang#scala-library;2.10.6 {compile=[default(compile)]} => dependency: org.scala-lang#scala-library;2.10.6 {compile=[default(compile)]}
[debug] dependency descriptor has been mediated: dependency: org.scala-lang#scala-library;2.10.6 {compile=[default(compile)]} => dependency: org.scala-lang#scala-library;2.10.6 {compile=[default(compile)]}
[debug] dependency descriptor has been mediated: dependency: org.scala-lang#scala-compiler;2.10.6 {scala-tool=[default, optional(default)]} => dependency: org.scala-lang#scala-compiler;2.10.6 {scala-tool=[default, optional(default)]}
[debug] dependency descriptor has been mediated: MergedDescriptors(dependency: org.scala-lang#scala-library;2.10.6 {scala-tool=[default, optional(default)]},dependency: org.scala-lang#scala-library;2.10.6 {provided=[default(compile)]}) => dependency: org.scala-lang#scala-library;2.10.6 {scala-tool=[default, optional(default)], provided=[default(compile)]}
[info] Resolving org.spire-math#json4s-support_2.10;0.6.0 ...
[debug] sbt-chain: Checking cache for: dependency: org.spire-math#json4s-support_2.10;0.6.0 {compile=[compile(*), master(*)], runtime=[runtime(*)]}
[debug] sbt-chain: module revision found in cache: org.spire-math#json4s-support_2.10;0.6.0
[debug] 	found org.spire-math#json4s-support_2.10;0.6.0 in sbt-chain
[debug] dependency descriptor has been mediated: dependency: org.scala-lang#scala-library;2.10.4 {compile=[compile(*), master(*)], runtime=[runtime(*)]} => dependency: org.scala-lang#scala-library;2.10.6 {compile=[compile(*), master(*)], runtime=[runtime(*)]}
[debug] == resolving dependencies org.scala-sbt#serialization_2.10;0.1.2->org.spire-math#json4s-support_2.10;0.6.0 [compile->compile(*)]
[debug] dependency descriptor has been mediated: dependency: org.scala-lang#scala-library;2.10.4 {compile=[compile(*), master(*)], runtime=[runtime(*)]} => dependency: org.scala-lang#scala-library;2.10.6 {compile=[compile(*), master(*)], runtime=[runtime(*)]}
[debug] == resolving dependencies org.spire-math#json4s-support_2.10;0.6.0->org.scala-lang#scala-library;2.10.6 [compile->master(*)]
[debug] dependency descriptor has been mediated: dependency: org.scala-lang#scala-library;2.10.4 {compile=[compile(*), master(*)], runtime=[runtime(*)]} => dependency: org.scala-lang#scala-library;2.10.6 {compile=[compile(*), master(*)], runtime=[runtime(*)]}
[debug] dependency descriptor has been mediated: dependency: org.scala-lang#scala-library;2.10.4 {compile=[compile(*), master(*)], runtime=[runtime(*)]} => dependency: org.scala-lang#scala-library;2.10.6 {compile=[compile(*), master(*)], runtime=[runtime(*)]}
[debug] dependency descriptor has been mediated: dependency: org.scala-lang#scala-library;2.10.4 {compile=[compile(*), master(*)], runtime=[runtime(*)]} => dependency: org.scala-lang#scala-library;2.10.6 {compile=[compile(*), master(*)], runtime=[runtime(*)]}
[debug] dependency descriptor has been mediated: dependency: org.scala-lang#scala-library;2.10.4 {compile=[compile(*), master(*)], runtime=[runtime(*)]} => dependency: org.scala-lang#scala-library;2.10.6 {compile=[compile(*), master(*)], runtime=[runtime(*)]}
[debug] dependency descriptor has been mediated: dependency: org.scala-lang#scala-library;2.10.4 {compile=[compile(*), master(*)], runtime=[runtime(*)]} => dependency: org.scala-lang#scala-library;2.10.6 {compile=[compile(*), master(*)], runtime=[runtime(*)]}
[debug] == resolving dependencies org.spire-math#json4s-support_2.10;0.6.0->org.scala-lang#scala-library;2.10.6 [compile->compile(*)]
[debug] == resolving dependencies org.spire-math#json4s-support_2.10;0.6.0->org.spire-math#jawn-parser_2.10;0.6.0 [compile->master(*)]
[debug] dependency descriptor has been mediated: dependency: org.scala-lang#scala-library;2.10.4 {compile=[compile(*), master(*)], runtime=[runtime(*)]} => dependency: org.scala-lang#scala-library;2.10.6 {compile=[compile(*), master(*)], runtime=[runtime(*)]}
[debug] dependency descriptor has been mediated: dependency: org.scala-lang#scala-library;2.10.4 {compile=[compile(*), master(*)], runtime=[runtime(*)]} => dependency: org.scala-lang#scala-library;2.10.6 {compile=[compile(*), master(*)], runtime=[runtime(*)]}
[debug] dependency descriptor has been mediated: dependency: org.scala-lang#scala-library;2.10.4 {compile=[compile(*), master(*)], runtime=[runtime(*)]} => dependency: org.scala-lang#scala-library;2.10.6 {compile=[compile(*), master(*)], runtime=[runtime(*)]}
[debug] dependency descriptor has been mediated: dependency: org.scala-lang#scala-library;2.10.4 {compile=[compile(*), master(*)], runtime=[runtime(*)]} => dependency: org.scala-lang#scala-library;2.10.6 {compile=[compile(*), master(*)], runtime=[runtime(*)]}
[debug] dependency descriptor has been mediated: dependency: org.scala-lang#scala-library;2.10.4 {compile=[compile(*), master(*)], runtime=[runtime(*)]} => dependency: org.scala-lang#scala-library;2.10.6 {compile=[compile(*), master(*)], runtime=[runtime(*)]}
[debug] == resolving dependencies org.spire-math#json4s-support_2.10;0.6.0->org.spire-math#jawn-parser_2.10;0.6.0 [compile->compile(*)]
[debug] == resolving dependencies org.spire-math#json4s-support_2.10;0.6.0->org.json4s#json4s-ast_2.10;3.2.10 [compile->master(*)]
[debug] dependency descriptor has been mediated: dependency: org.scala-lang#scala-library;2.10.4 {compile=[compile(*), master(*)], runtime=[runtime(*)]} => dependency: org.scala-lang#scala-library;2.10.6 {compile=[compile(*), master(*)], runtime=[runtime(*)]}
[debug] dependency descriptor has been mediated: dependency: org.scala-lang#scala-library;2.10.4 {compile=[compile(*), master(*)], runtime=[runtime(*)]} => dependency: org.scala-lang#scala-library;2.10.6 {compile=[compile(*), master(*)], runtime=[runtime(*)]}
[debug] dependency descriptor has been mediated: dependency: org.scala-lang#scala-library;2.10.4 {compile=[compile(*), master(*)], runtime=[runtime(*)]} => dependency: org.scala-lang#scala-library;2.10.6 {compile=[compile(*), master(*)], runtime=[runtime(*)]}
[debug] dependency descriptor has been mediated: dependency: org.scala-lang#scala-library;2.10.4 {compile=[compile(*), master(*)], runtime=[runtime(*)]} => dependency: org.scala-lang#scala-library;2.10.6 {compile=[compile(*), master(*)], runtime=[runtime(*)]}
[debug] dependency descriptor has been mediated: dependency: org.scala-lang#scala-library;2.10.4 {compile=[compile(*), master(*)], runtime=[runtime(*)]} => dependency: org.scala-lang#scala-library;2.10.6 {compile=[compile(*), master(*)], runtime=[runtime(*)]}
[debug] == resolving dependencies org.spire-math#json4s-support_2.10;0.6.0->org.json4s#json4s-ast_2.10;3.2.10 [compile->compile(*)]
[debug] == resolving dependencies org.scala-sbt#serialization_2.10;0.1.2->org.spire-math#json4s-support_2.10;0.6.0 [compile->runtime(*)]
[debug] == resolving dependencies org.scala-sbt#serialization_2.10;0.1.2->org.spire-math#json4s-support_2.10;0.6.0 [compile->compile]
[debug] dependency descriptor has been mediated: dependency: org.scala-lang#scala-library;2.10.4 {compile=[compile(*), master(*)], runtime=[runtime(*)]} => dependency: org.scala-lang#scala-library;2.10.6 {compile=[compile(*), master(*)], runtime=[runtime(*)]}
[debug] == resolving dependencies org.spire-math#json4s-support_2.10;0.6.0->org.scala-lang#scala-library;2.10.6 [runtime->runtime(*)]
[debug] == resolving dependencies org.spire-math#json4s-support_2.10;0.6.0->org.scala-lang#scala-library;2.10.6 [runtime->compile]
[debug] == resolving dependencies org.spire-math#json4s-support_2.10;0.6.0->org.spire-math#jawn-parser_2.10;0.6.0 [runtime->runtime(*)]
[debug] == resolving dependencies org.spire-math#json4s-support_2.10;0.6.0->org.spire-math#jawn-parser_2.10;0.6.0 [runtime->compile]
[debug] == resolving dependencies org.spire-math#json4s-support_2.10;0.6.0->org.json4s#json4s-ast_2.10;3.2.10 [runtime->runtime(*)]
[debug] == resolving dependencies org.spire-math#json4s-support_2.10;0.6.0->org.json4s#json4s-ast_2.10;3.2.10 [runtime->compile]
[debug] dependency descriptor has been mediated: dependency: org.scala-lang#scala-library;2.10.4 {compile=[compile(*), master(*)], runtime=[runtime(*)]} => dependency: org.scala-lang#scala-library;2.10.6 {compile=[compile(*), master(*)], runtime=[runtime(*)]}
[debug] == resolving dependencies org.scala-sbt#serialization_2.10;0.1.2->org.scala-lang#scala-library;2.10.6 [runtime->runtime(*)]
[debug] == resolving dependencies org.scala-sbt#serialization_2.10;0.1.2->org.scala-lang#scala-library;2.10.6 [runtime->compile]
[debug] == resolving dependencies org.scala-sbt#serialization_2.10;0.1.2->org.scala-lang.modules#scala-pickling_2.10;0.10.1 [runtime->runtime(*)]
[debug] == resolving dependencies org.scala-sbt#serialization_2.10;0.1.2->org.scala-lang.modules#scala-pickling_2.10;0.10.1 [runtime->compile]
[debug] == resolving dependencies org.scala-sbt#serialization_2.10;0.1.2->org.json4s#json4s-core_2.10;3.2.10 [runtime->runtime(*)]
[debug] == resolving dependencies org.scala-sbt#serialization_2.10;0.1.2->org.json4s#json4s-core_2.10;3.2.10 [runtime->compile]
[debug] == resolving dependencies org.scala-sbt#serialization_2.10;0.1.2->org.spire-math#jawn-parser_2.10;0.6.0 [runtime->runtime(*)]
[debug] == resolving dependencies org.scala-sbt#serialization_2.10;0.1.2->org.spire-math#jawn-parser_2.10;0.6.0 [runtime->compile]
[debug] == resolving dependencies org.scala-sbt#serialization_2.10;0.1.2->org.spire-math#json4s-support_2.10;0.6.0 [runtime->runtime(*)]
[debug] == resolving dependencies org.scala-sbt#serialization_2.10;0.1.2->org.spire-math#json4s-support_2.10;0.6.0 [runtime->compile]
[debug] == resolving dependencies org.scala-sbt#ivy;0.13.16->org.scala-sbt#serialization_2.10;0.1.2 [compile->master]
[debug] dependency descriptor has been mediated: dependency: org.scala-lang#scala-library;2.10.4 {compile=[compile(*), master(*)], runtime=[runtime(*)]} => dependency: org.scala-lang#scala-library;2.10.6 {compile=[compile(*), master(*)], runtime=[runtime(*)]}
[debug] dependency descriptor has been mediated: dependency: org.scala-lang#scala-library;2.10.4 {compile=[compile(*), master(*)], runtime=[runtime(*)]} => dependency: org.scala-lang#scala-library;2.10.6 {compile=[compile(*), master(*)], runtime=[runtime(*)]}
[debug] == resolving dependencies org.scala-sbt#ivy;0.13.16->org.scala-lang#scala-reflect;2.10.6 [compile->default(compile)]
[debug] == resolving dependencies org.scala-sbt#ivy;0.13.16->org.scala-lang#scala-reflect;2.10.6 [compile->runtime]
[debug] == resolving dependencies org.scala-sbt#ivy;0.13.16->org.scala-lang#scala-reflect;2.10.6 [compile->compile]
[debug] == resolving dependencies org.scala-sbt#ivy;0.13.16->org.scala-lang#scala-reflect;2.10.6 [compile->master]
[debug] == resolving dependencies org.scala-sbt#ivy;0.13.16->org.scala-sbt#launcher-interface;1.0.1 [compile->default(compile)]
[debug] dependency descriptor has been mediated: dependency: org.scala-lang#scala-library;2.10.6 {compile=[default(compile)]} => dependency: org.scala-lang#scala-library;2.10.6 {compile=[default(compile)]}
[debug] dependency descriptor has been mediated: dependency: org.scala-lang#scala-reflect;2.10.6 {compile=[default(compile)]} => dependency: org.scala-lang#scala-reflect;2.10.6 {compile=[default(compile)]}
[debug] dependency descriptor has been mediated: dependency: org.scala-lang#scala-library;2.10.6 {compile=[default(compile)]} => dependency: org.scala-lang#scala-library;2.10.6 {compile=[default(compile)]}
[debug] dependency descriptor has been mediated: dependency: org.scala-lang#scala-reflect;2.10.6 {compile=[default(compile)]} => dependency: org.scala-lang#scala-reflect;2.10.6 {compile=[default(compile)]}
[debug] dependency descriptor has been mediated: dependency: org.scala-lang#scala-library;2.10.6 {compile=[default(compile)]} => dependency: org.scala-lang#scala-library;2.10.6 {compile=[default(compile)]}
[debug] dependency descriptor has been mediated: dependency: org.scala-lang#scala-library;2.10.6 {compile=[default(compile)]} => dependency: org.scala-lang#scala-library;2.10.6 {compile=[default(compile)]}
[debug] == resolving dependencies org.scala-sbt#ivy;0.13.16->org.scala-sbt#launcher-interface;1.0.1 [compile->runtime]
[debug] == resolving dependencies org.scala-sbt#ivy;0.13.16->org.scala-sbt#launcher-interface;1.0.1 [compile->compile]
[debug] == resolving dependencies org.scala-sbt#ivy;0.13.16->org.scala-sbt#launcher-interface;1.0.1 [compile->master]
[debug] == resolving dependencies org.scala-sbt#compiler-ivy-integration;0.13.16->org.scala-sbt#compile;0.13.16 [compile->default(compile)]
[debug] dependency descriptor has been mediated: dependency: org.scala-lang#scala-library;2.10.6 {compile=[default(compile)]} => dependency: org.scala-lang#scala-library;2.10.6 {compile=[default(compile)]}
[debug] dependency descriptor has been mediated: dependency: org.scala-lang#scala-library;2.10.6 {compile=[default(compile)]} => dependency: org.scala-lang#scala-library;2.10.6 {compile=[default(compile)]}
[debug] == resolving dependencies org.scala-sbt#actions;0.13.16->org.scala-sbt#interface;0.13.16 [compile->default(compile)]
[debug] == resolving dependencies org.scala-sbt#actions;0.13.16->org.scala-sbt#io;0.13.16 [compile->default(compile)]
[debug] == resolving dependencies org.scala-sbt#actions;0.13.16->org.scala-sbt#ivy;0.13.16 [compile->default(compile)]
[debug] == resolving dependencies org.scala-sbt#actions;0.13.16->org.scala-sbt#logging;0.13.16 [compile->default(compile)]
[debug] == resolving dependencies org.scala-sbt#actions;0.13.16->org.scala-sbt#process;0.13.16 [compile->default(compile)]
[debug] == resolving dependencies org.scala-sbt#actions;0.13.16->org.scala-sbt#run;0.13.16 [compile->default(compile)]
[debug] dependency descriptor has been mediated: dependency: org.scala-lang#scala-library;2.10.6 {compile=[default(compile)]} => dependency: org.scala-lang#scala-library;2.10.6 {compile=[default(compile)]}
[debug] dependency descriptor has been mediated: dependency: org.scala-lang#scala-library;2.10.6 {compile=[default(compile)]} => dependency: org.scala-lang#scala-library;2.10.6 {compile=[default(compile)]}
[debug] dependency descriptor has been mediated: dependency: org.scala-lang#scala-library;2.10.6 {compile=[default(compile)]} => dependency: org.scala-lang#scala-library;2.10.6 {compile=[default(compile)]}
[debug] dependency descriptor has been mediated: dependency: org.scala-lang#scala-library;2.10.6 {compile=[default(compile)]} => dependency: org.scala-lang#scala-library;2.10.6 {compile=[default(compile)]}
[debug] dependency descriptor has been mediated: dependency: org.scala-lang#scala-library;2.10.6 {compile=[default(compile)]} => dependency: org.scala-lang#scala-library;2.10.6 {compile=[default(compile)]}
[debug] dependency descriptor has been mediated: dependency: org.scala-lang#scala-library;2.10.6 {compile=[default(compile)]} => dependency: org.scala-lang#scala-library;2.10.6 {compile=[default(compile)]}
[debug] dependency descriptor has been mediated: dependency: org.scala-lang#scala-compiler;2.10.6 {scala-tool=[default, optional(default)]} => dependency: org.scala-lang#scala-compiler;2.10.6 {scala-tool=[default, optional(default)]}
[debug] dependency descriptor has been mediated: MergedDescriptors(dependency: org.scala-lang#scala-library;2.10.6 {scala-tool=[default, optional(default)]},dependency: org.scala-lang#scala-library;2.10.6 {provided=[default(compile)]}) => dependency: org.scala-lang#scala-library;2.10.6 {scala-tool=[default, optional(default)], provided=[default(compile)]}
[info] Resolving org.scala-sbt#run;0.13.16 ...
[debug] sbt-chain: Checking cache for: dependency: org.scala-sbt#run;0.13.16 {compile=[default(compile)]}
[debug] sbt-chain: module revision found in cache: org.scala-sbt#run;0.13.16
[debug] 	found org.scala-sbt#run;0.13.16 in sbt-chain
[debug] dependency descriptor has been mediated: dependency: org.scala-lang#scala-library;2.10.6 {compile=[default(compile)]} => dependency: org.scala-lang#scala-library;2.10.6 {compile=[default(compile)]}
[debug] == resolving dependencies org.scala-sbt#run;0.13.16->org.scala-lang#scala-library;2.10.6 [compile->default(compile)]
[debug] dependency descriptor has been mediated: dependency: org.scala-lang#scala-library;2.10.6 {compile=[default(compile)]} => dependency: org.scala-lang#scala-library;2.10.6 {compile=[default(compile)]}
[debug] dependency descriptor has been mediated: dependency: org.scala-lang#scala-library;2.10.6 {compile=[default(compile)]} => dependency: org.scala-lang#scala-library;2.10.6 {compile=[default(compile)]}
[debug] == resolving dependencies org.scala-sbt#run;0.13.16->org.scala-lang#scala-library;2.10.6 [compile->runtime]
[debug] == resolving dependencies org.scala-sbt#run;0.13.16->org.scala-lang#scala-library;2.10.6 [compile->compile]
[debug] == resolving dependencies org.scala-sbt#run;0.13.16->org.scala-lang#scala-library;2.10.6 [compile->master]
[debug] == resolving dependencies org.scala-sbt#run;0.13.16->org.scala-sbt#io;0.13.16 [compile->default(compile)]
[debug] dependency descriptor has been mediated: dependency: org.scala-lang#scala-library;2.10.6 {compile=[default(compile)]} => dependency: org.scala-lang#scala-library;2.10.6 {compile=[default(compile)]}
[debug] dependency descriptor has been mediated: dependency: org.scala-lang#scala-library;2.10.6 {compile=[default(compile)]} => dependency: org.scala-lang#scala-library;2.10.6 {compile=[default(compile)]}
[debug] == resolving dependencies org.scala-sbt#run;0.13.16->org.scala-sbt#logging;0.13.16 [compile->default(compile)]
[debug] dependency descriptor has been mediated: dependency: org.scala-lang#scala-library;2.10.6 {compile=[default(compile)]} => dependency: org.scala-lang#scala-library;2.10.6 {compile=[default(compile)]}
[debug] dependency descriptor has been mediated: dependency: org.scala-lang#scala-library;2.10.6 {compile=[default(compile)]} => dependency: org.scala-lang#scala-library;2.10.6 {compile=[default(compile)]}
[debug] == resolving dependencies org.scala-sbt#run;0.13.16->org.scala-sbt#classpath;0.13.16 [compile->default(compile)]
[debug] dependency descriptor has been mediated: dependency: org.scala-lang#scala-library;2.10.6 {compile=[default(compile)]} => dependency: org.scala-lang#scala-library;2.10.6 {compile=[default(compile)]}
[debug] dependency descriptor has been mediated: dependency: org.scala-lang#scala-library;2.10.6 {compile=[default(compile)]} => dependency: org.scala-lang#scala-library;2.10.6 {compile=[default(compile)]}
[debug] == resolving dependencies org.scala-sbt#run;0.13.16->org.scala-sbt#process;0.13.16 [compile->default(compile)]
[debug] dependency descriptor has been mediated: dependency: org.scala-lang#scala-library;2.10.6 {compile=[default(compile)]} => dependency: org.scala-lang#scala-library;2.10.6 {compile=[default(compile)]}
[debug] dependency descriptor has been mediated: dependency: org.scala-lang#scala-library;2.10.6 {compile=[default(compile)]} => dependency: org.scala-lang#scala-library;2.10.6 {compile=[default(compile)]}
[debug] == resolving dependencies org.scala-sbt#actions;0.13.16->org.scala-sbt#relation;0.13.16 [compile->default(compile)]
[debug] == resolving dependencies org.scala-sbt#actions;0.13.16->org.scala-sbt#task-system;0.13.16 [compile->default(compile)]
[debug] dependency descriptor has been mediated: dependency: org.scala-lang#scala-library;2.10.6 {compile=[default(compile)]} => dependency: org.scala-lang#scala-library;2.10.6 {compile=[default(compile)]}
[debug] dependency descriptor has been mediated: dependency: org.scala-lang#scala-library;2.10.6 {compile=[default(compile)]} => dependency: org.scala-lang#scala-library;2.10.6 {compile=[default(compile)]}
[debug] dependency descriptor has been mediated: dependency: org.scala-lang#scala-library;2.10.6 {compile=[default(compile)]} => dependency: org.scala-lang#scala-library;2.10.6 {compile=[default(compile)]}
[debug] dependency descriptor has been mediated: dependency: org.scala-lang#scala-library;2.10.6 {compile=[default(compile)]} => dependency: org.scala-lang#scala-library;2.10.6 {compile=[default(compile)]}
[debug] dependency descriptor has been mediated: dependency: org.scala-lang#scala-library;2.10.6 {compile=[default(compile)]} => dependency: org.scala-lang#scala-library;2.10.6 {compile=[default(compile)]}
[debug] dependency descriptor has been mediated: dependency: org.scala-lang#scala-library;2.10.6 {compile=[default(compile)]} => dependency: org.scala-lang#scala-library;2.10.6 {compile=[default(compile)]}
[debug] dependency descriptor has been mediated: dependency: org.scala-lang#scala-compiler;2.10.6 {scala-tool=[default, optional(default)]} => dependency: org.scala-lang#scala-compiler;2.10.6 {scala-tool=[default, optional(default)]}
[debug] dependency descriptor has been mediated: MergedDescriptors(dependency: org.scala-lang#scala-library;2.10.6 {scala-tool=[default, optional(default)]},dependency: org.scala-lang#scala-library;2.10.6 {provided=[default(compile)]}) => dependency: org.scala-lang#scala-library;2.10.6 {scala-tool=[default, optional(default)], provided=[default(compile)]}
[info] Resolving org.scala-sbt#task-system;0.13.16 ...
[debug] sbt-chain: Checking cache for: dependency: org.scala-sbt#task-system;0.13.16 {compile=[default(compile)]}
[debug] sbt-chain: module revision found in cache: org.scala-sbt#task-system;0.13.16
[debug] 	found org.scala-sbt#task-system;0.13.16 in sbt-chain
[debug] dependency descriptor has been mediated: dependency: org.scala-lang#scala-library;2.10.6 {compile=[default(compile)]} => dependency: org.scala-lang#scala-library;2.10.6 {compile=[default(compile)]}
[debug] == resolving dependencies org.scala-sbt#task-system;0.13.16->org.scala-lang#scala-library;2.10.6 [compile->default(compile)]
[debug] dependency descriptor has been mediated: dependency: org.scala-lang#scala-library;2.10.6 {compile=[default(compile)]} => dependency: org.scala-lang#scala-library;2.10.6 {compile=[default(compile)]}
[debug] dependency descriptor has been mediated: dependency: org.scala-lang#scala-library;2.10.6 {compile=[default(compile)]} => dependency: org.scala-lang#scala-library;2.10.6 {compile=[default(compile)]}
[debug] == resolving dependencies org.scala-sbt#task-system;0.13.16->org.scala-lang#scala-library;2.10.6 [compile->runtime]
[debug] == resolving dependencies org.scala-sbt#task-system;0.13.16->org.scala-lang#scala-library;2.10.6 [compile->compile]
[debug] == resolving dependencies org.scala-sbt#task-system;0.13.16->org.scala-lang#scala-library;2.10.6 [compile->master]
[debug] == resolving dependencies org.scala-sbt#task-system;0.13.16->org.scala-sbt#tasks;0.13.16 [compile->default(compile)]
[debug] dependency descriptor has been mediated: dependency: org.scala-lang#scala-library;2.10.6 {compile=[default(compile)]} => dependency: org.scala-lang#scala-library;2.10.6 {compile=[default(compile)]}
[debug] dependency descriptor has been mediated: dependency: org.scala-lang#scala-library;2.10.6 {compile=[default(compile)]} => dependency: org.scala-lang#scala-library;2.10.6 {compile=[default(compile)]}
[debug] dependency descriptor has been mediated: dependency: org.scala-lang#scala-library;2.10.6 {compile=[default(compile)]} => dependency: org.scala-lang#scala-library;2.10.6 {compile=[default(compile)]}
[debug] dependency descriptor has been mediated: dependency: org.scala-lang#scala-library;2.10.6 {compile=[default(compile)]} => dependency: org.scala-lang#scala-library;2.10.6 {compile=[default(compile)]}
[debug] dependency descriptor has been mediated: dependency: org.scala-lang#scala-library;2.10.6 {compile=[default(compile)]} => dependency: org.scala-lang#scala-library;2.10.6 {compile=[default(compile)]}
[debug] dependency descriptor has been mediated: dependency: org.scala-lang#scala-library;2.10.6 {compile=[default(compile)]} => dependency: org.scala-lang#scala-library;2.10.6 {compile=[default(compile)]}
[debug] dependency descriptor has been mediated: dependency: org.scala-lang#scala-library;2.10.6 {compile=[default(compile)]} => dependency: org.scala-lang#scala-library;2.10.6 {compile=[default(compile)]}
[debug] dependency descriptor has been mediated: dependency: org.scala-lang#scala-library;2.10.6 {compile=[default(compile)]} => dependency: org.scala-lang#scala-library;2.10.6 {compile=[default(compile)]}
[debug] dependency descriptor has been mediated: dependency: org.scala-lang#scala-compiler;2.10.6 {scala-tool=[default, optional(default)]} => dependency: org.scala-lang#scala-compiler;2.10.6 {scala-tool=[default, optional(default)]}
[debug] dependency descriptor has been mediated: MergedDescriptors(dependency: org.scala-lang#scala-library;2.10.6 {scala-tool=[default, optional(default)]},dependency: org.scala-lang#scala-library;2.10.6 {provided=[default(compile)]}) => dependency: org.scala-lang#scala-library;2.10.6 {scala-tool=[default, optional(default)], provided=[default(compile)]}
[info] Resolving org.scala-sbt#tasks;0.13.16 ...
[debug] sbt-chain: Checking cache for: dependency: org.scala-sbt#tasks;0.13.16 {compile=[default(compile)], test=[test]}
[debug] sbt-chain: module revision found in cache: org.scala-sbt#tasks;0.13.16
[debug] 	found org.scala-sbt#tasks;0.13.16 in sbt-chain
[debug] dependency descriptor has been mediated: dependency: org.scala-lang#scala-library;2.10.6 {compile=[default(compile)]} => dependency: org.scala-lang#scala-library;2.10.6 {compile=[default(compile)]}
[debug] == resolving dependencies org.scala-sbt#tasks;0.13.16->org.scala-lang#scala-library;2.10.6 [compile->default(compile)]
[debug] dependency descriptor has been mediated: dependency: org.scala-lang#scala-library;2.10.6 {compile=[default(compile)]} => dependency: org.scala-lang#scala-library;2.10.6 {compile=[default(compile)]}
[debug] dependency descriptor has been mediated: dependency: org.scala-lang#scala-library;2.10.6 {compile=[default(compile)]} => dependency: org.scala-lang#scala-library;2.10.6 {compile=[default(compile)]}
[debug] == resolving dependencies org.scala-sbt#tasks;0.13.16->org.scala-lang#scala-library;2.10.6 [compile->runtime]
[debug] == resolving dependencies org.scala-sbt#tasks;0.13.16->org.scala-lang#scala-library;2.10.6 [compile->compile]
[debug] == resolving dependencies org.scala-sbt#tasks;0.13.16->org.scala-lang#scala-library;2.10.6 [compile->master]
[debug] == resolving dependencies org.scala-sbt#tasks;0.13.16->org.scala-sbt#control;0.13.16 [compile->default(compile)]
[debug] dependency descriptor has been mediated: dependency: org.scala-lang#scala-library;2.10.6 {compile=[default(compile)]} => dependency: org.scala-lang#scala-library;2.10.6 {compile=[default(compile)]}
[debug] dependency descriptor has been mediated: dependency: org.scala-lang#scala-library;2.10.6 {compile=[default(compile)]} => dependency: org.scala-lang#scala-library;2.10.6 {compile=[default(compile)]}
[debug] dependency descriptor has been mediated: dependency: org.scala-lang#scala-library;2.10.6 {compile=[default(compile)]} => dependency: org.scala-lang#scala-library;2.10.6 {compile=[default(compile)]}
[debug] dependency descriptor has been mediated: dependency: org.scala-lang#scala-library;2.10.6 {compile=[default(compile)]} => dependency: org.scala-lang#scala-library;2.10.6 {compile=[default(compile)]}
[debug] == resolving dependencies org.scala-sbt#tasks;0.13.16->org.scala-sbt#collections;0.13.16 [compile->default(compile)]
[debug] dependency descriptor has been mediated: dependency: org.scala-lang#scala-library;2.10.6 {compile=[default(compile)]} => dependency: org.scala-lang#scala-library;2.10.6 {compile=[default(compile)]}
[debug] dependency descriptor has been mediated: dependency: org.scala-lang#scala-library;2.10.6 {compile=[default(compile)]} => dependency: org.scala-lang#scala-library;2.10.6 {compile=[default(compile)]}
[debug] dependency descriptor has been mediated: dependency: org.scala-lang#scala-library;2.10.6 {compile=[default(compile)]} => dependency: org.scala-lang#scala-library;2.10.6 {compile=[default(compile)]}
[debug] dependency descriptor has been mediated: dependency: org.scala-lang#scala-library;2.10.6 {compile=[default(compile)]} => dependency: org.scala-lang#scala-library;2.10.6 {compile=[default(compile)]}
[debug] == resolving dependencies org.scala-sbt#task-system;0.13.16->org.scala-sbt#collections;0.13.16 [compile->default(compile)]
[debug] == resolving dependencies org.scala-sbt#task-system;0.13.16->org.scala-sbt#logging;0.13.16 [compile->default(compile)]
[debug] dependency descriptor has been mediated: dependency: org.scala-lang#scala-library;2.10.6 {compile=[default(compile)]} => dependency: org.scala-lang#scala-library;2.10.6 {compile=[default(compile)]}
[debug] dependency descriptor has been mediated: dependency: org.scala-lang#scala-library;2.10.6 {compile=[default(compile)]} => dependency: org.scala-lang#scala-library;2.10.6 {compile=[default(compile)]}
[debug] == resolving dependencies org.scala-sbt#task-system;0.13.16->org.scala-sbt#io;0.13.16 [compile->default(compile)]
[debug] dependency descriptor has been mediated: dependency: org.scala-lang#scala-library;2.10.6 {compile=[default(compile)]} => dependency: org.scala-lang#scala-library;2.10.6 {compile=[default(compile)]}
[debug] dependency descriptor has been mediated: dependency: org.scala-lang#scala-library;2.10.6 {compile=[default(compile)]} => dependency: org.scala-lang#scala-library;2.10.6 {compile=[default(compile)]}
[debug] == resolving dependencies org.scala-sbt#task-system;0.13.16->org.scala-sbt#process;0.13.16 [compile->default(compile)]
[debug] dependency descriptor has been mediated: dependency: org.scala-lang#scala-library;2.10.6 {compile=[default(compile)]} => dependency: org.scala-lang#scala-library;2.10.6 {compile=[default(compile)]}
[debug] dependency descriptor has been mediated: dependency: org.scala-lang#scala-library;2.10.6 {compile=[default(compile)]} => dependency: org.scala-lang#scala-library;2.10.6 {compile=[default(compile)]}
[debug] == resolving dependencies org.scala-sbt#actions;0.13.16->org.scala-sbt#tasks;0.13.16 [compile->default(compile)]
[debug] == resolving dependencies org.scala-sbt#actions;0.13.16->org.scala-sbt#tracking;0.13.16 [compile->default(compile)]
[debug] dependency descriptor has been mediated: dependency: org.scala-lang#scala-library;2.10.6 {compile=[default(compile)]} => dependency: org.scala-lang#scala-library;2.10.6 {compile=[default(compile)]}
[debug] dependency descriptor has been mediated: dependency: org.scala-lang#scala-library;2.10.6 {compile=[default(compile)]} => dependency: org.scala-lang#scala-library;2.10.6 {compile=[default(compile)]}
[debug] dependency descriptor has been mediated: dependency: org.scala-lang#scala-library;2.10.6 {compile=[default(compile)]} => dependency: org.scala-lang#scala-library;2.10.6 {compile=[default(compile)]}
[debug] dependency descriptor has been mediated: dependency: org.scala-lang#scala-library;2.10.6 {compile=[default(compile)]} => dependency: org.scala-lang#scala-library;2.10.6 {compile=[default(compile)]}
[debug] dependency descriptor has been mediated: dependency: org.scala-lang#scala-library;2.10.6 {compile=[default(compile)]} => dependency: org.scala-lang#scala-library;2.10.6 {compile=[default(compile)]}
[debug] dependency descriptor has been mediated: dependency: org.scala-lang#scala-library;2.10.6 {compile=[default(compile)]} => dependency: org.scala-lang#scala-library;2.10.6 {compile=[default(compile)]}
[debug] dependency descriptor has been mediated: dependency: org.scala-lang#scala-compiler;2.10.6 {scala-tool=[default, optional(default)]} => dependency: org.scala-lang#scala-compiler;2.10.6 {scala-tool=[default, optional(default)]}
[debug] dependency descriptor has been mediated: MergedDescriptors(dependency: org.scala-lang#scala-library;2.10.6 {scala-tool=[default, optional(default)]},dependency: org.scala-lang#scala-library;2.10.6 {provided=[default(compile)]}) => dependency: org.scala-lang#scala-library;2.10.6 {scala-tool=[default, optional(default)], provided=[default(compile)]}
[info] Resolving org.scala-sbt#tracking;0.13.16 ...
[debug] sbt-chain: Checking cache for: dependency: org.scala-sbt#tracking;0.13.16 {compile=[default(compile)]}
[debug] sbt-chain: module revision found in cache: org.scala-sbt#tracking;0.13.16
[debug] 	found org.scala-sbt#tracking;0.13.16 in sbt-chain
[debug] dependency descriptor has been mediated: dependency: org.scala-lang#scala-library;2.10.6 {compile=[default(compile)]} => dependency: org.scala-lang#scala-library;2.10.6 {compile=[default(compile)]}
[debug] == resolving dependencies org.scala-sbt#tracking;0.13.16->org.scala-lang#scala-library;2.10.6 [compile->default(compile)]
[debug] dependency descriptor has been mediated: dependency: org.scala-lang#scala-library;2.10.6 {compile=[default(compile)]} => dependency: org.scala-lang#scala-library;2.10.6 {compile=[default(compile)]}
[debug] dependency descriptor has been mediated: dependency: org.scala-lang#scala-library;2.10.6 {compile=[default(compile)]} => dependency: org.scala-lang#scala-library;2.10.6 {compile=[default(compile)]}
[debug] == resolving dependencies org.scala-sbt#tracking;0.13.16->org.scala-lang#scala-library;2.10.6 [compile->runtime]
[debug] == resolving dependencies org.scala-sbt#tracking;0.13.16->org.scala-lang#scala-library;2.10.6 [compile->compile]
[debug] == resolving dependencies org.scala-sbt#tracking;0.13.16->org.scala-lang#scala-library;2.10.6 [compile->master]
[debug] == resolving dependencies org.scala-sbt#tracking;0.13.16->org.scala-sbt#cache;0.13.16 [compile->default(compile)]
[debug] dependency descriptor has been mediated: dependency: org.scala-lang#scala-library;2.10.6 {compile=[default(compile)]} => dependency: org.scala-lang#scala-library;2.10.6 {compile=[default(compile)]}
[debug] dependency descriptor has been mediated: dependency: org.scala-lang#scala-library;2.10.6 {compile=[default(compile)]} => dependency: org.scala-lang#scala-library;2.10.6 {compile=[default(compile)]}
[debug] dependency descriptor has been mediated: dependency: org.scala-lang#scala-library;2.10.6 {compile=[default(compile)]} => dependency: org.scala-lang#scala-library;2.10.6 {compile=[default(compile)]}
[debug] dependency descriptor has been mediated: dependency: org.scala-lang#scala-library;2.10.6 {compile=[default(compile)]} => dependency: org.scala-lang#scala-library;2.10.6 {compile=[default(compile)]}
[debug] dependency descriptor has been mediated: dependency: org.scala-lang#scala-library;2.10.6 {compile=[default(compile)]} => dependency: org.scala-lang#scala-library;2.10.6 {compile=[default(compile)]}
[debug] dependency descriptor has been mediated: dependency: org.scala-lang#scala-library;2.10.6 {compile=[default(compile)]} => dependency: org.scala-lang#scala-library;2.10.6 {compile=[default(compile)]}
[debug] dependency descriptor has been mediated: dependency: org.scala-lang#scala-library;2.10.6 {compile=[default(compile)]} => dependency: org.scala-lang#scala-library;2.10.6 {compile=[default(compile)]}
[debug] dependency descriptor has been mediated: dependency: org.scala-lang#scala-library;2.10.6 {compile=[default(compile)]} => dependency: org.scala-lang#scala-library;2.10.6 {compile=[default(compile)]}
[debug] dependency descriptor has been mediated: dependency: org.scala-lang#scala-compiler;2.10.6 {scala-tool=[default, optional(default)]} => dependency: org.scala-lang#scala-compiler;2.10.6 {scala-tool=[default, optional(default)]}
[debug] dependency descriptor has been mediated: MergedDescriptors(dependency: org.scala-lang#scala-library;2.10.6 {scala-tool=[default, optional(default)]},dependency: org.scala-lang#scala-library;2.10.6 {provided=[default(compile)]}) => dependency: org.scala-lang#scala-library;2.10.6 {scala-tool=[default, optional(default)], provided=[default(compile)]}
[info] Resolving org.scala-sbt#cache;0.13.16 ...
[debug] sbt-chain: Checking cache for: dependency: org.scala-sbt#cache;0.13.16 {compile=[default(compile)]}
[debug] sbt-chain: module revision found in cache: org.scala-sbt#cache;0.13.16
[debug] 	found org.scala-sbt#cache;0.13.16 in sbt-chain
[debug] dependency descriptor has been mediated: dependency: org.scala-lang#scala-library;2.10.6 {compile=[default(compile)]} => dependency: org.scala-lang#scala-library;2.10.6 {compile=[default(compile)]}
[debug] dependency descriptor has been mediated: dependency: org.scala-lang#scala-reflect;2.10.6 {compile=[default(compile)]} => dependency: org.scala-lang#scala-reflect;2.10.6 {compile=[default(compile)]}
[debug] == resolving dependencies org.scala-sbt#cache;0.13.16->org.scala-lang#scala-library;2.10.6 [compile->default(compile)]
[debug] dependency descriptor has been mediated: dependency: org.scala-lang#scala-library;2.10.6 {compile=[default(compile)]} => dependency: org.scala-lang#scala-library;2.10.6 {compile=[default(compile)]}
[debug] dependency descriptor has been mediated: dependency: org.scala-lang#scala-reflect;2.10.6 {compile=[default(compile)]} => dependency: org.scala-lang#scala-reflect;2.10.6 {compile=[default(compile)]}
[debug] dependency descriptor has been mediated: dependency: org.scala-lang#scala-library;2.10.6 {compile=[default(compile)]} => dependency: org.scala-lang#scala-library;2.10.6 {compile=[default(compile)]}
[debug] dependency descriptor has been mediated: dependency: org.scala-lang#scala-reflect;2.10.6 {compile=[default(compile)]} => dependency: org.scala-lang#scala-reflect;2.10.6 {compile=[default(compile)]}
[debug] == resolving dependencies org.scala-sbt#cache;0.13.16->org.scala-lang#scala-library;2.10.6 [compile->runtime]
[debug] == resolving dependencies org.scala-sbt#cache;0.13.16->org.scala-lang#scala-library;2.10.6 [compile->compile]
[debug] == resolving dependencies org.scala-sbt#cache;0.13.16->org.scala-lang#scala-library;2.10.6 [compile->master]
[debug] == resolving dependencies org.scala-sbt#cache;0.13.16->org.scala-sbt#io;0.13.16 [compile->default(compile)]
[debug] dependency descriptor has been mediated: dependency: org.scala-lang#scala-library;2.10.6 {compile=[default(compile)]} => dependency: org.scala-lang#scala-library;2.10.6 {compile=[default(compile)]}
[debug] dependency descriptor has been mediated: dependency: org.scala-lang#scala-reflect;2.10.6 {compile=[default(compile)]} => dependency: org.scala-lang#scala-reflect;2.10.6 {compile=[default(compile)]}
[debug] dependency descriptor has been mediated: dependency: org.scala-lang#scala-library;2.10.6 {compile=[default(compile)]} => dependency: org.scala-lang#scala-library;2.10.6 {compile=[default(compile)]}
[debug] dependency descriptor has been mediated: dependency: org.scala-lang#scala-reflect;2.10.6 {compile=[default(compile)]} => dependency: org.scala-lang#scala-reflect;2.10.6 {compile=[default(compile)]}
[debug] dependency descriptor has been mediated: dependency: org.scala-lang#scala-library;2.10.6 {compile=[default(compile)]} => dependency: org.scala-lang#scala-library;2.10.6 {compile=[default(compile)]}
[debug] dependency descriptor has been mediated: dependency: org.scala-lang#scala-library;2.10.6 {compile=[default(compile)]} => dependency: org.scala-lang#scala-library;2.10.6 {compile=[default(compile)]}
[debug] == resolving dependencies org.scala-sbt#cache;0.13.16->org.scala-sbt#collections;0.13.16 [compile->default(compile)]
[debug] dependency descriptor has been mediated: dependency: org.scala-lang#scala-library;2.10.6 {compile=[default(compile)]} => dependency: org.scala-lang#scala-library;2.10.6 {compile=[default(compile)]}
[debug] dependency descriptor has been mediated: dependency: org.scala-lang#scala-reflect;2.10.6 {compile=[default(compile)]} => dependency: org.scala-lang#scala-reflect;2.10.6 {compile=[default(compile)]}
[debug] dependency descriptor has been mediated: dependency: org.scala-lang#scala-library;2.10.6 {compile=[default(compile)]} => dependency: org.scala-lang#scala-library;2.10.6 {compile=[default(compile)]}
[debug] dependency descriptor has been mediated: dependency: org.scala-lang#scala-reflect;2.10.6 {compile=[default(compile)]} => dependency: org.scala-lang#scala-reflect;2.10.6 {compile=[default(compile)]}
[debug] dependency descriptor has been mediated: dependency: org.scala-lang#scala-library;2.10.6 {compile=[default(compile)]} => dependency: org.scala-lang#scala-library;2.10.6 {compile=[default(compile)]}
[debug] dependency descriptor has been mediated: dependency: org.scala-lang#scala-library;2.10.6 {compile=[default(compile)]} => dependency: org.scala-lang#scala-library;2.10.6 {compile=[default(compile)]}
[debug] == resolving dependencies org.scala-sbt#cache;0.13.16->org.scala-tools.sbinary#sbinary_2.10;0.4.2 [compile->default(compile)]
[debug] dependency descriptor has been mediated: dependency: org.scala-lang#scala-library;2.10.6 {compile=[default(compile)]} => dependency: org.scala-lang#scala-library;2.10.6 {compile=[default(compile)]}
[debug] dependency descriptor has been mediated: dependency: org.scala-lang#scala-reflect;2.10.6 {compile=[default(compile)]} => dependency: org.scala-lang#scala-reflect;2.10.6 {compile=[default(compile)]}
[debug] dependency descriptor has been mediated: dependency: org.scala-lang#scala-library;2.10.6 {compile=[default(compile)]} => dependency: org.scala-lang#scala-library;2.10.6 {compile=[default(compile)]}
[debug] dependency descriptor has been mediated: dependency: org.scala-lang#scala-reflect;2.10.6 {compile=[default(compile)]} => dependency: org.scala-lang#scala-reflect;2.10.6 {compile=[default(compile)]}
[debug] dependency descriptor has been mediated: dependency: org.scala-lang#scala-library;2.10.6 {compile=[default(compile)]} => dependency: org.scala-lang#scala-library;2.10.6 {compile=[default(compile)]}
[debug] dependency descriptor has been mediated: dependency: org.scala-lang#scala-library;2.10.6 {compile=[default(compile)]} => dependency: org.scala-lang#scala-library;2.10.6 {compile=[default(compile)]}
[debug] == resolving dependencies org.scala-sbt#cache;0.13.16->org.scala-sbt#serialization_2.10;0.1.2 [compile->default(compile)]
[debug] dependency descriptor has been mediated: dependency: org.scala-lang#scala-library;2.10.6 {compile=[default(compile)]} => dependency: org.scala-lang#scala-library;2.10.6 {compile=[default(compile)]}
[debug] dependency descriptor has been mediated: dependency: org.scala-lang#scala-reflect;2.10.6 {compile=[default(compile)]} => dependency: org.scala-lang#scala-reflect;2.10.6 {compile=[default(compile)]}
[debug] dependency descriptor has been mediated: dependency: org.scala-lang#scala-library;2.10.6 {compile=[default(compile)]} => dependency: org.scala-lang#scala-library;2.10.6 {compile=[default(compile)]}
[debug] dependency descriptor has been mediated: dependency: org.scala-lang#scala-reflect;2.10.6 {compile=[default(compile)]} => dependency: org.scala-lang#scala-reflect;2.10.6 {compile=[default(compile)]}
[debug] dependency descriptor has been mediated: dependency: org.scala-lang#scala-library;2.10.6 {compile=[default(compile)]} => dependency: org.scala-lang#scala-library;2.10.6 {compile=[default(compile)]}
[debug] dependency descriptor has been mediated: dependency: org.scala-lang#scala-library;2.10.6 {compile=[default(compile)]} => dependency: org.scala-lang#scala-library;2.10.6 {compile=[default(compile)]}
[debug] == resolving dependencies org.scala-sbt#cache;0.13.16->org.scala-sbt#serialization_2.10;0.1.2 [compile->runtime]
[debug] == resolving dependencies org.scala-sbt#cache;0.13.16->org.scala-sbt#serialization_2.10;0.1.2 [compile->compile]
[debug] == resolving dependencies org.scala-sbt#cache;0.13.16->org.scala-sbt#serialization_2.10;0.1.2 [compile->master]
[debug] == resolving dependencies org.scala-sbt#cache;0.13.16->org.scala-lang#scala-reflect;2.10.6 [compile->default(compile)]
[debug] dependency descriptor has been mediated: dependency: org.scala-lang#scala-library;2.10.6 {compile=[default(compile)]} => dependency: org.scala-lang#scala-library;2.10.6 {compile=[default(compile)]}
[debug] dependency descriptor has been mediated: dependency: org.scala-lang#scala-reflect;2.10.6 {compile=[default(compile)]} => dependency: org.scala-lang#scala-reflect;2.10.6 {compile=[default(compile)]}
[debug] dependency descriptor has been mediated: dependency: org.scala-lang#scala-library;2.10.6 {compile=[default(compile)]} => dependency: org.scala-lang#scala-library;2.10.6 {compile=[default(compile)]}
[debug] dependency descriptor has been mediated: dependency: org.scala-lang#scala-reflect;2.10.6 {compile=[default(compile)]} => dependency: org.scala-lang#scala-reflect;2.10.6 {compile=[default(compile)]}
[debug] dependency descriptor has been mediated: dependency: org.scala-lang#scala-library;2.10.6 {compile=[default(compile)]} => dependency: org.scala-lang#scala-library;2.10.6 {compile=[default(compile)]}
[debug] dependency descriptor has been mediated: dependency: org.scala-lang#scala-library;2.10.6 {compile=[default(compile)]} => dependency: org.scala-lang#scala-library;2.10.6 {compile=[default(compile)]}
[debug] == resolving dependencies org.scala-sbt#cache;0.13.16->org.scala-lang#scala-reflect;2.10.6 [compile->runtime]
[debug] == resolving dependencies org.scala-sbt#cache;0.13.16->org.scala-lang#scala-reflect;2.10.6 [compile->compile]
[debug] == resolving dependencies org.scala-sbt#cache;0.13.16->org.scala-lang#scala-reflect;2.10.6 [compile->master]
[debug] == resolving dependencies org.scala-sbt#tracking;0.13.16->org.scala-sbt#io;0.13.16 [compile->default(compile)]
[debug] == resolving dependencies org.scala-sbt#actions;0.13.16->org.scala-sbt#testing;0.13.16 [compile->default(compile)]
[debug] dependency descriptor has been mediated: dependency: org.scala-lang#scala-library;2.10.6 {compile=[default(compile)]} => dependency: org.scala-lang#scala-library;2.10.6 {compile=[default(compile)]}
[debug] dependency descriptor has been mediated: dependency: org.scala-lang#scala-library;2.10.6 {compile=[default(compile)]} => dependency: org.scala-lang#scala-library;2.10.6 {compile=[default(compile)]}
[debug] dependency descriptor has been mediated: dependency: org.scala-lang#scala-library;2.10.6 {compile=[default(compile)]} => dependency: org.scala-lang#scala-library;2.10.6 {compile=[default(compile)]}
[debug] dependency descriptor has been mediated: dependency: org.scala-lang#scala-library;2.10.6 {compile=[default(compile)]} => dependency: org.scala-lang#scala-library;2.10.6 {compile=[default(compile)]}
[debug] dependency descriptor has been mediated: dependency: org.scala-lang#scala-library;2.10.6 {compile=[default(compile)]} => dependency: org.scala-lang#scala-library;2.10.6 {compile=[default(compile)]}
[debug] dependency descriptor has been mediated: dependency: org.scala-lang#scala-library;2.10.6 {compile=[default(compile)]} => dependency: org.scala-lang#scala-library;2.10.6 {compile=[default(compile)]}
[debug] dependency descriptor has been mediated: dependency: org.scala-lang#scala-compiler;2.10.6 {scala-tool=[default, optional(default)]} => dependency: org.scala-lang#scala-compiler;2.10.6 {scala-tool=[default, optional(default)]}
[debug] dependency descriptor has been mediated: MergedDescriptors(dependency: org.scala-lang#scala-library;2.10.6 {scala-tool=[default, optional(default)]},dependency: org.scala-lang#scala-library;2.10.6 {provided=[default(compile)]}) => dependency: org.scala-lang#scala-library;2.10.6 {scala-tool=[default, optional(default)], provided=[default(compile)]}
[info] Resolving org.scala-sbt#testing;0.13.16 ...
[debug] sbt-chain: Checking cache for: dependency: org.scala-sbt#testing;0.13.16 {compile=[default(compile)]}
[debug] sbt-chain: module revision found in cache: org.scala-sbt#testing;0.13.16
[debug] 	found org.scala-sbt#testing;0.13.16 in sbt-chain
[debug] dependency descriptor has been mediated: dependency: org.scala-lang#scala-library;2.10.6 {compile=[default(compile)]} => dependency: org.scala-lang#scala-library;2.10.6 {compile=[default(compile)]}
[debug] == resolving dependencies org.scala-sbt#testing;0.13.16->org.scala-lang#scala-library;2.10.6 [compile->default(compile)]
[debug] dependency descriptor has been mediated: dependency: org.scala-lang#scala-library;2.10.6 {compile=[default(compile)]} => dependency: org.scala-lang#scala-library;2.10.6 {compile=[default(compile)]}
[debug] dependency descriptor has been mediated: dependency: org.scala-lang#scala-library;2.10.6 {compile=[default(compile)]} => dependency: org.scala-lang#scala-library;2.10.6 {compile=[default(compile)]}
[debug] == resolving dependencies org.scala-sbt#testing;0.13.16->org.scala-lang#scala-library;2.10.6 [compile->runtime]
[debug] == resolving dependencies org.scala-sbt#testing;0.13.16->org.scala-lang#scala-library;2.10.6 [compile->compile]
[debug] == resolving dependencies org.scala-sbt#testing;0.13.16->org.scala-lang#scala-library;2.10.6 [compile->master]
[debug] == resolving dependencies org.scala-sbt#testing;0.13.16->org.scala-sbt#io;0.13.16 [compile->default(compile)]
[debug] dependency descriptor has been mediated: dependency: org.scala-lang#scala-library;2.10.6 {compile=[default(compile)]} => dependency: org.scala-lang#scala-library;2.10.6 {compile=[default(compile)]}
[debug] dependency descriptor has been mediated: dependency: org.scala-lang#scala-library;2.10.6 {compile=[default(compile)]} => dependency: org.scala-lang#scala-library;2.10.6 {compile=[default(compile)]}
[debug] == resolving dependencies org.scala-sbt#testing;0.13.16->org.scala-sbt#classpath;0.13.16 [compile->default(compile)]
[debug] dependency descriptor has been mediated: dependency: org.scala-lang#scala-library;2.10.6 {compile=[default(compile)]} => dependency: org.scala-lang#scala-library;2.10.6 {compile=[default(compile)]}
[debug] dependency descriptor has been mediated: dependency: org.scala-lang#scala-library;2.10.6 {compile=[default(compile)]} => dependency: org.scala-lang#scala-library;2.10.6 {compile=[default(compile)]}
[debug] == resolving dependencies org.scala-sbt#testing;0.13.16->org.scala-sbt#logging;0.13.16 [compile->default(compile)]
[debug] dependency descriptor has been mediated: dependency: org.scala-lang#scala-library;2.10.6 {compile=[default(compile)]} => dependency: org.scala-lang#scala-library;2.10.6 {compile=[default(compile)]}
[debug] dependency descriptor has been mediated: dependency: org.scala-lang#scala-library;2.10.6 {compile=[default(compile)]} => dependency: org.scala-lang#scala-library;2.10.6 {compile=[default(compile)]}
[debug] == resolving dependencies org.scala-sbt#testing;0.13.16->org.scala-sbt#test-agent;0.13.16 [compile->default(compile)]
[debug] dependency descriptor has been mediated: dependency: org.scala-lang#scala-library;2.10.6 {compile=[default(compile)]} => dependency: org.scala-lang#scala-library;2.10.6 {compile=[default(compile)]}
[debug] dependency descriptor has been mediated: dependency: org.scala-lang#scala-library;2.10.6 {compile=[default(compile)]} => dependency: org.scala-lang#scala-library;2.10.6 {compile=[default(compile)]}
[debug] dependency descriptor has been mediated: dependency: org.scala-lang#scala-library;2.10.6 {compile=[default(compile)]} => dependency: org.scala-lang#scala-library;2.10.6 {compile=[default(compile)]}
[debug] dependency descriptor has been mediated: dependency: org.scala-lang#scala-library;2.10.6 {compile=[default(compile)]} => dependency: org.scala-lang#scala-library;2.10.6 {compile=[default(compile)]}
[debug] dependency descriptor has been mediated: dependency: org.scala-lang#scala-library;2.10.6 {compile=[default(compile)]} => dependency: org.scala-lang#scala-library;2.10.6 {compile=[default(compile)]}
[debug] dependency descriptor has been mediated: dependency: org.scala-lang#scala-library;2.10.6 {compile=[default(compile)]} => dependency: org.scala-lang#scala-library;2.10.6 {compile=[default(compile)]}
[debug] dependency descriptor has been mediated: dependency: org.scala-lang#scala-library;2.10.6 {compile=[default(compile)]} => dependency: org.scala-lang#scala-library;2.10.6 {compile=[default(compile)]}
[debug] dependency descriptor has been mediated: dependency: org.scala-lang#scala-library;2.10.6 {compile=[default(compile)]} => dependency: org.scala-lang#scala-library;2.10.6 {compile=[default(compile)]}
[debug] dependency descriptor has been mediated: dependency: org.scala-lang#scala-compiler;2.10.6 {scala-tool=[default, optional(default)]} => dependency: org.scala-lang#scala-compiler;2.10.6 {scala-tool=[default, optional(default)]}
[debug] dependency descriptor has been mediated: MergedDescriptors(dependency: org.scala-lang#scala-library;2.10.6 {scala-tool=[default, optional(default)]},dependency: org.scala-lang#scala-library;2.10.6 {provided=[default(compile)]}) => dependency: org.scala-lang#scala-library;2.10.6 {scala-tool=[default, optional(default)], provided=[default(compile)]}
[info] Resolving org.scala-sbt#test-agent;0.13.16 ...
[debug] sbt-chain: Checking cache for: dependency: org.scala-sbt#test-agent;0.13.16 {compile=[default(compile)]}
[debug] sbt-chain: module revision found in cache: org.scala-sbt#test-agent;0.13.16
[debug] 	found org.scala-sbt#test-agent;0.13.16 in sbt-chain
[debug] dependency descriptor has been mediated: dependency: org.scala-lang#scala-library;2.10.6 {compile=[default(compile)]} => dependency: org.scala-lang#scala-library;2.10.6 {compile=[default(compile)]}
[debug] == resolving dependencies org.scala-sbt#test-agent;0.13.16->org.scala-lang#scala-library;2.10.6 [compile->default(compile)]
[debug] dependency descriptor has been mediated: dependency: org.scala-lang#scala-library;2.10.6 {compile=[default(compile)]} => dependency: org.scala-lang#scala-library;2.10.6 {compile=[default(compile)]}
[debug] dependency descriptor has been mediated: dependency: org.scala-lang#scala-library;2.10.6 {compile=[default(compile)]} => dependency: org.scala-lang#scala-library;2.10.6 {compile=[default(compile)]}
[debug] == resolving dependencies org.scala-sbt#test-agent;0.13.16->org.scala-lang#scala-library;2.10.6 [compile->runtime]
[debug] == resolving dependencies org.scala-sbt#test-agent;0.13.16->org.scala-lang#scala-library;2.10.6 [compile->compile]
[debug] == resolving dependencies org.scala-sbt#test-agent;0.13.16->org.scala-lang#scala-library;2.10.6 [compile->master]
[debug] == resolving dependencies org.scala-sbt#test-agent;0.13.16->org.scala-sbt#test-interface;1.0 [compile->default(compile)]
[debug] dependency descriptor has been mediated: dependency: org.scala-lang#scala-library;2.10.6 {compile=[default(compile)]} => dependency: org.scala-lang#scala-library;2.10.6 {compile=[default(compile)]}
[debug] dependency descriptor has been mediated: dependency: org.scala-lang#scala-library;2.10.6 {compile=[default(compile)]} => dependency: org.scala-lang#scala-library;2.10.6 {compile=[default(compile)]}
[debug] dependency descriptor has been mediated: dependency: org.scala-lang#scala-library;2.10.6 {compile=[default(compile)]} => dependency: org.scala-lang#scala-library;2.10.6 {compile=[default(compile)]}
[debug] dependency descriptor has been mediated: dependency: org.scala-lang#scala-library;2.10.6 {compile=[default(compile)]} => dependency: org.scala-lang#scala-library;2.10.6 {compile=[default(compile)]}
[debug] dependency descriptor has been mediated: dependency: org.scala-lang#scala-library;2.10.6 {compile=[default(compile)]} => dependency: org.scala-lang#scala-library;2.10.6 {compile=[default(compile)]}
[debug] dependency descriptor has been mediated: dependency: org.scala-lang#scala-library;2.10.6 {compile=[default(compile)]} => dependency: org.scala-lang#scala-library;2.10.6 {compile=[default(compile)]}
[debug] dependency descriptor has been mediated: dependency: org.scala-lang#scala-library;2.10.6 {compile=[default(compile)]} => dependency: org.scala-lang#scala-library;2.10.6 {compile=[default(compile)]}
[debug] dependency descriptor has been mediated: dependency: org.scala-lang#scala-library;2.10.6 {compile=[default(compile)]} => dependency: org.scala-lang#scala-library;2.10.6 {compile=[default(compile)]}
[debug] dependency descriptor has been mediated: dependency: org.scala-lang#scala-library;2.10.6 {compile=[default(compile)]} => dependency: org.scala-lang#scala-library;2.10.6 {compile=[default(compile)]}
[debug] dependency descriptor has been mediated: dependency: org.scala-lang#scala-library;2.10.6 {compile=[default(compile)]} => dependency: org.scala-lang#scala-library;2.10.6 {compile=[default(compile)]}
[debug] dependency descriptor has been mediated: dependency: org.scala-lang#scala-compiler;2.10.6 {scala-tool=[default, optional(default)]} => dependency: org.scala-lang#scala-compiler;2.10.6 {scala-tool=[default, optional(default)]}
[debug] dependency descriptor has been mediated: MergedDescriptors(dependency: org.scala-lang#scala-library;2.10.6 {scala-tool=[default, optional(default)]},dependency: org.scala-lang#scala-library;2.10.6 {provided=[default(compile)]}) => dependency: org.scala-lang#scala-library;2.10.6 {scala-tool=[default, optional(default)], provided=[default(compile)]}
[info] Resolving org.scala-sbt#test-interface;1.0 ...
[debug] sbt-chain: Checking cache for: dependency: org.scala-sbt#test-interface;1.0 {compile=[default(compile)]}
[debug] sbt-chain: module revision found in cache: org.scala-sbt#test-interface;1.0
[debug] 	found org.scala-sbt#test-interface;1.0 in sbt-chain
[debug] == resolving dependencies org.scala-sbt#test-agent;0.13.16->org.scala-sbt#test-interface;1.0 [compile->runtime]
[debug] == resolving dependencies org.scala-sbt#test-agent;0.13.16->org.scala-sbt#test-interface;1.0 [compile->compile]
[debug] == resolving dependencies org.scala-sbt#test-agent;0.13.16->org.scala-sbt#test-interface;1.0 [compile->master]
[debug] == resolving dependencies org.scala-sbt#testing;0.13.16->org.scala-sbt#test-interface;1.0 [compile->default(compile)]
[debug] == resolving dependencies org.scala-sbt#testing;0.13.16->org.scala-sbt#test-interface;1.0 [compile->runtime]
[debug] == resolving dependencies org.scala-sbt#testing;0.13.16->org.scala-sbt#test-interface;1.0 [compile->compile]
[debug] == resolving dependencies org.scala-sbt#testing;0.13.16->org.scala-sbt#test-interface;1.0 [compile->master]
[debug] == resolving dependencies org.scala-sbt#testing;0.13.16->org.scala-sbt#launcher-interface;1.0.1 [compile->default(compile)]
[debug] dependency descriptor has been mediated: dependency: org.scala-lang#scala-library;2.10.6 {compile=[default(compile)]} => dependency: org.scala-lang#scala-library;2.10.6 {compile=[default(compile)]}
[debug] dependency descriptor has been mediated: dependency: org.scala-lang#scala-library;2.10.6 {compile=[default(compile)]} => dependency: org.scala-lang#scala-library;2.10.6 {compile=[default(compile)]}
[debug] == resolving dependencies org.scala-sbt#testing;0.13.16->org.scala-sbt#launcher-interface;1.0.1 [compile->runtime]
[debug] == resolving dependencies org.scala-sbt#testing;0.13.16->org.scala-sbt#launcher-interface;1.0.1 [compile->compile]
[debug] == resolving dependencies org.scala-sbt#testing;0.13.16->org.scala-sbt#launcher-interface;1.0.1 [compile->master]
[debug] == resolving dependencies org.scala-sbt#main;0.13.16->org.scala-sbt#main-settings;0.13.16 [compile->default(compile)]
[debug] dependency descriptor has been mediated: dependency: org.scala-lang#scala-library;2.10.6 {compile=[default(compile)]} => dependency: org.scala-lang#scala-library;2.10.6 {compile=[default(compile)]}
[debug] dependency descriptor has been mediated: dependency: org.scala-lang#scala-library;2.10.6 {compile=[default(compile)]} => dependency: org.scala-lang#scala-library;2.10.6 {compile=[default(compile)]}
[debug] dependency descriptor has been mediated: dependency: org.scala-lang#scala-library;2.10.6 {compile=[default(compile)]} => dependency: org.scala-lang#scala-library;2.10.6 {compile=[default(compile)]}
[debug] dependency descriptor has been mediated: dependency: org.scala-lang#scala-library;2.10.6 {compile=[default(compile)]} => dependency: org.scala-lang#scala-library;2.10.6 {compile=[default(compile)]}
[debug] dependency descriptor has been mediated: dependency: org.scala-lang#scala-compiler;2.10.6 {scala-tool=[default, optional(default)]} => dependency: org.scala-lang#scala-compiler;2.10.6 {scala-tool=[default, optional(default)]}
[debug] dependency descriptor has been mediated: MergedDescriptors(dependency: org.scala-lang#scala-library;2.10.6 {scala-tool=[default, optional(default)]},dependency: org.scala-lang#scala-library;2.10.6 {provided=[default(compile)]}) => dependency: org.scala-lang#scala-library;2.10.6 {scala-tool=[default, optional(default)], provided=[default(compile)]}
[info] Resolving org.scala-sbt#main-settings;0.13.16 ...
[debug] sbt-chain: Checking cache for: dependency: org.scala-sbt#main-settings;0.13.16 {compile=[default(compile)]}
[debug] sbt-chain: module revision found in cache: org.scala-sbt#main-settings;0.13.16
[debug] 	found org.scala-sbt#main-settings;0.13.16 in sbt-chain
[debug] dependency descriptor has been mediated: dependency: org.scala-lang#scala-library;2.10.6 {compile=[default(compile)]} => dependency: org.scala-lang#scala-library;2.10.6 {compile=[default(compile)]}
[debug] == resolving dependencies org.scala-sbt#main-settings;0.13.16->org.scala-lang#scala-library;2.10.6 [compile->default(compile)]
[debug] dependency descriptor has been mediated: dependency: org.scala-lang#scala-library;2.10.6 {compile=[default(compile)]} => dependency: org.scala-lang#scala-library;2.10.6 {compile=[default(compile)]}
[debug] dependency descriptor has been mediated: dependency: org.scala-lang#scala-library;2.10.6 {compile=[default(compile)]} => dependency: org.scala-lang#scala-library;2.10.6 {compile=[default(compile)]}
[debug] == resolving dependencies org.scala-sbt#main-settings;0.13.16->org.scala-lang#scala-library;2.10.6 [compile->runtime]
[debug] == resolving dependencies org.scala-sbt#main-settings;0.13.16->org.scala-lang#scala-library;2.10.6 [compile->compile]
[debug] == resolving dependencies org.scala-sbt#main-settings;0.13.16->org.scala-lang#scala-library;2.10.6 [compile->master]
[debug] == resolving dependencies org.scala-sbt#main-settings;0.13.16->org.scala-sbt#apply-macro;0.13.16 [compile->default(compile)]
[debug] dependency descriptor has been mediated: dependency: org.scala-lang#scala-library;2.10.6 {compile=[default(compile)]} => dependency: org.scala-lang#scala-library;2.10.6 {compile=[default(compile)]}
[debug] dependency descriptor has been mediated: dependency: org.scala-lang#scala-library;2.10.6 {compile=[default(compile)]} => dependency: org.scala-lang#scala-library;2.10.6 {compile=[default(compile)]}
[debug] dependency descriptor has been mediated: dependency: org.scala-lang#scala-library;2.10.6 {compile=[default(compile)]} => dependency: org.scala-lang#scala-library;2.10.6 {compile=[default(compile)]}
[debug] dependency descriptor has been mediated: dependency: org.scala-lang#scala-library;2.10.6 {compile=[default(compile)]} => dependency: org.scala-lang#scala-library;2.10.6 {compile=[default(compile)]}
[debug] dependency descriptor has been mediated: dependency: org.scala-lang#scala-library;2.10.6 {compile=[default(compile)]} => dependency: org.scala-lang#scala-library;2.10.6 {compile=[default(compile)]}
[debug] dependency descriptor has been mediated: dependency: org.scala-lang#scala-library;2.10.6 {compile=[default(compile)]} => dependency: org.scala-lang#scala-library;2.10.6 {compile=[default(compile)]}
[debug] dependency descriptor has been mediated: dependency: org.scala-lang#scala-compiler;2.10.6 {scala-tool=[default, optional(default)]} => dependency: org.scala-lang#scala-compiler;2.10.6 {scala-tool=[default, optional(default)]}
[debug] dependency descriptor has been mediated: MergedDescriptors(dependency: org.scala-lang#scala-library;2.10.6 {scala-tool=[default, optional(default)]},dependency: org.scala-lang#scala-library;2.10.6 {provided=[default(compile)]}) => dependency: org.scala-lang#scala-library;2.10.6 {scala-tool=[default, optional(default)], provided=[default(compile)]}
[info] Resolving org.scala-sbt#apply-macro;0.13.16 ...
[debug] sbt-chain: Checking cache for: dependency: org.scala-sbt#apply-macro;0.13.16 {compile=[default(compile)]}
[debug] sbt-chain: module revision found in cache: org.scala-sbt#apply-macro;0.13.16
[debug] 	found org.scala-sbt#apply-macro;0.13.16 in sbt-chain
[debug] dependency descriptor has been mediated: dependency: org.scala-lang#scala-compiler;2.10.6 {compile=[default(compile)]} => dependency: org.scala-lang#scala-compiler;2.10.6 {compile=[default(compile)]}
[debug] dependency descriptor has been mediated: dependency: org.scala-lang#scala-library;2.10.6 {compile=[default(compile)]} => dependency: org.scala-lang#scala-library;2.10.6 {compile=[default(compile)]}
[debug] == resolving dependencies org.scala-sbt#apply-macro;0.13.16->org.scala-lang#scala-compiler;2.10.6 [compile->default(compile)]
[debug] dependency descriptor has been mediated: dependency: org.scala-lang#scala-compiler;2.10.6 {compile=[default(compile)]} => dependency: org.scala-lang#scala-compiler;2.10.6 {compile=[default(compile)]}
[debug] dependency descriptor has been mediated: dependency: org.scala-lang#scala-library;2.10.6 {compile=[default(compile)]} => dependency: org.scala-lang#scala-library;2.10.6 {compile=[default(compile)]}
[debug] dependency descriptor has been mediated: dependency: org.scala-lang#scala-compiler;2.10.6 {compile=[default(compile)]} => dependency: org.scala-lang#scala-compiler;2.10.6 {compile=[default(compile)]}
[debug] dependency descriptor has been mediated: dependency: org.scala-lang#scala-library;2.10.6 {compile=[default(compile)]} => dependency: org.scala-lang#scala-library;2.10.6 {compile=[default(compile)]}
[debug] dependency descriptor has been mediated: dependency: org.scala-lang#scala-library;2.10.6 {compile=[default(compile)]} => dependency: org.scala-lang#scala-library;2.10.6 {compile=[default(compile)]}
[debug] dependency descriptor has been mediated: dependency: org.scala-lang#scala-library;2.10.6 {compile=[default(compile)]} => dependency: org.scala-lang#scala-library;2.10.6 {compile=[default(compile)]}
[debug] == resolving dependencies org.scala-sbt#apply-macro;0.13.16->org.scala-lang#scala-compiler;2.10.6 [compile->runtime]
[debug] == resolving dependencies org.scala-sbt#apply-macro;0.13.16->org.scala-lang#scala-compiler;2.10.6 [compile->compile]
[debug] == resolving dependencies org.scala-sbt#apply-macro;0.13.16->org.scala-lang#scala-compiler;2.10.6 [compile->master]
[debug] == resolving dependencies org.scala-sbt#apply-macro;0.13.16->org.scala-lang#scala-library;2.10.6 [compile->default(compile)]
[debug] dependency descriptor has been mediated: dependency: org.scala-lang#scala-compiler;2.10.6 {compile=[default(compile)]} => dependency: org.scala-lang#scala-compiler;2.10.6 {compile=[default(compile)]}
[debug] dependency descriptor has been mediated: dependency: org.scala-lang#scala-library;2.10.6 {compile=[default(compile)]} => dependency: org.scala-lang#scala-library;2.10.6 {compile=[default(compile)]}
[debug] dependency descriptor has been mediated: dependency: org.scala-lang#scala-compiler;2.10.6 {compile=[default(compile)]} => dependency: org.scala-lang#scala-compiler;2.10.6 {compile=[default(compile)]}
[debug] dependency descriptor has been mediated: dependency: org.scala-lang#scala-library;2.10.6 {compile=[default(compile)]} => dependency: org.scala-lang#scala-library;2.10.6 {compile=[default(compile)]}
[debug] == resolving dependencies org.scala-sbt#apply-macro;0.13.16->org.scala-lang#scala-library;2.10.6 [compile->runtime]
[debug] == resolving dependencies org.scala-sbt#apply-macro;0.13.16->org.scala-lang#scala-library;2.10.6 [compile->compile]
[debug] == resolving dependencies org.scala-sbt#apply-macro;0.13.16->org.scala-lang#scala-library;2.10.6 [compile->master]
[debug] == resolving dependencies org.scala-sbt#apply-macro;0.13.16->org.scala-sbt#collections;0.13.16 [compile->default(compile)]
[debug] dependency descriptor has been mediated: dependency: org.scala-lang#scala-compiler;2.10.6 {compile=[default(compile)]} => dependency: org.scala-lang#scala-compiler;2.10.6 {compile=[default(compile)]}
[debug] dependency descriptor has been mediated: dependency: org.scala-lang#scala-library;2.10.6 {compile=[default(compile)]} => dependency: org.scala-lang#scala-library;2.10.6 {compile=[default(compile)]}
[debug] dependency descriptor has been mediated: dependency: org.scala-lang#scala-compiler;2.10.6 {compile=[default(compile)]} => dependency: org.scala-lang#scala-compiler;2.10.6 {compile=[default(compile)]}
[debug] dependency descriptor has been mediated: dependency: org.scala-lang#scala-library;2.10.6 {compile=[default(compile)]} => dependency: org.scala-lang#scala-library;2.10.6 {compile=[default(compile)]}
[debug] dependency descriptor has been mediated: dependency: org.scala-lang#scala-library;2.10.6 {compile=[default(compile)]} => dependency: org.scala-lang#scala-library;2.10.6 {compile=[default(compile)]}
[debug] dependency descriptor has been mediated: dependency: org.scala-lang#scala-library;2.10.6 {compile=[default(compile)]} => dependency: org.scala-lang#scala-library;2.10.6 {compile=[default(compile)]}
[debug] == resolving dependencies org.scala-sbt#main-settings;0.13.16->org.scala-sbt#interface;0.13.16 [compile->default(compile)]
[debug] dependency descriptor has been mediated: dependency: org.scala-lang#scala-library;2.10.6 {compile=[default(compile)]} => dependency: org.scala-lang#scala-library;2.10.6 {compile=[default(compile)]}
[debug] dependency descriptor has been mediated: dependency: org.scala-lang#scala-library;2.10.6 {compile=[default(compile)]} => dependency: org.scala-lang#scala-library;2.10.6 {compile=[default(compile)]}
[debug] == resolving dependencies org.scala-sbt#main-settings;0.13.16->org.scala-sbt#ivy;0.13.16 [compile->default(compile)]
[debug] dependency descriptor has been mediated: dependency: org.scala-lang#scala-library;2.10.6 {compile=[default(compile)]} => dependency: org.scala-lang#scala-library;2.10.6 {compile=[default(compile)]}
[debug] dependency descriptor has been mediated: dependency: org.scala-lang#scala-library;2.10.6 {compile=[default(compile)]} => dependency: org.scala-lang#scala-library;2.10.6 {compile=[default(compile)]}
[debug] == resolving dependencies org.scala-sbt#main-settings;0.13.16->org.scala-sbt#relation;0.13.16 [compile->default(compile)]
[debug] dependency descriptor has been mediated: dependency: org.scala-lang#scala-library;2.10.6 {compile=[default(compile)]} => dependency: org.scala-lang#scala-library;2.10.6 {compile=[default(compile)]}
[debug] dependency descriptor has been mediated: dependency: org.scala-lang#scala-library;2.10.6 {compile=[default(compile)]} => dependency: org.scala-lang#scala-library;2.10.6 {compile=[default(compile)]}
[debug] == resolving dependencies org.scala-sbt#main-settings;0.13.16->org.scala-sbt#logging;0.13.16 [compile->default(compile)]
[debug] dependency descriptor has been mediated: dependency: org.scala-lang#scala-library;2.10.6 {compile=[default(compile)]} => dependency: org.scala-lang#scala-library;2.10.6 {compile=[default(compile)]}
[debug] dependency descriptor has been mediated: dependency: org.scala-lang#scala-library;2.10.6 {compile=[default(compile)]} => dependency: org.scala-lang#scala-library;2.10.6 {compile=[default(compile)]}
[debug] == resolving dependencies org.scala-sbt#main-settings;0.13.16->org.scala-sbt#io;0.13.16 [compile->default(compile)]
[debug] dependency descriptor has been mediated: dependency: org.scala-lang#scala-library;2.10.6 {compile=[default(compile)]} => dependency: org.scala-lang#scala-library;2.10.6 {compile=[default(compile)]}
[debug] dependency descriptor has been mediated: dependency: org.scala-lang#scala-library;2.10.6 {compile=[default(compile)]} => dependency: org.scala-lang#scala-library;2.10.6 {compile=[default(compile)]}
[debug] == resolving dependencies org.scala-sbt#main-settings;0.13.16->org.scala-sbt#command;0.13.16 [compile->default(compile)]
[debug] dependency descriptor has been mediated: dependency: org.scala-lang#scala-library;2.10.6 {compile=[default(compile)]} => dependency: org.scala-lang#scala-library;2.10.6 {compile=[default(compile)]}
[debug] dependency descriptor has been mediated: dependency: org.scala-lang#scala-library;2.10.6 {compile=[default(compile)]} => dependency: org.scala-lang#scala-library;2.10.6 {compile=[default(compile)]}
[debug] dependency descriptor has been mediated: dependency: org.scala-lang#scala-library;2.10.6 {compile=[default(compile)]} => dependency: org.scala-lang#scala-library;2.10.6 {compile=[default(compile)]}
[debug] dependency descriptor has been mediated: dependency: org.scala-lang#scala-library;2.10.6 {compile=[default(compile)]} => dependency: org.scala-lang#scala-library;2.10.6 {compile=[default(compile)]}
[debug] dependency descriptor has been mediated: dependency: org.scala-lang#scala-library;2.10.6 {compile=[default(compile)]} => dependency: org.scala-lang#scala-library;2.10.6 {compile=[default(compile)]}
[debug] dependency descriptor has been mediated: dependency: org.scala-lang#scala-library;2.10.6 {compile=[default(compile)]} => dependency: org.scala-lang#scala-library;2.10.6 {compile=[default(compile)]}
[debug] dependency descriptor has been mediated: dependency: org.scala-lang#scala-compiler;2.10.6 {scala-tool=[default, optional(default)]} => dependency: org.scala-lang#scala-compiler;2.10.6 {scala-tool=[default, optional(default)]}
[debug] dependency descriptor has been mediated: MergedDescriptors(dependency: org.scala-lang#scala-library;2.10.6 {scala-tool=[default, optional(default)]},dependency: org.scala-lang#scala-library;2.10.6 {provided=[default(compile)]}) => dependency: org.scala-lang#scala-library;2.10.6 {scala-tool=[default, optional(default)], provided=[default(compile)]}
[info] Resolving org.scala-sbt#command;0.13.16 ...
[debug] sbt-chain: Checking cache for: dependency: org.scala-sbt#command;0.13.16 {compile=[default(compile)]}
[debug] sbt-chain: module revision found in cache: org.scala-sbt#command;0.13.16
[debug] 	found org.scala-sbt#command;0.13.16 in sbt-chain
[debug] dependency descriptor has been mediated: dependency: org.scala-lang#scala-library;2.10.6 {compile=[default(compile)]} => dependency: org.scala-lang#scala-library;2.10.6 {compile=[default(compile)]}
[debug] == resolving dependencies org.scala-sbt#command;0.13.16->org.scala-lang#scala-library;2.10.6 [compile->default(compile)]
[debug] dependency descriptor has been mediated: dependency: org.scala-lang#scala-library;2.10.6 {compile=[default(compile)]} => dependency: org.scala-lang#scala-library;2.10.6 {compile=[default(compile)]}
[debug] dependency descriptor has been mediated: dependency: org.scala-lang#scala-library;2.10.6 {compile=[default(compile)]} => dependency: org.scala-lang#scala-library;2.10.6 {compile=[default(compile)]}
[debug] == resolving dependencies org.scala-sbt#command;0.13.16->org.scala-lang#scala-library;2.10.6 [compile->runtime]
[debug] == resolving dependencies org.scala-sbt#command;0.13.16->org.scala-lang#scala-library;2.10.6 [compile->compile]
[debug] == resolving dependencies org.scala-sbt#command;0.13.16->org.scala-lang#scala-library;2.10.6 [compile->master]
[debug] == resolving dependencies org.scala-sbt#command;0.13.16->org.scala-sbt#interface;0.13.16 [compile->default(compile)]
[debug] dependency descriptor has been mediated: dependency: org.scala-lang#scala-library;2.10.6 {compile=[default(compile)]} => dependency: org.scala-lang#scala-library;2.10.6 {compile=[default(compile)]}
[debug] dependency descriptor has been mediated: dependency: org.scala-lang#scala-library;2.10.6 {compile=[default(compile)]} => dependency: org.scala-lang#scala-library;2.10.6 {compile=[default(compile)]}
[debug] == resolving dependencies org.scala-sbt#command;0.13.16->org.scala-sbt#io;0.13.16 [compile->default(compile)]
[debug] dependency descriptor has been mediated: dependency: org.scala-lang#scala-library;2.10.6 {compile=[default(compile)]} => dependency: org.scala-lang#scala-library;2.10.6 {compile=[default(compile)]}
[debug] dependency descriptor has been mediated: dependency: org.scala-lang#scala-library;2.10.6 {compile=[default(compile)]} => dependency: org.scala-lang#scala-library;2.10.6 {compile=[default(compile)]}
[debug] == resolving dependencies org.scala-sbt#command;0.13.16->org.scala-sbt#logging;0.13.16 [compile->default(compile)]
[debug] dependency descriptor has been mediated: dependency: org.scala-lang#scala-library;2.10.6 {compile=[default(compile)]} => dependency: org.scala-lang#scala-library;2.10.6 {compile=[default(compile)]}
[debug] dependency descriptor has been mediated: dependency: org.scala-lang#scala-library;2.10.6 {compile=[default(compile)]} => dependency: org.scala-lang#scala-library;2.10.6 {compile=[default(compile)]}
[debug] == resolving dependencies org.scala-sbt#command;0.13.16->org.scala-sbt#completion;0.13.16 [compile->default(compile)]
[debug] dependency descriptor has been mediated: dependency: org.scala-lang#scala-library;2.10.6 {compile=[default(compile)]} => dependency: org.scala-lang#scala-library;2.10.6 {compile=[default(compile)]}
[debug] dependency descriptor has been mediated: dependency: org.scala-lang#scala-library;2.10.6 {compile=[default(compile)]} => dependency: org.scala-lang#scala-library;2.10.6 {compile=[default(compile)]}
[debug] dependency descriptor has been mediated: dependency: org.scala-lang#scala-library;2.10.6 {compile=[default(compile)]} => dependency: org.scala-lang#scala-library;2.10.6 {compile=[default(compile)]}
[debug] dependency descriptor has been mediated: dependency: org.scala-lang#scala-library;2.10.6 {compile=[default(compile)]} => dependency: org.scala-lang#scala-library;2.10.6 {compile=[default(compile)]}
[debug] == resolving dependencies org.scala-sbt#command;0.13.16->org.scala-sbt#classpath;0.13.16 [compile->default(compile)]
[debug] dependency descriptor has been mediated: dependency: org.scala-lang#scala-library;2.10.6 {compile=[default(compile)]} => dependency: org.scala-lang#scala-library;2.10.6 {compile=[default(compile)]}
[debug] dependency descriptor has been mediated: dependency: org.scala-lang#scala-library;2.10.6 {compile=[default(compile)]} => dependency: org.scala-lang#scala-library;2.10.6 {compile=[default(compile)]}
[debug] dependency descriptor has been mediated: dependency: org.scala-lang#scala-library;2.10.6 {compile=[default(compile)]} => dependency: org.scala-lang#scala-library;2.10.6 {compile=[default(compile)]}
[debug] dependency descriptor has been mediated: dependency: org.scala-lang#scala-library;2.10.6 {compile=[default(compile)]} => dependency: org.scala-lang#scala-library;2.10.6 {compile=[default(compile)]}
[debug] == resolving dependencies org.scala-sbt#command;0.13.16->org.scala-sbt#cross;0.13.16 [compile->default(compile)]
[debug] dependency descriptor has been mediated: dependency: org.scala-lang#scala-library;2.10.6 {compile=[default(compile)]} => dependency: org.scala-lang#scala-library;2.10.6 {compile=[default(compile)]}
[debug] dependency descriptor has been mediated: dependency: org.scala-lang#scala-library;2.10.6 {compile=[default(compile)]} => dependency: org.scala-lang#scala-library;2.10.6 {compile=[default(compile)]}
[debug] dependency descriptor has been mediated: dependency: org.scala-lang#scala-library;2.10.6 {compile=[default(compile)]} => dependency: org.scala-lang#scala-library;2.10.6 {compile=[default(compile)]}
[debug] dependency descriptor has been mediated: dependency: org.scala-lang#scala-library;2.10.6 {compile=[default(compile)]} => dependency: org.scala-lang#scala-library;2.10.6 {compile=[default(compile)]}
[debug] == resolving dependencies org.scala-sbt#command;0.13.16->org.scala-sbt#ivy;0.13.16 [compile->default(compile)]
[debug] dependency descriptor has been mediated: dependency: org.scala-lang#scala-library;2.10.6 {compile=[default(compile)]} => dependency: org.scala-lang#scala-library;2.10.6 {compile=[default(compile)]}
[debug] dependency descriptor has been mediated: dependency: org.scala-lang#scala-library;2.10.6 {compile=[default(compile)]} => dependency: org.scala-lang#scala-library;2.10.6 {compile=[default(compile)]}
[debug] == resolving dependencies org.scala-sbt#command;0.13.16->org.scala-sbt#launcher-interface;1.0.1 [compile->default(compile)]
[debug] dependency descriptor has been mediated: dependency: org.scala-lang#scala-library;2.10.6 {compile=[default(compile)]} => dependency: org.scala-lang#scala-library;2.10.6 {compile=[default(compile)]}
[debug] dependency descriptor has been mediated: dependency: org.scala-lang#scala-library;2.10.6 {compile=[default(compile)]} => dependency: org.scala-lang#scala-library;2.10.6 {compile=[default(compile)]}
[debug] dependency descriptor has been mediated: dependency: org.scala-lang#scala-library;2.10.6 {compile=[default(compile)]} => dependency: org.scala-lang#scala-library;2.10.6 {compile=[default(compile)]}
[debug] dependency descriptor has been mediated: dependency: org.scala-lang#scala-library;2.10.6 {compile=[default(compile)]} => dependency: org.scala-lang#scala-library;2.10.6 {compile=[default(compile)]}
[debug] == resolving dependencies org.scala-sbt#command;0.13.16->org.scala-sbt#launcher-interface;1.0.1 [compile->runtime]
[debug] == resolving dependencies org.scala-sbt#command;0.13.16->org.scala-sbt#launcher-interface;1.0.1 [compile->compile]
[debug] == resolving dependencies org.scala-sbt#command;0.13.16->org.scala-sbt#launcher-interface;1.0.1 [compile->master]
[debug] == resolving dependencies org.scala-sbt#command;0.13.16->org.scala-sbt#template-resolver;0.1 [compile->default(compile)]
[debug] dependency descriptor has been mediated: dependency: org.scala-lang#scala-library;2.10.6 {compile=[default(compile)]} => dependency: org.scala-lang#scala-library;2.10.6 {compile=[default(compile)]}
[debug] dependency descriptor has been mediated: dependency: org.scala-lang#scala-library;2.10.6 {compile=[default(compile)]} => dependency: org.scala-lang#scala-library;2.10.6 {compile=[default(compile)]}
[debug] dependency descriptor has been mediated: dependency: org.scala-lang#scala-library;2.10.6 {compile=[default(compile)]} => dependency: org.scala-lang#scala-library;2.10.6 {compile=[default(compile)]}
[debug] dependency descriptor has been mediated: dependency: org.scala-lang#scala-library;2.10.6 {compile=[default(compile)]} => dependency: org.scala-lang#scala-library;2.10.6 {compile=[default(compile)]}
[debug] dependency descriptor has been mediated: dependency: org.scala-lang#scala-library;2.10.6 {compile=[default(compile)]} => dependency: org.scala-lang#scala-library;2.10.6 {compile=[default(compile)]}
[debug] dependency descriptor has been mediated: dependency: org.scala-lang#scala-library;2.10.6 {compile=[default(compile)]} => dependency: org.scala-lang#scala-library;2.10.6 {compile=[default(compile)]}
[debug] dependency descriptor has been mediated: dependency: org.scala-lang#scala-library;2.10.6 {compile=[default(compile)]} => dependency: org.scala-lang#scala-library;2.10.6 {compile=[default(compile)]}
[debug] dependency descriptor has been mediated: dependency: org.scala-lang#scala-library;2.10.6 {compile=[default(compile)]} => dependency: org.scala-lang#scala-library;2.10.6 {compile=[default(compile)]}
[debug] dependency descriptor has been mediated: dependency: org.scala-lang#scala-compiler;2.10.6 {scala-tool=[default, optional(default)]} => dependency: org.scala-lang#scala-compiler;2.10.6 {scala-tool=[default, optional(default)]}
[debug] dependency descriptor has been mediated: MergedDescriptors(dependency: org.scala-lang#scala-library;2.10.6 {scala-tool=[default, optional(default)]},dependency: org.scala-lang#scala-library;2.10.6 {provided=[default(compile)]}) => dependency: org.scala-lang#scala-library;2.10.6 {scala-tool=[default, optional(default)], provided=[default(compile)]}
[info] Resolving org.scala-sbt#template-resolver;0.1 ...
[debug] sbt-chain: Checking cache for: dependency: org.scala-sbt#template-resolver;0.1 {compile=[default(compile)]}
[debug] sbt-chain: module revision found in cache: org.scala-sbt#template-resolver;0.1
[debug] 	found org.scala-sbt#template-resolver;0.1 in sbt-chain
[debug] == resolving dependencies org.scala-sbt#command;0.13.16->org.scala-sbt#template-resolver;0.1 [compile->runtime]
[debug] == resolving dependencies org.scala-sbt#command;0.13.16->org.scala-sbt#template-resolver;0.1 [compile->compile]
[debug] == resolving dependencies org.scala-sbt#command;0.13.16->org.scala-sbt#template-resolver;0.1 [compile->master]
[debug] == resolving dependencies org.scala-sbt#main-settings;0.13.16->org.scala-sbt#completion;0.13.16 [compile->default(compile)]
[debug] == resolving dependencies org.scala-sbt#main-settings;0.13.16->org.scala-sbt#classpath;0.13.16 [compile->default(compile)]
[debug] == resolving dependencies org.scala-sbt#main-settings;0.13.16->org.scala-sbt#task-system;0.13.16 [compile->default(compile)]
[debug] dependency descriptor has been mediated: dependency: org.scala-lang#scala-library;2.10.6 {compile=[default(compile)]} => dependency: org.scala-lang#scala-library;2.10.6 {compile=[default(compile)]}
[debug] dependency descriptor has been mediated: dependency: org.scala-lang#scala-library;2.10.6 {compile=[default(compile)]} => dependency: org.scala-lang#scala-library;2.10.6 {compile=[default(compile)]}
[debug] == resolving dependencies org.scala-sbt#main-settings;0.13.16->org.scala-sbt#process;0.13.16 [compile->default(compile)]
[debug] dependency descriptor has been mediated: dependency: org.scala-lang#scala-library;2.10.6 {compile=[default(compile)]} => dependency: org.scala-lang#scala-library;2.10.6 {compile=[default(compile)]}
[debug] dependency descriptor has been mediated: dependency: org.scala-lang#scala-library;2.10.6 {compile=[default(compile)]} => dependency: org.scala-lang#scala-library;2.10.6 {compile=[default(compile)]}
[debug] == resolving dependencies org.scala-sbt#main-settings;0.13.16->org.scala-tools.sbinary#sbinary_2.10;0.4.2 [compile->default(compile)]
[debug] dependency descriptor has been mediated: dependency: org.scala-lang#scala-library;2.10.6 {compile=[default(compile)]} => dependency: org.scala-lang#scala-library;2.10.6 {compile=[default(compile)]}
[debug] dependency descriptor has been mediated: dependency: org.scala-lang#scala-library;2.10.6 {compile=[default(compile)]} => dependency: org.scala-lang#scala-library;2.10.6 {compile=[default(compile)]}
[debug] == resolving dependencies org.scala-sbt#main;0.13.16->org.scala-sbt#interface;0.13.16 [compile->default(compile)]
[debug] == resolving dependencies org.scala-sbt#main;0.13.16->org.scala-sbt#io;0.13.16 [compile->default(compile)]
[debug] == resolving dependencies org.scala-sbt#main;0.13.16->org.scala-sbt#ivy;0.13.16 [compile->default(compile)]
[debug] == resolving dependencies org.scala-sbt#main;0.13.16->org.scala-sbt#logging;0.13.16 [compile->default(compile)]
[debug] == resolving dependencies org.scala-sbt#main;0.13.16->org.scala-sbt#logic;0.13.16 [compile->default(compile)]
[debug] dependency descriptor has been mediated: dependency: org.scala-lang#scala-library;2.10.6 {compile=[default(compile)]} => dependency: org.scala-lang#scala-library;2.10.6 {compile=[default(compile)]}
[debug] dependency descriptor has been mediated: dependency: org.scala-lang#scala-library;2.10.6 {compile=[default(compile)]} => dependency: org.scala-lang#scala-library;2.10.6 {compile=[default(compile)]}
[debug] dependency descriptor has been mediated: dependency: org.scala-lang#scala-library;2.10.6 {compile=[default(compile)]} => dependency: org.scala-lang#scala-library;2.10.6 {compile=[default(compile)]}
[debug] dependency descriptor has been mediated: dependency: org.scala-lang#scala-library;2.10.6 {compile=[default(compile)]} => dependency: org.scala-lang#scala-library;2.10.6 {compile=[default(compile)]}
[debug] dependency descriptor has been mediated: dependency: org.scala-lang#scala-compiler;2.10.6 {scala-tool=[default, optional(default)]} => dependency: org.scala-lang#scala-compiler;2.10.6 {scala-tool=[default, optional(default)]}
[debug] dependency descriptor has been mediated: MergedDescriptors(dependency: org.scala-lang#scala-library;2.10.6 {scala-tool=[default, optional(default)]},dependency: org.scala-lang#scala-library;2.10.6 {provided=[default(compile)]}) => dependency: org.scala-lang#scala-library;2.10.6 {scala-tool=[default, optional(default)], provided=[default(compile)]}
[info] Resolving org.scala-sbt#logic;0.13.16 ...
[debug] sbt-chain: Checking cache for: dependency: org.scala-sbt#logic;0.13.16 {compile=[default(compile)]}
[debug] sbt-chain: module revision found in cache: org.scala-sbt#logic;0.13.16
[debug] 	found org.scala-sbt#logic;0.13.16 in sbt-chain
[debug] dependency descriptor has been mediated: dependency: org.scala-lang#scala-library;2.10.6 {compile=[default(compile)]} => dependency: org.scala-lang#scala-library;2.10.6 {compile=[default(compile)]}
[debug] == resolving dependencies org.scala-sbt#logic;0.13.16->org.scala-lang#scala-library;2.10.6 [compile->default(compile)]
[debug] dependency descriptor has been mediated: dependency: org.scala-lang#scala-library;2.10.6 {compile=[default(compile)]} => dependency: org.scala-lang#scala-library;2.10.6 {compile=[default(compile)]}
[debug] dependency descriptor has been mediated: dependency: org.scala-lang#scala-library;2.10.6 {compile=[default(compile)]} => dependency: org.scala-lang#scala-library;2.10.6 {compile=[default(compile)]}
[debug] == resolving dependencies org.scala-sbt#logic;0.13.16->org.scala-lang#scala-library;2.10.6 [compile->runtime]
[debug] == resolving dependencies org.scala-sbt#logic;0.13.16->org.scala-lang#scala-library;2.10.6 [compile->compile]
[debug] == resolving dependencies org.scala-sbt#logic;0.13.16->org.scala-lang#scala-library;2.10.6 [compile->master]
[debug] == resolving dependencies org.scala-sbt#logic;0.13.16->org.scala-sbt#collections;0.13.16 [compile->default(compile)]
[debug] dependency descriptor has been mediated: dependency: org.scala-lang#scala-library;2.10.6 {compile=[default(compile)]} => dependency: org.scala-lang#scala-library;2.10.6 {compile=[default(compile)]}
[debug] dependency descriptor has been mediated: dependency: org.scala-lang#scala-library;2.10.6 {compile=[default(compile)]} => dependency: org.scala-lang#scala-library;2.10.6 {compile=[default(compile)]}
[debug] == resolving dependencies org.scala-sbt#logic;0.13.16->org.scala-sbt#relation;0.13.16 [compile->default(compile)]
[debug] dependency descriptor has been mediated: dependency: org.scala-lang#scala-library;2.10.6 {compile=[default(compile)]} => dependency: org.scala-lang#scala-library;2.10.6 {compile=[default(compile)]}
[debug] dependency descriptor has been mediated: dependency: org.scala-lang#scala-library;2.10.6 {compile=[default(compile)]} => dependency: org.scala-lang#scala-library;2.10.6 {compile=[default(compile)]}
[debug] == resolving dependencies org.scala-sbt#main;0.13.16->org.scala-sbt#process;0.13.16 [compile->default(compile)]
[debug] == resolving dependencies org.scala-sbt#main;0.13.16->org.scala-sbt#run;0.13.16 [compile->default(compile)]
[debug] == resolving dependencies org.scala-sbt#main;0.13.16->org.scala-sbt#command;0.13.16 [compile->default(compile)]
[debug] == resolving dependencies org.scala-sbt#main;0.13.16->org.scala-sbt#launcher-interface;1.0.1 [compile->default(compile)]
[debug] == resolving dependencies org.scala-sbt#main;0.13.16->org.scala-sbt#launcher-interface;1.0.1 [compile->runtime]
[debug] == resolving dependencies org.scala-sbt#main;0.13.16->org.scala-sbt#launcher-interface;1.0.1 [compile->compile]
[debug] == resolving dependencies org.scala-sbt#main;0.13.16->org.scala-sbt#launcher-interface;1.0.1 [compile->master]
[debug] == resolving dependencies org.scala-sbt#sbt;0.13.16->org.scala-sbt#compiler-interface;0.13.16 [compile->default(compile)]
[debug] dependency descriptor has been mediated: dependency: org.scala-lang#scala-library;2.10.6 {compile=[default(compile)]} => dependency: org.scala-lang#scala-library;2.10.6 {compile=[default(compile)]}
[debug] dependency descriptor has been mediated: dependency: org.scala-lang#scala-library;2.10.6 {compile=[default(compile)]} => dependency: org.scala-lang#scala-library;2.10.6 {compile=[default(compile)]}
[debug] dependency descriptor has been mediated: dependency: org.scala-lang#scala-compiler;2.10.6 {scala-tool=[default, optional(default)]} => dependency: org.scala-lang#scala-compiler;2.10.6 {scala-tool=[default, optional(default)]}
[debug] dependency descriptor has been mediated: MergedDescriptors(dependency: org.scala-lang#scala-library;2.10.6 {scala-tool=[default, optional(default)]},dependency: org.scala-lang#scala-library;2.10.6 {provided=[default(compile)]}) => dependency: org.scala-lang#scala-library;2.10.6 {scala-tool=[default, optional(default)], provided=[default(compile)]}
[info] Resolving org.scala-sbt#compiler-interface;0.13.16 ...
[debug] sbt-chain: Checking cache for: dependency: org.scala-sbt#compiler-interface;0.13.16 {compile=[default(compile)]}
[debug] sbt-chain: module revision found in cache: org.scala-sbt#compiler-interface;0.13.16
[debug] 	found org.scala-sbt#compiler-interface;0.13.16 in sbt-chain
[debug] dependency descriptor has been mediated: dependency: org.scala-lang#scala-compiler;2.10.6 {provided=[default(compile)]} => dependency: org.scala-lang#scala-compiler;2.10.6 {provided=[default(compile)]}
[debug] dependency descriptor has been mediated: dependency: org.scala-lang#scala-library;2.10.6 {compile=[default(compile)]} => dependency: org.scala-lang#scala-library;2.10.6 {compile=[default(compile)]}
[debug] == resolving dependencies org.scala-sbt#compiler-interface;0.13.16->org.scala-lang#scala-library;2.10.6 [compile->default(compile)]
[debug] dependency descriptor has been mediated: dependency: org.scala-lang#scala-compiler;2.10.6 {provided=[default(compile)]} => dependency: org.scala-lang#scala-compiler;2.10.6 {provided=[default(compile)]}
[debug] dependency descriptor has been mediated: dependency: org.scala-lang#scala-library;2.10.6 {compile=[default(compile)]} => dependency: org.scala-lang#scala-library;2.10.6 {compile=[default(compile)]}
[debug] dependency descriptor has been mediated: dependency: org.scala-lang#scala-compiler;2.10.6 {provided=[default(compile)]} => dependency: org.scala-lang#scala-compiler;2.10.6 {provided=[default(compile)]}
[debug] dependency descriptor has been mediated: dependency: org.scala-lang#scala-library;2.10.6 {compile=[default(compile)]} => dependency: org.scala-lang#scala-library;2.10.6 {compile=[default(compile)]}
[debug] == resolving dependencies org.scala-sbt#compiler-interface;0.13.16->org.scala-lang#scala-library;2.10.6 [compile->runtime]
[debug] == resolving dependencies org.scala-sbt#compiler-interface;0.13.16->org.scala-lang#scala-library;2.10.6 [compile->compile]
[debug] == resolving dependencies org.scala-sbt#compiler-interface;0.13.16->org.scala-lang#scala-library;2.10.6 [compile->master]
[debug] == resolving dependencies org.scala-sbt#compiler-interface;0.13.16->org.scala-sbt#interface;0.13.16 [compile->default(compile)]
[debug] dependency descriptor has been mediated: dependency: org.scala-lang#scala-compiler;2.10.6 {provided=[default(compile)]} => dependency: org.scala-lang#scala-compiler;2.10.6 {provided=[default(compile)]}
[debug] dependency descriptor has been mediated: dependency: org.scala-lang#scala-library;2.10.6 {compile=[default(compile)]} => dependency: org.scala-lang#scala-library;2.10.6 {compile=[default(compile)]}
[debug] dependency descriptor has been mediated: dependency: org.scala-lang#scala-compiler;2.10.6 {provided=[default(compile)]} => dependency: org.scala-lang#scala-compiler;2.10.6 {provided=[default(compile)]}
[debug] dependency descriptor has been mediated: dependency: org.scala-lang#scala-library;2.10.6 {compile=[default(compile)]} => dependency: org.scala-lang#scala-library;2.10.6 {compile=[default(compile)]}
[debug] resolving dependencies for configuration 'optional'
[debug] == resolving dependencies for default#mowoats-code-scala-13-may-build;0.1-SNAPSHOT [optional]
[debug] resolving dependencies for configuration 'compile-internal'
[debug] == resolving dependencies for default#mowoats-code-scala-13-may-build;0.1-SNAPSHOT [compile-internal]
[debug] == resolving dependencies for default#mowoats-code-scala-13-may-build;0.1-SNAPSHOT [compile]
[debug] == resolving dependencies for default#mowoats-code-scala-13-may-build;0.1-SNAPSHOT [optional]
[debug] == resolving dependencies for default#mowoats-code-scala-13-may-build;0.1-SNAPSHOT [provided]
[debug] == resolving dependencies default#mowoats-code-scala-13-may-build;0.1-SNAPSHOT->org.scala-lang#scala-library;2.10.6 [provided->default(compile)]
[debug] dependency descriptor has been mediated: dependency: org.scala-lang#scala-compiler;2.10.6 {scala-tool=[default, optional(default)]} => dependency: org.scala-lang#scala-compiler;2.10.6 {scala-tool=[default, optional(default)]}
[debug] dependency descriptor has been mediated: MergedDescriptors(dependency: org.scala-lang#scala-library;2.10.6 {scala-tool=[default, optional(default)]},dependency: org.scala-lang#scala-library;2.10.6 {provided=[default(compile)]}) => dependency: org.scala-lang#scala-library;2.10.6 {scala-tool=[default, optional(default)], provided=[default(compile)]}
[debug] dependency descriptor has been mediated: dependency: org.scala-lang#scala-compiler;2.10.6 {scala-tool=[default, optional(default)]} => dependency: org.scala-lang#scala-compiler;2.10.6 {scala-tool=[default, optional(default)]}
[debug] dependency descriptor has been mediated: MergedDescriptors(dependency: org.scala-lang#scala-library;2.10.6 {scala-tool=[default, optional(default)]},dependency: org.scala-lang#scala-library;2.10.6 {provided=[default(compile)]}) => dependency: org.scala-lang#scala-library;2.10.6 {scala-tool=[default, optional(default)], provided=[default(compile)]}
[debug] dependency descriptor has been mediated: dependency: org.scala-lang#scala-compiler;2.10.6 {scala-tool=[default, optional(default)]} => dependency: org.scala-lang#scala-compiler;2.10.6 {scala-tool=[default, optional(default)]}
[debug] dependency descriptor has been mediated: MergedDescriptors(dependency: org.scala-lang#scala-library;2.10.6 {scala-tool=[default, optional(default)]},dependency: org.scala-lang#scala-library;2.10.6 {provided=[default(compile)]}) => dependency: org.scala-lang#scala-library;2.10.6 {scala-tool=[default, optional(default)], provided=[default(compile)]}
[debug] dependency descriptor has been mediated: dependency: org.scala-lang#scala-compiler;2.10.6 {scala-tool=[default, optional(default)]} => dependency: org.scala-lang#scala-compiler;2.10.6 {scala-tool=[default, optional(default)]}
[debug] dependency descriptor has been mediated: MergedDescriptors(dependency: org.scala-lang#scala-library;2.10.6 {scala-tool=[default, optional(default)]},dependency: org.scala-lang#scala-library;2.10.6 {provided=[default(compile)]}) => dependency: org.scala-lang#scala-library;2.10.6 {scala-tool=[default, optional(default)], provided=[default(compile)]}
[debug] == resolving dependencies default#mowoats-code-scala-13-may-build;0.1-SNAPSHOT->org.scala-lang#scala-library;2.10.6 [provided->runtime]
[debug] == resolving dependencies default#mowoats-code-scala-13-may-build;0.1-SNAPSHOT->org.scala-lang#scala-library;2.10.6 [provided->compile]
[debug] == resolving dependencies default#mowoats-code-scala-13-may-build;0.1-SNAPSHOT->org.scala-lang#scala-library;2.10.6 [provided->master]
[debug] == resolving dependencies default#mowoats-code-scala-13-may-build;0.1-SNAPSHOT->org.scala-sbt#sbt;0.13.16 [provided->default(compile)]
[debug] dependency descriptor has been mediated: dependency: org.scala-lang#scala-compiler;2.10.6 {scala-tool=[default, optional(default)]} => dependency: org.scala-lang#scala-compiler;2.10.6 {scala-tool=[default, optional(default)]}
[debug] dependency descriptor has been mediated: MergedDescriptors(dependency: org.scala-lang#scala-library;2.10.6 {scala-tool=[default, optional(default)]},dependency: org.scala-lang#scala-library;2.10.6 {provided=[default(compile)]}) => dependency: org.scala-lang#scala-library;2.10.6 {scala-tool=[default, optional(default)], provided=[default(compile)]}
[debug] dependency descriptor has been mediated: dependency: org.scala-lang#scala-compiler;2.10.6 {scala-tool=[default, optional(default)]} => dependency: org.scala-lang#scala-compiler;2.10.6 {scala-tool=[default, optional(default)]}
[debug] dependency descriptor has been mediated: MergedDescriptors(dependency: org.scala-lang#scala-library;2.10.6 {scala-tool=[default, optional(default)]},dependency: org.scala-lang#scala-library;2.10.6 {provided=[default(compile)]}) => dependency: org.scala-lang#scala-library;2.10.6 {scala-tool=[default, optional(default)], provided=[default(compile)]}
[debug] dependency descriptor has been mediated: dependency: org.scala-lang#scala-compiler;2.10.6 {scala-tool=[default, optional(default)]} => dependency: org.scala-lang#scala-compiler;2.10.6 {scala-tool=[default, optional(default)]}
[debug] dependency descriptor has been mediated: MergedDescriptors(dependency: org.scala-lang#scala-library;2.10.6 {scala-tool=[default, optional(default)]},dependency: org.scala-lang#scala-library;2.10.6 {provided=[default(compile)]}) => dependency: org.scala-lang#scala-library;2.10.6 {scala-tool=[default, optional(default)], provided=[default(compile)]}
[debug] dependency descriptor has been mediated: dependency: org.scala-lang#scala-compiler;2.10.6 {scala-tool=[default, optional(default)]} => dependency: org.scala-lang#scala-compiler;2.10.6 {scala-tool=[default, optional(default)]}
[debug] dependency descriptor has been mediated: MergedDescriptors(dependency: org.scala-lang#scala-library;2.10.6 {scala-tool=[default, optional(default)]},dependency: org.scala-lang#scala-library;2.10.6 {provided=[default(compile)]}) => dependency: org.scala-lang#scala-library;2.10.6 {scala-tool=[default, optional(default)], provided=[default(compile)]}
[debug] dependency descriptor has been mediated: dependency: org.scala-lang#scala-library;2.10.6 {compile=[default(compile)]} => dependency: org.scala-lang#scala-library;2.10.6 {compile=[default(compile)]}
[debug] == resolving dependencies org.scala-sbt#sbt;0.13.16->org.scala-lang#scala-library;2.10.6 [compile->default(compile)]
[debug] dependency descriptor has been mediated: dependency: org.scala-lang#scala-library;2.10.6 {compile=[default(compile)]} => dependency: org.scala-lang#scala-library;2.10.6 {compile=[default(compile)]}
[debug] dependency descriptor has been mediated: dependency: org.scala-lang#scala-library;2.10.6 {compile=[default(compile)]} => dependency: org.scala-lang#scala-library;2.10.6 {compile=[default(compile)]}
[debug] == resolving dependencies org.scala-sbt#sbt;0.13.16->org.scala-lang#scala-library;2.10.6 [compile->runtime]
[debug] == resolving dependencies org.scala-sbt#sbt;0.13.16->org.scala-lang#scala-library;2.10.6 [compile->compile]
[debug] == resolving dependencies org.scala-sbt#sbt;0.13.16->org.scala-lang#scala-library;2.10.6 [compile->master]
[debug] == resolving dependencies org.scala-sbt#sbt;0.13.16->org.scala-sbt#main;0.13.16 [compile->default(compile)]
[debug] dependency descriptor has been mediated: dependency: org.scala-lang#scala-library;2.10.6 {compile=[default(compile)]} => dependency: org.scala-lang#scala-library;2.10.6 {compile=[default(compile)]}
[debug] dependency descriptor has been mediated: dependency: org.scala-lang#scala-library;2.10.6 {compile=[default(compile)]} => dependency: org.scala-lang#scala-library;2.10.6 {compile=[default(compile)]}
[debug] dependency descriptor has been mediated: dependency: org.scala-lang#scala-compiler;2.10.6 {scala-tool=[default, optional(default)]} => dependency: org.scala-lang#scala-compiler;2.10.6 {scala-tool=[default, optional(default)]}
[debug] dependency descriptor has been mediated: MergedDescriptors(dependency: org.scala-lang#scala-library;2.10.6 {scala-tool=[default, optional(default)]},dependency: org.scala-lang#scala-library;2.10.6 {provided=[default(compile)]}) => dependency: org.scala-lang#scala-library;2.10.6 {scala-tool=[default, optional(default)], provided=[default(compile)]}
[debug] dependency descriptor has been mediated: dependency: org.scala-lang#scala-compiler;2.10.6 {scala-tool=[default, optional(default)]} => dependency: org.scala-lang#scala-compiler;2.10.6 {scala-tool=[default, optional(default)]}
[debug] dependency descriptor has been mediated: MergedDescriptors(dependency: org.scala-lang#scala-library;2.10.6 {scala-tool=[default, optional(default)]},dependency: org.scala-lang#scala-library;2.10.6 {provided=[default(compile)]}) => dependency: org.scala-lang#scala-library;2.10.6 {scala-tool=[default, optional(default)], provided=[default(compile)]}
[debug] dependency descriptor has been mediated: dependency: org.scala-lang#scala-compiler;2.10.6 {scala-tool=[default, optional(default)]} => dependency: org.scala-lang#scala-compiler;2.10.6 {scala-tool=[default, optional(default)]}
[debug] dependency descriptor has been mediated: MergedDescriptors(dependency: org.scala-lang#scala-library;2.10.6 {scala-tool=[default, optional(default)]},dependency: org.scala-lang#scala-library;2.10.6 {provided=[default(compile)]}) => dependency: org.scala-lang#scala-library;2.10.6 {scala-tool=[default, optional(default)], provided=[default(compile)]}
[debug] dependency descriptor has been mediated: dependency: org.scala-lang#scala-compiler;2.10.6 {scala-tool=[default, optional(default)]} => dependency: org.scala-lang#scala-compiler;2.10.6 {scala-tool=[default, optional(default)]}
[debug] dependency descriptor has been mediated: MergedDescriptors(dependency: org.scala-lang#scala-library;2.10.6 {scala-tool=[default, optional(default)]},dependency: org.scala-lang#scala-library;2.10.6 {provided=[default(compile)]}) => dependency: org.scala-lang#scala-library;2.10.6 {scala-tool=[default, optional(default)], provided=[default(compile)]}
[debug] dependency descriptor has been mediated: dependency: org.scala-lang#scala-library;2.10.6 {compile=[default(compile)]} => dependency: org.scala-lang#scala-library;2.10.6 {compile=[default(compile)]}
[debug] == resolving dependencies org.scala-sbt#main;0.13.16->org.scala-lang#scala-library;2.10.6 [compile->default(compile)]
[debug] dependency descriptor has been mediated: dependency: org.scala-lang#scala-library;2.10.6 {compile=[default(compile)]} => dependency: org.scala-lang#scala-library;2.10.6 {compile=[default(compile)]}
[debug] dependency descriptor has been mediated: dependency: org.scala-lang#scala-library;2.10.6 {compile=[default(compile)]} => dependency: org.scala-lang#scala-library;2.10.6 {compile=[default(compile)]}
[debug] == resolving dependencies org.scala-sbt#main;0.13.16->org.scala-lang#scala-library;2.10.6 [compile->runtime]
[debug] == resolving dependencies org.scala-sbt#main;0.13.16->org.scala-lang#scala-library;2.10.6 [compile->compile]
[debug] == resolving dependencies org.scala-sbt#main;0.13.16->org.scala-lang#scala-library;2.10.6 [compile->master]
[debug] == resolving dependencies org.scala-sbt#main;0.13.16->org.scala-sbt#actions;0.13.16 [compile->default(compile)]
[debug] dependency descriptor has been mediated: dependency: org.scala-lang#scala-library;2.10.6 {compile=[default(compile)]} => dependency: org.scala-lang#scala-library;2.10.6 {compile=[default(compile)]}
[debug] dependency descriptor has been mediated: dependency: org.scala-lang#scala-library;2.10.6 {compile=[default(compile)]} => dependency: org.scala-lang#scala-library;2.10.6 {compile=[default(compile)]}
[debug] dependency descriptor has been mediated: dependency: org.scala-lang#scala-library;2.10.6 {compile=[default(compile)]} => dependency: org.scala-lang#scala-library;2.10.6 {compile=[default(compile)]}
[debug] dependency descriptor has been mediated: dependency: org.scala-lang#scala-library;2.10.6 {compile=[default(compile)]} => dependency: org.scala-lang#scala-library;2.10.6 {compile=[default(compile)]}
[debug] dependency descriptor has been mediated: dependency: org.scala-lang#scala-compiler;2.10.6 {scala-tool=[default, optional(default)]} => dependency: org.scala-lang#scala-compiler;2.10.6 {scala-tool=[default, optional(default)]}
[debug] dependency descriptor has been mediated: MergedDescriptors(dependency: org.scala-lang#scala-library;2.10.6 {scala-tool=[default, optional(default)]},dependency: org.scala-lang#scala-library;2.10.6 {provided=[default(compile)]}) => dependency: org.scala-lang#scala-library;2.10.6 {scala-tool=[default, optional(default)], provided=[default(compile)]}
[debug] dependency descriptor has been mediated: dependency: org.scala-lang#scala-compiler;2.10.6 {scala-tool=[default, optional(default)]} => dependency: org.scala-lang#scala-compiler;2.10.6 {scala-tool=[default, optional(default)]}
[debug] dependency descriptor has been mediated: MergedDescriptors(dependency: org.scala-lang#scala-library;2.10.6 {scala-tool=[default, optional(default)]},dependency: org.scala-lang#scala-library;2.10.6 {provided=[default(compile)]}) => dependency: org.scala-lang#scala-library;2.10.6 {scala-tool=[default, optional(default)], provided=[default(compile)]}
[debug] dependency descriptor has been mediated: dependency: org.scala-lang#scala-compiler;2.10.6 {scala-tool=[default, optional(default)]} => dependency: org.scala-lang#scala-compiler;2.10.6 {scala-tool=[default, optional(default)]}
[debug] dependency descriptor has been mediated: MergedDescriptors(dependency: org.scala-lang#scala-library;2.10.6 {scala-tool=[default, optional(default)]},dependency: org.scala-lang#scala-library;2.10.6 {provided=[default(compile)]}) => dependency: org.scala-lang#scala-library;2.10.6 {scala-tool=[default, optional(default)], provided=[default(compile)]}
[debug] dependency descriptor has been mediated: dependency: org.scala-lang#scala-compiler;2.10.6 {scala-tool=[default, optional(default)]} => dependency: org.scala-lang#scala-compiler;2.10.6 {scala-tool=[default, optional(default)]}
[debug] dependency descriptor has been mediated: MergedDescriptors(dependency: org.scala-lang#scala-library;2.10.6 {scala-tool=[default, optional(default)]},dependency: org.scala-lang#scala-library;2.10.6 {provided=[default(compile)]}) => dependency: org.scala-lang#scala-library;2.10.6 {scala-tool=[default, optional(default)], provided=[default(compile)]}
[debug] dependency descriptor has been mediated: dependency: org.scala-lang#scala-library;2.10.6 {compile=[default(compile)]} => dependency: org.scala-lang#scala-library;2.10.6 {compile=[default(compile)]}
[debug] == resolving dependencies org.scala-sbt#actions;0.13.16->org.scala-lang#scala-library;2.10.6 [compile->default(compile)]
[debug] dependency descriptor has been mediated: dependency: org.scala-lang#scala-library;2.10.6 {compile=[default(compile)]} => dependency: org.scala-lang#scala-library;2.10.6 {compile=[default(compile)]}
[debug] dependency descriptor has been mediated: dependency: org.scala-lang#scala-library;2.10.6 {compile=[default(compile)]} => dependency: org.scala-lang#scala-library;2.10.6 {compile=[default(compile)]}
[debug] == resolving dependencies org.scala-sbt#actions;0.13.16->org.scala-lang#scala-library;2.10.6 [compile->runtime]
[debug] == resolving dependencies org.scala-sbt#actions;0.13.16->org.scala-lang#scala-library;2.10.6 [compile->compile]
[debug] == resolving dependencies org.scala-sbt#actions;0.13.16->org.scala-lang#scala-library;2.10.6 [compile->master]
[debug] == resolving dependencies org.scala-sbt#actions;0.13.16->org.scala-sbt#classpath;0.13.16 [compile->default(compile)]
[debug] dependency descriptor has been mediated: dependency: org.scala-lang#scala-library;2.10.6 {compile=[default(compile)]} => dependency: org.scala-lang#scala-library;2.10.6 {compile=[default(compile)]}
[debug] dependency descriptor has been mediated: dependency: org.scala-lang#scala-library;2.10.6 {compile=[default(compile)]} => dependency: org.scala-lang#scala-library;2.10.6 {compile=[default(compile)]}
[debug] dependency descriptor has been mediated: dependency: org.scala-lang#scala-library;2.10.6 {compile=[default(compile)]} => dependency: org.scala-lang#scala-library;2.10.6 {compile=[default(compile)]}
[debug] dependency descriptor has been mediated: dependency: org.scala-lang#scala-library;2.10.6 {compile=[default(compile)]} => dependency: org.scala-lang#scala-library;2.10.6 {compile=[default(compile)]}
[debug] dependency descriptor has been mediated: dependency: org.scala-lang#scala-library;2.10.6 {compile=[default(compile)]} => dependency: org.scala-lang#scala-library;2.10.6 {compile=[default(compile)]}
[debug] dependency descriptor has been mediated: dependency: org.scala-lang#scala-library;2.10.6 {compile=[default(compile)]} => dependency: org.scala-lang#scala-library;2.10.6 {compile=[default(compile)]}
[debug] dependency descriptor has been mediated: dependency: org.scala-lang#scala-compiler;2.10.6 {scala-tool=[default, optional(default)]} => dependency: org.scala-lang#scala-compiler;2.10.6 {scala-tool=[default, optional(default)]}
[debug] dependency descriptor has been mediated: MergedDescriptors(dependency: org.scala-lang#scala-library;2.10.6 {scala-tool=[default, optional(default)]},dependency: org.scala-lang#scala-library;2.10.6 {provided=[default(compile)]}) => dependency: org.scala-lang#scala-library;2.10.6 {scala-tool=[default, optional(default)], provided=[default(compile)]}
[debug] dependency descriptor has been mediated: dependency: org.scala-lang#scala-compiler;2.10.6 {scala-tool=[default, optional(default)]} => dependency: org.scala-lang#scala-compiler;2.10.6 {scala-tool=[default, optional(default)]}
[debug] dependency descriptor has been mediated: MergedDescriptors(dependency: org.scala-lang#scala-library;2.10.6 {scala-tool=[default, optional(default)]},dependency: org.scala-lang#scala-library;2.10.6 {provided=[default(compile)]}) => dependency: org.scala-lang#scala-library;2.10.6 {scala-tool=[default, optional(default)], provided=[default(compile)]}
[debug] dependency descriptor has been mediated: dependency: org.scala-lang#scala-compiler;2.10.6 {scala-tool=[default, optional(default)]} => dependency: org.scala-lang#scala-compiler;2.10.6 {scala-tool=[default, optional(default)]}
[debug] dependency descriptor has been mediated: MergedDescriptors(dependency: org.scala-lang#scala-library;2.10.6 {scala-tool=[default, optional(default)]},dependency: org.scala-lang#scala-library;2.10.6 {provided=[default(compile)]}) => dependency: org.scala-lang#scala-library;2.10.6 {scala-tool=[default, optional(default)], provided=[default(compile)]}
[debug] dependency descriptor has been mediated: dependency: org.scala-lang#scala-compiler;2.10.6 {scala-tool=[default, optional(default)]} => dependency: org.scala-lang#scala-compiler;2.10.6 {scala-tool=[default, optional(default)]}
[debug] dependency descriptor has been mediated: MergedDescriptors(dependency: org.scala-lang#scala-library;2.10.6 {scala-tool=[default, optional(default)]},dependency: org.scala-lang#scala-library;2.10.6 {provided=[default(compile)]}) => dependency: org.scala-lang#scala-library;2.10.6 {scala-tool=[default, optional(default)], provided=[default(compile)]}
[debug] dependency descriptor has been mediated: dependency: org.scala-lang#scala-compiler;2.10.6 {compile=[default(compile)]} => dependency: org.scala-lang#scala-compiler;2.10.6 {compile=[default(compile)]}
[debug] dependency descriptor has been mediated: dependency: org.scala-lang#scala-library;2.10.6 {compile=[default(compile)]} => dependency: org.scala-lang#scala-library;2.10.6 {compile=[default(compile)]}
[debug] == resolving dependencies org.scala-sbt#classpath;0.13.16->org.scala-lang#scala-compiler;2.10.6 [compile->default(compile)]
[debug] dependency descriptor has been mediated: dependency: org.scala-lang#scala-compiler;2.10.6 {compile=[default(compile)]} => dependency: org.scala-lang#scala-compiler;2.10.6 {compile=[default(compile)]}
[debug] dependency descriptor has been mediated: dependency: org.scala-lang#scala-library;2.10.6 {compile=[default(compile)]} => dependency: org.scala-lang#scala-library;2.10.6 {compile=[default(compile)]}
[debug] dependency descriptor has been mediated: dependency: org.scala-lang#scala-compiler;2.10.6 {compile=[default(compile)]} => dependency: org.scala-lang#scala-compiler;2.10.6 {compile=[default(compile)]}
[debug] dependency descriptor has been mediated: dependency: org.scala-lang#scala-library;2.10.6 {compile=[default(compile)]} => dependency: org.scala-lang#scala-library;2.10.6 {compile=[default(compile)]}
[debug] dependency descriptor has been mediated: dependency: org.scala-lang#scala-library;2.10.6 {compile=[default(compile)]} => dependency: org.scala-lang#scala-library;2.10.6 {compile=[default(compile)]}
[debug] dependency descriptor has been mediated: dependency: org.scala-lang#scala-library;2.10.6 {compile=[default(compile)]} => dependency: org.scala-lang#scala-library;2.10.6 {compile=[default(compile)]}
[debug] dependency descriptor has been mediated: dependency: org.scala-lang#scala-library;2.10.6 {compile=[default(compile)]} => dependency: org.scala-lang#scala-library;2.10.6 {compile=[default(compile)]}
[debug] dependency descriptor has been mediated: dependency: org.scala-lang#scala-library;2.10.6 {compile=[default(compile)]} => dependency: org.scala-lang#scala-library;2.10.6 {compile=[default(compile)]}
[debug] dependency descriptor has been mediated: dependency: org.scala-lang#scala-library;2.10.6 {compile=[default(compile)]} => dependency: org.scala-lang#scala-library;2.10.6 {compile=[default(compile)]}
[debug] dependency descriptor has been mediated: dependency: org.scala-lang#scala-library;2.10.6 {compile=[default(compile)]} => dependency: org.scala-lang#scala-library;2.10.6 {compile=[default(compile)]}
[debug] dependency descriptor has been mediated: dependency: org.scala-lang#scala-compiler;2.10.6 {scala-tool=[default, optional(default)]} => dependency: org.scala-lang#scala-compiler;2.10.6 {scala-tool=[default, optional(default)]}
[debug] dependency descriptor has been mediated: MergedDescriptors(dependency: org.scala-lang#scala-library;2.10.6 {scala-tool=[default, optional(default)]},dependency: org.scala-lang#scala-library;2.10.6 {provided=[default(compile)]}) => dependency: org.scala-lang#scala-library;2.10.6 {scala-tool=[default, optional(default)], provided=[default(compile)]}
[debug] dependency descriptor has been mediated: dependency: org.scala-lang#scala-compiler;2.10.6 {scala-tool=[default, optional(default)]} => dependency: org.scala-lang#scala-compiler;2.10.6 {scala-tool=[default, optional(default)]}
[debug] dependency descriptor has been mediated: MergedDescriptors(dependency: org.scala-lang#scala-library;2.10.6 {scala-tool=[default, optional(default)]},dependency: org.scala-lang#scala-library;2.10.6 {provided=[default(compile)]}) => dependency: org.scala-lang#scala-library;2.10.6 {scala-tool=[default, optional(default)], provided=[default(compile)]}
[debug] dependency descriptor has been mediated: dependency: org.scala-lang#scala-compiler;2.10.6 {scala-tool=[default, optional(default)]} => dependency: org.scala-lang#scala-compiler;2.10.6 {scala-tool=[default, optional(default)]}
[debug] dependency descriptor has been mediated: MergedDescriptors(dependency: org.scala-lang#scala-library;2.10.6 {scala-tool=[default, optional(default)]},dependency: org.scala-lang#scala-library;2.10.6 {provided=[default(compile)]}) => dependency: org.scala-lang#scala-library;2.10.6 {scala-tool=[default, optional(default)], provided=[default(compile)]}
[debug] dependency descriptor has been mediated: dependency: org.scala-lang#scala-compiler;2.10.6 {scala-tool=[default, optional(default)]} => dependency: org.scala-lang#scala-compiler;2.10.6 {scala-tool=[default, optional(default)]}
[debug] dependency descriptor has been mediated: MergedDescriptors(dependency: org.scala-lang#scala-library;2.10.6 {scala-tool=[default, optional(default)]},dependency: org.scala-lang#scala-library;2.10.6 {provided=[default(compile)]}) => dependency: org.scala-lang#scala-library;2.10.6 {scala-tool=[default, optional(default)], provided=[default(compile)]}
[debug] == resolving dependencies org.scala-sbt#classpath;0.13.16->org.scala-lang#scala-compiler;2.10.6 [compile->runtime]
[debug] == resolving dependencies org.scala-sbt#classpath;0.13.16->org.scala-lang#scala-compiler;2.10.6 [compile->compile]
[debug] dependency descriptor has been mediated: dependency: org.scala-lang#scala-library;2.10.6 {compile=[compile(*), master(*)], runtime=[runtime(*)]} => dependency: org.scala-lang#scala-library;2.10.6 {compile=[compile(*), master(*)], runtime=[runtime(*)]}
[debug] dependency descriptor has been mediated: dependency: org.scala-lang#scala-reflect;2.10.6 {compile=[compile(*), master(*)], runtime=[runtime(*)]} => dependency: org.scala-lang#scala-reflect;2.10.6 {compile=[compile(*), master(*)], runtime=[runtime(*)]}
[debug] dependency descriptor has been mediated: dependency: org.scala-lang#jline;2.10.6 {optional=[compile(*), master(*)]} => dependency: org.scala-lang#jline;2.10.6 {optional=[compile(*), master(*)]}
[debug] == resolving dependencies org.scala-lang#scala-compiler;2.10.6->org.scala-lang#scala-library;2.10.6 [compile->master(*)]
[debug] dependency descriptor has been mediated: dependency: org.scala-lang#scala-library;2.10.6 {compile=[compile(*), master(*)], runtime=[runtime(*)]} => dependency: org.scala-lang#scala-library;2.10.6 {compile=[compile(*), master(*)], runtime=[runtime(*)]}
[debug] dependency descriptor has been mediated: dependency: org.scala-lang#scala-reflect;2.10.6 {compile=[compile(*), master(*)], runtime=[runtime(*)]} => dependency: org.scala-lang#scala-reflect;2.10.6 {compile=[compile(*), master(*)], runtime=[runtime(*)]}
[debug] dependency descriptor has been mediated: dependency: org.scala-lang#jline;2.10.6 {optional=[compile(*), master(*)]} => dependency: org.scala-lang#jline;2.10.6 {optional=[compile(*), master(*)]}
[debug] dependency descriptor has been mediated: dependency: org.scala-lang#scala-library;2.10.6 {compile=[compile(*), master(*)], runtime=[runtime(*)]} => dependency: org.scala-lang#scala-library;2.10.6 {compile=[compile(*), master(*)], runtime=[runtime(*)]}
[debug] dependency descriptor has been mediated: dependency: org.scala-lang#scala-reflect;2.10.6 {compile=[compile(*), master(*)], runtime=[runtime(*)]} => dependency: org.scala-lang#scala-reflect;2.10.6 {compile=[compile(*), master(*)], runtime=[runtime(*)]}
[debug] dependency descriptor has been mediated: dependency: org.scala-lang#jline;2.10.6 {optional=[compile(*), master(*)]} => dependency: org.scala-lang#jline;2.10.6 {optional=[compile(*), master(*)]}
[debug] dependency descriptor has been mediated: dependency: org.scala-lang#scala-library;2.10.6 {compile=[compile(*), master(*)], runtime=[runtime(*)]} => dependency: org.scala-lang#scala-library;2.10.6 {compile=[compile(*), master(*)], runtime=[runtime(*)]}
[debug] dependency descriptor has been mediated: dependency: org.scala-lang#scala-reflect;2.10.6 {compile=[compile(*), master(*)], runtime=[runtime(*)]} => dependency: org.scala-lang#scala-reflect;2.10.6 {compile=[compile(*), master(*)], runtime=[runtime(*)]}
[debug] dependency descriptor has been mediated: dependency: org.scala-lang#jline;2.10.6 {optional=[compile(*), master(*)]} => dependency: org.scala-lang#jline;2.10.6 {optional=[compile(*), master(*)]}
[debug] dependency descriptor has been mediated: dependency: org.scala-lang#scala-library;2.10.6 {compile=[compile(*), master(*)], runtime=[runtime(*)]} => dependency: org.scala-lang#scala-library;2.10.6 {compile=[compile(*), master(*)], runtime=[runtime(*)]}
[debug] dependency descriptor has been mediated: dependency: org.scala-lang#scala-reflect;2.10.6 {compile=[compile(*), master(*)], runtime=[runtime(*)]} => dependency: org.scala-lang#scala-reflect;2.10.6 {compile=[compile(*), master(*)], runtime=[runtime(*)]}
[debug] dependency descriptor has been mediated: dependency: org.scala-lang#jline;2.10.6 {optional=[compile(*), master(*)]} => dependency: org.scala-lang#jline;2.10.6 {optional=[compile(*), master(*)]}
[debug] dependency descriptor has been mediated: dependency: org.scala-lang#scala-library;2.10.6 {compile=[compile(*), master(*)], runtime=[runtime(*)]} => dependency: org.scala-lang#scala-library;2.10.6 {compile=[compile(*), master(*)], runtime=[runtime(*)]}
[debug] dependency descriptor has been mediated: dependency: org.scala-lang#scala-reflect;2.10.6 {compile=[compile(*), master(*)], runtime=[runtime(*)]} => dependency: org.scala-lang#scala-reflect;2.10.6 {compile=[compile(*), master(*)], runtime=[runtime(*)]}
[debug] dependency descriptor has been mediated: dependency: org.scala-lang#jline;2.10.6 {optional=[compile(*), master(*)]} => dependency: org.scala-lang#jline;2.10.6 {optional=[compile(*), master(*)]}
[debug] dependency descriptor has been mediated: dependency: org.scala-lang#scala-compiler;2.10.6 {compile=[default(compile)]} => dependency: org.scala-lang#scala-compiler;2.10.6 {compile=[default(compile)]}
[debug] dependency descriptor has been mediated: dependency: org.scala-lang#scala-library;2.10.6 {compile=[default(compile)]} => dependency: org.scala-lang#scala-library;2.10.6 {compile=[default(compile)]}
[debug] dependency descriptor has been mediated: dependency: org.scala-lang#scala-compiler;2.10.6 {compile=[default(compile)]} => dependency: org.scala-lang#scala-compiler;2.10.6 {compile=[default(compile)]}
[debug] dependency descriptor has been mediated: dependency: org.scala-lang#scala-library;2.10.6 {compile=[default(compile)]} => dependency: org.scala-lang#scala-library;2.10.6 {compile=[default(compile)]}
[debug] == resolving dependencies org.scala-lang#scala-compiler;2.10.6->org.scala-lang#scala-library;2.10.6 [compile->compile(*)]
[debug] == resolving dependencies org.scala-lang#scala-compiler;2.10.6->org.scala-lang#scala-reflect;2.10.6 [compile->master(*)]
[debug] dependency descriptor has been mediated: dependency: org.scala-lang#scala-library;2.10.6 {compile=[compile(*), master(*)], runtime=[runtime(*)]} => dependency: org.scala-lang#scala-library;2.10.6 {compile=[compile(*), master(*)], runtime=[runtime(*)]}
[debug] dependency descriptor has been mediated: dependency: org.scala-lang#scala-reflect;2.10.6 {compile=[compile(*), master(*)], runtime=[runtime(*)]} => dependency: org.scala-lang#scala-reflect;2.10.6 {compile=[compile(*), master(*)], runtime=[runtime(*)]}
[debug] dependency descriptor has been mediated: dependency: org.scala-lang#jline;2.10.6 {optional=[compile(*), master(*)]} => dependency: org.scala-lang#jline;2.10.6 {optional=[compile(*), master(*)]}
[debug] dependency descriptor has been mediated: dependency: org.scala-lang#scala-library;2.10.6 {compile=[compile(*), master(*)], runtime=[runtime(*)]} => dependency: org.scala-lang#scala-library;2.10.6 {compile=[compile(*), master(*)], runtime=[runtime(*)]}
[debug] dependency descriptor has been mediated: dependency: org.scala-lang#scala-reflect;2.10.6 {compile=[compile(*), master(*)], runtime=[runtime(*)]} => dependency: org.scala-lang#scala-reflect;2.10.6 {compile=[compile(*), master(*)], runtime=[runtime(*)]}
[debug] dependency descriptor has been mediated: dependency: org.scala-lang#jline;2.10.6 {optional=[compile(*), master(*)]} => dependency: org.scala-lang#jline;2.10.6 {optional=[compile(*), master(*)]}
[debug] dependency descriptor has been mediated: dependency: org.scala-lang#scala-library;2.10.6 {compile=[compile(*), master(*)], runtime=[runtime(*)]} => dependency: org.scala-lang#scala-library;2.10.6 {compile=[compile(*), master(*)], runtime=[runtime(*)]}
[debug] dependency descriptor has been mediated: dependency: org.scala-lang#scala-reflect;2.10.6 {compile=[compile(*), master(*)], runtime=[runtime(*)]} => dependency: org.scala-lang#scala-reflect;2.10.6 {compile=[compile(*), master(*)], runtime=[runtime(*)]}
[debug] dependency descriptor has been mediated: dependency: org.scala-lang#jline;2.10.6 {optional=[compile(*), master(*)]} => dependency: org.scala-lang#jline;2.10.6 {optional=[compile(*), master(*)]}
[debug] dependency descriptor has been mediated: dependency: org.scala-lang#scala-library;2.10.6 {compile=[compile(*), master(*)], runtime=[runtime(*)]} => dependency: org.scala-lang#scala-library;2.10.6 {compile=[compile(*), master(*)], runtime=[runtime(*)]}
[debug] dependency descriptor has been mediated: dependency: org.scala-lang#scala-reflect;2.10.6 {compile=[compile(*), master(*)], runtime=[runtime(*)]} => dependency: org.scala-lang#scala-reflect;2.10.6 {compile=[compile(*), master(*)], runtime=[runtime(*)]}
[debug] dependency descriptor has been mediated: dependency: org.scala-lang#jline;2.10.6 {optional=[compile(*), master(*)]} => dependency: org.scala-lang#jline;2.10.6 {optional=[compile(*), master(*)]}
[debug] dependency descriptor has been mediated: dependency: org.scala-lang#scala-library;2.10.6 {compile=[compile(*), master(*)], runtime=[runtime(*)]} => dependency: org.scala-lang#scala-library;2.10.6 {compile=[compile(*), master(*)], runtime=[runtime(*)]}
[debug] dependency descriptor has been mediated: dependency: org.scala-lang#scala-reflect;2.10.6 {compile=[compile(*), master(*)], runtime=[runtime(*)]} => dependency: org.scala-lang#scala-reflect;2.10.6 {compile=[compile(*), master(*)], runtime=[runtime(*)]}
[debug] dependency descriptor has been mediated: dependency: org.scala-lang#jline;2.10.6 {optional=[compile(*), master(*)]} => dependency: org.scala-lang#jline;2.10.6 {optional=[compile(*), master(*)]}
[debug] dependency descriptor has been mediated: dependency: org.scala-lang#scala-compiler;2.10.6 {compile=[default(compile)]} => dependency: org.scala-lang#scala-compiler;2.10.6 {compile=[default(compile)]}
[debug] dependency descriptor has been mediated: dependency: org.scala-lang#scala-library;2.10.6 {compile=[default(compile)]} => dependency: org.scala-lang#scala-library;2.10.6 {compile=[default(compile)]}
[debug] dependency descriptor has been mediated: dependency: org.scala-lang#scala-compiler;2.10.6 {compile=[default(compile)]} => dependency: org.scala-lang#scala-compiler;2.10.6 {compile=[default(compile)]}
[debug] dependency descriptor has been mediated: dependency: org.scala-lang#scala-library;2.10.6 {compile=[default(compile)]} => dependency: org.scala-lang#scala-library;2.10.6 {compile=[default(compile)]}
[debug] dependency descriptor has been mediated: dependency: org.scala-lang#scala-library;2.10.6 {compile=[default(compile)]} => dependency: org.scala-lang#scala-library;2.10.6 {compile=[default(compile)]}
[debug] dependency descriptor has been mediated: dependency: org.scala-lang#scala-library;2.10.6 {compile=[default(compile)]} => dependency: org.scala-lang#scala-library;2.10.6 {compile=[default(compile)]}
[debug] dependency descriptor has been mediated: dependency: org.scala-lang#scala-library;2.10.6 {compile=[default(compile)]} => dependency: org.scala-lang#scala-library;2.10.6 {compile=[default(compile)]}
[debug] dependency descriptor has been mediated: dependency: org.scala-lang#scala-library;2.10.6 {compile=[default(compile)]} => dependency: org.scala-lang#scala-library;2.10.6 {compile=[default(compile)]}
[debug] dependency descriptor has been mediated: dependency: org.scala-lang#scala-library;2.10.6 {compile=[default(compile)]} => dependency: org.scala-lang#scala-library;2.10.6 {compile=[default(compile)]}
[debug] dependency descriptor has been mediated: dependency: org.scala-lang#scala-library;2.10.6 {compile=[default(compile)]} => dependency: org.scala-lang#scala-library;2.10.6 {compile=[default(compile)]}
[debug] dependency descriptor has been mediated: dependency: org.scala-lang#scala-compiler;2.10.6 {scala-tool=[default, optional(default)]} => dependency: org.scala-lang#scala-compiler;2.10.6 {scala-tool=[default, optional(default)]}
[debug] dependency descriptor has been mediated: MergedDescriptors(dependency: org.scala-lang#scala-library;2.10.6 {scala-tool=[default, optional(default)]},dependency: org.scala-lang#scala-library;2.10.6 {provided=[default(compile)]}) => dependency: org.scala-lang#scala-library;2.10.6 {scala-tool=[default, optional(default)], provided=[default(compile)]}
[debug] dependency descriptor has been mediated: dependency: org.scala-lang#scala-compiler;2.10.6 {scala-tool=[default, optional(default)]} => dependency: org.scala-lang#scala-compiler;2.10.6 {scala-tool=[default, optional(default)]}
[debug] dependency descriptor has been mediated: MergedDescriptors(dependency: org.scala-lang#scala-library;2.10.6 {scala-tool=[default, optional(default)]},dependency: org.scala-lang#scala-library;2.10.6 {provided=[default(compile)]}) => dependency: org.scala-lang#scala-library;2.10.6 {scala-tool=[default, optional(default)], provided=[default(compile)]}
[debug] dependency descriptor has been mediated: dependency: org.scala-lang#scala-compiler;2.10.6 {scala-tool=[default, optional(default)]} => dependency: org.scala-lang#scala-compiler;2.10.6 {scala-tool=[default, optional(default)]}
[debug] dependency descriptor has been mediated: MergedDescriptors(dependency: org.scala-lang#scala-library;2.10.6 {scala-tool=[default, optional(default)]},dependency: org.scala-lang#scala-library;2.10.6 {provided=[default(compile)]}) => dependency: org.scala-lang#scala-library;2.10.6 {scala-tool=[default, optional(default)], provided=[default(compile)]}
[debug] dependency descriptor has been mediated: dependency: org.scala-lang#scala-compiler;2.10.6 {scala-tool=[default, optional(default)]} => dependency: org.scala-lang#scala-compiler;2.10.6 {scala-tool=[default, optional(default)]}
[debug] dependency descriptor has been mediated: MergedDescriptors(dependency: org.scala-lang#scala-library;2.10.6 {scala-tool=[default, optional(default)]},dependency: org.scala-lang#scala-library;2.10.6 {provided=[default(compile)]}) => dependency: org.scala-lang#scala-library;2.10.6 {scala-tool=[default, optional(default)], provided=[default(compile)]}
[debug] dependency descriptor has been mediated: dependency: org.scala-lang#scala-library;2.10.6 {compile=[compile(*), master(*)], runtime=[runtime(*)]} => dependency: org.scala-lang#scala-library;2.10.6 {compile=[compile(*), master(*)], runtime=[runtime(*)]}
[debug] == resolving dependencies org.scala-lang#scala-compiler;2.10.6->org.scala-lang#scala-reflect;2.10.6 [compile->compile(*)]
[debug] dependency descriptor has been mediated: dependency: org.scala-lang#scala-library;2.10.6 {compile=[compile(*), master(*)], runtime=[runtime(*)]} => dependency: org.scala-lang#scala-library;2.10.6 {compile=[compile(*), master(*)], runtime=[runtime(*)]}
[debug] == resolving dependencies org.scala-lang#scala-reflect;2.10.6->org.scala-lang#scala-library;2.10.6 [compile->master(*)]
[debug] dependency descriptor has been mediated: dependency: org.scala-lang#scala-library;2.10.6 {compile=[compile(*), master(*)], runtime=[runtime(*)]} => dependency: org.scala-lang#scala-library;2.10.6 {compile=[compile(*), master(*)], runtime=[runtime(*)]}
[debug] dependency descriptor has been mediated: dependency: org.scala-lang#scala-library;2.10.6 {compile=[compile(*), master(*)], runtime=[runtime(*)]} => dependency: org.scala-lang#scala-library;2.10.6 {compile=[compile(*), master(*)], runtime=[runtime(*)]}
[debug] dependency descriptor has been mediated: dependency: org.scala-lang#scala-library;2.10.6 {compile=[compile(*), master(*)], runtime=[runtime(*)]} => dependency: org.scala-lang#scala-library;2.10.6 {compile=[compile(*), master(*)], runtime=[runtime(*)]}
[debug] dependency descriptor has been mediated: dependency: org.scala-lang#scala-library;2.10.6 {compile=[compile(*), master(*)], runtime=[runtime(*)]} => dependency: org.scala-lang#scala-library;2.10.6 {compile=[compile(*), master(*)], runtime=[runtime(*)]}
[debug] dependency descriptor has been mediated: dependency: org.scala-lang#scala-library;2.10.6 {compile=[compile(*), master(*)], runtime=[runtime(*)]} => dependency: org.scala-lang#scala-library;2.10.6 {compile=[compile(*), master(*)], runtime=[runtime(*)]}
[debug] == resolving dependencies org.scala-lang#scala-reflect;2.10.6->org.scala-lang#scala-library;2.10.6 [compile->compile(*)]
[debug] dependency descriptor has been mediated: dependency: org.scala-lang#scala-library;2.10.6 {compile=[compile(*), master(*)], runtime=[runtime(*)]} => dependency: org.scala-lang#scala-library;2.10.6 {compile=[compile(*), master(*)], runtime=[runtime(*)]}
[debug] dependency descriptor has been mediated: dependency: org.scala-lang#scala-reflect;2.10.6 {compile=[compile(*), master(*)], runtime=[runtime(*)]} => dependency: org.scala-lang#scala-reflect;2.10.6 {compile=[compile(*), master(*)], runtime=[runtime(*)]}
[debug] dependency descriptor has been mediated: dependency: org.scala-lang#jline;2.10.6 {optional=[compile(*), master(*)]} => dependency: org.scala-lang#jline;2.10.6 {optional=[compile(*), master(*)]}
[debug] == resolving dependencies org.scala-lang#scala-compiler;2.10.6->org.scala-lang#scala-library;2.10.6 [runtime->runtime(*)]
[debug] == resolving dependencies org.scala-lang#scala-compiler;2.10.6->org.scala-lang#scala-library;2.10.6 [runtime->compile]
[debug] == resolving dependencies org.scala-lang#scala-compiler;2.10.6->org.scala-lang#scala-reflect;2.10.6 [runtime->runtime(*)]
[debug] == resolving dependencies org.scala-lang#scala-compiler;2.10.6->org.scala-lang#scala-reflect;2.10.6 [runtime->compile]
[debug] dependency descriptor has been mediated: dependency: org.scala-lang#scala-library;2.10.6 {compile=[compile(*), master(*)], runtime=[runtime(*)]} => dependency: org.scala-lang#scala-library;2.10.6 {compile=[compile(*), master(*)], runtime=[runtime(*)]}
[debug] == resolving dependencies org.scala-lang#scala-reflect;2.10.6->org.scala-lang#scala-library;2.10.6 [runtime->runtime(*)]
[debug] == resolving dependencies org.scala-lang#scala-reflect;2.10.6->org.scala-lang#scala-library;2.10.6 [runtime->compile]
[debug] == resolving dependencies org.scala-sbt#classpath;0.13.16->org.scala-lang#scala-compiler;2.10.6 [compile->master]
[debug] dependency descriptor has been mediated: dependency: org.scala-lang#scala-library;2.10.6 {compile=[compile(*), master(*)], runtime=[runtime(*)]} => dependency: org.scala-lang#scala-library;2.10.6 {compile=[compile(*), master(*)], runtime=[runtime(*)]}
[debug] dependency descriptor has been mediated: dependency: org.scala-lang#scala-reflect;2.10.6 {compile=[compile(*), master(*)], runtime=[runtime(*)]} => dependency: org.scala-lang#scala-reflect;2.10.6 {compile=[compile(*), master(*)], runtime=[runtime(*)]}
[debug] dependency descriptor has been mediated: dependency: org.scala-lang#jline;2.10.6 {optional=[compile(*), master(*)]} => dependency: org.scala-lang#jline;2.10.6 {optional=[compile(*), master(*)]}
[debug] dependency descriptor has been mediated: dependency: org.scala-lang#scala-library;2.10.6 {compile=[compile(*), master(*)], runtime=[runtime(*)]} => dependency: org.scala-lang#scala-library;2.10.6 {compile=[compile(*), master(*)], runtime=[runtime(*)]}
[debug] dependency descriptor has been mediated: dependency: org.scala-lang#scala-reflect;2.10.6 {compile=[compile(*), master(*)], runtime=[runtime(*)]} => dependency: org.scala-lang#scala-reflect;2.10.6 {compile=[compile(*), master(*)], runtime=[runtime(*)]}
[debug] dependency descriptor has been mediated: dependency: org.scala-lang#jline;2.10.6 {optional=[compile(*), master(*)]} => dependency: org.scala-lang#jline;2.10.6 {optional=[compile(*), master(*)]}
[debug] == resolving dependencies org.scala-sbt#classpath;0.13.16->org.scala-lang#scala-library;2.10.6 [compile->default(compile)]
[debug] == resolving dependencies org.scala-sbt#classpath;0.13.16->org.scala-lang#scala-library;2.10.6 [compile->runtime]
[debug] == resolving dependencies org.scala-sbt#classpath;0.13.16->org.scala-lang#scala-library;2.10.6 [compile->compile]
[debug] == resolving dependencies org.scala-sbt#classpath;0.13.16->org.scala-lang#scala-library;2.10.6 [compile->master]
[debug] == resolving dependencies org.scala-sbt#classpath;0.13.16->org.scala-sbt#interface;0.13.16 [compile->default(compile)]
[debug] dependency descriptor has been mediated: dependency: org.scala-lang#scala-compiler;2.10.6 {compile=[default(compile)]} => dependency: org.scala-lang#scala-compiler;2.10.6 {compile=[default(compile)]}
[debug] dependency descriptor has been mediated: dependency: org.scala-lang#scala-library;2.10.6 {compile=[default(compile)]} => dependency: org.scala-lang#scala-library;2.10.6 {compile=[default(compile)]}
[debug] dependency descriptor has been mediated: dependency: org.scala-lang#scala-compiler;2.10.6 {compile=[default(compile)]} => dependency: org.scala-lang#scala-compiler;2.10.6 {compile=[default(compile)]}
[debug] dependency descriptor has been mediated: dependency: org.scala-lang#scala-library;2.10.6 {compile=[default(compile)]} => dependency: org.scala-lang#scala-library;2.10.6 {compile=[default(compile)]}
[debug] dependency descriptor has been mediated: dependency: org.scala-lang#scala-library;2.10.6 {compile=[default(compile)]} => dependency: org.scala-lang#scala-library;2.10.6 {compile=[default(compile)]}
[debug] dependency descriptor has been mediated: dependency: org.scala-lang#scala-library;2.10.6 {compile=[default(compile)]} => dependency: org.scala-lang#scala-library;2.10.6 {compile=[default(compile)]}
[debug] dependency descriptor has been mediated: dependency: org.scala-lang#scala-library;2.10.6 {compile=[default(compile)]} => dependency: org.scala-lang#scala-library;2.10.6 {compile=[default(compile)]}
[debug] dependency descriptor has been mediated: dependency: org.scala-lang#scala-library;2.10.6 {compile=[default(compile)]} => dependency: org.scala-lang#scala-library;2.10.6 {compile=[default(compile)]}
[debug] dependency descriptor has been mediated: dependency: org.scala-lang#scala-library;2.10.6 {compile=[default(compile)]} => dependency: org.scala-lang#scala-library;2.10.6 {compile=[default(compile)]}
[debug] dependency descriptor has been mediated: dependency: org.scala-lang#scala-library;2.10.6 {compile=[default(compile)]} => dependency: org.scala-lang#scala-library;2.10.6 {compile=[default(compile)]}
[debug] dependency descriptor has been mediated: dependency: org.scala-lang#scala-compiler;2.10.6 {scala-tool=[default, optional(default)]} => dependency: org.scala-lang#scala-compiler;2.10.6 {scala-tool=[default, optional(default)]}
[debug] dependency descriptor has been mediated: MergedDescriptors(dependency: org.scala-lang#scala-library;2.10.6 {scala-tool=[default, optional(default)]},dependency: org.scala-lang#scala-library;2.10.6 {provided=[default(compile)]}) => dependency: org.scala-lang#scala-library;2.10.6 {scala-tool=[default, optional(default)], provided=[default(compile)]}
[debug] dependency descriptor has been mediated: dependency: org.scala-lang#scala-compiler;2.10.6 {scala-tool=[default, optional(default)]} => dependency: org.scala-lang#scala-compiler;2.10.6 {scala-tool=[default, optional(default)]}
[debug] dependency descriptor has been mediated: MergedDescriptors(dependency: org.scala-lang#scala-library;2.10.6 {scala-tool=[default, optional(default)]},dependency: org.scala-lang#scala-library;2.10.6 {provided=[default(compile)]}) => dependency: org.scala-lang#scala-library;2.10.6 {scala-tool=[default, optional(default)], provided=[default(compile)]}
[debug] dependency descriptor has been mediated: dependency: org.scala-lang#scala-compiler;2.10.6 {scala-tool=[default, optional(default)]} => dependency: org.scala-lang#scala-compiler;2.10.6 {scala-tool=[default, optional(default)]}
[debug] dependency descriptor has been mediated: MergedDescriptors(dependency: org.scala-lang#scala-library;2.10.6 {scala-tool=[default, optional(default)]},dependency: org.scala-lang#scala-library;2.10.6 {provided=[default(compile)]}) => dependency: org.scala-lang#scala-library;2.10.6 {scala-tool=[default, optional(default)], provided=[default(compile)]}
[debug] dependency descriptor has been mediated: dependency: org.scala-lang#scala-compiler;2.10.6 {scala-tool=[default, optional(default)]} => dependency: org.scala-lang#scala-compiler;2.10.6 {scala-tool=[default, optional(default)]}
[debug] dependency descriptor has been mediated: MergedDescriptors(dependency: org.scala-lang#scala-library;2.10.6 {scala-tool=[default, optional(default)]},dependency: org.scala-lang#scala-library;2.10.6 {provided=[default(compile)]}) => dependency: org.scala-lang#scala-library;2.10.6 {scala-tool=[default, optional(default)], provided=[default(compile)]}
[debug] dependency descriptor has been mediated: dependency: org.scala-lang#scala-library;2.10.6 {compile=[default(compile)]} => dependency: org.scala-lang#scala-library;2.10.6 {compile=[default(compile)]}
[debug] == resolving dependencies org.scala-sbt#interface;0.13.16->org.scala-lang#scala-library;2.10.6 [compile->default(compile)]
[debug] dependency descriptor has been mediated: dependency: org.scala-lang#scala-library;2.10.6 {compile=[default(compile)]} => dependency: org.scala-lang#scala-library;2.10.6 {compile=[default(compile)]}
[debug] dependency descriptor has been mediated: dependency: org.scala-lang#scala-library;2.10.6 {compile=[default(compile)]} => dependency: org.scala-lang#scala-library;2.10.6 {compile=[default(compile)]}
[debug] == resolving dependencies org.scala-sbt#interface;0.13.16->org.scala-lang#scala-library;2.10.6 [compile->runtime]
[debug] == resolving dependencies org.scala-sbt#interface;0.13.16->org.scala-lang#scala-library;2.10.6 [compile->compile]
[debug] == resolving dependencies org.scala-sbt#interface;0.13.16->org.scala-lang#scala-library;2.10.6 [compile->master]
[debug] == resolving dependencies org.scala-sbt#classpath;0.13.16->org.scala-sbt#io;0.13.16 [compile->default(compile)]
[debug] dependency descriptor has been mediated: dependency: org.scala-lang#scala-compiler;2.10.6 {compile=[default(compile)]} => dependency: org.scala-lang#scala-compiler;2.10.6 {compile=[default(compile)]}
[debug] dependency descriptor has been mediated: dependency: org.scala-lang#scala-library;2.10.6 {compile=[default(compile)]} => dependency: org.scala-lang#scala-library;2.10.6 {compile=[default(compile)]}
[debug] dependency descriptor has been mediated: dependency: org.scala-lang#scala-compiler;2.10.6 {compile=[default(compile)]} => dependency: org.scala-lang#scala-compiler;2.10.6 {compile=[default(compile)]}
[debug] dependency descriptor has been mediated: dependency: org.scala-lang#scala-library;2.10.6 {compile=[default(compile)]} => dependency: org.scala-lang#scala-library;2.10.6 {compile=[default(compile)]}
[debug] dependency descriptor has been mediated: dependency: org.scala-lang#scala-library;2.10.6 {compile=[default(compile)]} => dependency: org.scala-lang#scala-library;2.10.6 {compile=[default(compile)]}
[debug] dependency descriptor has been mediated: dependency: org.scala-lang#scala-library;2.10.6 {compile=[default(compile)]} => dependency: org.scala-lang#scala-library;2.10.6 {compile=[default(compile)]}
[debug] dependency descriptor has been mediated: dependency: org.scala-lang#scala-library;2.10.6 {compile=[default(compile)]} => dependency: org.scala-lang#scala-library;2.10.6 {compile=[default(compile)]}
[debug] dependency descriptor has been mediated: dependency: org.scala-lang#scala-library;2.10.6 {compile=[default(compile)]} => dependency: org.scala-lang#scala-library;2.10.6 {compile=[default(compile)]}
[debug] dependency descriptor has been mediated: dependency: org.scala-lang#scala-library;2.10.6 {compile=[default(compile)]} => dependency: org.scala-lang#scala-library;2.10.6 {compile=[default(compile)]}
[debug] dependency descriptor has been mediated: dependency: org.scala-lang#scala-library;2.10.6 {compile=[default(compile)]} => dependency: org.scala-lang#scala-library;2.10.6 {compile=[default(compile)]}
[debug] dependency descriptor has been mediated: dependency: org.scala-lang#scala-compiler;2.10.6 {scala-tool=[default, optional(default)]} => dependency: org.scala-lang#scala-compiler;2.10.6 {scala-tool=[default, optional(default)]}
[debug] dependency descriptor has been mediated: MergedDescriptors(dependency: org.scala-lang#scala-library;2.10.6 {scala-tool=[default, optional(default)]},dependency: org.scala-lang#scala-library;2.10.6 {provided=[default(compile)]}) => dependency: org.scala-lang#scala-library;2.10.6 {scala-tool=[default, optional(default)], provided=[default(compile)]}
[debug] dependency descriptor has been mediated: dependency: org.scala-lang#scala-compiler;2.10.6 {scala-tool=[default, optional(default)]} => dependency: org.scala-lang#scala-compiler;2.10.6 {scala-tool=[default, optional(default)]}
[debug] dependency descriptor has been mediated: MergedDescriptors(dependency: org.scala-lang#scala-library;2.10.6 {scala-tool=[default, optional(default)]},dependency: org.scala-lang#scala-library;2.10.6 {provided=[default(compile)]}) => dependency: org.scala-lang#scala-library;2.10.6 {scala-tool=[default, optional(default)], provided=[default(compile)]}
[debug] dependency descriptor has been mediated: dependency: org.scala-lang#scala-compiler;2.10.6 {scala-tool=[default, optional(default)]} => dependency: org.scala-lang#scala-compiler;2.10.6 {scala-tool=[default, optional(default)]}
[debug] dependency descriptor has been mediated: MergedDescriptors(dependency: org.scala-lang#scala-library;2.10.6 {scala-tool=[default, optional(default)]},dependency: org.scala-lang#scala-library;2.10.6 {provided=[default(compile)]}) => dependency: org.scala-lang#scala-library;2.10.6 {scala-tool=[default, optional(default)], provided=[default(compile)]}
[debug] dependency descriptor has been mediated: dependency: org.scala-lang#scala-compiler;2.10.6 {scala-tool=[default, optional(default)]} => dependency: org.scala-lang#scala-compiler;2.10.6 {scala-tool=[default, optional(default)]}
[debug] dependency descriptor has been mediated: MergedDescriptors(dependency: org.scala-lang#scala-library;2.10.6 {scala-tool=[default, optional(default)]},dependency: org.scala-lang#scala-library;2.10.6 {provided=[default(compile)]}) => dependency: org.scala-lang#scala-library;2.10.6 {scala-tool=[default, optional(default)], provided=[default(compile)]}
[debug] dependency descriptor has been mediated: dependency: org.scala-lang#scala-compiler;2.10.6 {test=[default(compile)]} => dependency: org.scala-lang#scala-compiler;2.10.6 {test=[default(compile)]}
[debug] dependency descriptor has been mediated: dependency: org.scala-lang#scala-library;2.10.6 {compile=[default(compile)]} => dependency: org.scala-lang#scala-library;2.10.6 {compile=[default(compile)]}
[debug] == resolving dependencies org.scala-sbt#io;0.13.16->org.scala-lang#scala-library;2.10.6 [compile->default(compile)]
[debug] dependency descriptor has been mediated: dependency: org.scala-lang#scala-compiler;2.10.6 {test=[default(compile)]} => dependency: org.scala-lang#scala-compiler;2.10.6 {test=[default(compile)]}
[debug] dependency descriptor has been mediated: dependency: org.scala-lang#scala-library;2.10.6 {compile=[default(compile)]} => dependency: org.scala-lang#scala-library;2.10.6 {compile=[default(compile)]}
[debug] dependency descriptor has been mediated: dependency: org.scala-lang#scala-compiler;2.10.6 {test=[default(compile)]} => dependency: org.scala-lang#scala-compiler;2.10.6 {test=[default(compile)]}
[debug] dependency descriptor has been mediated: dependency: org.scala-lang#scala-library;2.10.6 {compile=[default(compile)]} => dependency: org.scala-lang#scala-library;2.10.6 {compile=[default(compile)]}
[debug] == resolving dependencies org.scala-sbt#io;0.13.16->org.scala-lang#scala-library;2.10.6 [compile->runtime]
[debug] == resolving dependencies org.scala-sbt#io;0.13.16->org.scala-lang#scala-library;2.10.6 [compile->compile]
[debug] == resolving dependencies org.scala-sbt#io;0.13.16->org.scala-lang#scala-library;2.10.6 [compile->master]
[debug] == resolving dependencies org.scala-sbt#io;0.13.16->org.scala-sbt#control;0.13.16 [compile->default(compile)]
[debug] dependency descriptor has been mediated: dependency: org.scala-lang#scala-compiler;2.10.6 {test=[default(compile)]} => dependency: org.scala-lang#scala-compiler;2.10.6 {test=[default(compile)]}
[debug] dependency descriptor has been mediated: dependency: org.scala-lang#scala-library;2.10.6 {compile=[default(compile)]} => dependency: org.scala-lang#scala-library;2.10.6 {compile=[default(compile)]}
[debug] dependency descriptor has been mediated: dependency: org.scala-lang#scala-compiler;2.10.6 {test=[default(compile)]} => dependency: org.scala-lang#scala-compiler;2.10.6 {test=[default(compile)]}
[debug] dependency descriptor has been mediated: dependency: org.scala-lang#scala-library;2.10.6 {compile=[default(compile)]} => dependency: org.scala-lang#scala-library;2.10.6 {compile=[default(compile)]}
[debug] dependency descriptor has been mediated: dependency: org.scala-lang#scala-compiler;2.10.6 {compile=[default(compile)]} => dependency: org.scala-lang#scala-compiler;2.10.6 {compile=[default(compile)]}
[debug] dependency descriptor has been mediated: dependency: org.scala-lang#scala-library;2.10.6 {compile=[default(compile)]} => dependency: org.scala-lang#scala-library;2.10.6 {compile=[default(compile)]}
[debug] dependency descriptor has been mediated: dependency: org.scala-lang#scala-compiler;2.10.6 {compile=[default(compile)]} => dependency: org.scala-lang#scala-compiler;2.10.6 {compile=[default(compile)]}
[debug] dependency descriptor has been mediated: dependency: org.scala-lang#scala-library;2.10.6 {compile=[default(compile)]} => dependency: org.scala-lang#scala-library;2.10.6 {compile=[default(compile)]}
[debug] dependency descriptor has been mediated: dependency: org.scala-lang#scala-library;2.10.6 {compile=[default(compile)]} => dependency: org.scala-lang#scala-library;2.10.6 {compile=[default(compile)]}
[debug] dependency descriptor has been mediated: dependency: org.scala-lang#scala-library;2.10.6 {compile=[default(compile)]} => dependency: org.scala-lang#scala-library;2.10.6 {compile=[default(compile)]}
[debug] dependency descriptor has been mediated: dependency: org.scala-lang#scala-library;2.10.6 {compile=[default(compile)]} => dependency: org.scala-lang#scala-library;2.10.6 {compile=[default(compile)]}
[debug] dependency descriptor has been mediated: dependency: org.scala-lang#scala-library;2.10.6 {compile=[default(compile)]} => dependency: org.scala-lang#scala-library;2.10.6 {compile=[default(compile)]}
[debug] dependency descriptor has been mediated: dependency: org.scala-lang#scala-library;2.10.6 {compile=[default(compile)]} => dependency: org.scala-lang#scala-library;2.10.6 {compile=[default(compile)]}
[debug] dependency descriptor has been mediated: dependency: org.scala-lang#scala-library;2.10.6 {compile=[default(compile)]} => dependency: org.scala-lang#scala-library;2.10.6 {compile=[default(compile)]}
[debug] dependency descriptor has been mediated: dependency: org.scala-lang#scala-compiler;2.10.6 {scala-tool=[default, optional(default)]} => dependency: org.scala-lang#scala-compiler;2.10.6 {scala-tool=[default, optional(default)]}
[debug] dependency descriptor has been mediated: MergedDescriptors(dependency: org.scala-lang#scala-library;2.10.6 {scala-tool=[default, optional(default)]},dependency: org.scala-lang#scala-library;2.10.6 {provided=[default(compile)]}) => dependency: org.scala-lang#scala-library;2.10.6 {scala-tool=[default, optional(default)], provided=[default(compile)]}
[debug] dependency descriptor has been mediated: dependency: org.scala-lang#scala-compiler;2.10.6 {scala-tool=[default, optional(default)]} => dependency: org.scala-lang#scala-compiler;2.10.6 {scala-tool=[default, optional(default)]}
[debug] dependency descriptor has been mediated: MergedDescriptors(dependency: org.scala-lang#scala-library;2.10.6 {scala-tool=[default, optional(default)]},dependency: org.scala-lang#scala-library;2.10.6 {provided=[default(compile)]}) => dependency: org.scala-lang#scala-library;2.10.6 {scala-tool=[default, optional(default)], provided=[default(compile)]}
[debug] dependency descriptor has been mediated: dependency: org.scala-lang#scala-compiler;2.10.6 {scala-tool=[default, optional(default)]} => dependency: org.scala-lang#scala-compiler;2.10.6 {scala-tool=[default, optional(default)]}
[debug] dependency descriptor has been mediated: MergedDescriptors(dependency: org.scala-lang#scala-library;2.10.6 {scala-tool=[default, optional(default)]},dependency: org.scala-lang#scala-library;2.10.6 {provided=[default(compile)]}) => dependency: org.scala-lang#scala-library;2.10.6 {scala-tool=[default, optional(default)], provided=[default(compile)]}
[debug] dependency descriptor has been mediated: dependency: org.scala-lang#scala-compiler;2.10.6 {scala-tool=[default, optional(default)]} => dependency: org.scala-lang#scala-compiler;2.10.6 {scala-tool=[default, optional(default)]}
[debug] dependency descriptor has been mediated: MergedDescriptors(dependency: org.scala-lang#scala-library;2.10.6 {scala-tool=[default, optional(default)]},dependency: org.scala-lang#scala-library;2.10.6 {provided=[default(compile)]}) => dependency: org.scala-lang#scala-library;2.10.6 {scala-tool=[default, optional(default)], provided=[default(compile)]}
[debug] dependency descriptor has been mediated: dependency: org.scala-lang#scala-library;2.10.6 {compile=[default(compile)]} => dependency: org.scala-lang#scala-library;2.10.6 {compile=[default(compile)]}
[debug] == resolving dependencies org.scala-sbt#control;0.13.16->org.scala-lang#scala-library;2.10.6 [compile->default(compile)]
[debug] dependency descriptor has been mediated: dependency: org.scala-lang#scala-library;2.10.6 {compile=[default(compile)]} => dependency: org.scala-lang#scala-library;2.10.6 {compile=[default(compile)]}
[debug] dependency descriptor has been mediated: dependency: org.scala-lang#scala-library;2.10.6 {compile=[default(compile)]} => dependency: org.scala-lang#scala-library;2.10.6 {compile=[default(compile)]}
[debug] == resolving dependencies org.scala-sbt#control;0.13.16->org.scala-lang#scala-library;2.10.6 [compile->runtime]
[debug] == resolving dependencies org.scala-sbt#control;0.13.16->org.scala-lang#scala-library;2.10.6 [compile->compile]
[debug] == resolving dependencies org.scala-sbt#control;0.13.16->org.scala-lang#scala-library;2.10.6 [compile->master]
[debug] == resolving dependencies org.scala-sbt#classpath;0.13.16->org.scala-sbt#launcher-interface;1.0.1 [compile->default(compile)]
[debug] dependency descriptor has been mediated: dependency: org.scala-lang#scala-compiler;2.10.6 {compile=[default(compile)]} => dependency: org.scala-lang#scala-compiler;2.10.6 {compile=[default(compile)]}
[debug] dependency descriptor has been mediated: dependency: org.scala-lang#scala-library;2.10.6 {compile=[default(compile)]} => dependency: org.scala-lang#scala-library;2.10.6 {compile=[default(compile)]}
[debug] dependency descriptor has been mediated: dependency: org.scala-lang#scala-compiler;2.10.6 {compile=[default(compile)]} => dependency: org.scala-lang#scala-compiler;2.10.6 {compile=[default(compile)]}
[debug] dependency descriptor has been mediated: dependency: org.scala-lang#scala-library;2.10.6 {compile=[default(compile)]} => dependency: org.scala-lang#scala-library;2.10.6 {compile=[default(compile)]}
[debug] dependency descriptor has been mediated: dependency: org.scala-lang#scala-library;2.10.6 {compile=[default(compile)]} => dependency: org.scala-lang#scala-library;2.10.6 {compile=[default(compile)]}
[debug] dependency descriptor has been mediated: dependency: org.scala-lang#scala-library;2.10.6 {compile=[default(compile)]} => dependency: org.scala-lang#scala-library;2.10.6 {compile=[default(compile)]}
[debug] dependency descriptor has been mediated: dependency: org.scala-lang#scala-library;2.10.6 {compile=[default(compile)]} => dependency: org.scala-lang#scala-library;2.10.6 {compile=[default(compile)]}
[debug] dependency descriptor has been mediated: dependency: org.scala-lang#scala-library;2.10.6 {compile=[default(compile)]} => dependency: org.scala-lang#scala-library;2.10.6 {compile=[default(compile)]}
[debug] dependency descriptor has been mediated: dependency: org.scala-lang#scala-library;2.10.6 {compile=[default(compile)]} => dependency: org.scala-lang#scala-library;2.10.6 {compile=[default(compile)]}
[debug] dependency descriptor has been mediated: dependency: org.scala-lang#scala-library;2.10.6 {compile=[default(compile)]} => dependency: org.scala-lang#scala-library;2.10.6 {compile=[default(compile)]}
[debug] dependency descriptor has been mediated: dependency: org.scala-lang#scala-compiler;2.10.6 {scala-tool=[default, optional(default)]} => dependency: org.scala-lang#scala-compiler;2.10.6 {scala-tool=[default, optional(default)]}
[debug] dependency descriptor has been mediated: MergedDescriptors(dependency: org.scala-lang#scala-library;2.10.6 {scala-tool=[default, optional(default)]},dependency: org.scala-lang#scala-library;2.10.6 {provided=[default(compile)]}) => dependency: org.scala-lang#scala-library;2.10.6 {scala-tool=[default, optional(default)], provided=[default(compile)]}
[debug] dependency descriptor has been mediated: dependency: org.scala-lang#scala-compiler;2.10.6 {scala-tool=[default, optional(default)]} => dependency: org.scala-lang#scala-compiler;2.10.6 {scala-tool=[default, optional(default)]}
[debug] dependency descriptor has been mediated: MergedDescriptors(dependency: org.scala-lang#scala-library;2.10.6 {scala-tool=[default, optional(default)]},dependency: org.scala-lang#scala-library;2.10.6 {provided=[default(compile)]}) => dependency: org.scala-lang#scala-library;2.10.6 {scala-tool=[default, optional(default)], provided=[default(compile)]}
[truncated: 842,675 more chars]
