# Supplementary material for: A hybrid multi-objective whale optimization algorithm for analyzing microarray data based on Apache Spark
Source: PeerJ Comput Sci. 2021 Mar 25;7:e416. doi: 10.7717/peerj-cs.416 (PMC8022636; doi:10.7717/peerj-cs.416)
Supplement: Supplemental Information 1 [file peerj-cs-07-416-s001.gz › MOWOATS Code Scala 13 May/src/main/scala/test.scala]

import java.io._

import WhaleFun._

import scala.collection.mutable.ListBuffer
import org.apache.spark.sql.{DataFrame, SparkSession}
import org.apache.spark.sql.functions._
import org.apache.spark._

import scala.math.BigDecimal
import org.apache.spark.ml.linalg.{Matrix, Vectors}
import org.apache.spark.ml.stat.Correlation
import org.apache.spark.sql.Row
import org.apache.spark.sql.types.{StringType, StructField, StructType}

import scala.collection.mutable
import java.util

object test {

  def main(args: Array[String]): Unit = {


    val dsdfdfd = 10 * math.exp(5)

    val tttt = 3 * math.exp(5)
    //LinkedList<String> linkedlist = new LinkedList<String>();


    val tt =  Array.range(0 , 10)
    val dd = Vectors.dense(4.0, 5.0, 5.0, 3.0)
    val dd1 = Vectors.dense(4.0, 5.0, 0.0, 3.0)

    //val resultMap = scala.collection.mutable.Map[Int, Double]()

    val resultMap = dd.toArray.zipWithIndex
    val ttt = resultMap.toSeq.sortBy(_._1)
    var index_X : Array[Int] = new Array[Int](ttt.length)

    for (i<- 0 until ttt.length)
      {
        index_X(ttt(i)._2) = i+1
      }

    for (j<- 0 until dd.toArray.length )
      {
        //resultMap += ( j -> dd.toArray(j))
      }


    //val t = dd.toArray.zipWithIndex(x=> indexes(x))


    val indexes = dd.toArray.indices
    val vv = Array.apply(indexes, dd.toArray).indices

    val rank_X = dd.toArray.sortWith( _ < _ )
    val ind_x = dd.toArray.map( x => rank_X.indexOf(x))
    println(rank_X)

    //dd1.toArray.z
    //dd1.toArray.z


    //x.toSeq().zipWithIndex


    val  schema_string = "id,age"

    val schema_rdd = StructType(schema_string.split(",")
      .map(fieldName => StructField(fieldName, StringType, true)) )


      /*.zipWithUniqueId().flatMap { case (vec, uid) =>
      vec.toArray.view.zipWithIndex.map { case (v, j) =>
        ((j, v), uid)
      }
    }*/

    /*val df = data.map(Tuple1.apply).toDF("features")
    val Row(coeff1: Matrix) = Correlation.corr(df, "features").head
    println("Pearson correlation matrix:\n" + coeff1.toString)

    val Row(coeff2: Matrix) = Correlation.corr(df, "features", "spearman").head
    println("Spearman correlation matrix:\n" + coeff2.toString)*/


    //val v1 = List.range(0,0.4,0.01)


    var x : ListBuffer[Double] = new ListBuffer[Double]()
    //x += (1.0,2.0,3.0,4.0)//,4.0,5.0)
    /*for (i <- 0 until 30)
      {
        x += (i+1)
      }
    val o = WhaleFun.F5(x)
    println("F23" + o)*/


    Array.range(0 , 10)


    println("stuppppid")
    val t = (1 / 3).toFloat
    val z = 1.25555
    println("xx" + z)
    var s = Seq() //(1,3)


    var MapCount1 = scala.collection.mutable.Map[Int, Int]()
    MapCount1+= ((1) -> 50)
    MapCount1+= ((2) -> 50)
    MapCount1+= ((3) -> 50)

    var MapCount2 = scala.collection.mutable.Map[Int, Int]()
    MapCount2+= ((1) -> 30)
    MapCount2+= ((2) -> 20)
    MapCount2+= ((3) -> 50)

    var MapCount3 = scala.collection.mutable.Map[Int, Int]()
    MapCount3+= ((1) -> 50)
    MapCount3+= ((2) -> 40)
    MapCount3+= ((3) -> 50)

    MapCount3.clear()


    val CountCluster1Sorted = mutable.ListMap(MapCount1.toSeq.sortBy(_._1):_*)
    val CountCluster2Sorted = mutable.ListMap(MapCount2.toSeq.sortBy(_._1):_*)
    val CountCluster3Sorted = mutable.ListMap(MapCount3.toSeq.sortBy(_._1):_*)

    //m.


    //val x="0,01,11,21"

    var CountCluster1 = new Array[Int](5)
    CountCluster1(0) = 10
    CountCluster1(1) = CountCluster1(0)+ 5
    CountCluster1(2) = CountCluster1(1)+ 5
    CountCluster1(3) = CountCluster1(2)+ 5
    CountCluster1(4) = CountCluster1(3)+ 5

    println("Before Sort: ")
    CountCluster1.foreach(x => print(x))

    //CountCluster1
    println("After Sort: ")
    val ind = CountCluster1.sortWith(_ > _).indices
    //CountCluster1 = CountCluster1.sortWith(_ > _)

    //rrr.foreach(x => print(x))
    //CountCluster1(1) = CountCluster1(0)+ 5
    //if ( x.contains("2")

    val spark = SparkSession.builder().master("local[*]").appName("DFS Read Write Test")
      .getOrCreate()
    val sc = spark.sparkContext
    import spark.implicits._

    val datafrm = spark.read.
      option("inferSchema", true).option("header", false).
      csv("hdfs://localhost:9000/amr/iris.csv").
      toDF("id", "pl", "pw", "sw", "sl", "class")

    val drt = datafrm.withColumn("class", regexp_replace(col("class"),"1","setosa"))
    datafrm.withColumn("class", regexp_replace(col("class"),"1","setosa"))

    val names = datafrm.filter(datafrm("class").equalTo("setosa"))
      .select("class").collectAsList()


    datafrm.select("class").groupBy("class").count().show()//.orderBy($"count".desc).show()

    val xx= datafrm.select("class").groupBy("class").count()//.orderBy($"count".desc).show()

    xx.filter("class == 1")

    //xx.filter(d=> d.get(1))

    println("First" + xx.take(1))

    xx.foreach(x => println(x(0)))

      //datafrm.drop("id")
      //datafrm.drop("class")

      //datafrm.cache()

    spark.stop()


    /*var a = Array.ofDim[Double](3, 4)
    a(1)(1)=5
    a(1)(2)=6

    for (i<- 0 until 3)
      {
        for (j<- 0 until 4)
          {
            print(a(i)(j))
          }
        println("\n")
      }

    val x : Array[Double] = Array(1,2,3,4,5)
    val y : Array[Double] = Array(1,2,3,4,5)

    var z: Array[Double] = Array(0,0,0,0,0)
    for (i<- 1 until x.length )
      {
        z(i) = x(i) + y(i)
      }
    println(z)

    var Finished: ListBuffer[String] = new ListBuffer[String]
    val ResultPath = "/home/amr/Downloads/result.txt"
    var TotalTime: Double = 0

    for (i<- 0 until 5)
      {
        Finished += (" K = " + i + "\n" +
        f"Iterations took " + i + "%.3f minutes. \n" +
        "BestFit :" + i + "\n" +
        "Fit :" + i + "\n" +
        "Difference :" + i)
      }

    //val fw = new FileWriter(ResultPath, true)

    val file = new File(ResultPath)
    val bw = new BufferedWriter(new FileWriter(file,true))

    try {
      //Finished.foreach(x => fw.write(x))
      Finished.foreach(x => bw.write(x))
      //bw.write(yy)
      val yy :String=  "Total Timw = " + 11.4
      //fw.write (yy)

      bw.write(yy)
    }

    finally bw.close()
    //finally fw.close()
*/
  }
}
