# Supplementary material for: A hybrid multi-objective whale optimization algorithm for analyzing microarray data based on Apache Spark
Source: PeerJ Comput Sci. 2021 Mar 25;7:e416. doi: 10.7717/peerj-cs.416 (PMC8022636; doi:10.7717/peerj-cs.416)
Supplement: Supplemental Information 1 [file peerj-cs-07-416-s001.gz › MOWOATS Code Scala 13 May/target/scala-2.12/resolution-cache/reports/ivy-report.xsl]

<?xml version="1.0" encoding="ISO-8859-1"?>
<!--
   Licensed to the Apache Software Foundation (ASF) under one
   or more contributor license agreements.  See the NOTICE file
   distributed with this work for additional information
   regarding copyright ownership.  The ASF licenses this file
   to you under the Apache License, Version 2.0 (the
   "License"); you may not use this file except in compliance
   with the License.  You may obtain a copy of the License at

     http://www.apache.org/licenses/LICENSE-2.0

   Unless required by applicable law or agreed to in writing,
   software distributed under the License is distributed on an
   "AS IS" BASIS, WITHOUT WARRANTIES OR CONDITIONS OF ANY
   KIND, either express or implied.  See the License for the
   specific language governing permissions and limitations
   under the License.    
-->
<xsl:stylesheet version="1.0"
  xmlns:xsl="http://www.w3.org/1999/XSL/Transform">

<xsl:param name="confs"    select="/ivy-report/info/@confs"/>
<xsl:param name="extension"    select="'xml'"/>

<xsl:variable name="myorg"    select="/ivy-report/info/@organisation"/>
<xsl:variable name="mymod"    select="/ivy-report/info/@module"/>
<xsl:variable name="myconf"   select="/ivy-report/info/@conf"/>

<xsl:variable name="modules"    select="/ivy-report/dependencies/module"/>
<xsl:variable name="conflicts"    select="$modules[count(revision) > 1]"/>

<xsl:variable name="revisions"  select="$modules/revision"/>
<xsl:variable name="evicteds"   select="$revisions[@evicted]"/>
<xsl:variable name="downloadeds"   select="$revisions[@downloaded='true']"/>
<xsl:variable name="searcheds"   select="$revisions[@searched='true']"/>
<xsl:variable name="errors"   select="$revisions[@error]"/>

<xsl:variable name="artifacts"   select="$revisions/artifacts/artifact"/>
<xsl:variable name="cacheartifacts" select="$artifacts[@status='no']"/>
<xsl:variable name="dlartifacts" select="$artifacts[@status='successful']"/>
<xsl:variable name="faileds" select="$artifacts[@status='failed']"/>
<xsl:variable name="artifactsok" select="$artifacts[@status!='failed']"/>

<xsl:template name="calling">
    <xsl:param name="org" />
    <xsl:param name="mod" />
    <xsl:param name="rev" />
    <xsl:if test="count($modules/revision/caller[(@organisation=$org and @name=$mod) and @callerrev=$rev]) = 0">
    <table><tr><td>
    No dependency
    </td></tr></table>
    </xsl:if>
    <xsl:if test="count($modules/revision/caller[(@organisation=$org and @name=$mod) and @callerrev=$rev]) > 0">
    <table class="deps">
      <thead>
      <tr>
        <th>Module</th>
        <th>Revision</th>
        <th>Status</th>
        <th>Resolver</th>
        <th>Default</th>
        <th>Licenses</th>
        <th>Size</th>
        <th></th>
      </tr>
      </thead>
      <tbody>
        <xsl:for-each select="$modules/revision/caller[(@organisation=$org and @name=$mod) and @callerrev=$rev]">
          <xsl:call-template name="called">
            <xsl:with-param name="callstack"     select="concat($org, string('/'), $mod)"/>
            <xsl:with-param name="indent"        select="string('')"/>
            <xsl:with-param name="revision"      select=".."/>
          </xsl:call-template>
        </xsl:for-each>   
      </tbody>
    </table>
    </xsl:if>
</xsl:template>

<xsl:template name="called">
    <xsl:param name="callstack"/>
    <xsl:param name="indent"/>
    <xsl:param name="revision"/>

    <xsl:param name="organisation" select="$revision/../@organisation"/>
    <xsl:param name="module" select="$revision/../@name"/>
    <xsl:param name="rev" select="$revision/@name"/>
    <xsl:param name="resolver" select="$revision/@resolver"/>
    <xsl:param name="isdefault" select="$revision/@default"/>
    <xsl:param name="status" select="$revision/@status"/>
    <tr>
    <td>
       <xsl:element name="a">
         <xsl:attribute name="href">#<xsl:value-of select="$organisation"/>-<xsl:value-of select="$module"/></xsl:attribute>
         <xsl:value-of select="concat($indent, ' ')"/>
         <xsl:value-of select="$module"/>
         by
         <xsl:value-of select="$organisation"/>
       </xsl:element>
    </td>
    <td>
       <xsl:element name="a">
         <xsl:attribute name="href">#<xsl:value-of select="$organisation"/>-<xsl:value-of select="$module"/>-<xsl:value-of select="$rev"/></xsl:attribute>
         <xsl:value-of select="$rev"/>
       </xsl:element>
    </td>
    <td align="center">
         <xsl:value-of select="$status"/>
    </td>
    <td align="center">
         <xsl:value-of select="$resolver"/>
    </td>
    <td align="center">
         <xsl:value-of select="$isdefault"/>
    </td>
    <td align="center">
      <xsl:call-template name="licenses">
        <xsl:with-param name="revision"      select="$revision"/>
      </xsl:call-template>
    </td>
    <td align="center">
      <xsl:value-of select="round(sum($revision/artifacts/artifact/@size) div 1024)"/> kB
    </td>
    <td align="center">
          <xsl:call-template name="icons">
            <xsl:with-param name="revision"      select="$revision"/>
          </xsl:call-template>
    </td>
    </tr>
    <xsl:if test="not($revision/@evicted)">
    <xsl:if test="not(contains($callstack, concat($organisation, string('/'), $module)))">
    <xsl:for-each select="$modules/revision/caller[(@organisation=$organisation and @name=$module) and @callerrev=$rev]">
          <xsl:call-template name="called">
            <xsl:with-param name="callstack"     select="concat($callstack, string('#'), $organisation, string('/'), $module)"/>
            <xsl:with-param name="indent"        select="concat($indent, string('---'))"/>
            <xsl:with-param name="revision"      select=".."/>
          </xsl:call-template>
    </xsl:for-each>   
    </xsl:if>
    </xsl:if>
</xsl:template>

<xsl:template name="licenses">
      <xsl:param name="revision"/>
      <xsl:for-each select="$revision/license">
      	<span style="padding-right:3px;">
      	<xsl:if test="@url">
  	        <xsl:element name="a">
  	            <xsl:attribute name="href"><xsl:value-of select="@url"/></xsl:attribute>
  		    	<xsl:value-of select="@name"/>
  	        </xsl:element>
      	</xsl:if>
      	<xsl:if test="not(@url)">
  		    	<xsl:value-of select="@name"/>
      	</xsl:if>
      	</span>
      </xsl:for-each>
</xsl:template>

<xsl:template name="icons">
    <xsl:param name="revision"/>
    <xsl:if test="$revision/@searched = 'true'">
         <img src="http://ant.apache.org/ivy/images/searched.gif" alt="searched" title="required a search in repository"/>
    </xsl:if>
    <xsl:if test="$revision/@downloaded = 'true'">
         <img src="http://ant.apache.org/ivy/images/downloaded.gif" alt="downloaded" title="downloaded from repository"/>
    </xsl:if>
    <xsl:if test="$revision/@evicted">
        <xsl:element name="img">
            <xsl:attribute name="src">http://ant.apache.org/ivy/images/evicted.gif</xsl:attribute>
            <xsl:attribute name="alt">evicted</xsl:attribute>
            <xsl:attribute name="title">evicted by <xsl:for-each select="$revision/evicted-by"><xsl:value-of select="@rev"/> </xsl:for-each></xsl:attribute>
        </xsl:element>
    </xsl:if>
    <xsl:if test="$revision/@error">
        <xsl:element name="img">
            <xsl:attribute name="src">http://ant.apache.org/ivy/images/error.gif</xsl:attribute>
            <xsl:attribute name="alt">error</xsl:attribute>
            <xsl:attribute name="title">error: <xsl:value-of select="$revision/@error"/></xsl:attribute>
        </xsl:element>
    </xsl:if>
</xsl:template>

<xsl:template name="error">
    <xsl:param name="organisation"/>
    <xsl:param name="module"/>
    <xsl:param name="revision"/>
    <xsl:param name="error"/>
    <tr>
    <td>
       <xsl:element name="a">
         <xsl:attribute name="href">#<xsl:value-of select="$organisation"/>-<xsl:value-of select="$module"/></xsl:attribute>
         <xsl:value-of select="$module"/>
         by
         <xsl:value-of select="$organisation"/>
       </xsl:element>
    </td>
    <td>
       <xsl:element name="a">
         <xsl:attribute name="href">#<xsl:value-of select="$organisation"/>-<xsl:value-of select="$module"/>-<xsl:value-of select="$revision"/></xsl:attribute>
         <xsl:value-of select="$revision"/>
       </xsl:element>
    </td>
    <td>
         <xsl:value-of select="$error"/>
    </td>
    </tr>
</xsl:template>

<xsl:template name="confs">
    <xsl:param name="configurations"/>
    
    <xsl:if test="contains($configurations, ',')">
      <xsl:call-template name="conf">
        <xsl:with-param name="conf" select="normalize-space(substring-before($configurations,','))"/>
      </xsl:call-template>
      <xsl:call-template name="confs">
        <xsl:with-param name="configurations" select="substring-after($configurations,',')"/>
      </xsl:call-template>
    </xsl:if>
    <xsl:if test="not(contains($configurations, ','))">
      <xsl:call-template name="conf">
        <xsl:with-param name="conf" select="normalize-space($configurations)"/>
      </xsl:call-template>
    </xsl:if>
</xsl:template>

<xsl:template name="conf">
    <xsl:param name="conf"/>
    
     <li>
       <xsl:element name="a">
         <xsl:if test="$conf = $myconf">
           <xsl:attribute name="class">active</xsl:attribute>
         </xsl:if>
         <xsl:attribute name="href"><xsl:value-of select="$myorg"/>-<xsl:value-of select="$mymod"/>-<xsl:value-of select="$conf"/>.<xsl:value-of select="$extension"/></xsl:attribute>
         <xsl:value-of select="$conf"/>
       </xsl:element>
     </li>
</xsl:template>

<xsl:template name="date">
    <xsl:param name="date"/>
    
    <xsl:value-of select="substring($date,1,4)"/>-<xsl:value-of select="substring($date,5,2)"/>-<xsl:value-of select="substring($date,7,2)"/>
    <xsl:value-of select="' '"/>
    <xsl:value-of select="substring($date,9,2)"/>:<xsl:value-of select="substring($date,11,2)"/>:<xsl:value-of select="substring($date,13)"/>
</xsl:template>


<xsl:template match="/ivy-report">

  <html>
  <head>
    <title>Ivy report :: <xsl:value-of select="info/@module"/> by <xsl:value-of select="info/@organisation"/> :: <xsl:value-of select="info/@conf"/></title>
    <meta http-equiv="content-type" content="text/html; charset=ISO-8859-1" />
    <meta http-equiv="content-language" content="en" />
    <meta name="robots" content="index,follow" />
    <link rel="stylesheet" type="text/css" href="ivy-report.css" /> 
  </head>
  <body>
    <div id="logo"><a href="http://ant.apache.org/ivy/"><img src="http://ant.apache.org/ivy/images/logo.png"/></a></div>
    <h1>
      <xsl:element name="a">
        <xsl:attribute name="name"><xsl:value-of select="info/@organisation"/>-<xsl:value-of select="info/@module"/></xsl:attribute>
      </xsl:element>
        <span id="module">
    	        <xsl:value-of select="concat(info/@module, ' ', info/@revision)"/>
        </span> 
        by 
        <span id="organisation">
    	        <xsl:value-of select="info/@organisation"/>
        </span>
    </h1>
    <div id="date">
    resolved on 
      <xsl:call-template name="date">
        <xsl:with-param name="date" select="info/@date"/>
      </xsl:call-template>
    </div>
    <ul id="confmenu">
      <xsl:call-template name="confs">
        <xsl:with-param name="configurations" select="$confs"/>
      </xsl:call-template>
    </ul>

    <div id="content">
    <h2>Dependencies Stats</h2>
        <table class="header">
          <tr><td class="title">Modules</td><td class="value"><xsl:value-of select="count($modules)"/></td></tr>
          <tr><td class="title">Revisions</td><td class="value"><xsl:value-of select="count($revisions)"/>  
            (<xsl:value-of select="count($searcheds)"/> searched <img src="http://ant.apache.org/ivy/images/searched.gif" alt="searched" title="module revisions which required a search with a dependency resolver to be resolved"/>,
            <xsl:value-of select="count($downloadeds)"/> downloaded <img src="http://ant.apache.org/ivy/images/downloaded.gif" alt="downloaded" title="module revisions for which ivy file was downloaded by dependency resolver"/>,
            <xsl:value-of select="count($evicteds)"/> evicted <img src="http://ant.apache.org/ivy/images/evicted.gif" alt="evicted" title="module revisions which were evicted by others"/>,
            <xsl:value-of select="count($errors)"/> errors <img src="http://ant.apache.org/ivy/images/error.gif" alt="error" title="module revisions on which error occurred"/>)</td></tr>
          <tr><td class="title">Artifacts</td><td class="value"><xsl:value-of select="count($artifacts)"/> 
            (<xsl:value-of select="count($dlartifacts)"/> downloaded,
            <xsl:value-of select="count($faileds)"/> failed)</td></tr>
          <tr><td class="title">Artifacts size</td><td class="value"><xsl:value-of select="round(sum($artifacts/@size) div 1024)"/> kB
            (<xsl:value-of select="round(sum($dlartifacts/@size) div 1024)"/> kB downloaded,
            <xsl:value-of select="round(sum($cacheartifacts/@size) div 1024)"/> kB in cache)</td></tr>
        </table>
    
    <xsl:if test="count($errors) > 0">
    <h2>Errors</h2>
    <table class="errors">
      <thead>
      <tr>
        <th>Module</th>
        <th>Revision</th>
        <th>Error</th>
      </tr>
      </thead>
      <tbody>
      <xsl:for-each select="$errors">
          <xsl:call-template name="error">
            <xsl:with-param name="organisation"  select="../@organisation"/>
            <xsl:with-param name="module"        select="../@name"/>
            <xsl:with-param name="revision"      select="@name"/>
            <xsl:with-param name="error"        select="@error"/>
          </xsl:call-template>
      </xsl:for-each>
      </tbody>
      </table>
    </xsl:if>

    <xsl:if test="count($conflicts) > 0">
    <h2>Conflicts</h2>
    <table class="conflicts">
      <thead>
      <tr>
        <th>Module</th>
        <th>Selected</th>
        <th>Evicted</th>
      </tr>
      </thead>
      <tbody>
      <xsl:for-each select="$conflicts">
        <tr>
        <td>
           <xsl:element name="a">
             <xsl:attribute name="href">#<xsl:value-of select="@organisation"/>-<xsl:value-of select="@name"/></xsl:attribute>
             <xsl:value-of select="@name"/>
             by
             <xsl:value-of select="@organisation"/>
           </xsl:element>
        </td>
        <td>
          <xsl:for-each select="revision[not(@evicted)]">
             <xsl:element name="a">
               <xsl:attribute name="href">#<xsl:value-of select="../@organisation"/>-<xsl:value-of select="../@name"/>-<xsl:value-of select="@name"/></xsl:attribute>
               <xsl:value-of select="@name"/>
             </xsl:element>
             <xsl:text> </xsl:text>
          </xsl:for-each>
        </td>
        <td>
          <xsl:for-each select="revision[@evicted]">
             <xsl:element name="a">
               <xsl:attribute name="href">#<xsl:value-of select="../@organisation"/>-<xsl:value-of select="../@name"/>-<xsl:value-of select="@name"/></xsl:attribute>
               <xsl:value-of select="@name"/>
			   <xsl:text> </xsl:text>
               <xsl:value-of select="@evicted-reason"/>
             </xsl:element>
             <xsl:text> </xsl:text>
          </xsl:for-each>
        </td>
        </tr>
      </xsl:for-each>
      </tbody>
      </table>
    </xsl:if>

    <h2>Dependencies Overview</h2>
        <xsl:call-template name="calling">
          <xsl:with-param name="org" select="info/@organisation"/>
          <xsl:with-param name="mod" select="info/@module"/>
          <xsl:with-param name="rev" select="info/@revision"/>
        </xsl:call-template>

    <h2>Details</h2>    
    <xsl:for-each select="$modules">
    <h3>
      <xsl:element name="a">
         <xsl:attribute name="name"><xsl:value-of select="@organisation"/>-<xsl:value-of select="@name"/></xsl:attribute>
      </xsl:element>
      <xsl:value-of select="@name"/> by <xsl:value-of select="@organisation"/>
    </h3>    
      <xsl:for-each select="revision">
        <h4>
          <xsl:element name="a">
             <xsl:attribute name="name"><xsl:value-of select="../@organisation"/>-<xsl:value-of select="../@name"/>-<xsl:value-of select="@name"/></xsl:attribute>
          </xsl:element>
           Revision: <xsl:value-of select="@name"/>
          <span style="padding-left:15px;">
          <xsl:call-template name="icons">
            <xsl:with-param name="revision"      select="."/>
          </xsl:call-template>
          </span>
        </h4>
        <table class="header">
        	<xsl:if test="@homepage">
            <tr><td class="title">Home Page</td><td class="value">
              <xsl:element name="a">
    	            <xsl:attribute name="href"><xsl:value-of select="@homepage"/></xsl:attribute>
    		    	<xsl:value-of select="@homepage"/>
    	        </xsl:element></td>
            </tr>  	        
        	</xsl:if>
          <tr><td class="title">Status</td><td class="value"><xsl:value-of select="@status"/></td></tr>
          <tr><td class="title">Publication</td><td class="value"><xsl:value-of select="@pubdate"/></td></tr>
          <tr><td class="title">Resolver</td><td class="value"><xsl:value-of select="@resolver"/></td></tr>
          <tr><td class="title">Configurations</td><td class="value"><xsl:value-of select="@conf"/></td></tr>
          <tr><td class="title">Artifacts size</td><td class="value"><xsl:value-of select="round(sum(artifacts/artifact/@size) div 1024)"/> kB
            (<xsl:value-of select="round(sum(artifacts/artifact[@status='successful']/@size) div 1024)"/> kB downloaded,
            <xsl:value-of select="round(sum(artifacts/artifact[@status='no']/@size) div 1024)"/> kB in cache)</td></tr>
        	<xsl:if test="count(license) > 0">
            <tr><td class="title">Licenses</td><td class="value">
			      <xsl:call-template name="licenses">
			        <xsl:with-param name="revision"      select="."/>
			      </xsl:call-template>
            </td></tr>  	        
        	</xsl:if>
        <xsl:if test="@evicted">
        <tr><td class="title">Evicted by</td><td class="value">  
            <b>
			<xsl:for-each select="evicted-by">
              <xsl:value-of select="@rev"/>
			  <xsl:text> </xsl:text>
            </xsl:for-each>
			</b>
			<xsl:text> </xsl:text>
             <b><xsl:value-of select="@evicted-reason"/></b>
			 in <b><xsl:value-of select="@evicted"/></b> conflict manager
        </td></tr>
        </xsl:if>
        </table>
        <h5>Required by</h5>
        <table>
          <thead>
          <tr>
            <th>Organisation</th>
            <th>Name</th>
            <th>Revision</th>
            <th>In Configurations</th>
            <th>Asked Revision</th>
          </tr>
          </thead>
          <tbody>
            <xsl:for-each select="caller">
              <tr>
              <td><xsl:value-of select="@organisation"/></td>
              <td>
      	         <xsl:element name="a">
	                 <xsl:attribute name="href">#<xsl:value-of select="@organisation"/>-<xsl:value-of select="@name"/></xsl:attribute>
		    	         <xsl:value-of select="@name"/>
	               </xsl:element>
              </td>
              <td><xsl:value-of select="@callerrev"/></td>
              <td><xsl:value-of select="@conf"/></td>
              <td><xsl:value-of select="@rev"/></td>
              </tr>
            </xsl:for-each>   
          </tbody>
        </table>
        <xsl:if test="not(@evicted)">
        
        <h5>Dependencies</h5>
        <xsl:call-template name="calling">
          <xsl:with-param name="org" select="../@organisation"/>
          <xsl:with-param name="mod" select="../@name"/>
          <xsl:with-param name="rev" select="@name"/>
        </xsl:call-template>
        <h5>Artifacts</h5>
        <xsl:if test="count(artifacts/artifact) = 0">
        <table><tr><td>
        No artifact
        </td></tr></table>
        </xsl:if>
        <xsl:if test="count(artifacts/artifact) > 0">
        <table>
          <thead>
          <tr>
            <th>Name</th>
            <th>Type</th>
            <th>Ext</th>
            <th>Download</th>
            <th>Size</th>
          </tr>
          </thead>
          <tbody>
            <xsl:for-each select="artifacts/artifact">
              <tr>
              <td><xsl:value-of select="@name"/></td>
              <td><xsl:value-of select="@type"/></td>
              <td><xsl:value-of select="@ext"/></td>
              <td align="center"><xsl:value-of select="@status"/></td>
              <td align="center"><xsl:value-of select="round(number(@size) div 1024)"/> kB</td>
              </tr>
            </xsl:for-each>    
          </tbody>
        </table>
        </xsl:if>
        
        </xsl:if>
      </xsl:for-each>    
    </xsl:for-each>
    </div>
  </body>
  </html>
</xsl:template>

</xsl:stylesheet>
