# Supplementary material for: A hybrid multi-objective whale optimization algorithm for analyzing microarray data based on Apache Spark
Source: PeerJ Comput Sci. 2021 Mar 25;7:e416. doi: 10.7717/peerj-cs.416 (PMC8022636; doi:10.7717/peerj-cs.416)
Supplement: Supplemental Information 1 [file peerj-cs-07-416-s001.gz › MOWOATS Code Scala 13 May/target/scala-2.11/resolution-cache/default/untitled1$sources_2.11/1.0/resolved.xml.xml]

<?xml version="1.0" encoding="UTF-8"?>
<ivy-module version="2.0" xmlns:e="http://ant.apache.org/ivy/extra">
	<info organisation="default"
		module="untitled1$sources_2.11"
		revision="1.0"
		status="integration"
		publication="20180319222755"
	/>
	<configurations>
		<conf name="compile" visibility="public" description=""/>
		<conf name="runtime" visibility="public" description="" extends="compile"/>
		<conf name="test" visibility="public" description="" extends="runtime"/>
		<conf name="provided" visibility="public" description=""/>
		<conf name="optional" visibility="public" description=""/>
		<conf name="compile-internal" visibility="private" description="" extends="compile,optional,provided"/>
		<conf name="runtime-internal" visibility="private" description="" extends="runtime,optional"/>
		<conf name="test-internal" visibility="private" description="" extends="test,optional,provided"/>
		<conf name="plugin" visibility="private" description=""/>
		<conf name="sources" visibility="public" description=""/>
		<conf name="docs" visibility="public" description=""/>
		<conf name="pom" visibility="public" description=""/>
		<conf name="scala-tool" visibility="private" description=""/>
	</configurations>
	<publications>
	</publications>
	<dependencies>
		<dependency org="org.apache.parquet" name="parquet-hadoop" rev="1.8.2" transitive="false" conf="compile->compile,runtime(*),master(compile),runtime,compile(*),master;runtime->compile,runtime(*),master(compile),runtime,compile(*),master;test->compile,runtime(*),master(compile),runtime,compile(*),master;compile-internal->compile,runtime(*),master(compile),runtime,compile(*),master;runtime-internal->compile,runtime(*),master(compile),runtime,compile(*),master;test-internal->compile,runtime(*),master(compile),runtime,compile(*),master">
			<artifact name="parquet-hadoop" type="src" ext="jar" conf="sources" e:classifier="sources"/>
		</dependency>
		<dependency org="net.sf.py4j" name="py4j" rev="0.10.4" transitive="false" conf="compile->compile,runtime(*),master(compile),runtime,compile(*),master;runtime->compile,runtime(*),master(compile),runtime,compile(*),master;test->compile,runtime(*),master(compile),runtime,compile(*),master;compile-internal->compile,runtime(*),master(compile),runtime,compile(*),master;runtime-internal->compile,runtime(*),master(compile),runtime,compile(*),master;test-internal->compile,runtime(*),master(compile),runtime,compile(*),master">
			<artifact name="py4j" type="src" ext="jar" conf="sources" e:classifier="sources"/>
		</dependency>
		<dependency org="org.apache.spark" name="spark-mllib-local_2.11" rev="2.2.0" transitive="false" conf="compile->compile,runtime(*),master(compile),runtime,compile(*),master;runtime->compile,runtime(*),master(compile),runtime,compile(*),master;test->compile,runtime(*),master(compile),runtime,compile(*),master;compile-internal->compile,runtime(*),master(compile),runtime,compile(*),master;runtime-internal->compile,runtime(*),master(compile),runtime,compile(*),master;test-internal->compile,runtime(*),master(compile),runtime,compile(*),master">
			<artifact name="spark-mllib-local_2.11" type="src" ext="jar" conf="sources" e:classifier="sources"/>
		</dependency>
		<dependency org="com.fasterxml.jackson.core" name="jackson-core" rev="2.6.5" transitive="false" conf="compile->compile,runtime(*),master(compile),runtime,compile(*),master;runtime->compile,runtime(*),master(compile),runtime,compile(*),master;test->compile,runtime(*),master(compile),runtime,compile(*),master;compile-internal->compile,runtime(*),master(compile),runtime,compile(*),master;runtime-internal->compile,runtime(*),master(compile),runtime,compile(*),master;test-internal->compile,runtime(*),master(compile),runtime,compile(*),master">
			<artifact name="jackson-core" type="src" ext="jar" conf="sources" e:classifier="sources"/>
		</dependency>
		<dependency org="org.slf4j" name="slf4j-api" rev="1.7.16" transitive="false" conf="compile->compile,runtime(*),master(compile),runtime,compile(*),master;runtime->compile,runtime(*),master(compile),runtime,compile(*),master;test->compile,runtime(*),master(compile),runtime,compile(*),master;compile-internal->compile,runtime(*),master(compile),runtime,compile(*),master;runtime-internal->compile,runtime(*),master(compile),runtime,compile(*),master;test-internal->compile,runtime(*),master(compile),runtime,compile(*),master">
			<artifact name="slf4j-api" type="src" ext="jar" conf="sources" e:classifier="sources"/>
		</dependency>
		<dependency org="org.apache.httpcomponents" name="httpclient" rev="4.3.6" transitive="false" conf="compile->compile,runtime(*),master(compile),runtime,compile(*),master;runtime->compile,runtime(*),master(compile),runtime,compile(*),master;test->compile,runtime(*),master(compile),runtime,compile(*),master;compile-internal->compile,runtime(*),master(compile),runtime,compile(*),master;runtime-internal->compile,runtime(*),master(compile),runtime,compile(*),master;test-internal->compile,runtime(*),master(compile),runtime,compile(*),master">
			<artifact name="httpclient" type="src" ext="jar" conf="sources" e:classifier="sources"/>
		</dependency>
		<dependency org="commons-collections" name="commons-collections" rev="3.2.2" transitive="false" conf="compile->compile,runtime(*),master(compile),runtime,compile(*),master;runtime->compile,runtime(*),master(compile),runtime,compile(*),master;test->compile,runtime(*),master(compile),runtime,compile(*),master;compile-internal->compile,runtime(*),master(compile),runtime,compile(*),master;runtime-internal->compile,runtime(*),master(compile),runtime,compile(*),master;test-internal->compile,runtime(*),master(compile),runtime,compile(*),master">
			<artifact name="commons-collections" type="src" ext="jar" conf="sources" e:classifier="sources"/>
		</dependency>
		<dependency org="org.apache.spark" name="spark-network-shuffle_2.11" rev="2.2.0" transitive="false" conf="compile->compile,runtime(*),master(compile),runtime,compile(*),master;runtime->compile,runtime(*),master(compile),runtime,compile(*),master;test->compile,runtime(*),master(compile),runtime,compile(*),master;compile-internal->compile,runtime(*),master(compile),runtime,compile(*),master;runtime-internal->compile,runtime(*),master(compile),runtime,compile(*),master;test-internal->compile,runtime(*),master(compile),runtime,compile(*),master">
			<artifact name="spark-network-shuffle_2.11" type="src" ext="jar" conf="sources" e:classifier="sources"/>
		</dependency>
		<dependency org="org.apache.hadoop" name="hadoop-mapreduce-client-core" rev="2.6.5" transitive="false" conf="compile->compile,runtime(*),master(compile),runtime,compile(*),master;runtime->compile,runtime(*),master(compile),runtime,compile(*),master;test->compile,runtime(*),master(compile),runtime,compile(*),master;compile-internal->compile,runtime(*),master(compile),runtime,compile(*),master;runtime-internal->compile,runtime(*),master(compile),runtime,compile(*),master;test-internal->compile,runtime(*),master(compile),runtime,compile(*),master">
			<artifact name="hadoop-mapreduce-client-core" type="src" ext="jar" conf="sources" e:classifier="sources"/>
		</dependency>
		<dependency org="com.github.fommil.netlib" name="netlib-native_system-osx-x86_64" rev="1.1" transitive="false" conf="compile->compile,runtime(*),master(compile),runtime,compile(*),master;runtime->compile,runtime(*),master(compile),runtime,compile(*),master;test->compile,runtime(*),master(compile),runtime,compile(*),master;compile-internal->compile,runtime(*),master(compile),runtime,compile(*),master;runtime-internal->compile,runtime(*),master(compile),runtime,compile(*),master;test-internal->compile,runtime(*),master(compile),runtime,compile(*),master">
			<artifact name="netlib-native_system-osx-x86_64" type="jar" ext="jar" conf="*" e:classifier="natives"/>
		</dependency>
		<dependency org="com.github.fommil.netlib" name="netlib-native_ref-win-i686" rev="1.1" transitive="false" conf="compile->compile,runtime(*),master(compile),runtime,compile(*),master;runtime->compile,runtime(*),master(compile),runtime,compile(*),master;test->compile,runtime(*),master(compile),runtime,compile(*),master;compile-internal->compile,runtime(*),master(compile),runtime,compile(*),master;runtime-internal->compile,runtime(*),master(compile),runtime,compile(*),master;test-internal->compile,runtime(*),master(compile),runtime,compile(*),master">
			<artifact name="netlib-native_ref-win-i686" type="jar" ext="jar" conf="*" e:classifier="natives"/>
		</dependency>
		<dependency org="org.apache.spark" name="spark-sql_2.11" rev="2.2.0" transitive="false" conf="compile->default,compile,runtime(*),master(compile),runtime,default(compile),compile(*),master;runtime->default,compile,runtime(*),master(compile),runtime,default(compile),compile(*),master;test->default,compile,runtime(*),master(compile),runtime,default(compile),compile(*),master;compile-internal->default,compile,runtime(*),master(compile),runtime,default(compile),compile(*),master;runtime-internal->default,compile,runtime(*),master(compile),runtime,default(compile),compile(*),master;test-internal->default,compile,runtime(*),master(compile),runtime,default(compile),compile(*),master">
			<artifact name="spark-sql_2.11" type="src" ext="jar" conf="sources" e:classifier="sources"/>
		</dependency>
		<dependency org="org.codehaus.janino" name="commons-compiler" rev="3.0.0" transitive="false" conf="compile->compile,runtime(*),master(compile),runtime,compile(*),master;runtime->compile,runtime(*),master(compile),runtime,compile(*),master;test->compile,runtime(*),master(compile),runtime,compile(*),master;compile-internal->compile,runtime(*),master(compile),runtime,compile(*),master;runtime-internal->compile,runtime(*),master(compile),runtime,compile(*),master;test-internal->compile,runtime(*),master(compile),runtime,compile(*),master">
			<artifact name="commons-compiler" type="src" ext="jar" conf="sources" e:classifier="sources"/>
		</dependency>
		<dependency org="net.razorvine" name="pyrolite" rev="4.13" transitive="false" conf="compile->compile,runtime(*),master(compile),runtime,compile(*),master;runtime->compile,runtime(*),master(compile),runtime,compile(*),master;test->compile,runtime(*),master(compile),runtime,compile(*),master;compile-internal->compile,runtime(*),master(compile),runtime,compile(*),master;runtime-internal->compile,runtime(*),master(compile),runtime,compile(*),master;test-internal->compile,runtime(*),master(compile),runtime,compile(*),master">
			<artifact name="pyrolite" type="src" ext="jar" conf="sources" e:classifier="sources"/>
		</dependency>
		<dependency org="org.apache.curator" name="curator-framework" rev="2.7.1" transitive="false" conf="compile->compile,runtime(*),master(compile),runtime,compile(*),master;runtime->compile,runtime(*),master(compile),runtime,compile(*),master;test->compile,runtime(*),master(compile),runtime,compile(*),master;compile-internal->compile,runtime(*),master(compile),runtime,compile(*),master;runtime-internal->compile,runtime(*),master(compile),runtime,compile(*),master;test-internal->compile,runtime(*),master(compile),runtime,compile(*),master">
			<artifact name="curator-framework" type="src" ext="jar" conf="sources" e:classifier="sources"/>
		</dependency>
		<dependency org="org.antlr" name="antlr4-runtime" rev="4.5.3" transitive="false" conf="compile->compile,runtime(*),master(compile),runtime,compile(*),master;runtime->compile,runtime(*),master(compile),runtime,compile(*),master;test->compile,runtime(*),master(compile),runtime,compile(*),master;compile-internal->compile,runtime(*),master(compile),runtime,compile(*),master;runtime-internal->compile,runtime(*),master(compile),runtime,compile(*),master;test-internal->compile,runtime(*),master(compile),runtime,compile(*),master">
			<artifact name="antlr4-runtime" type="src" ext="jar" conf="sources" e:classifier="sources"/>
		</dependency>
		<dependency org="org.apache.hadoop" name="hadoop-common" rev="2.7.3" transitive="false" conf="compile->default,compile,runtime,default(compile),master,runtime(*),master(compile),compile(*);runtime->default,compile,runtime,default(compile),master,runtime(*),master(compile),compile(*);test->default,compile,runtime,default(compile),master,runtime(*),master(compile),compile(*);compile-internal->default,compile,runtime,default(compile),master,runtime(*),master(compile),compile(*);runtime-internal->default,compile,runtime,default(compile),master,runtime(*),master(compile),compile(*);test-internal->default,compile,runtime,default(compile),master,runtime(*),master(compile),compile(*)">
			<artifact name="hadoop-common" type="src" ext="jar" conf="sources" e:classifier="sources"/>
		</dependency>
		<dependency org="com.google.code.findbugs" name="jsr305" rev="3.0.0" transitive="false" conf="compile->compile,runtime(*),master(compile),runtime,compile(*),master;runtime->compile,runtime(*),master(compile),runtime,compile(*),master;test->compile,runtime(*),master(compile),runtime,compile(*),master;compile-internal->compile,runtime(*),master(compile),runtime,compile(*),master;runtime-internal->compile,runtime(*),master(compile),runtime,compile(*),master;test-internal->compile,runtime(*),master(compile),runtime,compile(*),master">
			<artifact name="jsr305" type="src" ext="jar" conf="sources" e:classifier="sources"/>
		</dependency>
		<dependency org="org.glassfish.jersey.media" name="jersey-media-jaxb" rev="2.22.2" transitive="false" conf="compile->compile,runtime(*),master(compile),runtime,compile(*),master;runtime->compile,runtime(*),master(compile),runtime,compile(*),master;test->compile,runtime(*),master(compile),runtime,compile(*),master;compile-internal->compile,runtime(*),master(compile),runtime,compile(*),master;runtime-internal->compile,runtime(*),master(compile),runtime,compile(*),master;test-internal->compile,runtime(*),master(compile),runtime,compile(*),master">
			<artifact name="jersey-media-jaxb" type="src" ext="jar" conf="sources" e:classifier="sources"/>
		</dependency>
		<dependency org="org.apache.spark" name="spark-tags_2.11" rev="2.2.0" transitive="false" conf="compile->compile,runtime(*),master(compile),runtime,compile(*),master;runtime->compile,runtime(*),master(compile),runtime,compile(*),master;test->compile,runtime(*),master(compile),runtime,compile(*),master;compile-internal->compile,runtime(*),master(compile),runtime,compile(*),master;runtime-internal->compile,runtime(*),master(compile),runtime,compile(*),master;test-internal->compile,runtime(*),master(compile),runtime,compile(*),master">
			<artifact name="spark-tags_2.11" type="src" ext="jar" conf="sources" e:classifier="sources"/>
		</dependency>
		<dependency org="org.apache.directory.server" name="apacheds-i18n" rev="2.0.0-M15" transitive="false" conf="compile->compile,runtime(*),master(compile),runtime,compile(*),master;runtime->compile,runtime(*),master(compile),runtime,compile(*),master;test->compile,runtime(*),master(compile),runtime,compile(*),master;compile-internal->compile,runtime(*),master(compile),runtime,compile(*),master;runtime-internal->compile,runtime(*),master(compile),runtime,compile(*),master;test-internal->compile,runtime(*),master(compile),runtime,compile(*),master">
			<artifact name="apacheds-i18n" type="src" ext="jar" conf="sources" e:classifier="sources"/>
		</dependency>
		<dependency org="org.apache.parquet" name="parquet-jackson" rev="1.8.2" transitive="false" conf="compile->compile,runtime(*),master(compile),runtime,compile(*),master;runtime->compile,runtime(*),master(compile),runtime,compile(*),master;test->compile,runtime(*),master(compile),runtime,compile(*),master;compile-internal->compile,runtime(*),master(compile),runtime,compile(*),master;runtime-internal->compile,runtime(*),master(compile),runtime,compile(*),master;test-internal->compile,runtime(*),master(compile),runtime,compile(*),master">
			<artifact name="parquet-jackson" type="src" ext="jar" conf="sources" e:classifier="sources"/>
		</dependency>
		<dependency org="commons-beanutils" name="commons-beanutils-core" rev="1.8.0" transitive="false" conf="compile->compile,runtime(*),master(compile),runtime,compile(*),master;runtime->compile,runtime(*),master(compile),runtime,compile(*),master;test->compile,runtime(*),master(compile),runtime,compile(*),master;compile-internal->compile,runtime(*),master(compile),runtime,compile(*),master;runtime-internal->compile,runtime(*),master(compile),runtime,compile(*),master;test-internal->compile,runtime(*),master(compile),runtime,compile(*),master">
			<artifact name="commons-beanutils-core" type="src" ext="jar" conf="sources" e:classifier="sources"/>
		</dependency>
		<dependency org="org.codehaus.jackson" name="jackson-core-asl" rev="1.9.13" transitive="false" conf="compile->compile,runtime(*),master(compile),runtime,compile(*),master;runtime->compile,runtime(*),master(compile),runtime,compile(*),master;test->compile,runtime(*),master(compile),runtime,compile(*),master;compile-internal->compile,runtime(*),master(compile),runtime,compile(*),master;runtime-internal->compile,runtime(*),master(compile),runtime,compile(*),master;test-internal->compile,runtime(*),master(compile),runtime,compile(*),master">
			<artifact name="jackson-core-asl" type="src" ext="jar" conf="sources" e:classifier="sources"/>
		</dependency>
		<dependency org="commons-logging" name="commons-logging" rev="1.1.3" transitive="false" conf="compile->compile,runtime(*),master(compile),runtime,compile(*),master;runtime->compile,runtime(*),master(compile),runtime,compile(*),master;test->compile,runtime(*),master(compile),runtime,compile(*),master;compile-internal->compile,runtime(*),master(compile),runtime,compile(*),master;runtime-internal->compile,runtime(*),master(compile),runtime,compile(*),master;test-internal->compile,runtime(*),master(compile),runtime,compile(*),master">
			<artifact name="commons-logging" type="src" ext="jar" conf="sources" e:classifier="sources"/>
		</dependency>
		<dependency org="oro" name="oro" rev="2.0.8" transitive="false" conf="compile->compile,runtime(*),master(compile),runtime,compile(*),master;runtime->compile,runtime(*),master(compile),runtime,compile(*),master;test->compile,runtime(*),master(compile),runtime,compile(*),master;compile-internal->compile,runtime(*),master(compile),runtime,compile(*),master;runtime-internal->compile,runtime(*),master(compile),runtime,compile(*),master;test-internal->compile,runtime(*),master(compile),runtime,compile(*),master">
			<artifact name="oro" type="src" ext="jar" conf="sources" e:classifier="sources"/>
		</dependency>
		<dependency org="org.apache.hadoop" name="hadoop-auth" rev="2.7.3" transitive="false" conf="compile->compile,runtime(*),master(compile),runtime,compile(*),master;runtime->compile,runtime(*),master(compile),runtime,compile(*),master;test->compile,runtime(*),master(compile),runtime,compile(*),master;compile-internal->compile,runtime(*),master(compile),runtime,compile(*),master;runtime-internal->compile,runtime(*),master(compile),runtime,compile(*),master;test-internal->compile,runtime(*),master(compile),runtime,compile(*),master">
			<artifact name="hadoop-auth" type="src" ext="jar" conf="sources" e:classifier="sources"/>
		</dependency>
		<dependency org="org.tukaani" name="xz" rev="1.0" transitive="false" conf="compile->compile,runtime(*),master(compile),runtime,compile(*),master;runtime->compile,runtime(*),master(compile),runtime,compile(*),master;test->compile,runtime(*),master(compile),runtime,compile(*),master;compile-internal->compile,runtime(*),master(compile),runtime,compile(*),master;runtime-internal->compile,runtime(*),master(compile),runtime,compile(*),master;test-internal->compile,runtime(*),master(compile),runtime,compile(*),master">
			<artifact name="xz" type="src" ext="jar" conf="sources" e:classifier="sources"/>
		</dependency>
		<dependency org="javax.servlet.jsp" name="jsp-api" rev="2.1" transitive="false" conf="compile->compile,runtime(*),master(compile),runtime,compile(*),master;runtime->compile,runtime(*),master(compile),runtime,compile(*),master;test->compile,runtime(*),master(compile),runtime,compile(*),master;compile-internal->compile,runtime(*),master(compile),runtime,compile(*),master;runtime-internal->compile,runtime(*),master(compile),runtime,compile(*),master;test-internal->compile,runtime(*),master(compile),runtime,compile(*),master">
			<artifact name="jsp-api" type="src" ext="jar" conf="sources" e:classifier="sources"/>
		</dependency>
		<dependency org="org.scala-lang" name="scala-library" rev="2.11.8" transitive="false" conf="compile->default,compile,runtime(*),master(compile),runtime,default(compile),compile(*),master;runtime->default,compile,runtime(*),master(compile),runtime,default(compile),compile(*),master;test->default,compile,runtime(*),master(compile),runtime,default(compile),compile(*),master;compile-internal->default,compile,runtime(*),master(compile),runtime,default(compile),compile(*),master;runtime-internal->default,compile,runtime(*),master(compile),runtime,default(compile),compile(*),master;test-internal->default,compile,runtime(*),master(compile),runtime,default(compile),compile(*),master;scala-tool->default,compile,runtime(*),master(compile),runtime,optional,optional(default),compile(*),master" info.apiURL="http://www.scala-lang.org/api/2.11.8/">
			<artifact name="scala-library" type="src" ext="jar" conf="sources" e:classifier="sources"/>
		</dependency>
		<dependency org="com.twitter" name="chill_2.11" rev="0.8.0" transitive="false" conf="compile->compile,runtime(*),master(compile),runtime,compile(*),master;runtime->compile,runtime(*),master(compile),runtime,compile(*),master;test->compile,runtime(*),master(compile),runtime,compile(*),master;compile-internal->compile,runtime(*),master(compile),runtime,compile(*),master;runtime-internal->compile,runtime(*),master(compile),runtime,compile(*),master;test-internal->compile,runtime(*),master(compile),runtime,compile(*),master">
			<artifact name="chill_2.11" type="src" ext="jar" conf="sources" e:classifier="sources"/>
		</dependency>
		<dependency org="org.glassfish.jersey.containers" name="jersey-container-servlet" rev="2.22.2" transitive="false" conf="compile->compile,runtime(*),master(compile),runtime,compile(*),master;runtime->compile,runtime(*),master(compile),runtime,compile(*),master;test->compile,runtime(*),master(compile),runtime,compile(*),master;compile-internal->compile,runtime(*),master(compile),runtime,compile(*),master;runtime-internal->compile,runtime(*),master(compile),runtime,compile(*),master;test-internal->compile,runtime(*),master(compile),runtime,compile(*),master">
			<artifact name="jersey-container-servlet" type="src" ext="jar" conf="sources" e:classifier="sources"/>
		</dependency>
		<dependency org="com.github.fommil.netlib" name="netlib-native_ref-osx-x86_64" rev="1.1" transitive="false" conf="compile->compile,runtime(*),master(compile),runtime,compile(*),master;runtime->compile,runtime(*),master(compile),runtime,compile(*),master;test->compile,runtime(*),master(compile),runtime,compile(*),master;compile-internal->compile,runtime(*),master(compile),runtime,compile(*),master;runtime-internal->compile,runtime(*),master(compile),runtime,compile(*),master;test-internal->compile,runtime(*),master(compile),runtime,compile(*),master">
			<artifact name="netlib-native_ref-osx-x86_64" type="jar" ext="jar" conf="*" e:classifier="natives"/>
		</dependency>
		<dependency org="xerces" name="xercesImpl" rev="2.9.1" transitive="false" conf="compile->compile,runtime(*),master(compile),runtime,compile(*),master;runtime->compile,runtime(*),master(compile),runtime,compile(*),master;test->compile,runtime(*),master(compile),runtime,compile(*),master;compile-internal->compile,runtime(*),master(compile),runtime,compile(*),master;runtime-internal->compile,runtime(*),master(compile),runtime,compile(*),master;test-internal->compile,runtime(*),master(compile),runtime,compile(*),master">
			<artifact name="xercesImpl" type="src" ext="jar" conf="sources" e:classifier="sources"/>
		</dependency>
		<dependency org="org.mortbay.jetty" name="jetty" rev="6.1.26" transitive="false" conf="compile->compile,runtime(*),master(compile),runtime,compile(*),master;runtime->compile,runtime(*),master(compile),runtime,compile(*),master;test->compile,runtime(*),master(compile),runtime,compile(*),master;compile-internal->compile,runtime(*),master(compile),runtime,compile(*),master;runtime-internal->compile,runtime(*),master(compile),runtime,compile(*),master;test-internal->compile,runtime(*),master(compile),runtime,compile(*),master">
			<artifact name="jetty" type="src" ext="jar" conf="sources" e:classifier="sources"/>
		</dependency>
		<dependency org="com.jcraft" name="jsch" rev="0.1.42" transitive="false" conf="compile->compile,runtime(*),master(compile),runtime,compile(*),master;runtime->compile,runtime(*),master(compile),runtime,compile(*),master;test->compile,runtime(*),master(compile),runtime,compile(*),master;compile-internal->compile,runtime(*),master(compile),runtime,compile(*),master;runtime-internal->compile,runtime(*),master(compile),runtime,compile(*),master;test-internal->compile,runtime(*),master(compile),runtime,compile(*),master">
			<artifact name="jsch" type="src" ext="jar" conf="sources" e:classifier="sources"/>
		</dependency>
		<dependency org="io.dropwizard.metrics" name="metrics-json" rev="3.1.2" transitive="false" conf="compile->compile,runtime(*),master(compile),runtime,compile(*),master;runtime->compile,runtime(*),master(compile),runtime,compile(*),master;test->compile,runtime(*),master(compile),runtime,compile(*),master;compile-internal->compile,runtime(*),master(compile),runtime,compile(*),master;runtime-internal->compile,runtime(*),master(compile),runtime,compile(*),master;test-internal->compile,runtime(*),master(compile),runtime,compile(*),master">
			<artifact name="metrics-json" type="src" ext="jar" conf="sources" e:classifier="sources"/>
		</dependency>
		<dependency org="org.codehaus.janino" name="janino" rev="3.0.0" transitive="false" conf="compile->compile,runtime(*),master(compile),runtime,compile(*),master;runtime->compile,runtime(*),master(compile),runtime,compile(*),master;test->compile,runtime(*),master(compile),runtime,compile(*),master;compile-internal->compile,runtime(*),master(compile),runtime,compile(*),master;runtime-internal->compile,runtime(*),master(compile),runtime,compile(*),master;test-internal->compile,runtime(*),master(compile),runtime,compile(*),master">
			<artifact name="janino" type="src" ext="jar" conf="sources" e:classifier="sources"/>
		</dependency>
		<dependency org="org.apache.directory.api" name="api-asn1-api" rev="1.0.0-M20" transitive="false" conf="compile->compile,runtime(*),master(compile),runtime,compile(*),master;runtime->compile,runtime(*),master(compile),runtime,compile(*),master;test->compile,runtime(*),master(compile),runtime,compile(*),master;compile-internal->compile,runtime(*),master(compile),runtime,compile(*),master;runtime-internal->compile,runtime(*),master(compile),runtime,compile(*),master;test-internal->compile,runtime(*),master(compile),runtime,compile(*),master">
			<artifact name="api-asn1-api" type="src" ext="jar" conf="sources" e:classifier="sources"/>
		</dependency>
		<dependency org="commons-daemon" name="commons-daemon" rev="1.0.13" transitive="false" conf="compile->compile,runtime(*),master(compile),runtime,compile(*),master;runtime->compile,runtime(*),master(compile),runtime,compile(*),master;test->compile,runtime(*),master(compile),runtime,compile(*),master;compile-internal->compile,runtime(*),master(compile),runtime,compile(*),master;runtime-internal->compile,runtime(*),master(compile),runtime,compile(*),master;test-internal->compile,runtime(*),master(compile),runtime,compile(*),master">
			<artifact name="commons-daemon" type="src" ext="jar" conf="sources" e:classifier="sources"/>
		</dependency>
		<dependency org="org.codehaus.jackson" name="jackson-jaxrs" rev="1.9.13" transitive="false" conf="compile->compile,runtime(*),master(compile),runtime,compile(*),master;runtime->compile,runtime(*),master(compile),runtime,compile(*),master;test->compile,runtime(*),master(compile),runtime,compile(*),master;compile-internal->compile,runtime(*),master(compile),runtime,compile(*),master;runtime-internal->compile,runtime(*),master(compile),runtime,compile(*),master;test-internal->compile,runtime(*),master(compile),runtime,compile(*),master">
			<artifact name="jackson-jaxrs" type="src" ext="jar" conf="sources" e:classifier="sources"/>
		</dependency>
		<dependency org="net.java.dev.jets3t" name="jets3t" rev="0.9.3" transitive="false" conf="compile->compile,runtime(*),master(compile),runtime,compile(*),master;runtime->compile,runtime(*),master(compile),runtime,compile(*),master;test->compile,runtime(*),master(compile),runtime,compile(*),master;compile-internal->compile,runtime(*),master(compile),runtime,compile(*),master;runtime-internal->compile,runtime(*),master(compile),runtime,compile(*),master;test-internal->compile,runtime(*),master(compile),runtime,compile(*),master">
			<artifact name="jets3t" type="src" ext="jar" conf="sources" e:classifier="sources"/>
		</dependency>
		<dependency org="commons-beanutils" name="commons-beanutils" rev="1.7.0" transitive="false" conf="compile->compile,runtime(*),master(compile),runtime,compile(*),master;runtime->compile,runtime(*),master(compile),runtime,compile(*),master;test->compile,runtime(*),master(compile),runtime,compile(*),master;compile-internal->compile,runtime(*),master(compile),runtime,compile(*),master;runtime-internal->compile,runtime(*),master(compile),runtime,compile(*),master;test-internal->compile,runtime(*),master(compile),runtime,compile(*),master">
			<artifact name="commons-beanutils" type="src" ext="jar" conf="sources" e:classifier="sources"/>
		</dependency>
		<dependency org="com.github.fommil.netlib" name="netlib-native_ref-linux-x86_64" rev="1.1" transitive="false" conf="compile->compile,runtime(*),master(compile),runtime,compile(*),master;runtime->compile,runtime(*),master(compile),runtime,compile(*),master;test->compile,runtime(*),master(compile),runtime,compile(*),master;compile-internal->compile,runtime(*),master(compile),runtime,compile(*),master;runtime-internal->compile,runtime(*),master(compile),runtime,compile(*),master;test-internal->compile,runtime(*),master(compile),runtime,compile(*),master">
			<artifact name="netlib-native_ref-linux-x86_64" type="jar" ext="jar" conf="*" e:classifier="natives"/>
		</dependency>
		<dependency org="com.github.fommil.netlib" name="netlib-native_ref-win-x86_64" rev="1.1" transitive="false" conf="compile->compile,runtime(*),master(compile),runtime,compile(*),master;runtime->compile,runtime(*),master(compile),runtime,compile(*),master;test->compile,runtime(*),master(compile),runtime,compile(*),master;compile-internal->compile,runtime(*),master(compile),runtime,compile(*),master;runtime-internal->compile,runtime(*),master(compile),runtime,compile(*),master;test-internal->compile,runtime(*),master(compile),runtime,compile(*),master">
			<artifact name="netlib-native_ref-win-x86_64" type="jar" ext="jar" conf="*" e:classifier="natives"/>
		</dependency>
		<dependency org="junit" name="junit" rev="4.8.2" transitive="false" conf="compile->compile,runtime(*),master(compile),runtime,compile(*),master;runtime->compile,runtime(*),master(compile),runtime,compile(*),master;test->compile,runtime(*),master(compile),runtime,compile(*),master;compile-internal->compile,runtime(*),master(compile),runtime,compile(*),master;runtime-internal->compile,runtime(*),master(compile),runtime,compile(*),master;test-internal->compile,runtime(*),master(compile),runtime,compile(*),master">
			<artifact name="junit" type="src" ext="jar" conf="sources" e:classifier="sources"/>
		</dependency>
		<dependency org="commons-lang" name="commons-lang" rev="2.6" transitive="false" conf="compile->compile,runtime(*),master(compile),runtime,compile(*),master;runtime->compile,runtime(*),master(compile),runtime,compile(*),master;test->compile,runtime(*),master(compile),runtime,compile(*),master;compile-internal->compile,runtime(*),master(compile),runtime,compile(*),master;runtime-internal->compile,runtime(*),master(compile),runtime,compile(*),master;test-internal->compile,runtime(*),master(compile),runtime,compile(*),master">
			<artifact name="commons-lang" type="src" ext="jar" conf="sources" e:classifier="sources"/>
		</dependency>
		<dependency org="net.iharder" name="base64" rev="2.3.8" transitive="false" conf="compile->compile,runtime(*),master(compile),runtime,compile(*),master;runtime->compile,runtime(*),master(compile),runtime,compile(*),master;test->compile,runtime(*),master(compile),runtime,compile(*),master;compile-internal->compile,runtime(*),master(compile),runtime,compile(*),master;runtime-internal->compile,runtime(*),master(compile),runtime,compile(*),master;test-internal->compile,runtime(*),master(compile),runtime,compile(*),master">
			<artifact name="base64" type="src" ext="jar" conf="sources" e:classifier="sources"/>
		</dependency>
		<dependency org="net.sf.opencsv" name="opencsv" rev="2.3" transitive="false" conf="compile->compile,runtime(*),master(compile),runtime,compile(*),master;runtime->compile,runtime(*),master(compile),runtime,compile(*),master;test->compile,runtime(*),master(compile),runtime,compile(*),master;compile-internal->compile,runtime(*),master(compile),runtime,compile(*),master;runtime-internal->compile,runtime(*),master(compile),runtime,compile(*),master;test-internal->compile,runtime(*),master(compile),runtime,compile(*),master">
			<artifact name="opencsv" type="src" ext="jar" conf="sources" e:classifier="sources"/>
		</dependency>
		<dependency org="org.typelevel" name="machinist_2.11" rev="0.6.1" transitive="false" conf="compile->compile,runtime(*),master(compile),runtime,compile(*),master;runtime->compile,runtime(*),master(compile),runtime,compile(*),master;test->compile,runtime(*),master(compile),runtime,compile(*),master;compile-internal->compile,runtime(*),master(compile),runtime,compile(*),master;runtime-internal->compile,runtime(*),master(compile),runtime,compile(*),master;test-internal->compile,runtime(*),master(compile),runtime,compile(*),master">
			<artifact name="machinist_2.11" type="src" ext="jar" conf="sources" e:classifier="sources"/>
		</dependency>
		<dependency org="org.apache.commons" name="commons-lang3" rev="3.5" transitive="false" conf="compile->compile,runtime(*),master(compile),runtime,compile(*),master;runtime->compile,runtime(*),master(compile),runtime,compile(*),master;test->compile,runtime(*),master(compile),runtime,compile(*),master;compile-internal->compile,runtime(*),master(compile),runtime,compile(*),master;runtime-internal->compile,runtime(*),master(compile),runtime,compile(*),master;test-internal->compile,runtime(*),master(compile),runtime,compile(*),master">
			<artifact name="commons-lang3" type="src" ext="jar" conf="sources" e:classifier="sources"/>
		</dependency>
		<dependency org="io.netty" name="netty-all" rev="4.0.43.Final" transitive="false" conf="compile->compile,runtime(*),master(compile),runtime,compile(*),master;runtime->compile,runtime(*),master(compile),runtime,compile(*),master;test->compile,runtime(*),master(compile),runtime,compile(*),master;compile-internal->compile,runtime(*),master(compile),runtime,compile(*),master;runtime-internal->compile,runtime(*),master(compile),runtime,compile(*),master;test-internal->compile,runtime(*),master(compile),runtime,compile(*),master">
			<artifact name="netty-all" type="src" ext="jar" conf="sources" e:classifier="sources"/>
		</dependency>
		<dependency org="org.fusesource.leveldbjni" name="leveldbjni-all" rev="1.8" transitive="false" conf="compile->compile,runtime(*),master(compile),runtime,compile(*),master;runtime->compile,runtime(*),master(compile),runtime,compile(*),master;test->compile,runtime(*),master(compile),runtime,compile(*),master;compile-internal->compile,runtime(*),master(compile),runtime,compile(*),master;runtime-internal->compile,runtime(*),master(compile),runtime,compile(*),master;test-internal->compile,runtime(*),master(compile),runtime,compile(*),master">
			<artifact name="leveldbjni-all" type="src" ext="jar" conf="sources" e:classifier="sources"/>
		</dependency>
		<dependency org="org.javassist" name="javassist" rev="3.18.1-GA" transitive="false" conf="compile->compile,runtime(*),master(compile),runtime,compile(*),master;runtime->compile,runtime(*),master(compile),runtime,compile(*),master;test->compile,runtime(*),master(compile),runtime,compile(*),master;compile-internal->compile,runtime(*),master(compile),runtime,compile(*),master;runtime-internal->compile,runtime(*),master(compile),runtime,compile(*),master;test-internal->compile,runtime(*),master(compile),runtime,compile(*),master">
			<artifact name="javassist" type="src" ext="jar" conf="sources" e:classifier="sources"/>
		</dependency>
		<dependency org="org.scala-lang.modules" name="scala-parser-combinators_2.11" rev="1.0.4" transitive="false" conf="compile->compile,runtime(*),master(compile),runtime,compile(*),master;runtime->compile,runtime(*),master(compile),runtime,compile(*),master;test->compile,runtime(*),master(compile),runtime,compile(*),master;compile-internal->compile,runtime(*),master(compile),runtime,compile(*),master;runtime-internal->compile,runtime(*),master(compile),runtime,compile(*),master;test-internal->compile,runtime(*),master(compile),runtime,compile(*),master;scala-tool->compile,runtime(*),master(compile),runtime,compile(*),master">
			<artifact name="scala-parser-combinators_2.11" type="src" ext="jar" conf="sources" e:classifier="sources"/>
		</dependency>
		<dependency org="com.google.protobuf" name="protobuf-java" rev="2.5.0" transitive="false" conf="compile->compile,runtime(*),master(compile),runtime,compile(*),master;runtime->compile,runtime(*),master(compile),runtime,compile(*),master;test->compile,runtime(*),master(compile),runtime,compile(*),master;compile-internal->compile,runtime(*),master(compile),runtime,compile(*),master;runtime-internal->compile,runtime(*),master(compile),runtime,compile(*),master;test-internal->compile,runtime(*),master(compile),runtime,compile(*),master">
			<artifact name="protobuf-java" type="src" ext="jar" conf="sources" e:classifier="sources"/>
		</dependency>
		<dependency org="javax.servlet" name="servlet-api" rev="2.5" transitive="false" conf="compile->compile,runtime(*),master(compile),runtime,compile(*),master;runtime->compile,runtime(*),master(compile),runtime,compile(*),master;test->compile,runtime(*),master(compile),runtime,compile(*),master;compile-internal->compile,runtime(*),master(compile),runtime,compile(*),master;runtime-internal->compile,runtime(*),master(compile),runtime,compile(*),master;test-internal->compile,runtime(*),master(compile),runtime,compile(*),master">
			<artifact name="servlet-api" type="src" ext="jar" conf="sources" e:classifier="sources"/>
		</dependency>
		<dependency org="org.apache.curator" name="curator-client" rev="2.7.1" transitive="false" conf="compile->compile,runtime(*),master(compile),runtime,compile(*),master;runtime->compile,runtime(*),master(compile),runtime,compile(*),master;test->compile,runtime(*),master(compile),runtime,compile(*),master;compile-internal->compile,runtime(*),master(compile),runtime,compile(*),master;runtime-internal->compile,runtime(*),master(compile),runtime,compile(*),master;test-internal->compile,runtime(*),master(compile),runtime,compile(*),master">
			<artifact name="curator-client" type="src" ext="jar" conf="sources" e:classifier="sources"/>
		</dependency>
		<dependency org="org.apache.hadoop" name="hadoop-mapreduce-client-common" rev="2.6.5" transitive="false" conf="compile->compile,runtime(*),master(compile),runtime,compile(*),master;runtime->compile,runtime(*),master(compile),runtime,compile(*),master;test->compile,runtime(*),master(compile),runtime,compile(*),master;compile-internal->compile,runtime(*),master(compile),runtime,compile(*),master;runtime-internal->compile,runtime(*),master(compile),runtime,compile(*),master;test-internal->compile,runtime(*),master(compile),runtime,compile(*),master">
			<artifact name="hadoop-mapreduce-client-common" type="src" ext="jar" conf="sources" e:classifier="sources"/>
		</dependency>
		<dependency org="com.github.fommil.netlib" name="native_ref-java" rev="1.1" transitive="false" conf="compile->compile,runtime(*),master(compile),runtime,compile(*),master;runtime->compile,runtime(*),master(compile),runtime,compile(*),master;test->compile,runtime(*),master(compile),runtime,compile(*),master;compile-internal->compile,runtime(*),master(compile),runtime,compile(*),master;runtime-internal->compile,runtime(*),master(compile),runtime,compile(*),master;test-internal->compile,runtime(*),master(compile),runtime,compile(*),master">
			<artifact name="native_ref-java" type="src" ext="jar" conf="sources" e:classifier="sources"/>
		</dependency>
		<dependency org="org.codehaus.jackson" name="jackson-mapper-asl" rev="1.9.13" transitive="false" conf="compile->compile,runtime(*),master(compile),runtime,compile(*),master;runtime->compile,runtime(*),master(compile),runtime,compile(*),master;test->compile,runtime(*),master(compile),runtime,compile(*),master;compile-internal->compile,runtime(*),master(compile),runtime,compile(*),master;runtime-internal->compile,runtime(*),master(compile),runtime,compile(*),master;test-internal->compile,runtime(*),master(compile),runtime,compile(*),master">
			<artifact name="jackson-mapper-asl" type="src" ext="jar" conf="sources" e:classifier="sources"/>
		</dependency>
		<dependency org="org.apache.spark" name="spark-catalyst_2.11" rev="2.2.0" transitive="false" conf="compile->compile,runtime(*),master(compile),runtime,compile(*),master;runtime->compile,runtime(*),master(compile),runtime,compile(*),master;test->compile,runtime(*),master(compile),runtime,compile(*),master;compile-internal->compile,runtime(*),master(compile),runtime,compile(*),master;runtime-internal->compile,runtime(*),master(compile),runtime,compile(*),master;test-internal->compile,runtime(*),master(compile),runtime,compile(*),master">
			<artifact name="spark-catalyst_2.11" type="src" ext="jar" conf="sources" e:classifier="sources"/>
		</dependency>
		<dependency org="org.apache.avro" name="avro" rev="1.7.7" transitive="false" conf="compile->compile,runtime(*),master(compile),runtime,compile(*),master;runtime->compile,runtime(*),master(compile),runtime,compile(*),master;test->compile,runtime(*),master(compile),runtime,compile(*),master;compile-internal->compile,runtime(*),master(compile),runtime,compile(*),master;runtime-internal->compile,runtime(*),master(compile),runtime,compile(*),master;test-internal->compile,runtime(*),master(compile),runtime,compile(*),master">
			<artifact name="avro" type="src" ext="jar" conf="sources" e:classifier="sources"/>
		</dependency>
		<dependency org="com.sun.xml.bind" name="jaxb-impl" rev="2.2.3-1" transitive="false" conf="compile->compile,runtime(*),master(compile),runtime,compile(*),master;runtime->compile,runtime(*),master(compile),runtime,compile(*),master;test->compile,runtime(*),master(compile),runtime,compile(*),master;compile-internal->compile,runtime(*),master(compile),runtime,compile(*),master;runtime-internal->compile,runtime(*),master(compile),runtime,compile(*),master;test-internal->compile,runtime(*),master(compile),runtime,compile(*),master">
			<artifact name="jaxb-impl" type="src" ext="jar" conf="sources" e:classifier="sources"/>
		</dependency>
		<dependency org="org.spire-math" name="spire-macros_2.11" rev="0.13.0" transitive="false" conf="compile->compile,runtime(*),master(compile),runtime,compile(*),master;runtime->compile,runtime(*),master(compile),runtime,compile(*),master;test->compile,runtime(*),master(compile),runtime,compile(*),master;compile-internal->compile,runtime(*),master(compile),runtime,compile(*),master;runtime-internal->compile,runtime(*),master(compile),runtime,compile(*),master;test-internal->compile,runtime(*),master(compile),runtime,compile(*),master">
			<artifact name="spire-macros_2.11" type="src" ext="jar" conf="sources" e:classifier="sources"/>
		</dependency>
		<dependency org="xml-apis" name="xml-apis" rev="1.3.04" transitive="false" conf="compile->compile,runtime(*),master(compile),runtime,compile(*),master;runtime->compile,runtime(*),master(compile),runtime,compile(*),master;test->compile,runtime(*),master(compile),runtime,compile(*),master;compile-internal->compile,runtime(*),master(compile),runtime,compile(*),master;runtime-internal->compile,runtime(*),master(compile),runtime,compile(*),master;test-internal->compile,runtime(*),master(compile),runtime,compile(*),master">
			<artifact name="xml-apis" type="src" ext="jar" conf="sources" e:classifier="sources"/>
		</dependency>
		<dependency org="org.mortbay.jetty" name="jetty-util" rev="6.1.26" transitive="false" conf="compile->compile,runtime(*),master(compile),runtime,compile(*),master;runtime->compile,runtime(*),master(compile),runtime,compile(*),master;test->compile,runtime(*),master(compile),runtime,compile(*),master;compile-internal->compile,runtime(*),master(compile),runtime,compile(*),master;runtime-internal->compile,runtime(*),master(compile),runtime,compile(*),master;test-internal->compile,runtime(*),master(compile),runtime,compile(*),master">
			<artifact name="jetty-util" type="src" ext="jar" conf="sources" e:classifier="sources"/>
		</dependency>
		<dependency org="com.github.fommil.netlib" name="core" rev="1.1.2" transitive="false" conf="compile->compile,runtime(*),master(compile),runtime,compile(*),master;runtime->compile,runtime(*),master(compile),runtime,compile(*),master;test->compile,runtime(*),master(compile),runtime,compile(*),master;compile-internal->compile,runtime(*),master(compile),runtime,compile(*),master;runtime-internal->compile,runtime(*),master(compile),runtime,compile(*),master;test-internal->compile,runtime(*),master(compile),runtime,compile(*),master">
			<artifact name="core" type="src" ext="jar" conf="sources" e:classifier="sources"/>
		</dependency>
		<dependency org="com.github.fommil.netlib" name="netlib-native_system-linux-i686" rev="1.1" transitive="false" conf="compile->compile,runtime(*),master(compile),runtime,compile(*),master;runtime->compile,runtime(*),master(compile),runtime,compile(*),master;test->compile,runtime(*),master(compile),runtime,compile(*),master;compile-internal->compile,runtime(*),master(compile),runtime,compile(*),master;runtime-internal->compile,runtime(*),master(compile),runtime,compile(*),master;test-internal->compile,runtime(*),master(compile),runtime,compile(*),master">
			<artifact name="netlib-native_system-linux-i686" type="jar" ext="jar" conf="*" e:classifier="natives"/>
		</dependency>
		<dependency org="com.univocity" name="univocity-parsers" rev="2.2.1" transitive="false" conf="compile->compile,runtime(*),master(compile),runtime,compile(*),master;runtime->compile,runtime(*),master(compile),runtime,compile(*),master;test->compile,runtime(*),master(compile),runtime,compile(*),master;compile-internal->compile,runtime(*),master(compile),runtime,compile(*),master;runtime-internal->compile,runtime(*),master(compile),runtime,compile(*),master;test-internal->compile,runtime(*),master(compile),runtime,compile(*),master">
			<artifact name="univocity-parsers" type="src" ext="jar" conf="sources" e:classifier="sources"/>
		</dependency>
		<dependency org="org.json4s" name="json4s-ast_2.11" rev="3.2.11" transitive="false" conf="compile->compile,runtime(*),master(compile),runtime,compile(*),master;runtime->compile,runtime(*),master(compile),runtime,compile(*),master;test->compile,runtime(*),master(compile),runtime,compile(*),master;compile-internal->compile,runtime(*),master(compile),runtime,compile(*),master;runtime-internal->compile,runtime(*),master(compile),runtime,compile(*),master;test-internal->compile,runtime(*),master(compile),runtime,compile(*),master">
			<artifact name="json4s-ast_2.11" type="src" ext="jar" conf="sources" e:classifier="sources"/>
		</dependency>
		<dependency org="org.scala-lang" name="scala-compiler" rev="2.11.8" transitive="false" conf="compile->compile,runtime(*),master(compile),runtime,compile(*),master;runtime->compile,runtime(*),master(compile),runtime,compile(*),master;test->compile,runtime(*),master(compile),runtime,compile(*),master;compile-internal->compile,runtime(*),master(compile),runtime,compile(*),master;runtime-internal->compile,runtime(*),master(compile),runtime,compile(*),master;test-internal->compile,runtime(*),master(compile),runtime,compile(*),master;scala-tool->default,compile,runtime,optional,optional(default),master">
			<artifact name="scala-compiler" type="src" ext="jar" conf="sources" e:classifier="sources"/>
		</dependency>
		<dependency org="com.fasterxml.jackson.module" name="jackson-module-scala_2.11" rev="2.6.5" transitive="false" conf="compile->compile,runtime(*),master(compile),runtime,compile(*),master;runtime->compile,runtime(*),master(compile),runtime,compile(*),master;test->compile,runtime(*),master(compile),runtime,compile(*),master;compile-internal->compile,runtime(*),master(compile),runtime,compile(*),master;runtime-internal->compile,runtime(*),master(compile),runtime,compile(*),master;test-internal->compile,runtime(*),master(compile),runtime,compile(*),master">
			<artifact name="jackson-module-scala_2.11" type="src" ext="jar" conf="sources" e:classifier="sources"/>
		</dependency>
		<dependency org="org.glassfish.hk2" name="hk2-api" rev="2.4.0-b34" transitive="false" conf="compile->compile,runtime(*),master(compile),runtime,compile(*),master;runtime->compile,runtime(*),master(compile),runtime,compile(*),master;test->compile,runtime(*),master(compile),runtime,compile(*),master;compile-internal->compile,runtime(*),master(compile),runtime,compile(*),master;runtime-internal->compile,runtime(*),master(compile),runtime,compile(*),master;test-internal->compile,runtime(*),master(compile),runtime,compile(*),master">
			<artifact name="hk2-api" type="src" ext="jar" conf="sources" e:classifier="sources"/>
		</dependency>
		<dependency org="javax.ws.rs" name="javax.ws.rs-api" rev="2.0.1" transitive="false" conf="compile->compile,runtime(*),master(compile),runtime,compile(*),master;runtime->compile,runtime(*),master(compile),runtime,compile(*),master;test->compile,runtime(*),master(compile),runtime,compile(*),master;compile-internal->compile,runtime(*),master(compile),runtime,compile(*),master;runtime-internal->compile,runtime(*),master(compile),runtime,compile(*),master;test-internal->compile,runtime(*),master(compile),runtime,compile(*),master">
			<artifact name="javax.ws.rs-api" type="src" ext="jar" conf="sources" e:classifier="sources"/>
		</dependency>
		<dependency org="org.apache.hadoop" name="hadoop-mapreduce-client-app" rev="2.6.5" transitive="false" conf="compile->compile,runtime(*),master(compile),runtime,compile(*),master;runtime->compile,runtime(*),master(compile),runtime,compile(*),master;test->compile,runtime(*),master(compile),runtime,compile(*),master;compile-internal->compile,runtime(*),master(compile),runtime,compile(*),master;runtime-internal->compile,runtime(*),master(compile),runtime,compile(*),master;test-internal->compile,runtime(*),master(compile),runtime,compile(*),master">
			<artifact name="hadoop-mapreduce-client-app" type="src" ext="jar" conf="sources" e:classifier="sources"/>
		</dependency>
		<dependency org="com.sun.jersey" name="jersey-server" rev="1.9" transitive="false" conf="compile->compile,runtime(*),master(compile),runtime,compile(*),master;runtime->compile,runtime(*),master(compile),runtime,compile(*),master;test->compile,runtime(*),master(compile),runtime,compile(*),master;compile-internal->compile,runtime(*),master(compile),runtime,compile(*),master;runtime-internal->compile,runtime(*),master(compile),runtime,compile(*),master;test-internal->compile,runtime(*),master(compile),runtime,compile(*),master">
			<artifact name="jersey-server" type="src" ext="jar" conf="sources" e:classifier="sources"/>
		</dependency>
		<dependency org="net.jpountz.lz4" name="lz4" rev="1.3.0" transitive="false" conf="compile->compile,runtime(*),master(compile),runtime,compile(*),master;runtime->compile,runtime(*),master(compile),runtime,compile(*),master;test->compile,runtime(*),master(compile),runtime,compile(*),master;compile-internal->compile,runtime(*),master(compile),runtime,compile(*),master;runtime-internal->compile,runtime(*),master(compile),runtime,compile(*),master;test-internal->compile,runtime(*),master(compile),runtime,compile(*),master">
			<artifact name="lz4" type="src" ext="jar" conf="sources" e:classifier="sources"/>
		</dependency>
		<dependency org="log4j" name="log4j" rev="1.2.17" transitive="false" conf="compile->compile,runtime(*),master(compile),runtime,compile(*),master;runtime->compile,runtime(*),master(compile),runtime,compile(*),master;test->compile,runtime(*),master(compile),runtime,compile(*),master;compile-internal->compile,runtime(*),master(compile),runtime,compile(*),master;runtime-internal->compile,runtime(*),master(compile),runtime,compile(*),master;test-internal->compile,runtime(*),master(compile),runtime,compile(*),master">
			<artifact name="log4j" type="src" ext="jar" conf="sources" e:classifier="sources"/>
		</dependency>
		<dependency org="org.apache.ivy" name="ivy" rev="2.4.0" transitive="false" conf="compile->compile,runtime(*),master(compile),runtime,compile(*),master;runtime->compile,runtime(*),master(compile),runtime,compile(*),master;test->compile,runtime(*),master(compile),runtime,compile(*),master;compile-internal->compile,runtime(*),master(compile),runtime,compile(*),master;runtime-internal->compile,runtime(*),master(compile),runtime,compile(*),master;test-internal->compile,runtime(*),master(compile),runtime,compile(*),master">
			<artifact name="ivy" type="src" ext="jar" conf="sources" e:classifier="sources"/>
		</dependency>
		<dependency org="com.jamesmurty.utils" name="java-xmlbuilder" rev="1.0" transitive="false" conf="compile->compile,runtime(*),master(compile),runtime,compile(*),master;runtime->compile,runtime(*),master(compile),runtime,compile(*),master;test->compile,runtime(*),master(compile),runtime,compile(*),master;compile-internal->compile,runtime(*),master(compile),runtime,compile(*),master;runtime-internal->compile,runtime(*),master(compile),runtime,compile(*),master;test-internal->compile,runtime(*),master(compile),runtime,compile(*),master">
			<artifact name="java-xmlbuilder" type="src" ext="jar" conf="sources" e:classifier="sources"/>
		</dependency>
		<dependency org="com.github.fommil.netlib" name="netlib-native_system-win-i686" rev="1.1" transitive="false" conf="compile->compile,runtime(*),master(compile),runtime,compile(*),master;runtime->compile,runtime(*),master(compile),runtime,compile(*),master;test->compile,runtime(*),master(compile),runtime,compile(*),master;compile-internal->compile,runtime(*),master(compile),runtime,compile(*),master;runtime-internal->compile,runtime(*),master(compile),runtime,compile(*),master;test-internal->compile,runtime(*),master(compile),runtime,compile(*),master">
			<artifact name="netlib-native_system-win-i686" type="jar" ext="jar" conf="*" e:classifier="natives"/>
		</dependency>
		<dependency org="org.bouncycastle" name="bcprov-jdk15on" rev="1.51" transitive="false" conf="compile->compile,runtime(*),master(compile),runtime,compile(*),master;runtime->compile,runtime(*),master(compile),runtime,compile(*),master;test->compile,runtime(*),master(compile),runtime,compile(*),master;compile-internal->compile,runtime(*),master(compile),runtime,compile(*),master;runtime-internal->compile,runtime(*),master(compile),runtime,compile(*),master;test-internal->compile,runtime(*),master(compile),runtime,compile(*),master">
			<artifact name="bcprov-jdk15on" type="src" ext="jar" conf="sources" e:classifier="sources"/>
		</dependency>
		<dependency org="org.apache.spark" name="spark-sketch_2.11" rev="2.2.0" transitive="false" conf="compile->compile,runtime(*),master(compile),runtime,compile(*),master;runtime->compile,runtime(*),master(compile),runtime,compile(*),master;test->compile,runtime(*),master(compile),runtime,compile(*),master;compile-internal->compile,runtime(*),master(compile),runtime,compile(*),master;runtime-internal->compile,runtime(*),master(compile),runtime,compile(*),master;test-internal->compile,runtime(*),master(compile),runtime,compile(*),master">
			<artifact name="spark-sketch_2.11" type="src" ext="jar" conf="sources" e:classifier="sources"/>
		</dependency>
		<dependency org="javax.mail" name="mail" rev="1.4.7" transitive="false" conf="compile->compile,runtime(*),master(compile),runtime,compile(*),master;runtime->compile,runtime(*),master(compile),runtime,compile(*),master;test->compile,runtime(*),master(compile),runtime,compile(*),master;compile-internal->compile,runtime(*),master(compile),runtime,compile(*),master;runtime-internal->compile,runtime(*),master(compile),runtime,compile(*),master;test-internal->compile,runtime(*),master(compile),runtime,compile(*),master">
			<artifact name="mail" type="src" ext="jar" conf="sources" e:classifier="sources"/>
		</dependency>
		<dependency org="com.chuusai" name="shapeless_2.11" rev="2.3.2" transitive="false" conf="compile->compile,runtime(*),master(compile),runtime,compile(*),master;runtime->compile,runtime(*),master(compile),runtime,compile(*),master;test->compile,runtime(*),master(compile),runtime,compile(*),master;compile-internal->compile,runtime(*),master(compile),runtime,compile(*),master;runtime-internal->compile,runtime(*),master(compile),runtime,compile(*),master;test-internal->compile,runtime(*),master(compile),runtime,compile(*),master">
			<artifact name="shapeless_2.11" type="src" ext="jar" conf="sources" e:classifier="sources"/>
		</dependency>
		<dependency org="org.apache.parquet" name="parquet-column" rev="1.8.2" transitive="false" conf="compile->compile,runtime(*),master(compile),runtime,compile(*),master;runtime->compile,runtime(*),master(compile),runtime,compile(*),master;test->compile,runtime(*),master(compile),runtime,compile(*),master;compile-internal->compile,runtime(*),master(compile),runtime,compile(*),master;runtime-internal->compile,runtime(*),master(compile),runtime,compile(*),master;test-internal->compile,runtime(*),master(compile),runtime,compile(*),master">
			<artifact name="parquet-column" type="src" ext="jar" conf="sources" e:classifier="sources"/>
		</dependency>
		<dependency org="org.json4s" name="json4s-jackson_2.11" rev="3.2.11" transitive="false" conf="compile->compile,runtime(*),master(compile),runtime,compile(*),master;runtime->compile,runtime(*),master(compile),runtime,compile(*),master;test->compile,runtime(*),master(compile),runtime,compile(*),master;compile-internal->compile,runtime(*),master(compile),runtime,compile(*),master;runtime-internal->compile,runtime(*),master(compile),runtime,compile(*),master;test-internal->compile,runtime(*),master(compile),runtime,compile(*),master">
			<artifact name="json4s-jackson_2.11" type="src" ext="jar" conf="sources" e:classifier="sources"/>
		</dependency>
		<dependency org="org.apache.hadoop" name="hadoop-hdfs" rev="2.7.3" transitive="false" conf="compile->default,compile,runtime,default(compile),master,runtime(*),master(compile),compile(*);runtime->default,compile,runtime,default(compile),master,runtime(*),master(compile),compile(*);test->default,compile,runtime,default(compile),master,runtime(*),master(compile),compile(*);compile-internal->default,compile,runtime,default(compile),master,runtime(*),master(compile),compile(*);runtime-internal->default,compile,runtime,default(compile),master,runtime(*),master(compile),compile(*);test-internal->default,compile,runtime,default(compile),master,runtime(*),master(compile),compile(*)">
			<artifact name="hadoop-hdfs" type="src" ext="jar" conf="sources" e:classifier="sources"/>
		</dependency>
		<dependency org="com.github.fommil.netlib" name="netlib-native_system-win-x86_64" rev="1.1" transitive="false" conf="compile->compile,runtime(*),master(compile),runtime,compile(*),master;runtime->compile,runtime(*),master(compile),runtime,compile(*),master;test->compile,runtime(*),master(compile),runtime,compile(*),master;compile-internal->compile,runtime(*),master(compile),runtime,compile(*),master;runtime-internal->compile,runtime(*),master(compile),runtime,compile(*),master;test-internal->compile,runtime(*),master(compile),runtime,compile(*),master">
			<artifact name="netlib-native_system-win-x86_64" type="jar" ext="jar" conf="*" e:classifier="natives"/>
		</dependency>
		<dependency org="org.apache.hadoop" name="hadoop-yarn-server-nodemanager" rev="2.6.5" transitive="false" conf="compile->compile,runtime(*),master(compile),runtime,compile(*),master;runtime->compile,runtime(*),master(compile),runtime,compile(*);test->compile,runtime(*),master(compile),runtime,compile(*);compile-internal->compile,runtime(*),master(compile),runtime,compile(*);runtime-internal->compile,runtime(*),master(compile),runtime,compile(*);test-internal->compile,runtime(*),master(compile),runtime,compile(*)">
			<artifact name="hadoop-yarn-server-nodemanager" type="src" ext="jar" conf="sources" e:classifier="sources"/>
		</dependency>
		<dependency org="org.slf4j" name="jcl-over-slf4j" rev="1.7.16" transitive="false" conf="compile->compile,runtime(*),master(compile),runtime,compile(*),master;runtime->compile,runtime(*),master(compile),runtime,compile(*),master;test->compile,runtime(*),master(compile),runtime,compile(*),master;compile-internal->compile,runtime(*),master(compile),runtime,compile(*),master;runtime-internal->compile,runtime(*),master(compile),runtime,compile(*),master;test-internal->compile,runtime(*),master(compile),runtime,compile(*),master">
			<artifact name="jcl-over-slf4j" type="src" ext="jar" conf="sources" e:classifier="sources"/>
		</dependency>
		<dependency org="jline" name="jline" rev="0.9.94" transitive="false" conf="runtime->compile,runtime(*),master(compile),runtime,compile(*),master;test->compile,runtime(*),master(compile),runtime,compile(*);compile-internal->compile,runtime(*),master(compile),runtime,compile(*);runtime-internal->compile,runtime(*),master(compile),runtime,compile(*);test-internal->compile,runtime(*),master(compile),runtime,compile(*)">
			<artifact name="jline" type="src" ext="jar" conf="sources" e:classifier="sources"/>
		</dependency>
		<dependency org="org.spire-math" name="spire_2.11" rev="0.13.0" transitive="false" conf="compile->compile,runtime(*),master(compile),runtime,compile(*),master;runtime->compile,runtime(*),master(compile),runtime,compile(*),master;test->compile,runtime(*),master(compile),runtime,compile(*),master;compile-internal->compile,runtime(*),master(compile),runtime,compile(*),master;runtime-internal->compile,runtime(*),master(compile),runtime,compile(*),master;test-internal->compile,runtime(*),master(compile),runtime,compile(*),master">
			<artifact name="spire_2.11" type="src" ext="jar" conf="sources" e:classifier="sources"/>
		</dependency>
		<dependency org="com.github.fommil.netlib" name="netlib-native_system-linux-armhf" rev="1.1" transitive="false" conf="compile->compile,runtime(*),master(compile),runtime,compile(*),master;runtime->compile,runtime(*),master(compile),runtime,compile(*),master;test->compile,runtime(*),master(compile),runtime,compile(*),master;compile-internal->compile,runtime(*),master(compile),runtime,compile(*),master;runtime-internal->compile,runtime(*),master(compile),runtime,compile(*),master;test-internal->compile,runtime(*),master(compile),runtime,compile(*),master">
			<artifact name="netlib-native_system-linux-armhf" type="jar" ext="jar" conf="*" e:classifier="natives"/>
		</dependency>
		<dependency org="org.apache.hadoop" name="hadoop-client" rev="2.6.5" transitive="false" conf="compile->compile,runtime(*),master(compile),runtime,compile(*),master;runtime->compile,runtime(*),master(compile),runtime,compile(*),master;test->compile,runtime(*),master(compile),runtime,compile(*),master;compile-internal->compile,runtime(*),master(compile),runtime,compile(*),master;runtime-internal->compile,runtime(*),master(compile),runtime,compile(*),master;test-internal->compile,runtime(*),master(compile),runtime,compile(*),master">
			<artifact name="hadoop-client" type="src" ext="jar" conf="sources" e:classifier="sources"/>
		</dependency>
		<dependency org="org.scalanlp" name="breeze_2.11" rev="0.13.1" transitive="false" conf="compile->default,compile,runtime(*),master(compile),runtime,default(compile),compile(*),master;runtime->default,compile,runtime(*),master(compile),runtime,default(compile),compile(*),master;test->default,compile,runtime(*),master(compile),runtime,default(compile),compile(*),master;compile-internal->default,compile,runtime(*),master(compile),runtime,default(compile),compile(*),master;runtime-internal->default,compile,runtime(*),master(compile),runtime,default(compile),compile(*),master;test-internal->default,compile,runtime(*),master(compile),runtime,default(compile),compile(*),master">
			<artifact name="breeze_2.11" type="src" ext="jar" conf="sources" e:classifier="sources"/>
		</dependency>
		<dependency org="org.scala-lang.modules" name="scala-xml_2.11" rev="1.0.4" transitive="false" conf="compile->compile,runtime(*),master(compile),runtime,compile(*),master;runtime->compile,runtime(*),master(compile),runtime,compile(*),master;test->compile,runtime(*),master(compile),runtime,compile(*),master;compile-internal->compile,runtime(*),master(compile),runtime,compile(*),master;runtime-internal->compile,runtime(*),master(compile),runtime,compile(*),master;test-internal->compile,runtime(*),master(compile),runtime,compile(*),master;scala-tool->compile,runtime(*),master(compile),runtime,compile(*),master">
			<artifact name="scala-xml_2.11" type="src" ext="jar" conf="sources" e:classifier="sources"/>
		</dependency>
		<dependency org="com.github.rwl" name="jtransforms" rev="2.4.0" transitive="false" conf="compile->compile,runtime(*),master(compile),runtime,compile(*),master;runtime->compile,runtime(*),master(compile),runtime,compile(*),master;test->compile,runtime(*),master(compile),runtime,compile(*),master;compile-internal->compile,runtime(*),master(compile),runtime,compile(*),master;runtime-internal->compile,runtime(*),master(compile),runtime,compile(*),master;test-internal->compile,runtime(*),master(compile),runtime,compile(*),master">
			<artifact name="jtransforms" type="src" ext="jar" conf="sources" e:classifier="sources"/>
		</dependency>
		<dependency org="commons-digester" name="commons-digester" rev="1.8" transitive="false" conf="compile->compile,runtime(*),master(compile),runtime,compile(*),master;runtime->compile,runtime(*),master(compile),runtime,compile(*),master;test->compile,runtime(*),master(compile),runtime,compile(*),master;compile-internal->compile,runtime(*),master(compile),runtime,compile(*),master;runtime-internal->compile,runtime(*),master(compile),runtime,compile(*),master;test-internal->compile,runtime(*),master(compile),runtime,compile(*),master">
			<artifact name="commons-digester" type="src" ext="jar" conf="sources" e:classifier="sources"/>
		</dependency>
		<dependency org="org.xerial.snappy" name="snappy-java" rev="1.1.2.6" transitive="false" conf="compile->compile,runtime(*),master(compile),runtime,compile(*),master;runtime->compile,runtime(*),master(compile),runtime,compile(*),master;test->compile,runtime(*),master(compile),runtime,compile(*),master;compile-internal->compile,runtime(*),master(compile),runtime,compile(*),master;runtime-internal->compile,runtime(*),master(compile),runtime,compile(*),master;test-internal->compile,runtime(*),master(compile),runtime,compile(*),master">
			<artifact name="snappy-java" type="src" ext="jar" conf="sources" e:classifier="sources"/>
		</dependency>
		<dependency org="org.jpmml" name="pmml-model" rev="1.2.15" transitive="false" conf="compile->compile,runtime(*),master(compile),runtime,compile(*),master;runtime->compile,runtime(*),master(compile),runtime,compile(*),master;test->compile,runtime(*),master(compile),runtime,compile(*),master;compile-internal->compile,runtime(*),master(compile),runtime,compile(*),master;runtime-internal->compile,runtime(*),master(compile),runtime,compile(*),master;test-internal->compile,runtime(*),master(compile),runtime,compile(*),master">
			<artifact name="pmml-model" type="src" ext="jar" conf="sources" e:classifier="sources"/>
		</dependency>
		<dependency org="org.apache.avro" name="avro-ipc" rev="1.7.7" transitive="false" conf="compile->compile,runtime(*),master(compile),runtime,compile(*),master;runtime->compile,runtime(*),master(compile),runtime,compile(*),master;test->compile,runtime(*),master(compile),runtime,compile(*),master;compile-internal->compile,runtime(*),master(compile),runtime,compile(*),master;runtime-internal->compile,runtime(*),master(compile),runtime,compile(*),master;test-internal->compile,runtime(*),master(compile),runtime,compile(*),master">
			<artifact name="avro-ipc" type="jar" ext="jar" conf="*" e:classifier="tests"/>
		</dependency>
		<dependency org="commons-configuration" name="commons-configuration" rev="1.6" transitive="false" conf="compile->compile,runtime(*),master(compile),runtime,compile(*),master;runtime->compile,runtime(*),master(compile),runtime,compile(*),master;test->compile,runtime(*),master(compile),runtime,compile(*),master;compile-internal->compile,runtime(*),master(compile),runtime,compile(*),master;runtime-internal->compile,runtime(*),master(compile),runtime,compile(*),master;test-internal->compile,runtime(*),master(compile),runtime,compile(*),master">
			<artifact name="commons-configuration" type="src" ext="jar" conf="sources" e:classifier="sources"/>
		</dependency>
		<dependency org="org.apache.hadoop" name="hadoop-mapreduce-client-jobclient" rev="2.6.5" transitive="false" conf="compile->compile,runtime(*),master(compile),runtime,compile(*),master;runtime->compile,runtime(*),master(compile),runtime,compile(*),master;test->compile,runtime(*),master(compile),runtime,compile(*),master;compile-internal->compile,runtime(*),master(compile),runtime,compile(*),master;runtime-internal->compile,runtime(*),master(compile),runtime,compile(*),master;test-internal->compile,runtime(*),master(compile),runtime,compile(*),master">
			<artifact name="hadoop-mapreduce-client-jobclient" type="src" ext="jar" conf="sources" e:classifier="sources"/>
		</dependency>
		<dependency org="org.slf4j" name="jul-to-slf4j" rev="1.7.16" transitive="false" conf="compile->compile,runtime(*),master(compile),runtime,compile(*),master;runtime->compile,runtime(*),master(compile),runtime,compile(*),master;test->compile,runtime(*),master(compile),runtime,compile(*),master;compile-internal->compile,runtime(*),master(compile),runtime,compile(*),master;runtime-internal->compile,runtime(*),master(compile),runtime,compile(*),master;test-internal->compile,runtime(*),master(compile),runtime,compile(*),master">
			<artifact name="jul-to-slf4j" type="src" ext="jar" conf="sources" e:classifier="sources"/>
		</dependency>
		<dependency org="com.ning" name="compress-lzf" rev="1.0.3" transitive="false" conf="compile->compile,runtime(*),master(compile),runtime,compile(*),master;runtime->compile,runtime(*),master(compile),runtime,compile(*),master;test->compile,runtime(*),master(compile),runtime,compile(*),master;compile-internal->compile,runtime(*),master(compile),runtime,compile(*),master;runtime-internal->compile,runtime(*),master(compile),runtime,compile(*),master;test-internal->compile,runtime(*),master(compile),runtime,compile(*),master">
			<artifact name="compress-lzf" type="src" ext="jar" conf="sources" e:classifier="sources"/>
		</dependency>
		<dependency org="com.fasterxml.jackson.core" name="jackson-annotations" rev="2.6.5" transitive="false" conf="compile->compile,runtime(*),master(compile),runtime,compile(*),master;runtime->compile,runtime(*),master(compile),runtime,compile(*),master;test->compile,runtime(*),master(compile),runtime,compile(*),master;compile-internal->compile,runtime(*),master(compile),runtime,compile(*),master;runtime-internal->compile,runtime(*),master(compile),runtime,compile(*),master;test-internal->compile,runtime(*),master(compile),runtime,compile(*),master">
			<artifact name="jackson-annotations" type="src" ext="jar" conf="sources" e:classifier="sources"/>
		</dependency>
		<dependency org="org.apache.curator" name="curator-recipes" rev="2.7.1" transitive="false" conf="compile->compile,runtime(*),master(compile),runtime,compile(*),master;runtime->compile,runtime(*),master(compile),runtime,compile(*),master;test->compile,runtime(*),master(compile),runtime,compile(*),master;compile-internal->compile,runtime(*),master(compile),runtime,compile(*),master;runtime-internal->compile,runtime(*),master(compile),runtime,compile(*),master;test-internal->compile,runtime(*),master(compile),runtime,compile(*),master">
			<artifact name="curator-recipes" type="src" ext="jar" conf="sources" e:classifier="sources"/>
		</dependency>
		<dependency org="org.apache.parquet" name="parquet-encoding" rev="1.8.2" transitive="false" conf="compile->compile,runtime(*),master(compile),runtime,compile(*),master;runtime->compile,runtime(*),master(compile),runtime,compile(*),master;test->compile,runtime(*),master(compile),runtime,compile(*),master;compile-internal->compile,runtime(*),master(compile),runtime,compile(*),master;runtime-internal->compile,runtime(*),master(compile),runtime,compile(*),master;test-internal->compile,runtime(*),master(compile),runtime,compile(*),master">
			<artifact name="parquet-encoding" type="src" ext="jar" conf="sources" e:classifier="sources"/>
		</dependency>
		<dependency org="org.typelevel" name="macro-compat_2.11" rev="1.1.1" transitive="false" conf="compile->compile,runtime(*),master(compile),runtime,compile(*),master;runtime->compile,runtime(*),master(compile),runtime,compile(*),master;test->compile,runtime(*),master(compile),runtime,compile(*),master;compile-internal->compile,runtime(*),master(compile),runtime,compile(*),master;runtime-internal->compile,runtime(*),master(compile),runtime,compile(*),master;test-internal->compile,runtime(*),master(compile),runtime,compile(*),master">
			<artifact name="macro-compat_2.11" type="src" ext="jar" conf="sources" e:classifier="sources"/>
		</dependency>
		<dependency org="org.glassfish.jersey.core" name="jersey-server" rev="2.22.2" transitive="false" conf="compile->compile,runtime(*),master(compile),runtime,compile(*),master;runtime->compile,runtime(*),master(compile),runtime,compile(*),master;test->compile,runtime(*),master(compile),runtime,compile(*),master;compile-internal->compile,runtime(*),master(compile),runtime,compile(*),master;runtime-internal->compile,runtime(*),master(compile),runtime,compile(*),master;test-internal->compile,runtime(*),master(compile),runtime,compile(*),master">
			<artifact name="jersey-server" type="src" ext="jar" conf="sources" e:classifier="sources"/>
		</dependency>
		<dependency org="org.glassfish.jersey.bundles.repackaged" name="jersey-guava" rev="2.22.2" transitive="false" conf="compile->compile,runtime(*),master(compile),runtime,compile(*),master;runtime->compile,runtime(*),master(compile),runtime,compile(*),master;test->compile,runtime(*),master(compile),runtime,compile(*),master;compile-internal->compile,runtime(*),master(compile),runtime,compile(*),master;runtime-internal->compile,runtime(*),master(compile),runtime,compile(*),master;test-internal->compile,runtime(*),master(compile),runtime,compile(*),master">
			<artifact name="jersey-guava" type="src" ext="jar" conf="sources" e:classifier="sources"/>
		</dependency>
		<dependency org="org.scala-lang" name="scalap" rev="2.11.8" transitive="false" conf="compile->compile,runtime(*),master(compile),runtime,compile(*),master;runtime->compile,runtime(*),master(compile),runtime,compile(*),master;test->compile,runtime(*),master(compile),runtime,compile(*),master;compile-internal->compile,runtime(*),master(compile),runtime,compile(*),master;runtime-internal->compile,runtime(*),master(compile),runtime,compile(*),master;test-internal->compile,runtime(*),master(compile),runtime,compile(*),master">
			<artifact name="scalap" type="src" ext="jar" conf="sources" e:classifier="sources"/>
		</dependency>
		<dependency org="org.glassfish.hk2.external" name="javax.inject" rev="2.4.0-b34" transitive="false" conf="compile->compile,runtime(*),master(compile),runtime,compile(*),master;runtime->compile,runtime(*),master(compile),runtime,compile(*),master;test->compile,runtime(*),master(compile),runtime,compile(*),master;compile-internal->compile,runtime(*),master(compile),runtime,compile(*),master;runtime-internal->compile,runtime(*),master(compile),runtime,compile(*),master;test-internal->compile,runtime(*),master(compile),runtime,compile(*),master">
			<artifact name="javax.inject" type="src" ext="jar" conf="sources" e:classifier="sources"/>
		</dependency>
		<dependency org="org.glassfish.hk2.external" name="aopalliance-repackaged" rev="2.4.0-b34" transitive="false" conf="compile->compile,runtime(*),master(compile),runtime,compile(*),master;runtime->compile,runtime(*),master(compile),runtime,compile(*),master;test->compile,runtime(*),master(compile),runtime,compile(*),master;compile-internal->compile,runtime(*),master(compile),runtime,compile(*),master;runtime-internal->compile,runtime(*),master(compile),runtime,compile(*),master;test-internal->compile,runtime(*),master(compile),runtime,compile(*),master">
			<artifact name="aopalliance-repackaged" type="src" ext="jar" conf="sources" e:classifier="sources"/>
		</dependency>
		<dependency org="io.dropwizard.metrics" name="metrics-graphite" rev="3.1.2" transitive="false" conf="compile->compile,runtime(*),master(compile),runtime,compile(*),master;runtime->compile,runtime(*),master(compile),runtime,compile(*),master;test->compile,runtime(*),master(compile),runtime,compile(*),master;compile-internal->compile,runtime(*),master(compile),runtime,compile(*),master;runtime-internal->compile,runtime(*),master(compile),runtime,compile(*),master;test-internal->compile,runtime(*),master(compile),runtime,compile(*),master">
			<artifact name="metrics-graphite" type="src" ext="jar" conf="sources" e:classifier="sources"/>
		</dependency>
		<dependency org="com.fasterxml.jackson.core" name="jackson-databind" rev="2.6.5" transitive="false" conf="compile->compile,runtime(*),master(compile),runtime,compile(*),master;runtime->compile,runtime(*),master(compile),runtime,compile(*),master;test->compile,runtime(*),master(compile),runtime,compile(*),master;compile-internal->compile,runtime(*),master(compile),runtime,compile(*),master;runtime-internal->compile,runtime(*),master(compile),runtime,compile(*),master;test-internal->compile,runtime(*),master(compile),runtime,compile(*),master">
			<artifact name="jackson-databind" type="src" ext="jar" conf="sources" e:classifier="sources"/>
		</dependency>
		<dependency org="org.apache.spark" name="spark-unsafe_2.11" rev="2.2.0" transitive="false" conf="compile->compile,runtime(*),master(compile),runtime,compile(*),master;runtime->compile,runtime(*),master(compile),runtime,compile(*),master;test->compile,runtime(*),master(compile),runtime,compile(*),master;compile-internal->compile,runtime(*),master(compile),runtime,compile(*),master;runtime-internal->compile,runtime(*),master(compile),runtime,compile(*),master;test-internal->compile,runtime(*),master(compile),runtime,compile(*),master">
			<artifact name="spark-unsafe_2.11" type="src" ext="jar" conf="sources" e:classifier="sources"/>
		</dependency>
		<dependency org="org.apache.zookeeper" name="zookeeper" rev="3.4.6" transitive="false" conf="compile->compile,runtime(*),master(compile),runtime,compile(*),master;runtime->compile,runtime(*),master(compile),runtime,compile(*),master;test->compile,runtime(*),master(compile),runtime,compile(*),master;compile-internal->compile,runtime(*),master(compile),runtime,compile(*),master;runtime-internal->compile,runtime(*),master(compile),runtime,compile(*),master;test-internal->compile,runtime(*),master(compile),runtime,compile(*),master">
			<artifact name="zookeeper" type="src" ext="jar" conf="sources" e:classifier="sources"/>
		</dependency>
		<dependency org="org.sonatype.sisu.inject" name="cglib" rev="2.2.1-v20090111" transitive="false" conf="compile->compile,runtime(*),master(compile),runtime,compile(*),master;runtime->compile,runtime(*),master(compile),runtime,compile(*),master;test->compile,runtime(*),master(compile),runtime,compile(*),master;compile-internal->compile,runtime(*),master(compile),runtime,compile(*),master;runtime-internal->compile,runtime(*),master(compile),runtime,compile(*),master;test-internal->compile,runtime(*),master(compile),runtime,compile(*),master">
			<artifact name="cglib" type="src" ext="jar" conf="sources" e:classifier="sources"/>
		</dependency>
		<dependency org="org.apache.spark" name="spark-core_2.11" rev="2.2.0" transitive="false" conf="compile->default,compile,runtime(*),master(compile),runtime,default(compile),compile(*),master;runtime->default,compile,runtime(*),master(compile),runtime,default(compile),compile(*),master;test->default,compile,runtime(*),master(compile),runtime,default(compile),compile(*),master;compile-internal->default,compile,runtime(*),master(compile),runtime,default(compile),compile(*),master;runtime-internal->default,compile,runtime(*),master(compile),runtime,default(compile),compile(*),master;test-internal->default,compile,runtime(*),master(compile),runtime,default(compile),compile(*),master">
			<artifact name="spark-core_2.11" type="src" ext="jar" conf="sources" e:classifier="sources"/>
		</dependency>
		<dependency org="com.github.fommil.netlib" name="netlib-native_system-linux-x86_64" rev="1.1" transitive="false" conf="compile->compile,runtime(*),master(compile),runtime,compile(*),master;runtime->compile,runtime(*),master(compile),runtime,compile(*),master;test->compile,runtime(*),master(compile),runtime,compile(*),master;compile-internal->compile,runtime(*),master(compile),runtime,compile(*),master;runtime-internal->compile,runtime(*),master(compile),runtime,compile(*),master;test-internal->compile,runtime(*),master(compile),runtime,compile(*),master">
			<artifact name="netlib-native_system-linux-x86_64" type="jar" ext="jar" conf="*" e:classifier="natives"/>
		</dependency>
		<dependency org="org.apache.parquet" name="parquet-format" rev="2.3.1" transitive="false" conf="compile->compile,runtime(*),master(compile),runtime,compile(*),master;runtime->compile,runtime(*),master(compile),runtime,compile(*),master;test->compile,runtime(*),master(compile),runtime,compile(*),master;compile-internal->compile,runtime(*),master(compile),runtime,compile(*),master;runtime-internal->compile,runtime(*),master(compile),runtime,compile(*),master;test-internal->compile,runtime(*),master(compile),runtime,compile(*),master">
			<artifact name="parquet-format" type="src" ext="jar" conf="sources" e:classifier="sources"/>
		</dependency>
		<dependency org="org.apache.commons" name="commons-crypto" rev="1.0.0" transitive="false" conf="compile->compile,runtime(*),master(compile),runtime,compile(*),master;runtime->compile,runtime(*),master(compile),runtime,compile(*),master;test->compile,runtime(*),master(compile),runtime,compile(*),master;compile-internal->compile,runtime(*),master(compile),runtime,compile(*),master;runtime-internal->compile,runtime(*),master(compile),runtime,compile(*),master;test-internal->compile,runtime(*),master(compile),runtime,compile(*),master">
			<artifact name="commons-crypto" type="src" ext="jar" conf="sources" e:classifier="sources"/>
		</dependency>
		<dependency org="org.jpmml" name="pmml-schema" rev="1.2.15" transitive="false" conf="compile->compile,runtime(*),master(compile),runtime,compile(*),master;runtime->compile,runtime(*),master(compile),runtime,compile(*),master;test->compile,runtime(*),master(compile),runtime,compile(*),master;compile-internal->compile,runtime(*),master(compile),runtime,compile(*),master;runtime-internal->compile,runtime(*),master(compile),runtime,compile(*),master;test-internal->compile,runtime(*),master(compile),runtime,compile(*),master">
			<artifact name="pmml-schema" type="src" ext="jar" conf="sources" e:classifier="sources"/>
		</dependency>
		<dependency org="javax.annotation" name="javax.annotation-api" rev="1.2" transitive="false" conf="compile->compile,runtime(*),master(compile),runtime,compile(*),master;runtime->compile,runtime(*),master(compile),runtime,compile(*),master;test->compile,runtime(*),master(compile),runtime,compile(*),master;compile-internal->compile,runtime(*),master(compile),runtime,compile(*),master;runtime-internal->compile,runtime(*),master(compile),runtime,compile(*),master;test-internal->compile,runtime(*),master(compile),runtime,compile(*),master">
			<artifact name="javax.annotation-api" type="src" ext="jar" conf="sources" e:classifier="sources"/>
		</dependency>
		<dependency org="commons-codec" name="commons-codec" rev="1.10" transitive="false" conf="compile->compile,runtime(*),master(compile),runtime,compile(*),master;runtime->compile,runtime(*),master(compile),runtime,compile(*),master;test->compile,runtime(*),master(compile),runtime,compile(*),master;compile-internal->compile,runtime(*),master(compile),runtime,compile(*),master;runtime-internal->compile,runtime(*),master(compile),runtime,compile(*),master;test-internal->compile,runtime(*),master(compile),runtime,compile(*),master">
			<artifact name="commons-codec" type="src" ext="jar" conf="sources" e:classifier="sources"/>
		</dependency>
		<dependency org="com.google.inject" name="guice" rev="3.0" transitive="false" conf="compile->compile,runtime(*),master(compile),runtime,compile(*),master;runtime->compile,runtime(*),master(compile),runtime,compile(*),master;test->compile,runtime(*),master(compile),runtime,compile(*),master;compile-internal->compile,runtime(*),master(compile),runtime,compile(*),master;runtime-internal->compile,runtime(*),master(compile),runtime,compile(*),master;test-internal->compile,runtime(*),master(compile),runtime,compile(*),master">
			<artifact name="guice" type="src" ext="jar" conf="sources" e:classifier="sources"/>
		</dependency>
		<dependency org="javax.xml.stream" name="stax-api" rev="1.0-2" transitive="false" conf="compile->compile,runtime(*),master(compile),runtime,compile(*),master;runtime->compile,runtime(*),master(compile),runtime,compile(*),master;test->compile,runtime(*),master(compile),runtime,compile(*),master;compile-internal->compile,runtime(*),master(compile),runtime,compile(*),master;runtime-internal->compile,runtime(*),master(compile),runtime,compile(*),master;test-internal->compile,runtime(*),master(compile),runtime,compile(*),master">
			<artifact name="stax-api" type="src" ext="jar" conf="sources" e:classifier="sources"/>
		</dependency>
		<dependency org="org.glassfish.jersey.containers" name="jersey-container-servlet-core" rev="2.22.2" transitive="false" conf="compile->compile,runtime(*),master(compile),runtime,compile(*),master;runtime->compile,runtime(*),master(compile),runtime,compile(*),master;test->compile,runtime(*),master(compile),runtime,compile(*),master;compile-internal->compile,runtime(*),master(compile),runtime,compile(*),master;runtime-internal->compile,runtime(*),master(compile),runtime,compile(*),master;test-internal->compile,runtime(*),master(compile),runtime,compile(*),master">
			<artifact name="jersey-container-servlet-core" type="src" ext="jar" conf="sources" e:classifier="sources"/>
		</dependency>
		<dependency org="org.glassfish.hk2" name="hk2-utils" rev="2.4.0-b34" transitive="false" conf="compile->compile,runtime(*),master(compile),runtime,compile(*),master;runtime->compile,runtime(*),master(compile),runtime,compile(*),master;test->compile,runtime(*),master(compile),runtime,compile(*),master;compile-internal->compile,runtime(*),master(compile),runtime,compile(*),master;runtime-internal->compile,runtime(*),master(compile),runtime,compile(*),master;test-internal->compile,runtime(*),master(compile),runtime,compile(*),master">
			<artifact name="hk2-utils" type="src" ext="jar" conf="sources" e:classifier="sources"/>
		</dependency>
		<dependency org="asm" name="asm" rev="3.1" transitive="false" conf="compile->compile,runtime(*),master(compile),runtime,compile(*),master;runtime->compile,runtime(*),master(compile),runtime,compile(*),master;test->compile,runtime(*),master(compile),runtime,compile(*),master;compile-internal->compile,runtime(*),master(compile),runtime,compile(*),master;runtime-internal->compile,runtime(*),master(compile),runtime,compile(*),master;test-internal->compile,runtime(*),master(compile),runtime,compile(*),master">
			<artifact name="asm" type="src" ext="jar" conf="sources" e:classifier="sources"/>
		</dependency>
		<dependency org="commons-io" name="commons-io" rev="2.4" transitive="false" conf="compile->compile,runtime(*),master(compile),runtime,compile(*),master;runtime->compile,runtime(*),master(compile),runtime,compile(*),master;test->compile,runtime(*),master(compile),runtime,compile(*),master;compile-internal->compile,runtime(*),master(compile),runtime,compile(*),master;runtime-internal->compile,runtime(*),master(compile),runtime,compile(*),master;test-internal->compile,runtime(*),master(compile),runtime,compile(*),master">
			<artifact name="commons-io" type="src" ext="jar" conf="sources" e:classifier="sources"/>
		</dependency>
		<dependency org="io.netty" name="netty" rev="3.9.9.Final" transitive="false" conf="compile->compile,runtime(*),master(compile),runtime,compile(*),master;runtime->compile,runtime(*),master(compile),runtime,compile(*),master;test->compile,runtime(*),master(compile),runtime,compile(*),master;compile-internal->compile,runtime(*),master(compile),runtime,compile(*),master;runtime-internal->compile,runtime(*),master(compile),runtime,compile(*),master;test-internal->compile,runtime(*),master(compile),runtime,compile(*),master">
			<artifact name="netty" type="src" ext="jar" conf="sources" e:classifier="sources"/>
		</dependency>
		<dependency org="org.json4s" name="json4s-core_2.11" rev="3.2.11" transitive="false" conf="compile->compile,runtime(*),master(compile),runtime,compile(*),master;runtime->compile,runtime(*),master(compile),runtime,compile(*),master;test->compile,runtime(*),master(compile),runtime,compile(*),master;compile-internal->compile,runtime(*),master(compile),runtime,compile(*),master;runtime-internal->compile,runtime(*),master(compile),runtime,compile(*),master;test-internal->compile,runtime(*),master(compile),runtime,compile(*),master">
			<artifact name="json4s-core_2.11" type="src" ext="jar" conf="sources" e:classifier="sources"/>
		</dependency>
		<dependency org="org.apache.directory.server" name="apacheds-kerberos-codec" rev="2.0.0-M15" transitive="false" conf="compile->compile,runtime(*),master(compile),runtime,compile(*),master;runtime->compile,runtime(*),master(compile),runtime,compile(*),master;test->compile,runtime(*),master(compile),runtime,compile(*),master;compile-internal->compile,runtime(*),master(compile),runtime,compile(*),master;runtime-internal->compile,runtime(*),master(compile),runtime,compile(*),master;test-internal->compile,runtime(*),master(compile),runtime,compile(*),master">
			<artifact name="apacheds-kerberos-codec" type="src" ext="jar" conf="sources" e:classifier="sources"/>
		</dependency>
		<dependency org="org.apache.httpcomponents" name="httpcore" rev="4.3.3" transitive="false" conf="compile->compile,runtime(*),master(compile),runtime,compile(*),master;runtime->compile,runtime(*),master(compile),runtime,compile(*),master;test->compile,runtime(*),master(compile),runtime,compile(*),master;compile-internal->compile,runtime(*),master(compile),runtime,compile(*),master;runtime-internal->compile,runtime(*),master(compile),runtime,compile(*),master;test-internal->compile,runtime(*),master(compile),runtime,compile(*),master">
			<artifact name="httpcore" type="src" ext="jar" conf="sources" e:classifier="sources"/>
		</dependency>
		<dependency org="org.apache.parquet" name="parquet-common" rev="1.8.2" transitive="false" conf="compile->compile,runtime(*),master(compile),runtime,compile(*),master;runtime->compile,runtime(*),master(compile),runtime,compile(*),master;test->compile,runtime(*),master(compile),runtime,compile(*),master;compile-internal->compile,runtime(*),master(compile),runtime,compile(*),master;runtime-internal->compile,runtime(*),master(compile),runtime,compile(*),master;test-internal->compile,runtime(*),master(compile),runtime,compile(*),master">
			<artifact name="parquet-common" type="src" ext="jar" conf="sources" e:classifier="sources"/>
		</dependency>
		<dependency org="javax.servlet" name="javax.servlet-api" rev="3.1.0" transitive="false" conf="compile->compile,runtime(*),master(compile),runtime,compile(*),master;runtime->compile,runtime(*),master(compile),runtime,compile(*),master;test->compile,runtime(*),master(compile),runtime,compile(*),master;compile-internal->compile,runtime(*),master(compile),runtime,compile(*),master;runtime-internal->compile,runtime(*),master(compile),runtime,compile(*),master;test-internal->compile,runtime(*),master(compile),runtime,compile(*),master">
			<artifact name="javax.servlet-api" type="src" ext="jar" conf="sources" e:classifier="sources"/>
		</dependency>
		<dependency org="org.codehaus.jettison" name="jettison" rev="1.1" transitive="false" conf="compile->compile,runtime(*),master(compile),runtime,compile(*),master;runtime->compile,runtime(*),master(compile),runtime,compile(*),master;test->compile,runtime(*),master(compile),runtime,compile(*),master;compile-internal->compile,runtime(*),master(compile),runtime,compile(*),master;runtime-internal->compile,runtime(*),master(compile),runtime,compile(*),master;test-internal->compile,runtime(*),master(compile),runtime,compile(*),master">
			<artifact name="jettison" type="src" ext="jar" conf="sources" e:classifier="sources"/>
		</dependency>
		<dependency org="com.google.code.gson" name="gson" rev="2.2.4" transitive="false" conf="compile->compile,runtime(*),master(compile),runtime,compile(*),master;runtime->compile,runtime(*),master(compile),runtime,compile(*),master;test->compile,runtime(*),master(compile),runtime,compile(*),master;compile-internal->compile,runtime(*),master(compile),runtime,compile(*),master;runtime-internal->compile,runtime(*),master(compile),runtime,compile(*),master;test-internal->compile,runtime(*),master(compile),runtime,compile(*),master">
			<artifact name="gson" type="src" ext="jar" conf="sources" e:classifier="sources"/>
		</dependency>
		<dependency org="com.github.fommil.netlib" name="all" rev="1.1.2" transitive="false" conf="compile->compile,runtime(*),master(compile),runtime,compile(*),master;runtime->compile,runtime(*),master(compile),runtime,compile(*),master;test->compile,runtime(*),master(compile),runtime,compile(*),master;compile-internal->compile,runtime(*),master(compile),runtime,compile(*),master;runtime-internal->compile,runtime(*),master(compile),runtime,compile(*),master;test-internal->compile,runtime(*),master(compile),runtime,compile(*),master">
			<artifact name="all" type="src" ext="jar" conf="sources" e:classifier="sources"/>
		</dependency>
		<dependency org="org.apache.hadoop" name="hadoop-yarn-common" rev="2.6.5" transitive="false" conf="compile->compile,runtime(*),master(compile),runtime,compile(*),master;runtime->compile,runtime(*),master(compile),runtime,compile(*),master;test->compile,runtime(*),master(compile),runtime,compile(*),master;compile-internal->compile,runtime(*),master(compile),runtime,compile(*),master;runtime-internal->compile,runtime(*),master(compile),runtime,compile(*),master;test-internal->compile,runtime(*),master(compile),runtime,compile(*),master">
			<artifact name="hadoop-yarn-common" type="src" ext="jar" conf="sources" e:classifier="sources"/>
		</dependency>
		<dependency org="javax.validation" name="validation-api" rev="1.1.0.Final" transitive="false" conf="compile->compile,runtime(*),master(compile),runtime,compile(*),master;runtime->compile,runtime(*),master(compile),runtime,compile(*),master;test->compile,runtime(*),master(compile),runtime,compile(*),master;compile-internal->compile,runtime(*),master(compile),runtime,compile(*),master;runtime-internal->compile,runtime(*),master(compile),runtime,compile(*),master;test-internal->compile,runtime(*),master(compile),runtime,compile(*),master">
			<artifact name="validation-api" type="src" ext="jar" conf="sources" e:classifier="sources"/>
		</dependency>
		<dependency org="io.dropwizard.metrics" name="metrics-core" rev="3.1.2" transitive="false" conf="compile->compile,runtime(*),master(compile),runtime,compile(*),master;runtime->compile,runtime(*),master(compile),runtime,compile(*),master;test->compile,runtime(*),master(compile),runtime,compile(*),master;compile-internal->compile,runtime(*),master(compile),runtime,compile(*),master;runtime-internal->compile,runtime(*),master(compile),runtime,compile(*),master;test-internal->compile,runtime(*),master(compile),runtime,compile(*),master">
			<artifact name="metrics-core" type="src" ext="jar" conf="sources" e:classifier="sources"/>
		</dependency>
		<dependency org="com.sun.jersey" name="jersey-json" rev="1.9" transitive="false" conf="compile->compile,runtime(*),master(compile),runtime,compile(*),master;runtime->compile,runtime(*),master(compile),runtime,compile(*),master;test->compile,runtime(*),master(compile),runtime,compile(*),master;compile-internal->compile,runtime(*),master(compile),runtime,compile(*),master;runtime-internal->compile,runtime(*),master(compile),runtime,compile(*),master;test-internal->compile,runtime(*),master(compile),runtime,compile(*),master">
			<artifact name="jersey-json" type="src" ext="jar" conf="sources" e:classifier="sources"/>
		</dependency>
		<dependency org="org.codehaus.jackson" name="jackson-xc" rev="1.9.13" transitive="false" conf="compile->compile,runtime(*),master(compile),runtime,compile(*),master;runtime->compile,runtime(*),master(compile),runtime,compile(*),master;test->compile,runtime(*),master(compile),runtime,compile(*),master;compile-internal->compile,runtime(*),master(compile),runtime,compile(*),master;runtime-internal->compile,runtime(*),master(compile),runtime,compile(*),master;test-internal->compile,runtime(*),master(compile),runtime,compile(*),master">
			<artifact name="jackson-xc" type="src" ext="jar" conf="sources" e:classifier="sources"/>
		</dependency>
		<dependency org="org.apache.spark" name="spark-launcher_2.11" rev="2.2.0" transitive="false" conf="compile->compile,runtime(*),master(compile),runtime,compile(*),master;runtime->compile,runtime(*),master(compile),runtime,compile(*),master;test->compile,runtime(*),master(compile),runtime,compile(*),master;compile-internal->compile,runtime(*),master(compile),runtime,compile(*),master;runtime-internal->compile,runtime(*),master(compile),runtime,compile(*),master;test-internal->compile,runtime(*),master(compile),runtime,compile(*),master">
			<artifact name="spark-launcher_2.11" type="src" ext="jar" conf="sources" e:classifier="sources"/>
		</dependency>
		<dependency org="org.apache.hadoop" name="hadoop-yarn-api" rev="2.6.5" transitive="false" conf="compile->compile,runtime(*),master(compile),runtime,compile(*),master;runtime->compile,runtime(*),master(compile),runtime,compile(*),master;test->compile,runtime(*),master(compile),runtime,compile(*),master;compile-internal->compile,runtime(*),master(compile),runtime,compile(*),master;runtime-internal->compile,runtime(*),master(compile),runtime,compile(*),master;test-internal->compile,runtime(*),master(compile),runtime,compile(*),master">
			<artifact name="hadoop-yarn-api" type="src" ext="jar" conf="sources" e:classifier="sources"/>
		</dependency>
		<dependency org="commons-httpclient" name="commons-httpclient" rev="3.1" transitive="false" conf="compile->compile,runtime(*),master(compile),runtime,compile(*),master;runtime->compile,runtime(*),master(compile),runtime,compile(*),master;test->compile,runtime(*),master(compile),runtime,compile(*),master;compile-internal->compile,runtime(*),master(compile),runtime,compile(*),master;runtime-internal->compile,runtime(*),master(compile),runtime,compile(*),master;test-internal->compile,runtime(*),master(compile),runtime,compile(*),master">
			<artifact name="commons-httpclient" type="src" ext="jar" conf="sources" e:classifier="sources"/>
		</dependency>
		<dependency org="org.glassfish.jersey.core" name="jersey-client" rev="2.22.2" transitive="false" conf="compile->compile,runtime(*),master(compile),runtime,compile(*),master;runtime->compile,runtime(*),master(compile),runtime,compile(*),master;test->compile,runtime(*),master(compile),runtime,compile(*),master;compile-internal->compile,runtime(*),master(compile),runtime,compile(*),master;runtime-internal->compile,runtime(*),master(compile),runtime,compile(*),master;test-internal->compile,runtime(*),master(compile),runtime,compile(*),master">
			<artifact name="jersey-client" type="src" ext="jar" conf="sources" e:classifier="sources"/>
		</dependency>
		<dependency org="org.spark-project.spark" name="unused" rev="1.0.0" transitive="false" conf="compile->compile,runtime(*),master(compile),runtime,compile(*),master;runtime->compile,runtime(*),master(compile),runtime,compile(*),master;test->compile,runtime(*),master(compile),runtime,compile(*),master;compile-internal->compile,runtime(*),master(compile),runtime,compile(*),master;runtime-internal->compile,runtime(*),master(compile),runtime,compile(*),master;test-internal->compile,runtime(*),master(compile),runtime,compile(*),master">
			<artifact name="unused" type="src" ext="jar" conf="sources" e:classifier="sources"/>
		</dependency>
		<dependency org="com.thoughtworks.paranamer" name="paranamer" rev="2.6" transitive="false" conf="compile->compile,runtime(*),master(compile),runtime,compile(*),master;runtime->compile,runtime(*),master(compile),runtime,compile(*),master;test->compile,runtime(*),master(compile),runtime,compile(*),master;compile-internal->compile,runtime(*),master(compile),runtime,compile(*),master;runtime-internal->compile,runtime(*),master(compile),runtime,compile(*),master;test-internal->compile,runtime(*),master(compile),runtime,compile(*),master">
			<artifact name="paranamer" type="src" ext="jar" conf="sources" e:classifier="sources"/>
		</dependency>
		<dependency org="jline" name="jline" rev="2.12.1" transitive="false" conf="scala-tool->compile,master(compile),compile(*),master">
			<artifact name="jline" type="src" ext="jar" conf="sources" e:classifier="sources"/>
		</dependency>
		<dependency org="com.github.fommil.netlib" name="netlib-native_ref-linux-i686" rev="1.1" transitive="false" conf="compile->compile,runtime(*),master(compile),runtime,compile(*),master;runtime->compile,runtime(*),master(compile),runtime,compile(*),master;test->compile,runtime(*),master(compile),runtime,compile(*),master;compile-internal->compile,runtime(*),master(compile),runtime,compile(*),master;runtime-internal->compile,runtime(*),master(compile),runtime,compile(*),master;test-internal->compile,runtime(*),master(compile),runtime,compile(*),master">
			<artifact name="netlib-native_ref-linux-i686" type="jar" ext="jar" conf="*" e:classifier="natives"/>
		</dependency>
		<dependency org="com.sun.jersey" name="jersey-core" rev="1.9" transitive="false" conf="compile->compile,runtime(*),master(compile),runtime,compile(*),master;runtime->compile,runtime(*),master(compile),runtime,compile(*),master;test->compile,runtime(*),master(compile),runtime,compile(*),master;compile-internal->compile,runtime(*),master(compile),runtime,compile(*),master;runtime-internal->compile,runtime(*),master(compile),runtime,compile(*),master;test-internal->compile,runtime(*),master(compile),runtime,compile(*),master">
			<artifact name="jersey-core" type="src" ext="jar" conf="sources" e:classifier="sources"/>
		</dependency>
		<dependency org="org.apache.avro" name="avro-mapred" rev="1.7.7" transitive="false" conf="compile->compile,runtime(*),master(compile),runtime,compile(*),master;runtime->compile,runtime(*),master(compile),runtime,compile(*),master;test->compile,runtime(*),master(compile),runtime,compile(*),master;compile-internal->compile,runtime(*),master(compile),runtime,compile(*),master;runtime-internal->compile,runtime(*),master(compile),runtime,compile(*),master;test-internal->compile,runtime(*),master(compile),runtime,compile(*),master">
			<artifact name="avro-mapred" type="jar" ext="jar" conf="*" e:classifier="hadoop2"/>
		</dependency>
		<dependency org="io.dropwizard.metrics" name="metrics-jvm" rev="3.1.2" transitive="false" conf="compile->compile,runtime(*),master(compile),runtime,compile(*),master;runtime->compile,runtime(*),master(compile),runtime,compile(*),master;test->compile,runtime(*),master(compile),runtime,compile(*),master;compile-internal->compile,runtime(*),master(compile),runtime,compile(*),master;runtime-internal->compile,runtime(*),master(compile),runtime,compile(*),master;test-internal->compile,runtime(*),master(compile),runtime,compile(*),master">
			<artifact name="metrics-jvm" type="src" ext="jar" conf="sources" e:classifier="sources"/>
		</dependency>
		<dependency org="net.sourceforge.f2j" name="arpack_combined_all" rev="0.1" transitive="false" conf="compile->compile,runtime(*),master(compile),runtime,compile(*),master;runtime->compile,runtime(*),master(compile),runtime,compile(*),master;test->compile,runtime(*),master(compile),runtime,compile(*),master;compile-internal->compile,runtime(*),master(compile),runtime,compile(*),master;runtime-internal->compile,runtime(*),master(compile),runtime,compile(*),master;test-internal->compile,runtime(*),master(compile),runtime,compile(*),master">
			<artifact name="arpack_combined_all" type="src" ext="jar" conf="sources" e:classifier="sources"/>
		</dependency>
		<dependency org="org.apache.hadoop" name="hadoop-yarn-server-common" rev="2.6.5" transitive="false" conf="compile->compile,runtime(*),master(compile),runtime,compile(*),master;runtime->compile,runtime(*),master(compile),runtime,compile(*),master;test->compile,runtime(*),master(compile),runtime,compile(*),master;compile-internal->compile,runtime(*),master(compile),runtime,compile(*),master;runtime-internal->compile,runtime(*),master(compile),runtime,compile(*),master;test-internal->compile,runtime(*),master(compile),runtime,compile(*),master">
			<artifact name="hadoop-yarn-server-common" type="src" ext="jar" conf="sources" e:classifier="sources"/>
		</dependency>
		<dependency org="commons-cli" name="commons-cli" rev="1.2" transitive="false" conf="compile->compile,runtime(*),master(compile),runtime,compile(*),master;runtime->compile,runtime(*),master(compile),runtime,compile(*),master;test->compile,runtime(*),master(compile),runtime,compile(*),master;compile-internal->compile,runtime(*),master(compile),runtime,compile(*),master;runtime-internal->compile,runtime(*),master(compile),runtime,compile(*),master;test-internal->compile,runtime(*),master(compile),runtime,compile(*),master">
			<artifact name="commons-cli" type="src" ext="jar" conf="sources" e:classifier="sources"/>
		</dependency>
		<dependency org="org.apache.hadoop" name="hadoop-annotations" rev="2.7.3" transitive="false" conf="compile->compile,runtime(*),master(compile),runtime,compile(*),master;runtime->compile,runtime(*),master(compile),runtime,compile(*),master;test->compile,runtime(*),master(compile),runtime,compile(*),master;compile-internal->compile,runtime(*),master(compile),runtime,compile(*),master;runtime-internal->compile,runtime(*),master(compile),runtime,compile(*),master;test-internal->compile,runtime(*),master(compile),runtime,compile(*),master">
			<artifact name="hadoop-annotations" type="src" ext="jar" conf="sources" e:classifier="sources"/>
		</dependency>
		<dependency org="aopalliance" name="aopalliance" rev="1.0" transitive="false" conf="compile->compile,runtime(*),master(compile),runtime,compile(*),master;runtime->compile,runtime(*),master(compile),runtime,compile(*),master;test->compile,runtime(*),master(compile),runtime,compile(*),master;compile-internal->compile,runtime(*),master(compile),runtime,compile(*),master;runtime-internal->compile,runtime(*),master(compile),runtime,compile(*),master;test-internal->compile,runtime(*),master(compile),runtime,compile(*),master">
			<artifact name="aopalliance" type="src" ext="jar" conf="sources" e:classifier="sources"/>
		</dependency>
		<dependency org="org.glassfish.hk2" name="osgi-resource-locator" rev="1.0.1" transitive="false" conf="compile->compile,runtime(*),master(compile),runtime,compile(*),master;runtime->compile,runtime(*),master(compile),runtime,compile(*),master;test->compile,runtime(*),master(compile),runtime,compile(*),master;compile-internal->compile,runtime(*),master(compile),runtime,compile(*),master;runtime-internal->compile,runtime(*),master(compile),runtime,compile(*),master;test-internal->compile,runtime(*),master(compile),runtime,compile(*),master">
			<artifact name="osgi-resource-locator" type="src" ext="jar" conf="sources" e:classifier="sources"/>
		</dependency>
		<dependency org="org.apache.hadoop" name="hadoop-yarn-client" rev="2.6.5" transitive="false" conf="compile->compile,runtime(*),master(compile),runtime,compile(*),master;runtime->compile,runtime(*),master(compile),runtime,compile(*),master;test->compile,runtime(*),master(compile),runtime,compile(*),master;compile-internal->compile,runtime(*),master(compile),runtime,compile(*),master;runtime-internal->compile,runtime(*),master(compile),runtime,compile(*),master;test-internal->compile,runtime(*),master(compile),runtime,compile(*),master">
			<artifact name="hadoop-yarn-client" type="src" ext="jar" conf="sources" e:classifier="sources"/>
		</dependency>
		<dependency org="org.objenesis" name="objenesis" rev="2.1" transitive="false" conf="compile->compile,runtime(*),master(compile),runtime,compile(*),master;runtime->compile,runtime(*),master(compile),runtime,compile(*),master;test->compile,runtime(*),master(compile),runtime,compile(*),master;compile-internal->compile,runtime(*),master(compile),runtime,compile(*),master;runtime-internal->compile,runtime(*),master(compile),runtime,compile(*),master;test-internal->compile,runtime(*),master(compile),runtime,compile(*),master">
			<artifact name="objenesis" type="src" ext="jar" conf="sources" e:classifier="sources"/>
		</dependency>
		<dependency org="org.apache.commons" name="commons-math3" rev="3.4.1" transitive="false" conf="compile->compile,runtime(*),master(compile),runtime,compile(*),master;runtime->compile,runtime(*),master(compile),runtime,compile(*),master;test->compile,runtime(*),master(compile),runtime,compile(*),master;compile-internal->compile,runtime(*),master(compile),runtime,compile(*),master;runtime-internal->compile,runtime(*),master(compile),runtime,compile(*),master;test-internal->compile,runtime(*),master(compile),runtime,compile(*),master">
			<artifact name="commons-math3" type="src" ext="jar" conf="sources" e:classifier="sources"/>
		</dependency>
		<dependency org="org.apache.directory.api" name="api-util" rev="1.0.0-M20" transitive="false" conf="compile->compile,runtime(*),master(compile),runtime,compile(*),master;runtime->compile,runtime(*),master(compile),runtime,compile(*),master;test->compile,runtime(*),master(compile),runtime,compile(*),master;compile-internal->compile,runtime(*),master(compile),runtime,compile(*),master;runtime-internal->compile,runtime(*),master(compile),runtime,compile(*),master;test-internal->compile,runtime(*),master(compile),runtime,compile(*),master">
			<artifact name="api-util" type="src" ext="jar" conf="sources" e:classifier="sources"/>
		</dependency>
		<dependency org="org.glassfish.hk2" name="hk2-locator" rev="2.4.0-b34" transitive="false" conf="compile->compile,runtime(*),master(compile),runtime,compile(*),master;runtime->compile,runtime(*),master(compile),runtime,compile(*),master;test->compile,runtime(*),master(compile),runtime,compile(*),master;compile-internal->compile,runtime(*),master(compile),runtime,compile(*),master;runtime-internal->compile,runtime(*),master(compile),runtime,compile(*),master;test-internal->compile,runtime(*),master(compile),runtime,compile(*),master">
			<artifact name="hk2-locator" type="src" ext="jar" conf="sources" e:classifier="sources"/>
		</dependency>
		<dependency org="org.apache.hadoop" name="hadoop-mapreduce-client-shuffle" rev="2.6.5" transitive="false" conf="compile->compile,runtime(*),master(compile),runtime,compile(*),master;runtime->compile,runtime(*),master(compile),runtime,compile(*),master;test->compile,runtime(*),master(compile),runtime,compile(*),master;compile-internal->compile,runtime(*),master(compile),runtime,compile(*),master;runtime-internal->compile,runtime(*),master(compile),runtime,compile(*),master;test-internal->compile,runtime(*),master(compile),runtime,compile(*),master">
			<artifact name="hadoop-mapreduce-client-shuffle" type="src" ext="jar" conf="sources" e:classifier="sources"/>
		</dependency>
		<dependency org="org.apache.xbean" name="xbean-asm5-shaded" rev="4.4" transitive="false" conf="compile->compile,runtime(*),master(compile),runtime,compile(*),master;runtime->compile,runtime(*),master(compile),runtime,compile(*),master;test->compile,runtime(*),master(compile),runtime,compile(*),master;compile-internal->compile,runtime(*),master(compile),runtime,compile(*),master;runtime-internal->compile,runtime(*),master(compile),runtime,compile(*),master;test-internal->compile,runtime(*),master(compile),runtime,compile(*),master">
			<artifact name="xbean-asm5-shaded" type="src" ext="jar" conf="sources" e:classifier="sources"/>
		</dependency>
		<dependency org="commons-net" name="commons-net" rev="3.1" transitive="false" conf="compile->compile,runtime(*),master(compile),runtime,compile(*),master;runtime->compile,runtime(*),master(compile),runtime,compile(*),master;test->compile,runtime(*),master(compile),runtime,compile(*),master;compile-internal->compile,runtime(*),master(compile),runtime,compile(*),master;runtime-internal->compile,runtime(*),master(compile),runtime,compile(*),master;test-internal->compile,runtime(*),master(compile),runtime,compile(*),master">
			<artifact name="commons-net" type="src" ext="jar" conf="sources" e:classifier="sources"/>
		</dependency>
		<dependency org="org.roaringbitmap" name="RoaringBitmap" rev="0.5.11" transitive="false" conf="compile->compile,runtime(*),master(compile),runtime,compile(*),master;runtime->compile,runtime(*),master(compile),runtime,compile(*),master;test->compile,runtime(*),master(compile),runtime,compile(*),master;compile-internal->compile,runtime(*),master(compile),runtime,compile(*),master;runtime-internal->compile,runtime(*),master(compile),runtime,compile(*),master;test-internal->compile,runtime(*),master(compile),runtime,compile(*),master">
			<artifact name="RoaringBitmap" type="src" ext="jar" conf="sources" e:classifier="sources"/>
		</dependency>
		<dependency org="com.twitter" name="chill-java" rev="0.8.0" transitive="false" conf="compile->compile,runtime(*),master(compile),runtime,compile(*),master;runtime->compile,runtime(*),master(compile),runtime,compile(*),master;test->compile,runtime(*),master(compile),runtime,compile(*),master;compile-internal->compile,runtime(*),master(compile),runtime,compile(*),master;runtime-internal->compile,runtime(*),master(compile),runtime,compile(*),master;test-internal->compile,runtime(*),master(compile),runtime,compile(*),master">
			<artifact name="chill-java" type="src" ext="jar" conf="sources" e:classifier="sources"/>
		</dependency>
		<dependency org="com.github.fommil.netlib" name="netlib-native_ref-linux-armhf" rev="1.1" transitive="false" conf="compile->compile,runtime(*),master(compile),runtime,compile(*),master;runtime->compile,runtime(*),master(compile),runtime,compile(*),master;test->compile,runtime(*),master(compile),runtime,compile(*),master;compile-internal->compile,runtime(*),master(compile),runtime,compile(*),master;runtime-internal->compile,runtime(*),master(compile),runtime,compile(*),master;test-internal->compile,runtime(*),master(compile),runtime,compile(*),master">
			<artifact name="netlib-native_ref-linux-armhf" type="jar" ext="jar" conf="*" e:classifier="natives"/>
		</dependency>
		<dependency org="org.apache.spark" name="spark-network-common_2.11" rev="2.2.0" transitive="false" conf="compile->compile,runtime(*),master(compile),runtime,compile(*),master;runtime->compile,runtime(*),master(compile),runtime,compile(*),master;test->compile,runtime(*),master(compile),runtime,compile(*),master;compile-internal->compile,runtime(*),master(compile),runtime,compile(*),master;runtime-internal->compile,runtime(*),master(compile),runtime,compile(*),master;test-internal->compile,runtime(*),master(compile),runtime,compile(*),master">
			<artifact name="spark-network-common_2.11" type="src" ext="jar" conf="sources" e:classifier="sources"/>
		</dependency>
		<dependency org="org.apache.spark" name="spark-streaming_2.11" rev="2.2.0" transitive="false" conf="compile->compile,runtime(*),master(compile),runtime,compile(*),master;runtime->compile,runtime(*),master(compile),runtime,compile(*),master;test->compile,runtime(*),master(compile),runtime,compile(*),master;compile-internal->compile,runtime(*),master(compile),runtime,compile(*),master;runtime-internal->compile,runtime(*),master(compile),runtime,compile(*),master;test-internal->compile,runtime(*),master(compile),runtime,compile(*),master">
			<artifact name="spark-streaming_2.11" type="src" ext="jar" conf="sources" e:classifier="sources"/>
		</dependency>
		<dependency org="com.fasterxml.jackson.module" name="jackson-module-paranamer" rev="2.6.5" transitive="false" conf="compile->compile,runtime(*),master(compile),runtime,compile(*),master;runtime->compile,runtime(*),master(compile),runtime,compile(*),master;test->compile,runtime(*),master(compile),runtime,compile(*),master;compile-internal->compile,runtime(*),master(compile),runtime,compile(*),master;runtime-internal->compile,runtime(*),master(compile),runtime,compile(*),master;test-internal->compile,runtime(*),master(compile),runtime,compile(*),master">
			<artifact name="jackson-module-paranamer" type="src" ext="jar" conf="sources" e:classifier="sources"/>
		</dependency>
		<dependency org="javax.activation" name="activation" rev="1.1.1" transitive="false" conf="compile->compile,runtime(*),master(compile),runtime,compile(*),master;runtime->compile,runtime(*),master(compile),runtime,compile(*),master;test->compile,runtime(*),master(compile),runtime,compile(*),master;compile-internal->compile,runtime(*),master(compile),runtime,compile(*),master;runtime-internal->compile,runtime(*),master(compile),runtime,compile(*),master;test-internal->compile,runtime(*),master(compile),runtime,compile(*),master">
			<artifact name="activation" type="src" ext="jar" conf="sources" e:classifier="sources"/>
		</dependency>
		<dependency org="com.google.guava" name="guava" rev="11.0.2" transitive="false" conf="compile->compile,runtime(*),master(compile),runtime,compile(*),master;runtime->compile,runtime(*),master(compile),runtime,compile(*),master;test->compile,runtime(*),master(compile),runtime,compile(*),master;compile-internal->compile,runtime(*),master(compile),runtime,compile(*),master;runtime-internal->compile,runtime(*),master(compile),runtime,compile(*),master;test-internal->compile,runtime(*),master(compile),runtime,compile(*),master">
			<artifact name="guava" type="src" ext="jar" conf="sources" e:classifier="sources"/>
		</dependency>
		<dependency org="mx4j" name="mx4j" rev="3.0.2" transitive="false" conf="compile->compile,runtime(*),master(compile),runtime,compile(*),master;runtime->compile,runtime(*),master(compile),runtime,compile(*),master;test->compile,runtime(*),master(compile),runtime,compile(*),master;compile-internal->compile,runtime(*),master(compile),runtime,compile(*),master;runtime-internal->compile,runtime(*),master(compile),runtime,compile(*),master;test-internal->compile,runtime(*),master(compile),runtime,compile(*),master">
			<artifact name="mx4j" type="src" ext="jar" conf="sources" e:classifier="sources"/>
		</dependency>
		<dependency org="com.github.fommil.netlib" name="native_system-java" rev="1.1" transitive="false" conf="compile->compile,runtime(*),master(compile),runtime,compile(*),master;runtime->compile,runtime(*),master(compile),runtime,compile(*),master;test->compile,runtime(*),master(compile),runtime,compile(*),master;compile-internal->compile,runtime(*),master(compile),runtime,compile(*),master;runtime-internal->compile,runtime(*),master(compile),runtime,compile(*),master;test-internal->compile,runtime(*),master(compile),runtime,compile(*),master">
			<artifact name="native_system-java" type="src" ext="jar" conf="sources" e:classifier="sources"/>
		</dependency>
		<dependency org="org.scalanlp" name="breeze-natives_2.11" rev="0.13.1" transitive="false" conf="compile->default,compile,runtime,default(compile),master;runtime->default,compile,runtime,default(compile),master;test->default,compile,runtime,default(compile),master;compile-internal->default,compile,runtime,default(compile),master;runtime-internal->default,compile,runtime,default(compile),master;test-internal->default,compile,runtime,default(compile),master">
			<artifact name="breeze-natives_2.11" type="src" ext="jar" conf="sources" e:classifier="sources"/>
		</dependency>
		<dependency org="org.scalanlp" name="breeze-macros_2.11" rev="0.13.1" transitive="false" conf="compile->compile,runtime(*),master(compile),runtime,compile(*),master;runtime->compile,runtime(*),master(compile),runtime,compile(*),master;test->compile,runtime(*),master(compile),runtime,compile(*),master;compile-internal->compile,runtime(*),master(compile),runtime,compile(*),master;runtime-internal->compile,runtime(*),master(compile),runtime,compile(*),master;test-internal->compile,runtime(*),master(compile),runtime,compile(*),master">
			<artifact name="breeze-macros_2.11" type="src" ext="jar" conf="sources" e:classifier="sources"/>
		</dependency>
		<dependency org="com.clearspring.analytics" name="stream" rev="2.7.0" transitive="false" conf="compile->compile,runtime(*),master(compile),runtime,compile(*),master;runtime->compile,runtime(*),master(compile),runtime,compile(*),master;test->compile,runtime(*),master(compile),runtime,compile(*),master;compile-internal->compile,runtime(*),master(compile),runtime,compile(*),master;runtime-internal->compile,runtime(*),master(compile),runtime,compile(*),master;test-internal->compile,runtime(*),master(compile),runtime,compile(*),master">
			<artifact name="stream" type="src" ext="jar" conf="sources" e:classifier="sources"/>
		</dependency>
		<dependency org="com.esotericsoftware" name="minlog" rev="1.3.0" transitive="false" conf="compile->compile,runtime(*),master(compile),runtime,compile(*),master;runtime->compile,runtime(*),master(compile),runtime,compile(*),master;test->compile,runtime(*),master(compile),runtime,compile(*),master;compile-internal->compile,runtime(*),master(compile),runtime,compile(*),master;runtime-internal->compile,runtime(*),master(compile),runtime,compile(*),master;test-internal->compile,runtime(*),master(compile),runtime,compile(*),master">
			<artifact name="minlog" type="src" ext="jar" conf="sources" e:classifier="sources"/>
		</dependency>
		<dependency org="org.apache.spark" name="spark-mllib_2.11" rev="2.2.0" transitive="false" conf="compile->default,compile,runtime,default(compile),master;runtime->default,compile,runtime,default(compile),master;test->default,compile,runtime,default(compile),master;compile-internal->default,compile,runtime,default(compile),master;runtime-internal->default,compile,runtime,default(compile),master;test-internal->default,compile,runtime,default(compile),master">
			<artifact name="spark-mllib_2.11" type="src" ext="jar" conf="sources" e:classifier="sources"/>
		</dependency>
		<dependency org="com.github.fommil" name="jniloader" rev="1.1" transitive="false" conf="compile->compile,runtime(*),master(compile),runtime,compile(*),master;runtime->compile,runtime(*),master(compile),runtime,compile(*),master;test->compile,runtime(*),master(compile),runtime,compile(*),master;compile-internal->compile,runtime(*),master(compile),runtime,compile(*),master;runtime-internal->compile,runtime(*),master(compile),runtime,compile(*),master;test-internal->compile,runtime(*),master(compile),runtime,compile(*),master">
			<artifact name="jniloader" type="src" ext="jar" conf="sources" e:classifier="sources"/>
		</dependency>
		<dependency org="javax.inject" name="javax.inject" rev="1" transitive="false" conf="compile->compile,runtime(*),master(compile),runtime,compile(*),master;runtime->compile,runtime(*),master(compile),runtime,compile(*),master;test->compile,runtime(*),master(compile),runtime,compile(*),master;compile-internal->compile,runtime(*),master(compile),runtime,compile(*),master;runtime-internal->compile,runtime(*),master(compile),runtime,compile(*),master;test-internal->compile,runtime(*),master(compile),runtime,compile(*),master">
			<artifact name="javax.inject" type="src" ext="jar" conf="sources" e:classifier="sources"/>
		</dependency>
		<dependency org="org.apache.commons" name="commons-compress" rev="1.4.1" transitive="false" conf="compile->compile,runtime(*),master(compile),runtime,compile(*),master;runtime->compile,runtime(*),master(compile),runtime,compile(*),master;test->compile,runtime(*),master(compile),runtime,compile(*),master;compile-internal->compile,runtime(*),master(compile),runtime,compile(*),master;runtime-internal->compile,runtime(*),master(compile),runtime,compile(*),master;test-internal->compile,runtime(*),master(compile),runtime,compile(*),master">
			<artifact name="commons-compress" type="src" ext="jar" conf="sources" e:classifier="sources"/>
		</dependency>
		<dependency org="com.esotericsoftware" name="kryo-shaded" rev="3.0.3" transitive="false" conf="compile->compile,runtime(*),master(compile),runtime,compile(*),master;runtime->compile,runtime(*),master(compile),runtime,compile(*),master;test->compile,runtime(*),master(compile),runtime,compile(*),master;compile-internal->compile,runtime(*),master(compile),runtime,compile(*),master;runtime-internal->compile,runtime(*),master(compile),runtime,compile(*),master;test-internal->compile,runtime(*),master(compile),runtime,compile(*),master">
			<artifact name="kryo-shaded" type="src" ext="jar" conf="sources" e:classifier="sources"/>
		</dependency>
		<dependency org="org.apache.spark" name="spark-graphx_2.11" rev="2.2.0" transitive="false" conf="compile->compile,runtime(*),master(compile),runtime,compile(*),master;runtime->compile,runtime(*),master(compile),runtime,compile(*),master;test->compile,runtime(*),master(compile),runtime,compile(*),master;compile-internal->compile,runtime(*),master(compile),runtime,compile(*),master;runtime-internal->compile,runtime(*),master(compile),runtime,compile(*),master;test-internal->compile,runtime(*),master(compile),runtime,compile(*),master">
			<artifact name="spark-graphx_2.11" type="src" ext="jar" conf="sources" e:classifier="sources"/>
		</dependency>
		<dependency org="org.scala-lang" name="scala-reflect" rev="2.11.8" transitive="false" conf="compile->compile,runtime(*),master(compile),runtime,compile(*),master;runtime->compile,runtime(*),master(compile),runtime,compile(*),master;test->compile,runtime(*),master(compile),runtime,compile(*),master;compile-internal->compile,runtime(*),master(compile),runtime,compile(*),master;runtime-internal->compile,runtime(*),master(compile),runtime,compile(*),master;test-internal->compile,runtime(*),master(compile),runtime,compile(*),master;scala-tool->compile,runtime(*),master(compile),runtime,compile(*),master" info.apiURL="http://www.scala-lang.org/api/2.11.8/">
			<artifact name="scala-reflect" type="src" ext="jar" conf="sources" e:classifier="sources"/>
		</dependency>
		<dependency org="javax.xml.bind" name="jaxb-api" rev="2.2.2" transitive="false" conf="compile->compile,runtime(*),master(compile),runtime,compile(*),master;runtime->compile,runtime(*),master(compile),runtime,compile(*),master;test->compile,runtime(*),master(compile),runtime,compile(*),master;compile-internal->compile,runtime(*),master(compile),runtime,compile(*),master;runtime-internal->compile,runtime(*),master(compile),runtime,compile(*),master;test-internal->compile,runtime(*),master(compile),runtime,compile(*),master">
			<artifact name="jaxb-api" type="src" ext="jar" conf="sources" e:classifier="sources"/>
		</dependency>
		<dependency org="org.apache.htrace" name="htrace-core" rev="3.1.0-incubating" transitive="false" conf="compile->compile,runtime(*),master(compile),runtime,compile(*),master;runtime->compile,runtime(*),master(compile),runtime,compile(*),master;test->compile,runtime(*),master(compile),runtime,compile(*),master;compile-internal->compile,runtime(*),master(compile),runtime,compile(*),master;runtime-internal->compile,runtime(*),master(compile),runtime,compile(*),master;test-internal->compile,runtime(*),master(compile),runtime,compile(*),master">
			<artifact name="htrace-core" type="src" ext="jar" conf="sources" e:classifier="sources"/>
		</dependency>
		<dependency org="org.glassfish.jersey.core" name="jersey-common" rev="2.22.2" transitive="false" conf="compile->compile,runtime(*),master(compile),runtime,compile(*),master;runtime->compile,runtime(*),master(compile),runtime,compile(*),master;test->compile,runtime(*),master(compile),runtime,compile(*),master;compile-internal->compile,runtime(*),master(compile),runtime,compile(*),master;runtime-internal->compile,runtime(*),master(compile),runtime,compile(*),master;test-internal->compile,runtime(*),master(compile),runtime,compile(*),master">
			<artifact name="jersey-common" type="src" ext="jar" conf="sources" e:classifier="sources"/>
		</dependency>
		<dependency org="org.slf4j" name="slf4j-log4j12" rev="1.7.16" transitive="false" conf="compile->compile,runtime(*),master(compile),runtime,compile(*),master;runtime->compile,runtime(*),master(compile),runtime,compile(*),master;test->compile,runtime(*),master(compile),runtime,compile(*),master;compile-internal->compile,runtime(*),master(compile),runtime,compile(*),master;runtime-internal->compile,runtime(*),master(compile),runtime,compile(*),master;test-internal->compile,runtime(*),master(compile),runtime,compile(*),master">
			<artifact name="slf4j-log4j12" type="src" ext="jar" conf="sources" e:classifier="sources"/>
		</dependency>
		<dependency org="xmlenc" name="xmlenc" rev="0.52" transitive="false" conf="compile->compile,runtime(*),master(compile),runtime,compile(*),master;runtime->compile,runtime(*),master(compile),runtime,compile(*),master;test->compile,runtime(*),master(compile),runtime,compile(*),master;compile-internal->compile,runtime(*),master(compile),runtime,compile(*),master;runtime-internal->compile,runtime(*),master(compile),runtime,compile(*),master;test-internal->compile,runtime(*),master(compile),runtime,compile(*),master">
			<artifact name="xmlenc" type="src" ext="jar" conf="sources" e:classifier="sources"/>
		</dependency>
	</dependencies>
</ivy-module>
