# Supplementary material for: A hybrid multi-objective whale optimization algorithm for analyzing microarray data based on Apache Spark
Source: PeerJ Comput Sci. 2021 Mar 25;7:e416. doi: 10.7717/peerj-cs.416 (PMC8022636; doi:10.7717/peerj-cs.416)
Supplement: Supplemental Information 1 [file peerj-cs-07-416-s001.gz › MOWOATS Code Scala 13 May/target/scala-2.12/resolution-cache/reports/default-untitled1_2.12-provided.xml]

<?xml version="1.0" encoding="UTF-8"?>
<?xml-stylesheet type="text/xsl" href="ivy-report.xsl"?>
<ivy-report version="1.0">
	<info
		organisation="default"
		module="untitled1_2.12"
		revision="1.0"
		conf="provided"
		confs="compile, runtime, test, provided, optional, compile-internal, runtime-internal, test-internal, plugin, sources, docs, pom, scala-tool"
		date="20171025153627"/>
	<dependencies>
	</dependencies>
</ivy-report>
