# Supplementary material for: A hybrid multi-objective whale optimization algorithm for analyzing microarray data based on Apache Spark
Source: PeerJ Comput Sci. 2021 Mar 25;7:e416. doi: 10.7717/peerj-cs.416 (PMC8022636; doi:10.7717/peerj-cs.416)
Supplement: Supplemental Information 1 [file peerj-cs-07-416-s001.gz › MOWOATS Code Scala 13 May/project/target/scala-2.10/sbt-0.13/resolution-cache/reports/default-mowoats-build-compile-internal.xml]

<?xml version="1.0" encoding="UTF-8"?>
<?xml-stylesheet type="text/xsl" href="ivy-report.xsl"?>
<ivy-report version="1.0">
	<info
		organisation="default"
		module="mowoats-build"
		revision="0.1-SNAPSHOT"
		extra-scalaVersion="2.10"
		extra-sbtVersion="0.13"
		conf="compile-internal"
		confs="compile, runtime, test, provided, optional, compile-internal, runtime-internal, test-internal, plugin, sources, docs, pom, scala-tool"
		date="20180524162359"/>
	<dependencies>
		<module organisation="org.scala-sbt" name="sbt">
			<revision name="0.13.16" status="release" pubdate="20170726165851" resolver="sbt-chain" artresolver="sbt-chain" downloaded="false" searched="false" default="false" conf="compile, default(compile)" position="1">
				<metadata-artifact status="no" details="" size="1455" time="0" location="/home/amr/.ivy2/cache/org.scala-sbt/sbt/ivy-0.13.16.xml" searched="false" origin-is-local="false" origin-location="https://repo.typesafe.com/typesafe/ivy-releases/org.scala-sbt/sbt/0.13.16/ivys/ivy.xml"/>
				<caller organisation="default" name="mowoats-build" conf="compile-internal, compile, provided, optional" rev="0.13.16" rev-constraint-default="0.13.16" rev-constraint-dynamic="0.13.16" callerrev="0.1-SNAPSHOT"/>
				<artifacts>
					<artifact name="sbt" type="jar" ext="jar" status="no" details="" size="53005" time="0" location="/home/amr/.ivy2/cache/org.scala-sbt/sbt/jars/sbt-0.13.16.jar">
						<origin-location is-local="false" location="https://repo.typesafe.com/typesafe/ivy-releases/org.scala-sbt/sbt/0.13.16/jars/sbt.jar"/>
					</artifact>
				</artifacts>
			</revision>
		</module>
		<module organisation="org.scala-sbt" name="compiler-interface">
			<revision name="0.13.16" status="release" pubdate="20170726165640" resolver="sbt-chain" artresolver="sbt-chain" downloaded="false" searched="false" default="false" conf="compile, default(compile)" position="50">
				<metadata-artifact status="no" details="" size="1802" time="0" location="/home/amr/.ivy2/cache/org.scala-sbt/compiler-interface/ivy-0.13.16.xml" searched="false" origin-is-local="false" origin-location="https://repo.typesafe.com/typesafe/ivy-releases/org.scala-sbt/compiler-interface/0.13.16/ivys/ivy.xml"/>
				<caller organisation="org.scala-sbt" name="sbt" conf="compile" rev="0.13.16" rev-constraint-default="0.13.16" rev-constraint-dynamic="0.13.16" callerrev="0.13.16"/>
				<artifacts>
					<artifact name="compiler-interface" type="jar" ext="jar" status="no" details="" size="249105" time="0" location="/home/amr/.ivy2/cache/org.scala-sbt/compiler-interface/jars/compiler-interface-0.13.16.jar">
						<origin-location is-local="false" location="https://repo.typesafe.com/typesafe/ivy-releases/org.scala-sbt/compiler-interface/0.13.16/jars/compiler-interface.jar"/>
					</artifact>
				</artifacts>
			</revision>
		</module>
		<module organisation="org.scala-sbt" name="main">
			<revision name="0.13.16" status="release" pubdate="20170726165851" resolver="sbt-chain" artresolver="sbt-chain" downloaded="false" searched="false" default="false" conf="compile, default(compile)" position="2">
				<metadata-artifact status="no" details="" size="2547" time="0" location="/home/amr/.ivy2/cache/org.scala-sbt/main/ivy-0.13.16.xml" searched="false" origin-is-local="false" origin-location="https://repo.typesafe.com/typesafe/ivy-releases/org.scala-sbt/main/0.13.16/ivys/ivy.xml"/>
				<caller organisation="org.scala-sbt" name="sbt" conf="compile" rev="0.13.16" rev-constraint-default="0.13.16" rev-constraint-dynamic="0.13.16" callerrev="0.13.16"/>
				<artifacts>
					<artifact name="main" type="jar" ext="jar" status="no" details="" size="2761821" time="0" location="/home/amr/.ivy2/cache/org.scala-sbt/main/jars/main-0.13.16.jar">
						<origin-location is-local="false" location="https://repo.typesafe.com/typesafe/ivy-releases/org.scala-sbt/main/0.13.16/jars/main.jar"/>
					</artifact>
				</artifacts>
			</revision>
		</module>
		<module organisation="org.scala-sbt" name="logic">
			<revision name="0.13.16" status="release" pubdate="20170726165713" resolver="sbt-chain" artresolver="sbt-chain" downloaded="false" searched="false" default="false" conf="compile, default(compile)" position="49">
				<metadata-artifact status="no" details="" size="1652" time="0" location="/home/amr/.ivy2/cache/org.scala-sbt/logic/ivy-0.13.16.xml" searched="false" origin-is-local="false" origin-location="https://repo.typesafe.com/typesafe/ivy-releases/org.scala-sbt/logic/0.13.16/ivys/ivy.xml"/>
				<caller organisation="org.scala-sbt" name="main" conf="compile" rev="0.13.16" rev-constraint-default="0.13.16" rev-constraint-dynamic="0.13.16" callerrev="0.13.16"/>
				<artifacts>
					<artifact name="logic" type="jar" ext="jar" status="no" details="" size="64154" time="0" location="/home/amr/.ivy2/cache/org.scala-sbt/logic/jars/logic-0.13.16.jar">
						<origin-location is-local="false" location="https://repo.typesafe.com/typesafe/ivy-releases/org.scala-sbt/logic/0.13.16/jars/logic.jar"/>
					</artifact>
				</artifacts>
			</revision>
		</module>
		<module organisation="org.scala-sbt" name="main-settings">
			<revision name="0.13.16" status="release" pubdate="20170726165827" resolver="sbt-chain" artresolver="sbt-chain" downloaded="false" searched="false" default="false" conf="compile, default(compile)" position="45">
				<metadata-artifact status="no" details="" size="2699" time="0" location="/home/amr/.ivy2/cache/org.scala-sbt/main-settings/ivy-0.13.16.xml" searched="false" origin-is-local="false" origin-location="https://repo.typesafe.com/typesafe/ivy-releases/org.scala-sbt/main-settings/0.13.16/ivys/ivy.xml"/>
				<caller organisation="org.scala-sbt" name="main" conf="compile" rev="0.13.16" rev-constraint-default="0.13.16" rev-constraint-dynamic="0.13.16" callerrev="0.13.16"/>
				<artifacts>
					<artifact name="main-settings" type="jar" ext="jar" status="no" details="" size="679575" time="0" location="/home/amr/.ivy2/cache/org.scala-sbt/main-settings/jars/main-settings-0.13.16.jar">
						<origin-location is-local="false" location="https://repo.typesafe.com/typesafe/ivy-releases/org.scala-sbt/main-settings/0.13.16/jars/main-settings.jar"/>
					</artifact>
				</artifacts>
			</revision>
		</module>
		<module organisation="org.scala-sbt" name="command">
			<revision name="0.13.16" status="release" pubdate="20170726165807" resolver="sbt-chain" artresolver="sbt-chain" downloaded="false" searched="false" default="false" conf="compile, default(compile)" position="47">
				<metadata-artifact status="no" details="" size="2372" time="0" location="/home/amr/.ivy2/cache/org.scala-sbt/command/ivy-0.13.16.xml" searched="false" origin-is-local="false" origin-location="https://repo.typesafe.com/typesafe/ivy-releases/org.scala-sbt/command/0.13.16/ivys/ivy.xml"/>
				<caller organisation="org.scala-sbt" name="main" conf="compile" rev="0.13.16" rev-constraint-default="0.13.16" rev-constraint-dynamic="0.13.16" callerrev="0.13.16"/>
				<caller organisation="org.scala-sbt" name="main-settings" conf="compile" rev="0.13.16" rev-constraint-default="0.13.16" rev-constraint-dynamic="0.13.16" callerrev="0.13.16"/>
				<artifacts>
					<artifact name="command" type="jar" ext="jar" status="no" details="" size="250954" time="0" location="/home/amr/.ivy2/cache/org.scala-sbt/command/jars/command-0.13.16.jar">
						<origin-location is-local="false" location="https://repo.typesafe.com/typesafe/ivy-releases/org.scala-sbt/command/0.13.16/jars/command.jar"/>
					</artifact>
				</artifacts>
			</revision>
		</module>
		<module organisation="org.scala-sbt" name="template-resolver">
			<revision name="0.1" status="release" pubdate="20160822044715" resolver="sbt-chain" artresolver="sbt-chain" homepage="https://github.com/sbt/template-resolver" downloaded="false" searched="false" default="false" conf="default, compile, runtime, default(compile), master" position="48">
				<license name="Apache-2.0" url="http://www.apache.org/licenses/LICENSE-2.0.html"/>
				<metadata-artifact status="no" details="" size="2559" time="0" location="/home/amr/.ivy2/cache/org.scala-sbt/template-resolver/ivy-0.1.xml" searched="false" origin-is-local="false" origin-location="https://repo1.maven.org/maven2/org/scala-sbt/template-resolver/0.1/template-resolver-0.1.pom"/>
				<caller organisation="org.scala-sbt" name="command" conf="compile" rev="0.1" rev-constraint-default="0.1" rev-constraint-dynamic="0.1" callerrev="0.13.16"/>
				<artifacts>
					<artifact name="template-resolver" type="jar" ext="jar" status="no" details="" size="807" time="0" location="/home/amr/.ivy2/cache/org.scala-sbt/template-resolver/jars/template-resolver-0.1.jar">
						<origin-location is-local="false" location="https://repo1.maven.org/maven2/org/scala-sbt/template-resolver/0.1/template-resolver-0.1.jar"/>
					</artifact>
				</artifacts>
			</revision>
		</module>
		<module organisation="org.scala-sbt" name="apply-macro">
			<revision name="0.13.16" status="release" pubdate="20170726165454" resolver="sbt-chain" artresolver="sbt-chain" downloaded="false" searched="false" default="false" conf="compile, default(compile)" position="46">
				<metadata-artifact status="no" details="" size="1679" time="0" location="/home/amr/.ivy2/cache/org.scala-sbt/apply-macro/ivy-0.13.16.xml" searched="false" origin-is-local="false" origin-location="https://repo.typesafe.com/typesafe/ivy-releases/org.scala-sbt/apply-macro/0.13.16/ivys/ivy.xml"/>
				<caller organisation="org.scala-sbt" name="main-settings" conf="compile" rev="0.13.16" rev-constraint-default="0.13.16" rev-constraint-dynamic="0.13.16" callerrev="0.13.16"/>
				<artifacts>
					<artifact name="apply-macro" type="jar" ext="jar" status="no" details="" size="88608" time="0" location="/home/amr/.ivy2/cache/org.scala-sbt/apply-macro/jars/apply-macro-0.13.16.jar">
						<origin-location is-local="false" location="https://repo.typesafe.com/typesafe/ivy-releases/org.scala-sbt/apply-macro/0.13.16/jars/apply-macro.jar"/>
					</artifact>
				</artifacts>
			</revision>
		</module>
		<module organisation="org.scala-sbt" name="actions">
			<revision name="0.13.16" status="release" pubdate="20170726165851" resolver="sbt-chain" artresolver="sbt-chain" downloaded="false" searched="false" default="false" conf="compile, default(compile)" position="3">
				<metadata-artifact status="no" details="" size="3071" time="0" location="/home/amr/.ivy2/cache/org.scala-sbt/actions/ivy-0.13.16.xml" searched="false" origin-is-local="false" origin-location="https://repo.typesafe.com/typesafe/ivy-releases/org.scala-sbt/actions/0.13.16/ivys/ivy.xml"/>
				<caller organisation="org.scala-sbt" name="main" conf="compile" rev="0.13.16" rev-constraint-default="0.13.16" rev-constraint-dynamic="0.13.16" callerrev="0.13.16"/>
				<artifacts>
					<artifact name="actions" type="jar" ext="jar" status="no" details="" size="490580" time="0" location="/home/amr/.ivy2/cache/org.scala-sbt/actions/jars/actions-0.13.16.jar">
						<origin-location is-local="false" location="https://repo.typesafe.com/typesafe/ivy-releases/org.scala-sbt/actions/0.13.16/jars/actions.jar"/>
					</artifact>
				</artifacts>
			</revision>
		</module>
		<module organisation="org.scala-sbt" name="testing">
			<revision name="0.13.16" status="release" pubdate="20170726165640" resolver="sbt-chain" artresolver="sbt-chain" downloaded="false" searched="false" default="false" conf="compile, default(compile)" position="42">
				<metadata-artifact status="no" details="" size="1779" time="0" location="/home/amr/.ivy2/cache/org.scala-sbt/testing/ivy-0.13.16.xml" searched="false" origin-is-local="false" origin-location="https://repo.typesafe.com/typesafe/ivy-releases/org.scala-sbt/testing/0.13.16/ivys/ivy.xml"/>
				<caller organisation="org.scala-sbt" name="actions" conf="compile" rev="0.13.16" rev-constraint-default="0.13.16" rev-constraint-dynamic="0.13.16" callerrev="0.13.16"/>
				<artifacts>
					<artifact name="testing" type="jar" ext="jar" status="no" details="" size="102522" time="0" location="/home/amr/.ivy2/cache/org.scala-sbt/testing/jars/testing-0.13.16.jar">
						<origin-location is-local="false" location="https://repo.typesafe.com/typesafe/ivy-releases/org.scala-sbt/testing/0.13.16/jars/testing.jar"/>
					</artifact>
				</artifacts>
			</revision>
		</module>
		<module organisation="org.scala-sbt" name="test-agent">
			<revision name="0.13.16" status="release" pubdate="20170726165454" resolver="sbt-chain" artresolver="sbt-chain" downloaded="false" searched="false" default="false" conf="compile, default(compile)" position="43">
				<metadata-artifact status="no" details="" size="1292" time="0" location="/home/amr/.ivy2/cache/org.scala-sbt/test-agent/ivy-0.13.16.xml" searched="false" origin-is-local="false" origin-location="https://repo.typesafe.com/typesafe/ivy-releases/org.scala-sbt/test-agent/0.13.16/ivys/ivy.xml"/>
				<caller organisation="org.scala-sbt" name="testing" conf="compile" rev="0.13.16" rev-constraint-default="0.13.16" rev-constraint-dynamic="0.13.16" callerrev="0.13.16"/>
				<artifacts>
					<artifact name="test-agent" type="jar" ext="jar" status="no" details="" size="23867" time="0" location="/home/amr/.ivy2/cache/org.scala-sbt/test-agent/jars/test-agent-0.13.16.jar">
						<origin-location is-local="false" location="https://repo.typesafe.com/typesafe/ivy-releases/org.scala-sbt/test-agent/0.13.16/jars/test-agent.jar"/>
					</artifact>
				</artifacts>
			</revision>
		</module>
		<module organisation="org.scala-sbt" name="test-interface">
			<revision name="1.0" status="release" pubdate="20130629004435" resolver="sbt-chain" artresolver="sbt-chain" homepage="http://www.scala-sbt.org" downloaded="false" searched="false" default="false" conf="default, compile, runtime, default(compile), master" position="44">
				<license name="BSD" url="https://github.com/sbt/test-interface/blob/master/LICENSE"/>
				<metadata-artifact status="no" details="" size="2589" time="0" location="/home/amr/.ivy2/cache/org.scala-sbt/test-interface/ivy-1.0.xml" searched="false" origin-is-local="false" origin-location="https://repo1.maven.org/maven2/org/scala-sbt/test-interface/1.0/test-interface-1.0.pom"/>
				<caller organisation="org.scala-sbt" name="testing" conf="compile" rev="1.0" rev-constraint-default="1.0" rev-constraint-dynamic="1.0" callerrev="0.13.16"/>
				<caller organisation="org.scala-sbt" name="test-agent" conf="compile" rev="1.0" rev-constraint-default="1.0" rev-constraint-dynamic="1.0" callerrev="0.13.16"/>
				<artifacts>
					<artifact name="test-interface" type="jar" ext="jar" status="no" details="" size="14755" time="0" location="/home/amr/.ivy2/cache/org.scala-sbt/test-interface/jars/test-interface-1.0.jar">
						<origin-location is-local="false" location="https://repo1.maven.org/maven2/org/scala-sbt/test-interface/1.0/test-interface-1.0.jar"/>
					</artifact>
				</artifacts>
			</revision>
		</module>
		<module organisation="org.scala-sbt" name="tracking">
			<revision name="0.13.16" status="release" pubdate="20170726165611" resolver="sbt-chain" artresolver="sbt-chain" downloaded="false" searched="false" default="false" conf="compile, default(compile)" position="40">
				<metadata-artifact status="no" details="" size="1372" time="0" location="/home/amr/.ivy2/cache/org.scala-sbt/tracking/ivy-0.13.16.xml" searched="false" origin-is-local="false" origin-location="https://repo.typesafe.com/typesafe/ivy-releases/org.scala-sbt/tracking/0.13.16/ivys/ivy.xml"/>
				<caller organisation="org.scala-sbt" name="actions" conf="compile" rev="0.13.16" rev-constraint-default="0.13.16" rev-constraint-dynamic="0.13.16" callerrev="0.13.16"/>
				<artifacts>
					<artifact name="tracking" type="jar" ext="jar" status="no" details="" size="50159" time="0" location="/home/amr/.ivy2/cache/org.scala-sbt/tracking/jars/tracking-0.13.16.jar">
						<origin-location is-local="false" location="https://repo.typesafe.com/typesafe/ivy-releases/org.scala-sbt/tracking/0.13.16/jars/tracking.jar"/>
					</artifact>
				</artifacts>
			</revision>
		</module>
		<module organisation="org.scala-sbt" name="cache">
			<revision name="0.13.16" status="release" pubdate="20170726165604" resolver="sbt-chain" artresolver="sbt-chain" downloaded="false" searched="false" default="false" conf="compile, default(compile)" position="41">
				<metadata-artifact status="no" details="" size="1688" time="0" location="/home/amr/.ivy2/cache/org.scala-sbt/cache/ivy-0.13.16.xml" searched="false" origin-is-local="false" origin-location="https://repo.typesafe.com/typesafe/ivy-releases/org.scala-sbt/cache/0.13.16/ivys/ivy.xml"/>
				<caller organisation="org.scala-sbt" name="tracking" conf="compile" rev="0.13.16" rev-constraint-default="0.13.16" rev-constraint-dynamic="0.13.16" callerrev="0.13.16"/>
				<artifacts>
					<artifact name="cache" type="jar" ext="jar" status="no" details="" size="115557" time="0" location="/home/amr/.ivy2/cache/org.scala-sbt/cache/jars/cache-0.13.16.jar">
						<origin-location is-local="false" location="https://repo.typesafe.com/typesafe/ivy-releases/org.scala-sbt/cache/0.13.16/jars/cache.jar"/>
					</artifact>
				</artifacts>
			</revision>
		</module>
		<module organisation="org.scala-sbt" name="task-system">
			<revision name="0.13.16" status="release" pubdate="20170726165640" resolver="sbt-chain" artresolver="sbt-chain" downloaded="false" searched="false" default="false" conf="compile, default(compile)" position="38">
				<metadata-artifact status="no" details="" size="1973" time="0" location="/home/amr/.ivy2/cache/org.scala-sbt/task-system/ivy-0.13.16.xml" searched="false" origin-is-local="false" origin-location="https://repo.typesafe.com/typesafe/ivy-releases/org.scala-sbt/task-system/0.13.16/ivys/ivy.xml"/>
				<caller organisation="org.scala-sbt" name="actions" conf="compile" rev="0.13.16" rev-constraint-default="0.13.16" rev-constraint-dynamic="0.13.16" callerrev="0.13.16"/>
				<caller organisation="org.scala-sbt" name="main-settings" conf="compile" rev="0.13.16" rev-constraint-default="0.13.16" rev-constraint-dynamic="0.13.16" callerrev="0.13.16"/>
				<artifacts>
					<artifact name="task-system" type="jar" ext="jar" status="no" details="" size="132028" time="0" location="/home/amr/.ivy2/cache/org.scala-sbt/task-system/jars/task-system-0.13.16.jar">
						<origin-location is-local="false" location="https://repo.typesafe.com/typesafe/ivy-releases/org.scala-sbt/task-system/0.13.16/jars/task-system.jar"/>
					</artifact>
				</artifacts>
			</revision>
		</module>
		<module organisation="org.scala-sbt" name="tasks">
			<revision name="0.13.16" status="release" pubdate="20170726165454" resolver="sbt-chain" artresolver="sbt-chain" downloaded="false" searched="false" default="false" conf="compile, default(compile)" position="39">
				<metadata-artifact status="no" details="" size="1651" time="0" location="/home/amr/.ivy2/cache/org.scala-sbt/tasks/ivy-0.13.16.xml" searched="false" origin-is-local="false" origin-location="https://repo.typesafe.com/typesafe/ivy-releases/org.scala-sbt/tasks/0.13.16/ivys/ivy.xml"/>
				<caller organisation="org.scala-sbt" name="task-system" conf="compile" rev="0.13.16" rev-constraint-default="0.13.16" rev-constraint-dynamic="0.13.16" callerrev="0.13.16"/>
				<caller organisation="org.scala-sbt" name="actions" conf="compile" rev="0.13.16" rev-constraint-default="0.13.16" rev-constraint-dynamic="0.13.16" callerrev="0.13.16"/>
				<artifacts>
					<artifact name="tasks" type="jar" ext="jar" status="no" details="" size="131079" time="0" location="/home/amr/.ivy2/cache/org.scala-sbt/tasks/jars/tasks-0.13.16.jar">
						<origin-location is-local="false" location="https://repo.typesafe.com/typesafe/ivy-releases/org.scala-sbt/tasks/0.13.16/jars/tasks.jar"/>
					</artifact>
				</artifacts>
			</revision>
		</module>
		<module organisation="org.scala-sbt" name="run">
			<revision name="0.13.16" status="release" pubdate="20170726165640" resolver="sbt-chain" artresolver="sbt-chain" downloaded="false" searched="false" default="false" conf="compile, default(compile)" position="37">
				<metadata-artifact status="no" details="" size="1854" time="0" location="/home/amr/.ivy2/cache/org.scala-sbt/run/ivy-0.13.16.xml" searched="false" origin-is-local="false" origin-location="https://repo.typesafe.com/typesafe/ivy-releases/org.scala-sbt/run/0.13.16/ivys/ivy.xml"/>
				<caller organisation="org.scala-sbt" name="main" conf="compile" rev="0.13.16" rev-constraint-default="0.13.16" rev-constraint-dynamic="0.13.16" callerrev="0.13.16"/>
				<caller organisation="org.scala-sbt" name="actions" conf="compile" rev="0.13.16" rev-constraint-default="0.13.16" rev-constraint-dynamic="0.13.16" callerrev="0.13.16"/>
				<artifacts>
					<artifact name="run" type="jar" ext="jar" status="no" details="" size="132041" time="0" location="/home/amr/.ivy2/cache/org.scala-sbt/run/jars/run-0.13.16.jar">
						<origin-location is-local="false" location="https://repo.typesafe.com/typesafe/ivy-releases/org.scala-sbt/run/0.13.16/jars/run.jar"/>
					</artifact>
				</artifacts>
			</revision>
		</module>
		<module organisation="org.scala-sbt" name="compiler-ivy-integration">
			<revision name="0.13.16" status="release" pubdate="20170726165820" resolver="sbt-chain" artresolver="sbt-chain" downloaded="false" searched="false" default="false" conf="compile, default(compile)" position="24">
				<metadata-artifact status="no" details="" size="1439" time="0" location="/home/amr/.ivy2/cache/org.scala-sbt/compiler-ivy-integration/ivy-0.13.16.xml" searched="false" origin-is-local="false" origin-location="https://repo.typesafe.com/typesafe/ivy-releases/org.scala-sbt/compiler-ivy-integration/0.13.16/ivys/ivy.xml"/>
				<caller organisation="org.scala-sbt" name="actions" conf="compile" rev="0.13.16" rev-constraint-default="0.13.16" rev-constraint-dynamic="0.13.16" callerrev="0.13.16"/>
				<artifacts>
					<artifact name="compiler-ivy-integration" type="jar" ext="jar" status="no" details="" size="21278" time="0" location="/home/amr/.ivy2/cache/org.scala-sbt/compiler-ivy-integration/jars/compiler-ivy-integration-0.13.16.jar">
						<origin-location is-local="false" location="https://repo.typesafe.com/typesafe/ivy-releases/org.scala-sbt/compiler-ivy-integration/0.13.16/jars/compiler-ivy-integration.jar"/>
					</artifact>
				</artifacts>
			</revision>
		</module>
		<module organisation="org.scala-sbt" name="ivy">
			<revision name="0.13.16" status="release" pubdate="20170726165640" resolver="sbt-chain" artresolver="sbt-chain" downloaded="false" searched="false" default="false" conf="compile, default(compile)" position="25">
				<metadata-artifact status="no" details="" size="2263" time="0" location="/home/amr/.ivy2/cache/org.scala-sbt/ivy/ivy-0.13.16.xml" searched="false" origin-is-local="false" origin-location="https://repo.typesafe.com/typesafe/ivy-releases/org.scala-sbt/ivy/0.13.16/ivys/ivy.xml"/>
				<caller organisation="org.scala-sbt" name="command" conf="compile" rev="0.13.16" rev-constraint-default="0.13.16" rev-constraint-dynamic="0.13.16" callerrev="0.13.16"/>
				<caller organisation="org.scala-sbt" name="main" conf="compile" rev="0.13.16" rev-constraint-default="0.13.16" rev-constraint-dynamic="0.13.16" callerrev="0.13.16"/>
				<caller organisation="org.scala-sbt" name="actions" conf="compile" rev="0.13.16" rev-constraint-default="0.13.16" rev-constraint-dynamic="0.13.16" callerrev="0.13.16"/>
				<caller organisation="org.scala-sbt" name="main-settings" conf="compile" rev="0.13.16" rev-constraint-default="0.13.16" rev-constraint-dynamic="0.13.16" callerrev="0.13.16"/>
				<caller organisation="org.scala-sbt" name="compiler-ivy-integration" conf="compile" rev="0.13.16" rev-constraint-default="0.13.16" rev-constraint-dynamic="0.13.16" callerrev="0.13.16"/>
				<artifacts>
					<artifact name="ivy" type="jar" ext="jar" status="no" details="" size="2031427" time="0" location="/home/amr/.ivy2/cache/org.scala-sbt/ivy/jars/ivy-0.13.16.jar">
						<origin-location is-local="false" location="https://repo.typesafe.com/typesafe/ivy-releases/org.scala-sbt/ivy/0.13.16/jars/ivy.jar"/>
					</artifact>
				</artifacts>
			</revision>
		</module>
		<module organisation="org.scala-sbt" name="serialization_2.10">
			<revision name="0.1.2" status="release" pubdate="20150602081933" resolver="sbt-chain" artresolver="sbt-chain" homepage="https://github.com/sbt/serialization" downloaded="false" searched="false" default="false" conf="default, compile, runtime, default(compile), master" position="29">
				<license name="Apache-2.0" url="http://www.apache.org/licenses/LICENSE-2.0"/>
				<metadata-artifact status="no" details="" size="3700" time="0" location="/home/amr/.ivy2/cache/org.scala-sbt/serialization_2.10/ivy-0.1.2.xml" searched="false" origin-is-local="false" origin-location="https://repo1.maven.org/maven2/org/scala-sbt/serialization_2.10/0.1.2/serialization_2.10-0.1.2.pom"/>
				<caller organisation="org.scala-sbt" name="ivy" conf="compile" rev="0.1.2" rev-constraint-default="0.1.2" rev-constraint-dynamic="0.1.2" callerrev="0.13.16"/>
				<caller organisation="org.scala-sbt" name="cache" conf="compile" rev="0.1.2" rev-constraint-default="0.1.2" rev-constraint-dynamic="0.1.2" callerrev="0.13.16"/>
				<artifacts>
					<artifact name="serialization_2.10" type="jar" ext="jar" status="no" details="" size="332700" time="0" location="/home/amr/.ivy2/cache/org.scala-sbt/serialization_2.10/jars/serialization_2.10-0.1.2.jar">
						<origin-location is-local="false" location="https://repo1.maven.org/maven2/org/scala-sbt/serialization_2.10/0.1.2/serialization_2.10-0.1.2.jar"/>
					</artifact>
				</artifacts>
			</revision>
		</module>
		<module organisation="org.spire-math" name="json4s-support_2.10">
			<revision name="0.6.0" status="release" pubdate="20140923220847" resolver="sbt-chain" artresolver="sbt-chain" homepage="http://github.com/non/jawn/" downloaded="false" searched="false" default="false" conf="master(*), compile, runtime(*), runtime, compile(*), master" position="36">
				<license name="MIT" url="http://opensource.org/licenses/MIT"/>
				<metadata-artifact status="no" details="" size="3031" time="0" location="/home/amr/.ivy2/cache/org.spire-math/json4s-support_2.10/ivy-0.6.0.xml" searched="false" origin-is-local="false" origin-location="https://repo1.maven.org/maven2/org/spire-math/json4s-support_2.10/0.6.0/json4s-support_2.10-0.6.0.pom"/>
				<caller organisation="org.scala-sbt" name="serialization_2.10" conf="default, compile, runtime, master" rev="0.6.0" rev-constraint-default="0.6.0" rev-constraint-dynamic="0.6.0" callerrev="0.1.2"/>
				<artifacts>
					<artifact name="json4s-support_2.10" type="jar" ext="jar" status="no" details="" size="7601" time="0" location="/home/amr/.ivy2/cache/org.spire-math/json4s-support_2.10/jars/json4s-support_2.10-0.6.0.jar">
						<origin-location is-local="false" location="https://repo1.maven.org/maven2/org/spire-math/json4s-support_2.10/0.6.0/json4s-support_2.10-0.6.0.jar"/>
					</artifact>
				</artifacts>
			</revision>
		</module>
		<module organisation="org.spire-math" name="jawn-parser_2.10">
			<revision name="0.6.0" status="release" pubdate="20140923220838" resolver="sbt-chain" artresolver="sbt-chain" homepage="http://github.com/non/jawn/" downloaded="false" searched="false" default="false" conf="master(*), compile, runtime(*), runtime, compile(*), master" position="35">
				<license name="MIT" url="http://opensource.org/licenses/MIT"/>
				<metadata-artifact status="no" details="" size="2740" time="0" location="/home/amr/.ivy2/cache/org.spire-math/jawn-parser_2.10/ivy-0.6.0.xml" searched="false" origin-is-local="false" origin-location="https://repo1.maven.org/maven2/org/spire-math/jawn-parser_2.10/0.6.0/jawn-parser_2.10-0.6.0.pom"/>
				<caller organisation="org.spire-math" name="json4s-support_2.10" conf="compile, runtime" rev="0.6.0" rev-constraint-default="0.6.0" rev-constraint-dynamic="0.6.0" callerrev="0.6.0"/>
				<caller organisation="org.scala-sbt" name="serialization_2.10" conf="default, compile, runtime, master" rev="0.6.0" rev-constraint-default="0.6.0" rev-constraint-dynamic="0.6.0" callerrev="0.1.2"/>
				<artifacts>
					<artifact name="jawn-parser_2.10" type="jar" ext="jar" status="no" details="" size="78301" time="0" location="/home/amr/.ivy2/cache/org.spire-math/jawn-parser_2.10/jars/jawn-parser_2.10-0.6.0.jar">
						<origin-location is-local="false" location="https://repo1.maven.org/maven2/org/spire-math/jawn-parser_2.10/0.6.0/jawn-parser_2.10-0.6.0.jar"/>
					</artifact>
				</artifacts>
			</revision>
		</module>
		<module organisation="org.json4s" name="json4s-core_2.10">
			<revision name="3.2.10" status="release" pubdate="20140513191913" resolver="sbt-chain" artresolver="sbt-chain" homepage="https://github.com/json4s/json4s" downloaded="false" searched="false" default="false" conf="master(*), compile, runtime(*), runtime, compile(*), master" position="32">
				<license name="ASL" url="http://github.com/json4s/json4s/raw/HEAD/LICENSE"/>
				<metadata-artifact status="no" details="" size="2938" time="0" location="/home/amr/.ivy2/cache/org.json4s/json4s-core_2.10/ivy-3.2.10.xml" searched="false" origin-is-local="false" origin-location="https://repo1.maven.org/maven2/org/json4s/json4s-core_2.10/3.2.10/json4s-core_2.10-3.2.10.pom"/>
				<caller organisation="org.scala-sbt" name="serialization_2.10" conf="default, compile, runtime, master" rev="3.2.10" rev-constraint-default="3.2.10" rev-constraint-dynamic="3.2.10" callerrev="0.1.2"/>
				<artifacts>
					<artifact name="json4s-core_2.10" type="jar" ext="jar" status="no" details="" size="584691" time="0" location="/home/amr/.ivy2/cache/org.json4s/json4s-core_2.10/jars/json4s-core_2.10-3.2.10.jar">
						<origin-location is-local="false" location="https://repo1.maven.org/maven2/org/json4s/json4s-core_2.10/3.2.10/json4s-core_2.10-3.2.10.jar"/>
					</artifact>
				</artifacts>
			</revision>
		</module>
		<module organisation="com.thoughtworks.paranamer" name="paranamer">
			<revision name="2.6" status="release" pubdate="20131009055654" resolver="sbt-chain" artresolver="sbt-chain" homepage="" downloaded="false" searched="false" default="false" conf="master(*), compile, runtime(*), runtime, compile(*), master" position="34">
				<metadata-artifact status="no" details="" size="4124" time="0" location="/home/amr/.ivy2/cache/com.thoughtworks.paranamer/paranamer/ivy-2.6.xml" searched="false" origin-is-local="false" origin-location="https://repo1.maven.org/maven2/com/thoughtworks/paranamer/paranamer/2.6/paranamer-2.6.pom"/>
				<caller organisation="org.json4s" name="json4s-core_2.10" conf="compile, runtime" rev="2.6" rev-constraint-default="2.6" rev-constraint-dynamic="2.6" callerrev="3.2.10"/>
				<artifacts>
					<artifact name="paranamer" type="jar" ext="jar" status="no" details="" size="32806" time="0" location="/home/amr/.ivy2/cache/com.thoughtworks.paranamer/paranamer/jars/paranamer-2.6.jar">
						<origin-location is-local="false" location="https://repo1.maven.org/maven2/com/thoughtworks/paranamer/paranamer/2.6/paranamer-2.6.jar"/>
					</artifact>
				</artifacts>
			</revision>
		</module>
		<module organisation="org.json4s" name="json4s-ast_2.10">
			<revision name="3.2.10" status="release" pubdate="20140513191837" resolver="sbt-chain" artresolver="sbt-chain" homepage="https://github.com/json4s/json4s" downloaded="false" searched="false" default="false" conf="master(*), compile, runtime(*), runtime, compile(*), master" position="33">
				<license name="ASL" url="http://github.com/json4s/json4s/raw/HEAD/LICENSE"/>
				<metadata-artifact status="no" details="" size="2516" time="0" location="/home/amr/.ivy2/cache/org.json4s/json4s-ast_2.10/ivy-3.2.10.xml" searched="false" origin-is-local="false" origin-location="https://repo1.maven.org/maven2/org/json4s/json4s-ast_2.10/3.2.10/json4s-ast_2.10-3.2.10.pom"/>
				<caller organisation="org.spire-math" name="json4s-support_2.10" conf="compile, runtime" rev="3.2.10" rev-constraint-default="3.2.10" rev-constraint-dynamic="3.2.10" callerrev="0.6.0"/>
				<caller organisation="org.json4s" name="json4s-core_2.10" conf="compile, runtime" rev="3.2.10" rev-constraint-default="3.2.10" rev-constraint-dynamic="3.2.10" callerrev="3.2.10"/>
				<artifacts>
					<artifact name="json4s-ast_2.10" type="jar" ext="jar" status="no" details="" size="83798" time="0" location="/home/amr/.ivy2/cache/org.json4s/json4s-ast_2.10/jars/json4s-ast_2.10-3.2.10.jar">
						<origin-location is-local="false" location="https://repo1.maven.org/maven2/org/json4s/json4s-ast_2.10/3.2.10/json4s-ast_2.10-3.2.10.jar"/>
					</artifact>
				</artifacts>
			</revision>
		</module>
		<module organisation="org.scala-lang.modules" name="scala-pickling_2.10">
			<revision name="0.10.1" status="release" pubdate="20150515192122" resolver="sbt-chain" artresolver="sbt-chain" homepage="https://github.com/scala/pickling" downloaded="false" searched="false" default="false" conf="master(*), compile, runtime(*), runtime, compile(*), master" position="30">
				<license name="BSD-like" url="http://www.scala-lang.org/downloads/license.html"/>
				<metadata-artifact status="no" details="" size="3336" time="0" location="/home/amr/.ivy2/cache/org.scala-lang.modules/scala-pickling_2.10/ivy-0.10.1.xml" searched="false" origin-is-local="false" origin-location="https://repo1.maven.org/maven2/org/scala-lang/modules/scala-pickling_2.10/0.10.1/scala-pickling_2.10-0.10.1.pom"/>
				<caller organisation="org.scala-sbt" name="serialization_2.10" conf="default, compile, runtime, master" rev="0.10.1" rev-constraint-default="0.10.1" rev-constraint-dynamic="0.10.1" callerrev="0.1.2"/>
				<artifacts>
					<artifact name="scala-pickling_2.10" type="jar" ext="jar" status="no" details="" size="827299" time="0" location="/home/amr/.ivy2/cache/org.scala-lang.modules/scala-pickling_2.10/jars/scala-pickling_2.10-0.10.1.jar">
						<origin-location is-local="false" location="https://repo1.maven.org/maven2/org/scala-lang/modules/scala-pickling_2.10/0.10.1/scala-pickling_2.10-0.10.1.jar"/>
					</artifact>
				</artifacts>
			</revision>
		</module>
		<module organisation="org.scalamacros" name="quasiquotes_2.10">
			<revision name="2.0.1" status="release" pubdate="20150927171915" resolver="sbt-chain" artresolver="sbt-chain" homepage="https://github.com/scalamacros/paradise" downloaded="false" searched="false" default="false" conf="master(*), compile, runtime(*), runtime, compile(*), master" position="31">
				<license name="BSD-like" url="http://www.scala-lang.org/downloads/license.html"/>
				<metadata-artifact status="no" details="" size="2730" time="0" location="/home/amr/.ivy2/cache/org.scalamacros/quasiquotes_2.10/ivy-2.0.1.xml" searched="false" origin-is-local="false" origin-location="https://repo1.maven.org/maven2/org/scalamacros/quasiquotes_2.10/2.0.1/quasiquotes_2.10-2.0.1.pom"/>
				<caller organisation="org.scala-lang.modules" name="scala-pickling_2.10" conf="compile, runtime" rev="2.0.1" rev-constraint-default="2.0.1" rev-constraint-dynamic="2.0.1" callerrev="0.10.1"/>
				<artifacts>
					<artifact name="quasiquotes_2.10" type="jar" ext="jar" status="no" details="" size="720704" time="0" location="/home/amr/.ivy2/cache/org.scalamacros/quasiquotes_2.10/jars/quasiquotes_2.10-2.0.1.jar">
						<origin-location is-local="false" location="https://repo1.maven.org/maven2/org/scalamacros/quasiquotes_2.10/2.0.1/quasiquotes_2.10-2.0.1.jar"/>
					</artifact>
				</artifacts>
			</revision>
		</module>
		<module organisation="com.jcraft" name="jsch">
			<revision name="0.1.50" status="release" pubdate="20130509102222" resolver="sbt-chain" artresolver="sbt-chain" homepage="http://www.jcraft.com/jsch/" downloaded="false" searched="false" default="false" conf="default, compile, runtime, default(compile), master" position="28">
				<license name="Revised BSD" url="http://www.jcraft.com/jsch/LICENSE.txt"/>
				<metadata-artifact status="no" details="" size="3103" time="0" location="/home/amr/.ivy2/cache/com.jcraft/jsch/ivy-0.1.50.xml" searched="false" origin-is-local="false" origin-location="https://repo1.maven.org/maven2/com/jcraft/jsch/0.1.50/jsch-0.1.50.pom"/>
				<caller organisation="org.scala-sbt" name="ivy" conf="compile" rev="0.1.50" rev-constraint-default="0.1.50" rev-constraint-dynamic="0.1.50" callerrev="0.13.16"/>
				<artifacts>
					<artifact name="jsch" type="jar" ext="jar" status="no" details="" size="254408" time="0" location="/home/amr/.ivy2/cache/com.jcraft/jsch/jars/jsch-0.1.50.jar">
						<origin-location is-local="false" location="https://repo1.maven.org/maven2/com/jcraft/jsch/0.1.50/jsch-0.1.50.jar"/>
					</artifact>
				</artifacts>
			</revision>
		</module>
		<module organisation="org.scala-sbt.ivy" name="ivy">
			<revision name="2.3.0-sbt-48dd0744422128446aee9ac31aa356ee203cc9f4" status="release" pubdate="20161111213707" resolver="sbt-chain" artresolver="sbt-chain" homepage="https://github.com/sbt/ivy" downloaded="false" searched="false" default="false" conf="default, compile, runtime, default(compile), master" position="27">
				<license name="Apache-2.0" url="https://github.com/sbt/ivy/blob/2.3.x-sbt/LICENSE"/>
				<metadata-artifact status="no" details="" size="3556" time="0" location="/home/amr/.ivy2/cache/org.scala-sbt.ivy/ivy/ivy-2.3.0-sbt-48dd0744422128446aee9ac31aa356ee203cc9f4.xml" searched="false" origin-is-local="false" origin-location="https://repo1.maven.org/maven2/org/scala-sbt/ivy/ivy/2.3.0-sbt-48dd0744422128446aee9ac31aa356ee203cc9f4/ivy-2.3.0-sbt-48dd0744422128446aee9ac31aa356ee203cc9f4.pom"/>
				<caller organisation="org.scala-sbt" name="ivy" conf="compile" rev="2.3.0-sbt-48dd0744422128446aee9ac31aa356ee203cc9f4" rev-constraint-default="2.3.0-sbt-48dd0744422128446aee9ac31aa356ee203cc9f4" rev-constraint-dynamic="2.3.0-sbt-48dd0744422128446aee9ac31aa356ee203cc9f4" callerrev="0.13.16"/>
				<artifacts>
					<artifact name="ivy" type="jar" ext="jar" status="no" details="" size="1136534" time="0" location="/home/amr/.ivy2/cache/org.scala-sbt.ivy/ivy/jars/ivy-2.3.0-sbt-48dd0744422128446aee9ac31aa356ee203cc9f4.jar">
						<origin-location is-local="false" location="https://repo1.maven.org/maven2/org/scala-sbt/ivy/ivy/2.3.0-sbt-48dd0744422128446aee9ac31aa356ee203cc9f4/ivy-2.3.0-sbt-48dd0744422128446aee9ac31aa356ee203cc9f4.jar"/>
					</artifact>
				</artifacts>
			</revision>
		</module>
		<module organisation="org.scala-sbt" name="cross">
			<revision name="0.13.16" status="release" pubdate="20170726165454" resolver="sbt-chain" artresolver="sbt-chain" downloaded="false" searched="false" default="false" conf="compile, default(compile)" position="26">
				<metadata-artifact status="no" details="" size="1171" time="0" location="/home/amr/.ivy2/cache/org.scala-sbt/cross/ivy-0.13.16.xml" searched="false" origin-is-local="false" origin-location="https://repo.typesafe.com/typesafe/ivy-releases/org.scala-sbt/cross/0.13.16/ivys/ivy.xml"/>
				<caller organisation="org.scala-sbt" name="ivy" conf="compile" rev="0.13.16" rev-constraint-default="0.13.16" rev-constraint-dynamic="0.13.16" callerrev="0.13.16"/>
				<caller organisation="org.scala-sbt" name="command" conf="compile" rev="0.13.16" rev-constraint-default="0.13.16" rev-constraint-dynamic="0.13.16" callerrev="0.13.16"/>
				<artifacts>
					<artifact name="cross" type="jar" ext="jar" status="no" details="" size="9268" time="0" location="/home/amr/.ivy2/cache/org.scala-sbt/cross/jars/cross-0.13.16.jar">
						<origin-location is-local="false" location="https://repo.typesafe.com/typesafe/ivy-releases/org.scala-sbt/cross/0.13.16/jars/cross.jar"/>
					</artifact>
				</artifacts>
			</revision>
		</module>
		<module organisation="org.scala-sbt" name="compiler-integration">
			<revision name="0.13.16" status="release" pubdate="20170726165851" resolver="sbt-chain" artresolver="sbt-chain" downloaded="false" searched="false" default="false" conf="compile, default(compile)" position="18">
				<metadata-artifact status="no" details="" size="1732" time="0" location="/home/amr/.ivy2/cache/org.scala-sbt/compiler-integration/ivy-0.13.16.xml" searched="false" origin-is-local="false" origin-location="https://repo.typesafe.com/typesafe/ivy-releases/org.scala-sbt/compiler-integration/0.13.16/ivys/ivy.xml"/>
				<caller organisation="org.scala-sbt" name="actions" conf="compile" rev="0.13.16" rev-constraint-default="0.13.16" rev-constraint-dynamic="0.13.16" callerrev="0.13.16"/>
				<artifacts>
					<artifact name="compiler-integration" type="jar" ext="jar" status="no" details="" size="128046" time="0" location="/home/amr/.ivy2/cache/org.scala-sbt/compiler-integration/jars/compiler-integration-0.13.16.jar">
						<origin-location is-local="false" location="https://repo.typesafe.com/typesafe/ivy-releases/org.scala-sbt/compiler-integration/0.13.16/jars/compiler-integration.jar"/>
					</artifact>
				</artifacts>
			</revision>
		</module>
		<module organisation="org.scala-sbt" name="persist">
			<revision name="0.13.16" status="release" pubdate="20170726165851" resolver="sbt-chain" artresolver="sbt-chain" downloaded="false" searched="false" default="false" conf="compile, default(compile)" position="22">
				<metadata-artifact status="no" details="" size="1786" time="0" location="/home/amr/.ivy2/cache/org.scala-sbt/persist/ivy-0.13.16.xml" searched="false" origin-is-local="false" origin-location="https://repo.typesafe.com/typesafe/ivy-releases/org.scala-sbt/persist/0.13.16/ivys/ivy.xml"/>
				<caller organisation="org.scala-sbt" name="compiler-integration" conf="compile" rev="0.13.16" rev-constraint-default="0.13.16" rev-constraint-dynamic="0.13.16" callerrev="0.13.16"/>
				<artifacts>
					<artifact name="persist" type="jar" ext="jar" status="no" details="" size="170759" time="0" location="/home/amr/.ivy2/cache/org.scala-sbt/persist/jars/persist-0.13.16.jar">
						<origin-location is-local="false" location="https://repo.typesafe.com/typesafe/ivy-releases/org.scala-sbt/persist/0.13.16/jars/persist.jar"/>
					</artifact>
				</artifacts>
			</revision>
		</module>
		<module organisation="org.scala-tools.sbinary" name="sbinary_2.10">
			<revision name="0.4.2" status="release" pubdate="20140522001025" resolver="sbt-chain" artresolver="sbt-chain" downloaded="false" searched="false" default="false" conf="compile, default(compile)" position="23">
				<metadata-artifact status="no" details="" size="1401" time="0" location="/home/amr/.ivy2/cache/org.scala-tools.sbinary/sbinary_2.10/ivy-0.4.2.xml" searched="false" origin-is-local="false" origin-location="https://repo.typesafe.com/typesafe/ivy-releases/org.scala-tools.sbinary/sbinary_2.10/0.4.2/ivys/ivy.xml"/>
				<caller organisation="org.scala-sbt" name="persist" conf="compile" rev="0.4.2" rev-constraint-default="0.4.2" rev-constraint-dynamic="0.4.2" callerrev="0.13.16"/>
				<caller organisation="org.scala-sbt" name="cache" conf="compile" rev="0.4.2" rev-constraint-default="0.4.2" rev-constraint-dynamic="0.4.2" callerrev="0.13.16"/>
				<caller organisation="org.scala-sbt" name="main-settings" conf="compile" rev="0.4.2" rev-constraint-default="0.4.2" rev-constraint-dynamic="0.4.2" callerrev="0.13.16"/>
				<artifacts>
					<artifact name="sbinary_2.10" type="jar" ext="jar" status="no" details="" size="151965" time="0" location="/home/amr/.ivy2/cache/org.scala-tools.sbinary/sbinary_2.10/jars/sbinary_2.10-0.4.2.jar">
						<origin-location is-local="false" location="https://repo.typesafe.com/typesafe/ivy-releases/org.scala-tools.sbinary/sbinary_2.10/0.4.2/jars/sbinary_2.10.jar"/>
					</artifact>
				</artifacts>
			</revision>
		</module>
		<module organisation="org.scala-sbt" name="compile">
			<revision name="0.13.16" status="release" pubdate="20170726165751" resolver="sbt-chain" artresolver="sbt-chain" downloaded="false" searched="false" default="false" conf="compile, default(compile)" position="21">
				<metadata-artifact status="no" details="" size="2292" time="0" location="/home/amr/.ivy2/cache/org.scala-sbt/compile/ivy-0.13.16.xml" searched="false" origin-is-local="false" origin-location="https://repo.typesafe.com/typesafe/ivy-releases/org.scala-sbt/compile/0.13.16/ivys/ivy.xml"/>
				<caller organisation="org.scala-sbt" name="compiler-integration" conf="compile" rev="0.13.16" rev-constraint-default="0.13.16" rev-constraint-dynamic="0.13.16" callerrev="0.13.16"/>
				<caller organisation="org.scala-sbt" name="compiler-ivy-integration" conf="compile" rev="0.13.16" rev-constraint-default="0.13.16" rev-constraint-dynamic="0.13.16" callerrev="0.13.16"/>
				<artifacts>
					<artifact name="compile" type="jar" ext="jar" status="no" details="" size="251514" time="0" location="/home/amr/.ivy2/cache/org.scala-sbt/compile/jars/compile-0.13.16.jar">
						<origin-location is-local="false" location="https://repo.typesafe.com/typesafe/ivy-releases/org.scala-sbt/compile/0.13.16/jars/compile.jar"/>
					</artifact>
				</artifacts>
			</revision>
		</module>
		<module organisation="org.scala-sbt" name="incremental-compiler">
			<revision name="0.13.16" status="release" pubdate="20170726165751" resolver="sbt-chain" artresolver="sbt-chain" downloaded="false" searched="false" default="false" conf="compile, default(compile)" position="19">
				<metadata-artifact status="no" details="" size="1995" time="0" location="/home/amr/.ivy2/cache/org.scala-sbt/incremental-compiler/ivy-0.13.16.xml" searched="false" origin-is-local="false" origin-location="https://repo.typesafe.com/typesafe/ivy-releases/org.scala-sbt/incremental-compiler/0.13.16/ivys/ivy.xml"/>
				<caller organisation="org.scala-sbt" name="persist" conf="compile" rev="0.13.16" rev-constraint-default="0.13.16" rev-constraint-dynamic="0.13.16" callerrev="0.13.16"/>
				<caller organisation="org.scala-sbt" name="compiler-integration" conf="compile" rev="0.13.16" rev-constraint-default="0.13.16" rev-constraint-dynamic="0.13.16" callerrev="0.13.16"/>
				<artifacts>
					<artifact name="incremental-compiler" type="jar" ext="jar" status="no" details="" size="496536" time="0" location="/home/amr/.ivy2/cache/org.scala-sbt/incremental-compiler/jars/incremental-compiler-0.13.16.jar">
						<origin-location is-local="false" location="https://repo.typesafe.com/typesafe/ivy-releases/org.scala-sbt/incremental-compiler/0.13.16/jars/incremental-compiler.jar"/>
					</artifact>
				</artifacts>
			</revision>
		</module>
		<module organisation="org.scala-sbt" name="relation">
			<revision name="0.13.16" status="release" pubdate="20170726165640" resolver="sbt-chain" artresolver="sbt-chain" downloaded="false" searched="false" default="false" conf="compile, default(compile)" position="20">
				<metadata-artifact status="no" details="" size="1681" time="0" location="/home/amr/.ivy2/cache/org.scala-sbt/relation/ivy-0.13.16.xml" searched="false" origin-is-local="false" origin-location="https://repo.typesafe.com/typesafe/ivy-releases/org.scala-sbt/relation/0.13.16/ivys/ivy.xml"/>
				<caller organisation="org.scala-sbt" name="logic" conf="compile" rev="0.13.16" rev-constraint-default="0.13.16" rev-constraint-dynamic="0.13.16" callerrev="0.13.16"/>
				<caller organisation="org.scala-sbt" name="incremental-compiler" conf="compile" rev="0.13.16" rev-constraint-default="0.13.16" rev-constraint-dynamic="0.13.16" callerrev="0.13.16"/>
				<caller organisation="org.scala-sbt" name="actions" conf="compile" rev="0.13.16" rev-constraint-default="0.13.16" rev-constraint-dynamic="0.13.16" callerrev="0.13.16"/>
				<caller organisation="org.scala-sbt" name="main-settings" conf="compile" rev="0.13.16" rev-constraint-default="0.13.16" rev-constraint-dynamic="0.13.16" callerrev="0.13.16"/>
				<artifacts>
					<artifact name="relation" type="jar" ext="jar" status="no" details="" size="28905" time="0" location="/home/amr/.ivy2/cache/org.scala-sbt/relation/jars/relation-0.13.16.jar">
						<origin-location is-local="false" location="https://repo.typesafe.com/typesafe/ivy-releases/org.scala-sbt/relation/0.13.16/jars/relation.jar"/>
					</artifact>
				</artifacts>
			</revision>
		</module>
		<module organisation="org.scala-sbt" name="api">
			<revision name="0.13.16" status="release" pubdate="20170726165807" resolver="sbt-chain" artresolver="sbt-chain" downloaded="false" searched="false" default="false" conf="compile, default(compile)" position="14">
				<metadata-artifact status="no" details="" size="1663" time="0" location="/home/amr/.ivy2/cache/org.scala-sbt/api/ivy-0.13.16.xml" searched="false" origin-is-local="false" origin-location="https://repo.typesafe.com/typesafe/ivy-releases/org.scala-sbt/api/0.13.16/ivys/ivy.xml"/>
				<caller organisation="org.scala-sbt" name="compile" conf="compile" rev="0.13.16" rev-constraint-default="0.13.16" rev-constraint-dynamic="0.13.16" callerrev="0.13.16"/>
				<caller organisation="org.scala-sbt" name="persist" conf="compile" rev="0.13.16" rev-constraint-default="0.13.16" rev-constraint-dynamic="0.13.16" callerrev="0.13.16"/>
				<caller organisation="org.scala-sbt" name="incremental-compiler" conf="compile" rev="0.13.16" rev-constraint-default="0.13.16" rev-constraint-dynamic="0.13.16" callerrev="0.13.16"/>
				<caller organisation="org.scala-sbt" name="actions" conf="compile" rev="0.13.16" rev-constraint-default="0.13.16" rev-constraint-dynamic="0.13.16" callerrev="0.13.16"/>
				<caller organisation="org.scala-sbt" name="compiler-integration" conf="compile" rev="0.13.16" rev-constraint-default="0.13.16" rev-constraint-dynamic="0.13.16" callerrev="0.13.16"/>
				<artifacts>
					<artifact name="api" type="jar" ext="jar" status="no" details="" size="285694" time="0" location="/home/amr/.ivy2/cache/org.scala-sbt/api/jars/api-0.13.16.jar">
						<origin-location is-local="false" location="https://repo.typesafe.com/typesafe/ivy-releases/org.scala-sbt/api/0.13.16/jars/api.jar"/>
					</artifact>
				</artifacts>
			</revision>
		</module>
		<module organisation="org.scala-sbt" name="classfile">
			<revision name="0.13.16" status="release" pubdate="20170726165640" resolver="sbt-chain" artresolver="sbt-chain" downloaded="false" searched="false" default="false" conf="compile, default(compile)" position="15">
				<metadata-artifact status="no" details="" size="1778" time="0" location="/home/amr/.ivy2/cache/org.scala-sbt/classfile/ivy-0.13.16.xml" searched="false" origin-is-local="false" origin-location="https://repo.typesafe.com/typesafe/ivy-releases/org.scala-sbt/classfile/0.13.16/ivys/ivy.xml"/>
				<caller organisation="org.scala-sbt" name="compile" conf="compile" rev="0.13.16" rev-constraint-default="0.13.16" rev-constraint-dynamic="0.13.16" callerrev="0.13.16"/>
				<caller organisation="org.scala-sbt" name="compiler-integration" conf="compile" rev="0.13.16" rev-constraint-default="0.13.16" rev-constraint-dynamic="0.13.16" callerrev="0.13.16"/>
				<caller organisation="org.scala-sbt" name="api" conf="compile" rev="0.13.16" rev-constraint-default="0.13.16" rev-constraint-dynamic="0.13.16" callerrev="0.13.16"/>
				<artifacts>
					<artifact name="classfile" type="jar" ext="jar" status="no" details="" size="93971" time="0" location="/home/amr/.ivy2/cache/org.scala-sbt/classfile/jars/classfile-0.13.16.jar">
						<origin-location is-local="false" location="https://repo.typesafe.com/typesafe/ivy-releases/org.scala-sbt/classfile/0.13.16/jars/classfile.jar"/>
					</artifact>
				</artifacts>
			</revision>
		</module>
		<module organisation="org.scala-sbt" name="logging">
			<revision name="0.13.16" status="release" pubdate="20170726165640" resolver="sbt-chain" artresolver="sbt-chain" downloaded="false" searched="false" default="false" conf="compile, default(compile)" position="16">
				<metadata-artifact status="no" details="" size="1764" time="0" location="/home/amr/.ivy2/cache/org.scala-sbt/logging/ivy-0.13.16.xml" searched="false" origin-is-local="false" origin-location="https://repo.typesafe.com/typesafe/ivy-releases/org.scala-sbt/logging/0.13.16/ivys/ivy.xml"/>
				<caller organisation="org.scala-sbt" name="run" conf="compile" rev="0.13.16" rev-constraint-default="0.13.16" rev-constraint-dynamic="0.13.16" callerrev="0.13.16"/>
				<caller organisation="org.scala-sbt" name="compile" conf="compile" rev="0.13.16" rev-constraint-default="0.13.16" rev-constraint-dynamic="0.13.16" callerrev="0.13.16"/>
				<caller organisation="org.scala-sbt" name="ivy" conf="compile" rev="0.13.16" rev-constraint-default="0.13.16" rev-constraint-dynamic="0.13.16" callerrev="0.13.16"/>
				<caller organisation="org.scala-sbt" name="task-system" conf="compile" rev="0.13.16" rev-constraint-default="0.13.16" rev-constraint-dynamic="0.13.16" callerrev="0.13.16"/>
				<caller organisation="org.scala-sbt" name="incremental-compiler" conf="compile" rev="0.13.16" rev-constraint-default="0.13.16" rev-constraint-dynamic="0.13.16" callerrev="0.13.16"/>
				<caller organisation="org.scala-sbt" name="testing" conf="compile" rev="0.13.16" rev-constraint-default="0.13.16" rev-constraint-dynamic="0.13.16" callerrev="0.13.16"/>
				<caller organisation="org.scala-sbt" name="command" conf="compile" rev="0.13.16" rev-constraint-default="0.13.16" rev-constraint-dynamic="0.13.16" callerrev="0.13.16"/>
				<caller organisation="org.scala-sbt" name="main" conf="compile" rev="0.13.16" rev-constraint-default="0.13.16" rev-constraint-dynamic="0.13.16" callerrev="0.13.16"/>
				<caller organisation="org.scala-sbt" name="actions" conf="compile" rev="0.13.16" rev-constraint-default="0.13.16" rev-constraint-dynamic="0.13.16" callerrev="0.13.16"/>
				<caller organisation="org.scala-sbt" name="main-settings" conf="compile" rev="0.13.16" rev-constraint-default="0.13.16" rev-constraint-dynamic="0.13.16" callerrev="0.13.16"/>
				<caller organisation="org.scala-sbt" name="classfile" conf="compile" rev="0.13.16" rev-constraint-default="0.13.16" rev-constraint-dynamic="0.13.16" callerrev="0.13.16"/>
				<artifacts>
					<artifact name="logging" type="jar" ext="jar" status="no" details="" size="108906" time="0" location="/home/amr/.ivy2/cache/org.scala-sbt/logging/jars/logging-0.13.16.jar">
						<origin-location is-local="false" location="https://repo.typesafe.com/typesafe/ivy-releases/org.scala-sbt/logging/0.13.16/jars/logging.jar"/>
					</artifact>
				</artifacts>
			</revision>
		</module>
		<module organisation="org.scala-sbt" name="process">
			<revision name="0.13.16" status="release" pubdate="20170726165454" resolver="sbt-chain" artresolver="sbt-chain" downloaded="false" searched="false" default="false" conf="compile, default(compile)" position="17">
				<metadata-artifact status="no" details="" size="1257" time="0" location="/home/amr/.ivy2/cache/org.scala-sbt/process/ivy-0.13.16.xml" searched="false" origin-is-local="false" origin-location="https://repo.typesafe.com/typesafe/ivy-releases/org.scala-sbt/process/0.13.16/ivys/ivy.xml"/>
				<caller organisation="org.scala-sbt" name="relation" conf="compile" rev="0.13.16" rev-constraint-default="0.13.16" rev-constraint-dynamic="0.13.16" callerrev="0.13.16"/>
				<caller organisation="org.scala-sbt" name="run" conf="compile" rev="0.13.16" rev-constraint-default="0.13.16" rev-constraint-dynamic="0.13.16" callerrev="0.13.16"/>
				<caller organisation="org.scala-sbt" name="task-system" conf="compile" rev="0.13.16" rev-constraint-default="0.13.16" rev-constraint-dynamic="0.13.16" callerrev="0.13.16"/>
				<caller organisation="org.scala-sbt" name="logging" conf="compile" rev="0.13.16" rev-constraint-default="0.13.16" rev-constraint-dynamic="0.13.16" callerrev="0.13.16"/>
				<caller organisation="org.scala-sbt" name="main" conf="compile" rev="0.13.16" rev-constraint-default="0.13.16" rev-constraint-dynamic="0.13.16" callerrev="0.13.16"/>
				<caller organisation="org.scala-sbt" name="actions" conf="compile" rev="0.13.16" rev-constraint-default="0.13.16" rev-constraint-dynamic="0.13.16" callerrev="0.13.16"/>
				<caller organisation="org.scala-sbt" name="main-settings" conf="compile" rev="0.13.16" rev-constraint-default="0.13.16" rev-constraint-dynamic="0.13.16" callerrev="0.13.16"/>
				<artifacts>
					<artifact name="process" type="jar" ext="jar" status="no" details="" size="123780" time="0" location="/home/amr/.ivy2/cache/org.scala-sbt/process/jars/process-0.13.16.jar">
						<origin-location is-local="false" location="https://repo.typesafe.com/typesafe/ivy-releases/org.scala-sbt/process/0.13.16/jars/process.jar"/>
					</artifact>
				</artifacts>
			</revision>
		</module>
		<module organisation="org.scala-sbt" name="completion">
			<revision name="0.13.16" status="release" pubdate="20170726165604" resolver="sbt-chain" artresolver="sbt-chain" downloaded="false" searched="false" default="false" conf="compile, default(compile)" position="11">
				<metadata-artifact status="no" details="" size="1851" time="0" location="/home/amr/.ivy2/cache/org.scala-sbt/completion/ivy-0.13.16.xml" searched="false" origin-is-local="false" origin-location="https://repo.typesafe.com/typesafe/ivy-releases/org.scala-sbt/completion/0.13.16/ivys/ivy.xml"/>
				<caller organisation="org.scala-sbt" name="command" conf="compile" rev="0.13.16" rev-constraint-default="0.13.16" rev-constraint-dynamic="0.13.16" callerrev="0.13.16"/>
				<caller organisation="org.scala-sbt" name="actions" conf="compile" rev="0.13.16" rev-constraint-default="0.13.16" rev-constraint-dynamic="0.13.16" callerrev="0.13.16"/>
				<caller organisation="org.scala-sbt" name="main-settings" conf="compile" rev="0.13.16" rev-constraint-default="0.13.16" rev-constraint-dynamic="0.13.16" callerrev="0.13.16"/>
				<artifacts>
					<artifact name="completion" type="jar" ext="jar" status="no" details="" size="389149" time="0" location="/home/amr/.ivy2/cache/org.scala-sbt/completion/jars/completion-0.13.16.jar">
						<origin-location is-local="false" location="https://repo.typesafe.com/typesafe/ivy-releases/org.scala-sbt/completion/0.13.16/jars/completion.jar"/>
					</artifact>
				</artifacts>
			</revision>
		</module>
		<module organisation="jline" name="jline">
			<revision name="2.14.4" status="release" pubdate="20170606083737" resolver="sbt-chain" artresolver="sbt-chain" homepage="" downloaded="false" searched="false" default="false" conf="default, compile, runtime, default(compile), master" position="13">
				<license name="The BSD License" url="http://www.opensource.org/licenses/bsd-license.php"/>
				<metadata-artifact status="no" details="" size="5033" time="0" location="/home/amr/.ivy2/cache/jline/jline/ivy-2.14.4.xml" searched="false" origin-is-local="false" origin-location="https://repo1.maven.org/maven2/jline/jline/2.14.4/jline-2.14.4.pom"/>
				<caller organisation="org.scala-sbt" name="completion" conf="compile" rev="2.14.4" rev-constraint-default="2.14.4" rev-constraint-dynamic="2.14.4" callerrev="0.13.16"/>
				<caller organisation="org.scala-sbt" name="logging" conf="compile" rev="2.14.4" rev-constraint-default="2.14.4" rev-constraint-dynamic="2.14.4" callerrev="0.13.16"/>
				<artifacts>
					<artifact name="jline" type="jar" ext="jar" status="no" details="" size="268549" time="0" location="/home/amr/.ivy2/cache/jline/jline/jars/jline-2.14.4.jar">
						<origin-location is-local="false" location="https://repo1.maven.org/maven2/jline/jline/2.14.4/jline-2.14.4.jar"/>
					</artifact>
				</artifacts>
			</revision>
		</module>
		<module organisation="org.scala-sbt" name="collections">
			<revision name="0.13.16" status="release" pubdate="20170726165454" resolver="sbt-chain" artresolver="sbt-chain" downloaded="false" searched="false" default="false" conf="compile, default(compile)" position="12">
				<metadata-artifact status="no" details="" size="1475" time="0" location="/home/amr/.ivy2/cache/org.scala-sbt/collections/ivy-0.13.16.xml" searched="false" origin-is-local="false" origin-location="https://repo.typesafe.com/typesafe/ivy-releases/org.scala-sbt/collections/0.13.16/ivys/ivy.xml"/>
				<caller organisation="org.scala-sbt" name="logic" conf="compile" rev="0.13.16" rev-constraint-default="0.13.16" rev-constraint-dynamic="0.13.16" callerrev="0.13.16"/>
				<caller organisation="org.scala-sbt" name="completion" conf="compile" rev="0.13.16" rev-constraint-default="0.13.16" rev-constraint-dynamic="0.13.16" callerrev="0.13.16"/>
				<caller organisation="org.scala-sbt" name="ivy" conf="compile" rev="0.13.16" rev-constraint-default="0.13.16" rev-constraint-dynamic="0.13.16" callerrev="0.13.16"/>
				<caller organisation="org.scala-sbt" name="task-system" conf="compile" rev="0.13.16" rev-constraint-default="0.13.16" rev-constraint-dynamic="0.13.16" callerrev="0.13.16"/>
				<caller organisation="org.scala-sbt" name="apply-macro" conf="compile" rev="0.13.16" rev-constraint-default="0.13.16" rev-constraint-dynamic="0.13.16" callerrev="0.13.16"/>
				<caller organisation="org.scala-sbt" name="tasks" conf="compile" rev="0.13.16" rev-constraint-default="0.13.16" rev-constraint-dynamic="0.13.16" callerrev="0.13.16"/>
				<caller organisation="org.scala-sbt" name="cache" conf="compile" rev="0.13.16" rev-constraint-default="0.13.16" rev-constraint-dynamic="0.13.16" callerrev="0.13.16"/>
				<artifacts>
					<artifact name="collections" type="jar" ext="jar" status="no" details="" size="425340" time="0" location="/home/amr/.ivy2/cache/org.scala-sbt/collections/jars/collections-0.13.16.jar">
						<origin-location is-local="false" location="https://repo.typesafe.com/typesafe/ivy-releases/org.scala-sbt/collections/0.13.16/jars/collections.jar"/>
					</artifact>
				</artifacts>
			</revision>
		</module>
		<module organisation="org.scala-sbt" name="classpath">
			<revision name="0.13.16" status="release" pubdate="20170726165640" resolver="sbt-chain" artresolver="sbt-chain" downloaded="false" searched="false" default="false" conf="compile, default(compile)" position="4">
				<metadata-artifact status="no" details="" size="1889" time="0" location="/home/amr/.ivy2/cache/org.scala-sbt/classpath/ivy-0.13.16.xml" searched="false" origin-is-local="false" origin-location="https://repo.typesafe.com/typesafe/ivy-releases/org.scala-sbt/classpath/0.13.16/ivys/ivy.xml"/>
				<caller organisation="org.scala-sbt" name="run" conf="compile" rev="0.13.16" rev-constraint-default="0.13.16" rev-constraint-dynamic="0.13.16" callerrev="0.13.16"/>
				<caller organisation="org.scala-sbt" name="compile" conf="compile" rev="0.13.16" rev-constraint-default="0.13.16" rev-constraint-dynamic="0.13.16" callerrev="0.13.16"/>
				<caller organisation="org.scala-sbt" name="incremental-compiler" conf="compile" rev="0.13.16" rev-constraint-default="0.13.16" rev-constraint-dynamic="0.13.16" callerrev="0.13.16"/>
				<caller organisation="org.scala-sbt" name="testing" conf="compile" rev="0.13.16" rev-constraint-default="0.13.16" rev-constraint-dynamic="0.13.16" callerrev="0.13.16"/>
				<caller organisation="org.scala-sbt" name="command" conf="compile" rev="0.13.16" rev-constraint-default="0.13.16" rev-constraint-dynamic="0.13.16" callerrev="0.13.16"/>
				<caller organisation="org.scala-sbt" name="actions" conf="compile" rev="0.13.16" rev-constraint-default="0.13.16" rev-constraint-dynamic="0.13.16" callerrev="0.13.16"/>
				<caller organisation="org.scala-sbt" name="main-settings" conf="compile" rev="0.13.16" rev-constraint-default="0.13.16" rev-constraint-dynamic="0.13.16" callerrev="0.13.16"/>
				<artifacts>
					<artifact name="classpath" type="jar" ext="jar" status="no" details="" size="89146" time="0" location="/home/amr/.ivy2/cache/org.scala-sbt/classpath/jars/classpath-0.13.16.jar">
						<origin-location is-local="false" location="https://repo.typesafe.com/typesafe/ivy-releases/org.scala-sbt/classpath/0.13.16/jars/classpath.jar"/>
					</artifact>
				</artifacts>
			</revision>
		</module>
		<module organisation="org.scala-sbt" name="launcher-interface">
			<revision name="1.0.1" status="release" pubdate="20170311065619" resolver="sbt-chain" artresolver="sbt-chain" homepage="http://scala-sbt.org" downloaded="false" searched="false" default="false" conf="default, compile, runtime, default(compile), master" position="10">
				<license name="BSD New" url="https://github.com/sbt/sbt/blob/0.13/LICENSE"/>
				<license name="BSD" url="http://opensource.org/licenses/BSD-2-Clause"/>
				<metadata-artifact status="no" details="" size="2458" time="0" location="/home/amr/.ivy2/cache/org.scala-sbt/launcher-interface/ivy-1.0.1.xml" searched="false" origin-is-local="false" origin-location="https://repo1.maven.org/maven2/org/scala-sbt/launcher-interface/1.0.1/launcher-interface-1.0.1.pom"/>
				<caller organisation="org.scala-sbt" name="compile" conf="compile" rev="1.0.1" rev-constraint-default="1.0.1" rev-constraint-dynamic="1.0.1" callerrev="0.13.16"/>
				<caller organisation="org.scala-sbt" name="classpath" conf="compile" rev="1.0.1" rev-constraint-default="1.0.1" rev-constraint-dynamic="1.0.1" callerrev="0.13.16"/>
				<caller organisation="org.scala-sbt" name="ivy" conf="compile" rev="1.0.1" rev-constraint-default="1.0.1" rev-constraint-dynamic="1.0.1" callerrev="0.13.16"/>
				<caller organisation="org.scala-sbt" name="testing" conf="compile" rev="1.0.1" rev-constraint-default="1.0.1" rev-constraint-dynamic="1.0.1" callerrev="0.13.16"/>
				<caller organisation="org.scala-sbt" name="command" conf="compile" rev="1.0.1" rev-constraint-default="1.0.1" rev-constraint-dynamic="1.0.1" callerrev="0.13.16"/>
				<caller organisation="org.scala-sbt" name="main" conf="compile" rev="1.0.1" rev-constraint-default="1.0.1" rev-constraint-dynamic="1.0.1" callerrev="0.13.16"/>
				<artifacts>
					<artifact name="launcher-interface" type="jar" ext="jar" status="no" details="" size="10001" time="0" location="/home/amr/.ivy2/cache/org.scala-sbt/launcher-interface/jars/launcher-interface-1.0.1.jar">
						<origin-location is-local="false" location="https://repo1.maven.org/maven2/org/scala-sbt/launcher-interface/1.0.1/launcher-interface-1.0.1.jar"/>
					</artifact>
				</artifacts>
			</revision>
		</module>
		<module organisation="org.scala-sbt" name="io">
			<revision name="0.13.16" status="release" pubdate="20170726165454" resolver="sbt-chain" artresolver="sbt-chain" downloaded="false" searched="false" default="false" conf="compile, default(compile)" position="8">
				<metadata-artifact status="no" details="" size="1636" time="0" location="/home/amr/.ivy2/cache/org.scala-sbt/io/ivy-0.13.16.xml" searched="false" origin-is-local="false" origin-location="https://repo.typesafe.com/typesafe/ivy-releases/org.scala-sbt/io/0.13.16/ivys/ivy.xml"/>
				<caller organisation="org.scala-sbt" name="completion" conf="compile" rev="0.13.16" rev-constraint-default="0.13.16" rev-constraint-dynamic="0.13.16" callerrev="0.13.16"/>
				<caller organisation="org.scala-sbt" name="ivy" conf="compile" rev="0.13.16" rev-constraint-default="0.13.16" rev-constraint-dynamic="0.13.16" callerrev="0.13.16"/>
				<caller organisation="org.scala-sbt" name="task-system" conf="compile" rev="0.13.16" rev-constraint-default="0.13.16" rev-constraint-dynamic="0.13.16" callerrev="0.13.16"/>
				<caller organisation="org.scala-sbt" name="testing" conf="compile" rev="0.13.16" rev-constraint-default="0.13.16" rev-constraint-dynamic="0.13.16" callerrev="0.13.16"/>
				<caller organisation="org.scala-sbt" name="command" conf="compile" rev="0.13.16" rev-constraint-default="0.13.16" rev-constraint-dynamic="0.13.16" callerrev="0.13.16"/>
				<caller organisation="org.scala-sbt" name="main" conf="compile" rev="0.13.16" rev-constraint-default="0.13.16" rev-constraint-dynamic="0.13.16" callerrev="0.13.16"/>
				<caller organisation="org.scala-sbt" name="run" conf="compile" rev="0.13.16" rev-constraint-default="0.13.16" rev-constraint-dynamic="0.13.16" callerrev="0.13.16"/>
				<caller organisation="org.scala-sbt" name="compile" conf="compile" rev="0.13.16" rev-constraint-default="0.13.16" rev-constraint-dynamic="0.13.16" callerrev="0.13.16"/>
				<caller organisation="org.scala-sbt" name="tracking" conf="compile" rev="0.13.16" rev-constraint-default="0.13.16" rev-constraint-dynamic="0.13.16" callerrev="0.13.16"/>
				<caller organisation="org.scala-sbt" name="classpath" conf="compile" rev="0.13.16" rev-constraint-default="0.13.16" rev-constraint-dynamic="0.13.16" callerrev="0.13.16"/>
				<caller organisation="org.scala-sbt" name="incremental-compiler" conf="compile" rev="0.13.16" rev-constraint-default="0.13.16" rev-constraint-dynamic="0.13.16" callerrev="0.13.16"/>
				<caller organisation="org.scala-sbt" name="actions" conf="compile" rev="0.13.16" rev-constraint-default="0.13.16" rev-constraint-dynamic="0.13.16" callerrev="0.13.16"/>
				<caller organisation="org.scala-sbt" name="cache" conf="compile" rev="0.13.16" rev-constraint-default="0.13.16" rev-constraint-dynamic="0.13.16" callerrev="0.13.16"/>
				<caller organisation="org.scala-sbt" name="main-settings" conf="compile" rev="0.13.16" rev-constraint-default="0.13.16" rev-constraint-dynamic="0.13.16" callerrev="0.13.16"/>
				<caller organisation="org.scala-sbt" name="classfile" conf="compile" rev="0.13.16" rev-constraint-default="0.13.16" rev-constraint-dynamic="0.13.16" callerrev="0.13.16"/>
				<artifacts>
					<artifact name="io" type="jar" ext="jar" status="no" details="" size="282780" time="0" location="/home/amr/.ivy2/cache/org.scala-sbt/io/jars/io-0.13.16.jar">
						<origin-location is-local="false" location="https://repo.typesafe.com/typesafe/ivy-releases/org.scala-sbt/io/0.13.16/jars/io.jar"/>
					</artifact>
				</artifacts>
			</revision>
		</module>
		<module organisation="org.scala-sbt" name="control">
			<revision name="0.13.16" status="release" pubdate="20170726165454" resolver="sbt-chain" artresolver="sbt-chain" downloaded="false" searched="false" default="false" conf="compile, default(compile)" position="9">
				<metadata-artifact status="no" details="" size="1179" time="0" location="/home/amr/.ivy2/cache/org.scala-sbt/control/ivy-0.13.16.xml" searched="false" origin-is-local="false" origin-location="https://repo.typesafe.com/typesafe/ivy-releases/org.scala-sbt/control/0.13.16/ivys/ivy.xml"/>
				<caller organisation="org.scala-sbt" name="completion" conf="compile" rev="0.13.16" rev-constraint-default="0.13.16" rev-constraint-dynamic="0.13.16" callerrev="0.13.16"/>
				<caller organisation="org.scala-sbt" name="io" conf="compile" rev="0.13.16" rev-constraint-default="0.13.16" rev-constraint-dynamic="0.13.16" callerrev="0.13.16"/>
				<caller organisation="org.scala-sbt" name="tasks" conf="compile" rev="0.13.16" rev-constraint-default="0.13.16" rev-constraint-dynamic="0.13.16" callerrev="0.13.16"/>
				<artifacts>
					<artifact name="control" type="jar" ext="jar" status="no" details="" size="13188" time="0" location="/home/amr/.ivy2/cache/org.scala-sbt/control/jars/control-0.13.16.jar">
						<origin-location is-local="false" location="https://repo.typesafe.com/typesafe/ivy-releases/org.scala-sbt/control/0.13.16/jars/control.jar"/>
					</artifact>
				</artifacts>
			</revision>
		</module>
		<module organisation="org.scala-sbt" name="interface">
			<revision name="0.13.16" status="release" pubdate="20170726165611" resolver="sbt-chain" artresolver="sbt-chain" extra-component="xsbti" downloaded="false" searched="false" default="false" conf="compile, default(compile)" position="7">
				<metadata-artifact status="no" details="" size="1207" time="0" location="/home/amr/.ivy2/cache/org.scala-sbt/interface/ivy-0.13.16.xml" searched="false" origin-is-local="false" origin-location="https://repo.typesafe.com/typesafe/ivy-releases/org.scala-sbt/interface/0.13.16/ivys/ivy.xml"/>
				<caller organisation="org.scala-sbt" name="relation" conf="compile" rev="0.13.16" rev-constraint-default="0.13.16" rev-constraint-dynamic="0.13.16" callerrev="0.13.16" extra-component="xsbti"/>
				<caller organisation="org.scala-sbt" name="compile" conf="compile" rev="0.13.16" rev-constraint-default="0.13.16" rev-constraint-dynamic="0.13.16" callerrev="0.13.16" extra-component="xsbti"/>
				<caller organisation="org.scala-sbt" name="classpath" conf="compile" rev="0.13.16" rev-constraint-default="0.13.16" rev-constraint-dynamic="0.13.16" callerrev="0.13.16" extra-component="xsbti"/>
				<caller organisation="org.scala-sbt" name="ivy" conf="compile" rev="0.13.16" rev-constraint-default="0.13.16" rev-constraint-dynamic="0.13.16" callerrev="0.13.16" extra-component="xsbti"/>
				<caller organisation="org.scala-sbt" name="logging" conf="compile" rev="0.13.16" rev-constraint-default="0.13.16" rev-constraint-dynamic="0.13.16" callerrev="0.13.16" extra-component="xsbti"/>
				<caller organisation="org.scala-sbt" name="command" conf="compile" rev="0.13.16" rev-constraint-default="0.13.16" rev-constraint-dynamic="0.13.16" callerrev="0.13.16" extra-component="xsbti"/>
				<caller organisation="org.scala-sbt" name="main" conf="compile" rev="0.13.16" rev-constraint-default="0.13.16" rev-constraint-dynamic="0.13.16" callerrev="0.13.16" extra-component="xsbti"/>
				<caller organisation="org.scala-sbt" name="actions" conf="compile" rev="0.13.16" rev-constraint-default="0.13.16" rev-constraint-dynamic="0.13.16" callerrev="0.13.16" extra-component="xsbti"/>
				<caller organisation="org.scala-sbt" name="main-settings" conf="compile" rev="0.13.16" rev-constraint-default="0.13.16" rev-constraint-dynamic="0.13.16" callerrev="0.13.16" extra-component="xsbti"/>
				<caller organisation="org.scala-sbt" name="classfile" conf="compile" rev="0.13.16" rev-constraint-default="0.13.16" rev-constraint-dynamic="0.13.16" callerrev="0.13.16" extra-component="xsbti"/>
				<caller organisation="org.scala-sbt" name="compiler-interface" conf="compile" rev="0.13.16" rev-constraint-default="0.13.16" rev-constraint-dynamic="0.13.16" callerrev="0.13.16" extra-component="xsbti"/>
				<caller organisation="org.scala-sbt" name="api" conf="compile" rev="0.13.16" rev-constraint-default="0.13.16" rev-constraint-dynamic="0.13.16" callerrev="0.13.16" extra-component="xsbti"/>
				<artifacts>
					<artifact name="interface" type="jar" ext="jar" status="no" details="" size="53049" time="0" location="/home/amr/.ivy2/cache/org.scala-sbt/interface/jars/interface-0.13.16.jar">
						<origin-location is-local="false" location="https://repo.typesafe.com/typesafe/ivy-releases/org.scala-sbt/interface/0.13.16/jars/interface.jar"/>
					</artifact>
				</artifacts>
			</revision>
		</module>
		<module organisation="org.scala-lang" name="scala-compiler">
			<revision name="2.10.6" status="release" pubdate="20150918113547" resolver="sbt-chain" artresolver="sbt-chain" homepage="http://www.scala-lang.org/" downloaded="false" searched="false" default="false" conf="default, master(*), compile, runtime(*), runtime, default(compile), compile(*), master" position="5">
				<license name="BSD-like" url="http://www.scala-lang.org/downloads/license.html    "/>
				<metadata-artifact status="no" details="" size="2809" time="0" location="/home/amr/.ivy2/cache/org.scala-lang/scala-compiler/ivy-2.10.6.xml" searched="false" origin-is-local="false" origin-location="https://repo1.maven.org/maven2/org/scala-lang/scala-compiler/2.10.6/scala-compiler-2.10.6.pom"/>
				<caller organisation="org.scala-sbt" name="classpath" conf="compile" rev="2.10.6" rev-constraint-default="2.10.6" rev-constraint-dynamic="2.10.6" callerrev="0.13.16"/>
				<caller organisation="org.scala-sbt" name="apply-macro" conf="compile" rev="2.10.6" rev-constraint-default="2.10.6" rev-constraint-dynamic="2.10.6" callerrev="0.13.16"/>
				<caller organisation="org.scala-lang.modules" name="scala-pickling_2.10" conf="compile, runtime" rev="2.10.6" rev-constraint-default="2.10.6" rev-constraint-dynamic="2.10.6" callerrev="0.10.1"/>
				<artifacts>
					<artifact name="scala-compiler" type="jar" ext="jar" status="no" details="" size="14472632" time="0" location="/home/amr/.ivy2/cache/org.scala-lang/scala-compiler/jars/scala-compiler-2.10.6.jar">
						<origin-location is-local="false" location="https://repo1.maven.org/maven2/org/scala-lang/scala-compiler/2.10.6/scala-compiler-2.10.6.jar"/>
					</artifact>
				</artifacts>
			</revision>
		</module>
		<module organisation="org.scala-lang" name="scala-reflect">
			<revision name="2.10.6" status="release" pubdate="20150918113538" resolver="sbt-chain" artresolver="sbt-chain" homepage="http://www.scala-lang.org/" extra-info.apiURL="http://www.scala-lang.org/api/2.10.6/" downloaded="false" searched="false" default="false" conf="master(*), default, compile, runtime(*), runtime, default(compile), compile(*), master" position="6">
				<license name="BSD-like" url="http://www.scala-lang.org/downloads/license.html    "/>
				<metadata-artifact status="no" details="" size="2647" time="0" location="/home/amr/.ivy2/cache/org.scala-lang/scala-reflect/ivy-2.10.6.xml" searched="false" origin-is-local="false" origin-location="https://repo1.maven.org/maven2/org/scala-lang/scala-reflect/2.10.6/scala-reflect-2.10.6.pom"/>
				<caller organisation="org.scala-sbt" name="ivy" conf="compile" rev="2.10.6" rev-constraint-default="2.10.6" rev-constraint-dynamic="2.10.6" callerrev="0.13.16"/>
				<caller organisation="org.scala-lang" name="scala-compiler" conf="default, compile, runtime, master" rev="2.10.6" rev-constraint-default="2.10.6" rev-constraint-dynamic="2.10.6" callerrev="2.10.6"/>
				<caller organisation="org.scala-sbt" name="cache" conf="compile" rev="2.10.6" rev-constraint-default="2.10.6" rev-constraint-dynamic="2.10.6" callerrev="0.13.16"/>
				<caller organisation="org.scalamacros" name="quasiquotes_2.10" conf="compile, runtime" rev="2.10.6" rev-constraint-default="2.10.6" rev-constraint-dynamic="2.10.6" callerrev="2.0.1"/>
				<caller organisation="org.scala-lang.modules" name="scala-pickling_2.10" conf="compile, runtime" rev="2.10.6" rev-constraint-default="2.10.6" rev-constraint-dynamic="2.10.6" callerrev="0.10.1"/>
				<artifacts>
					<artifact name="scala-reflect" type="jar" ext="jar" status="no" details="" size="3206180" time="0" location="/home/amr/.ivy2/cache/org.scala-lang/scala-reflect/jars/scala-reflect-2.10.6.jar">
						<origin-location is-local="false" location="UNKNOWN"/>
					</artifact>
				</artifacts>
			</revision>
		</module>
		<module organisation="org.scala-lang" name="scala-library">
			<revision name="2.10.6" status="release" pubdate="20150918113528" resolver="sbt-chain" artresolver="sbt-chain" homepage="http://www.scala-lang.org/" extra-info.apiURL="http://www.scala-lang.org/api/2.10.6/" downloaded="false" searched="false" default="false" conf="default, master(*), compile, runtime(*), runtime, default(compile), compile(*), master" position="0">
				<license name="BSD-like" url="http://www.scala-lang.org/downloads/license.html          "/>
				<metadata-artifact status="no" details="" size="2487" time="0" location="/home/amr/.ivy2/cache/org.scala-lang/scala-library/ivy-2.10.6.xml" searched="false" origin-is-local="false" origin-location="https://repo1.maven.org/maven2/org/scala-lang/scala-library/2.10.6/scala-library-2.10.6.pom"/>
				<caller organisation="org.spire-math" name="json4s-support_2.10" conf="compile, runtime" rev="2.10.6" rev-constraint-default="2.10.6" rev-constraint-dynamic="2.10.6" callerrev="0.6.0"/>
				<caller organisation="org.scala-sbt" name="completion" conf="compile" rev="2.10.6" rev-constraint-default="2.10.6" rev-constraint-dynamic="2.10.6" callerrev="0.13.16"/>
				<caller organisation="org.scala-sbt" name="interface" conf="compile" rev="2.10.6" rev-constraint-default="2.10.6" rev-constraint-dynamic="2.10.6" callerrev="0.13.16"/>
				<caller organisation="org.scala-sbt" name="testing" conf="compile" rev="2.10.6" rev-constraint-default="2.10.6" rev-constraint-dynamic="2.10.6" callerrev="0.13.16"/>
				<caller organisation="org.scala-sbt" name="main" conf="compile" rev="2.10.6" rev-constraint-default="2.10.6" rev-constraint-dynamic="2.10.6" callerrev="0.13.16"/>
				<caller organisation="org.spire-math" name="jawn-parser_2.10" conf="compile, runtime" rev="2.10.6" rev-constraint-default="2.10.6" rev-constraint-dynamic="2.10.6" callerrev="0.6.0"/>
				<caller organisation="default" name="mowoats-build" conf="compile-internal, compile, provided, optional" rev="2.10.6" rev-constraint-default="2.10.6" rev-constraint-dynamic="2.10.6" callerrev="0.1-SNAPSHOT"/>
				<caller organisation="org.scala-sbt" name="test-agent" conf="compile" rev="2.10.6" rev-constraint-default="2.10.6" rev-constraint-dynamic="2.10.6" callerrev="0.13.16"/>
				<caller organisation="org.scala-sbt" name="compiler-interface" conf="compile" rev="2.10.6" rev-constraint-default="2.10.6" rev-constraint-dynamic="2.10.6" callerrev="0.13.16"/>
				<caller organisation="org.scala-sbt" name="collections" conf="compile" rev="2.10.6" rev-constraint-default="2.10.6" rev-constraint-dynamic="2.10.6" callerrev="0.13.16"/>
				<caller organisation="org.scala-sbt" name="run" conf="compile" rev="2.10.6" rev-constraint-default="2.10.6" rev-constraint-dynamic="2.10.6" callerrev="0.13.16"/>
				<caller organisation="org.scala-sbt" name="logic" conf="compile" rev="2.10.6" rev-constraint-default="2.10.6" rev-constraint-dynamic="2.10.6" callerrev="0.13.16"/>
				<caller organisation="org.scala-sbt" name="compile" conf="compile" rev="2.10.6" rev-constraint-default="2.10.6" rev-constraint-dynamic="2.10.6" callerrev="0.13.16"/>
				<caller organisation="org.scala-sbt" name="classpath" conf="compile" rev="2.10.6" rev-constraint-default="2.10.6" rev-constraint-dynamic="2.10.6" callerrev="0.13.16"/>
				<caller organisation="org.scala-sbt" name="incremental-compiler" conf="compile" rev="2.10.6" rev-constraint-default="2.10.6" rev-constraint-dynamic="2.10.6" callerrev="0.13.16"/>
				<caller organisation="org.scala-sbt" name="serialization_2.10" conf="default, compile, runtime, master" rev="2.10.6" rev-constraint-default="2.10.6" rev-constraint-dynamic="2.10.6" callerrev="0.1.2"/>
				<caller organisation="org.scala-sbt" name="actions" conf="compile" rev="2.10.6" rev-constraint-default="2.10.6" rev-constraint-dynamic="2.10.6" callerrev="0.13.16"/>
				<caller organisation="org.scala-lang" name="scala-compiler" conf="default, compile, runtime, master" rev="2.10.6" rev-constraint-default="2.10.6" rev-constraint-dynamic="2.10.6" callerrev="2.10.6"/>
				<caller organisation="org.scala-lang" name="scala-reflect" conf="compile, runtime" rev="2.10.6" rev-constraint-default="2.10.6" rev-constraint-dynamic="2.10.6" callerrev="2.10.6"/>
				<caller organisation="org.scala-sbt" name="compiler-integration" conf="compile" rev="2.10.6" rev-constraint-default="2.10.6" rev-constraint-dynamic="2.10.6" callerrev="0.13.16"/>
				<caller organisation="org.scala-sbt" name="api" conf="compile" rev="2.10.6" rev-constraint-default="2.10.6" rev-constraint-dynamic="2.10.6" callerrev="0.13.16"/>
				<caller organisation="org.scala-sbt" name="control" conf="compile" rev="2.10.6" rev-constraint-default="2.10.6" rev-constraint-dynamic="2.10.6" callerrev="0.13.16"/>
				<caller organisation="org.scala-sbt" name="relation" conf="compile" rev="2.10.6" rev-constraint-default="2.10.6" rev-constraint-dynamic="2.10.6" callerrev="0.13.16"/>
				<caller organisation="org.scala-sbt" name="sbt" conf="compile" rev="2.10.6" rev-constraint-default="2.10.6" rev-constraint-dynamic="2.10.6" callerrev="0.13.16"/>
				<caller organisation="org.scala-tools.sbinary" name="sbinary_2.10" conf="compile" rev="2.10.6" rev-constraint-default="2.10.6" rev-constraint-dynamic="2.10.6" callerrev="0.4.2"/>
				<caller organisation="org.scala-sbt" name="ivy" conf="compile" rev="2.10.6" rev-constraint-default="2.10.6" rev-constraint-dynamic="2.10.6" callerrev="0.13.16"/>
				<caller organisation="org.scala-sbt" name="task-system" conf="compile" rev="2.10.6" rev-constraint-default="2.10.6" rev-constraint-dynamic="2.10.6" callerrev="0.13.16"/>
				<caller organisation="org.scala-sbt" name="apply-macro" conf="compile" rev="2.10.6" rev-constraint-default="2.10.6" rev-constraint-dynamic="2.10.6" callerrev="0.13.16"/>
				<caller organisation="org.scala-sbt" name="io" conf="compile" rev="2.10.6" rev-constraint-default="2.10.6" rev-constraint-dynamic="2.10.6" callerrev="0.13.16"/>
				<caller organisation="org.scala-sbt" name="command" conf="compile" rev="2.10.6" rev-constraint-default="2.10.6" rev-constraint-dynamic="2.10.6" callerrev="0.13.16"/>
				<caller organisation="org.scala-sbt" name="cross" conf="compile" rev="2.10.6" rev-constraint-default="2.10.6" rev-constraint-dynamic="2.10.6" callerrev="0.13.16"/>
				<caller organisation="org.scala-sbt" name="compiler-ivy-integration" conf="compile" rev="2.10.6" rev-constraint-default="2.10.6" rev-constraint-dynamic="2.10.6" callerrev="0.13.16"/>
				<caller organisation="org.scala-sbt" name="process" conf="compile" rev="2.10.6" rev-constraint-default="2.10.6" rev-constraint-dynamic="2.10.6" callerrev="0.13.16"/>
				<caller organisation="org.scala-sbt" name="tracking" conf="compile" rev="2.10.6" rev-constraint-default="2.10.6" rev-constraint-dynamic="2.10.6" callerrev="0.13.16"/>
				<caller organisation="org.scala-sbt" name="persist" conf="compile" rev="2.10.6" rev-constraint-default="2.10.6" rev-constraint-dynamic="2.10.6" callerrev="0.13.16"/>
				<caller organisation="org.json4s" name="json4s-ast_2.10" conf="compile, runtime" rev="2.10.6" rev-constraint-default="2.10.6" rev-constraint-dynamic="2.10.6" callerrev="3.2.10"/>
				<caller organisation="org.scala-sbt" name="logging" conf="compile" rev="2.10.6" rev-constraint-default="2.10.6" rev-constraint-dynamic="2.10.6" callerrev="0.13.16"/>
				<caller organisation="org.scala-sbt" name="tasks" conf="compile" rev="2.10.6" rev-constraint-default="2.10.6" rev-constraint-dynamic="2.10.6" callerrev="0.13.16"/>
				<caller organisation="org.scala-sbt" name="cache" conf="compile" rev="2.10.6" rev-constraint-default="2.10.6" rev-constraint-dynamic="2.10.6" callerrev="0.13.16"/>
				<caller organisation="org.scala-sbt" name="main-settings" conf="compile" rev="2.10.6" rev-constraint-default="2.10.6" rev-constraint-dynamic="2.10.6" callerrev="0.13.16"/>
				<caller organisation="org.scala-sbt" name="classfile" conf="compile" rev="2.10.6" rev-constraint-default="2.10.6" rev-constraint-dynamic="2.10.6" callerrev="0.13.16"/>
				<caller organisation="org.scalamacros" name="quasiquotes_2.10" conf="compile, runtime" rev="2.10.6" rev-constraint-default="2.10.6" rev-constraint-dynamic="2.10.6" callerrev="2.0.1"/>
				<caller organisation="org.scala-lang.modules" name="scala-pickling_2.10" conf="compile, runtime" rev="2.10.6" rev-constraint-default="2.10.6" rev-constraint-dynamic="2.10.6" callerrev="0.10.1"/>
				<caller organisation="org.json4s" name="json4s-core_2.10" conf="compile, runtime" rev="2.10.6" rev-constraint-default="2.10.6" rev-constraint-dynamic="2.10.6" callerrev="3.2.10"/>
				<artifacts>
					<artifact name="scala-library" type="jar" ext="jar" status="no" details="" size="7132001" time="0" location="/home/amr/.ivy2/cache/org.scala-lang/scala-library/jars/scala-library-2.10.6.jar">
						<origin-location is-local="false" location="UNKNOWN"/>
					</artifact>
				</artifacts>
			</revision>
		</module>
	</dependencies>
</ivy-report>
