# Supplementary material for: A hybrid multi-objective whale optimization algorithm for analyzing microarray data based on Apache Spark
Source: PeerJ Comput Sci. 2021 Mar 25;7:e416. doi: 10.7717/peerj-cs.416 (PMC8022636; doi:10.7717/peerj-cs.416)
Supplement: Supplemental Information 1 [file peerj-cs-07-416-s001.gz › MOWOATS Code Scala 13 May/target/streams/$global/updateClassifiers/$global/streams/out]

[debug] :: resolving dependencies :: untitled1#untitled1$sources_2.11;1.0
[debug] 	confs: [compile, runtime, test, provided, optional, compile-internal, runtime-internal, test-internal, plugin, sources, docs, pom, scala-tool]
[debug] 	validate = true
[debug] 	refresh = false
[debug] resolving dependencies for configuration 'compile'
[debug] == resolving dependencies for untitled1#untitled1$sources_2.11;1.0 [compile]
[debug] == resolving dependencies untitled1#untitled1$sources_2.11;1.0->org.apache.parquet#parquet-hadoop;1.8.2 [compile->compile]
[debug] dependency descriptor has been mediated: dependency: org.scala-lang#scala-library;2.11.8 {compile=[default, compile, runtime(*), master(compile), runtime, default(compile), compile(*), master], runtime=[default, compile, runtime(*), master(compile), runtime, default(compile), compile(*), master], test=[default, compile, runtime(*), master(compile), runtime, default(compile), compile(*), master], compile-internal=[default, compile, runtime(*), master(compile), runtime, default(compile), compile(*), master], runtime-internal=[default, compile, runtime(*), master(compile), runtime, default(compile), compile(*), master], test-internal=[default, compile, runtime(*), master(compile), runtime, default(compile), compile(*), master], scala-tool=[default, compile, runtime(*), master(compile), runtime, optional, optional(default), compile(*), master]} => dependency: org.scala-lang#scala-library;2.11.8 {compile=[default, compile, runtime(*), master(compile), runtime, default(compile), compile(*), master], runtime=[default, compile, runtime(*), master(compile), runtime, default(compile), compile(*), master], test=[default, compile, runtime(*), master(compile), runtime, default(compile), compile(*), master], compile-internal=[default, compile, runtime(*), master(compile), runtime, default(compile), compile(*), master], runtime-internal=[default, compile, runtime(*), master(compile), runtime, default(compile), compile(*), master], test-internal=[default, compile, runtime(*), master(compile), runtime, default(compile), compile(*), master], scala-tool=[default, compile, runtime(*), master(compile), runtime, optional, optional(default), compile(*), master]}
[debug] dependency descriptor has been mediated: dependency: org.scala-lang#scala-compiler;2.11.8 {compile=[compile, runtime(*), master(compile), runtime, compile(*), master], runtime=[compile, runtime(*), master(compile), runtime, compile(*), master], test=[compile, runtime(*), master(compile), runtime, compile(*), master], compile-internal=[compile, runtime(*), master(compile), runtime, compile(*), master], runtime-internal=[compile, runtime(*), master(compile), runtime, compile(*), master], test-internal=[compile, runtime(*), master(compile), runtime, compile(*), master], scala-tool=[default, compile, runtime, optional, optional(default), master]} => dependency: org.scala-lang#scala-compiler;2.11.8 {compile=[compile, runtime(*), master(compile), runtime, compile(*), master], runtime=[compile, runtime(*), master(compile), runtime, compile(*), master], test=[compile, runtime(*), master(compile), runtime, compile(*), master], compile-internal=[compile, runtime(*), master(compile), runtime, compile(*), master], runtime-internal=[compile, runtime(*), master(compile), runtime, compile(*), master], test-internal=[compile, runtime(*), master(compile), runtime, compile(*), master], scala-tool=[default, compile, runtime, optional, optional(default), master]}
[debug] dependency descriptor has been mediated: dependency: org.scala-lang#scalap;2.11.8 {compile=[compile, runtime(*), master(compile), runtime, compile(*), master], runtime=[compile, runtime(*), master(compile), runtime, compile(*), master], test=[compile, runtime(*), master(compile), runtime, compile(*), master], compile-internal=[compile, runtime(*), master(compile), runtime, compile(*), master], runtime-internal=[compile, runtime(*), master(compile), runtime, compile(*), master], test-internal=[compile, runtime(*), master(compile), runtime, compile(*), master]} => dependency: org.scala-lang#scalap;2.11.8 {compile=[compile, runtime(*), master(compile), runtime, compile(*), master], runtime=[compile, runtime(*), master(compile), runtime, compile(*), master], test=[compile, runtime(*), master(compile), runtime, compile(*), master], compile-internal=[compile, runtime(*), master(compile), runtime, compile(*), master], runtime-internal=[compile, runtime(*), master(compile), runtime, compile(*), master], test-internal=[compile, runtime(*), master(compile), runtime, compile(*), master]}
[debug] dependency descriptor has been mediated: dependency: org.scala-lang#scala-reflect;2.11.8 {compile=[compile, runtime(*), master(compile), runtime, compile(*), master], runtime=[compile, runtime(*), master(compile), runtime, compile(*), master], test=[compile, runtime(*), master(compile), runtime, compile(*), master], compile-internal=[compile, runtime(*), master(compile), runtime, compile(*), master], runtime-internal=[compile, runtime(*), master(compile), runtime, compile(*), master], test-internal=[compile, runtime(*), master(compile), runtime, compile(*), master], scala-tool=[compile, runtime(*), master(compile), runtime, compile(*), master]} => dependency: org.scala-lang#scala-reflect;2.11.8 {compile=[compile, runtime(*), master(compile), runtime, compile(*), master], runtime=[compile, runtime(*), master(compile), runtime, compile(*), master], test=[compile, runtime(*), master(compile), runtime, compile(*), master], compile-internal=[compile, runtime(*), master(compile), runtime, compile(*), master], runtime-internal=[compile, runtime(*), master(compile), runtime, compile(*), master], test-internal=[compile, runtime(*), master(compile), runtime, compile(*), master], scala-tool=[compile, runtime(*), master(compile), runtime, compile(*), master]}
[info] Resolving org.apache.parquet#parquet-hadoop;1.8.2 ...
[debug] sbt-chain: Checking cache for: dependency: org.apache.parquet#parquet-hadoop;1.8.2 {compile=[compile, runtime(*), master(compile), runtime, compile(*), master], runtime=[compile, runtime(*), master(compile), runtime, compile(*), master], test=[compile, runtime(*), master(compile), runtime, compile(*), master], compile-internal=[compile, runtime(*), master(compile), runtime, compile(*), master], runtime-internal=[compile, runtime(*), master(compile), runtime, compile(*), master], test-internal=[compile, runtime(*), master(compile), runtime, compile(*), master]}
[debug] sbt-chain: module revision found in cache: org.apache.parquet#parquet-hadoop;1.8.2
[debug] 	found org.apache.parquet#parquet-hadoop;1.8.2 in sbt-chain
[debug] == resolving dependencies untitled1#untitled1$sources_2.11;1.0->org.apache.parquet#parquet-hadoop;1.8.2 [compile->runtime(*)]
[debug] == resolving dependencies untitled1#untitled1$sources_2.11;1.0->org.apache.parquet#parquet-hadoop;1.8.2 [compile->compile]
[debug] == resolving dependencies untitled1#untitled1$sources_2.11;1.0->org.apache.parquet#parquet-hadoop;1.8.2 [compile->master(compile)]
[debug] == resolving dependencies untitled1#untitled1$sources_2.11;1.0->org.apache.parquet#parquet-hadoop;1.8.2 [compile->runtime]
[debug] == resolving dependencies untitled1#untitled1$sources_2.11;1.0->org.apache.parquet#parquet-hadoop;1.8.2 [compile->compile]
[debug] == resolving dependencies untitled1#untitled1$sources_2.11;1.0->org.apache.parquet#parquet-hadoop;1.8.2 [compile->compile(*)]
[debug] == resolving dependencies untitled1#untitled1$sources_2.11;1.0->org.apache.parquet#parquet-hadoop;1.8.2 [compile->master]
[debug] == resolving dependencies untitled1#untitled1$sources_2.11;1.0->net.sf.py4j#py4j;0.10.4 [compile->compile]
[debug] dependency descriptor has been mediated: dependency: org.scala-lang#scala-library;2.11.8 {compile=[default, compile, runtime(*), master(compile), runtime, default(compile), compile(*), master], runtime=[default, compile, runtime(*), master(compile), runtime, default(compile), compile(*), master], test=[default, compile, runtime(*), master(compile), runtime, default(compile), compile(*), master], compile-internal=[default, compile, runtime(*), master(compile), runtime, default(compile), compile(*), master], runtime-internal=[default, compile, runtime(*), master(compile), runtime, default(compile), compile(*), master], test-internal=[default, compile, runtime(*), master(compile), runtime, default(compile), compile(*), master], scala-tool=[default, compile, runtime(*), master(compile), runtime, optional, optional(default), compile(*), master]} => dependency: org.scala-lang#scala-library;2.11.8 {compile=[default, compile, runtime(*), master(compile), runtime, default(compile), compile(*), master], runtime=[default, compile, runtime(*), master(compile), runtime, default(compile), compile(*), master], test=[default, compile, runtime(*), master(compile), runtime, default(compile), compile(*), master], compile-internal=[default, compile, runtime(*), master(compile), runtime, default(compile), compile(*), master], runtime-internal=[default, compile, runtime(*), master(compile), runtime, default(compile), compile(*), master], test-internal=[default, compile, runtime(*), master(compile), runtime, default(compile), compile(*), master], scala-tool=[default, compile, runtime(*), master(compile), runtime, optional, optional(default), compile(*), master]}
[debug] dependency descriptor has been mediated: dependency: org.scala-lang#scala-compiler;2.11.8 {compile=[compile, runtime(*), master(compile), runtime, compile(*), master], runtime=[compile, runtime(*), master(compile), runtime, compile(*), master], test=[compile, runtime(*), master(compile), runtime, compile(*), master], compile-internal=[compile, runtime(*), master(compile), runtime, compile(*), master], runtime-internal=[compile, runtime(*), master(compile), runtime, compile(*), master], test-internal=[compile, runtime(*), master(compile), runtime, compile(*), master], scala-tool=[default, compile, runtime, optional, optional(default), master]} => dependency: org.scala-lang#scala-compiler;2.11.8 {compile=[compile, runtime(*), master(compile), runtime, compile(*), master], runtime=[compile, runtime(*), master(compile), runtime, compile(*), master], test=[compile, runtime(*), master(compile), runtime, compile(*), master], compile-internal=[compile, runtime(*), master(compile), runtime, compile(*), master], runtime-internal=[compile, runtime(*), master(compile), runtime, compile(*), master], test-internal=[compile, runtime(*), master(compile), runtime, compile(*), master], scala-tool=[default, compile, runtime, optional, optional(default), master]}
[debug] dependency descriptor has been mediated: dependency: org.scala-lang#scalap;2.11.8 {compile=[compile, runtime(*), master(compile), runtime, compile(*), master], runtime=[compile, runtime(*), master(compile), runtime, compile(*), master], test=[compile, runtime(*), master(compile), runtime, compile(*), master], compile-internal=[compile, runtime(*), master(compile), runtime, compile(*), master], runtime-internal=[compile, runtime(*), master(compile), runtime, compile(*), master], test-internal=[compile, runtime(*), master(compile), runtime, compile(*), master]} => dependency: org.scala-lang#scalap;2.11.8 {compile=[compile, runtime(*), master(compile), runtime, compile(*), master], runtime=[compile, runtime(*), master(compile), runtime, compile(*), master], test=[compile, runtime(*), master(compile), runtime, compile(*), master], compile-internal=[compile, runtime(*), master(compile), runtime, compile(*), master], runtime-internal=[compile, runtime(*), master(compile), runtime, compile(*), master], test-internal=[compile, runtime(*), master(compile), runtime, compile(*), master]}
[debug] dependency descriptor has been mediated: dependency: org.scala-lang#scala-reflect;2.11.8 {compile=[compile, runtime(*), master(compile), runtime, compile(*), master], runtime=[compile, runtime(*), master(compile), runtime, compile(*), master], test=[compile, runtime(*), master(compile), runtime, compile(*), master], compile-internal=[compile, runtime(*), master(compile), runtime, compile(*), master], runtime-internal=[compile, runtime(*), master(compile), runtime, compile(*), master], test-internal=[compile, runtime(*), master(compile), runtime, compile(*), master], scala-tool=[compile, runtime(*), master(compile), runtime, compile(*), master]} => dependency: org.scala-lang#scala-reflect;2.11.8 {compile=[compile, runtime(*), master(compile), runtime, compile(*), master], runtime=[compile, runtime(*), master(compile), runtime, compile(*), master], test=[compile, runtime(*), master(compile), runtime, compile(*), master], compile-internal=[compile, runtime(*), master(compile), runtime, compile(*), master], runtime-internal=[compile, runtime(*), master(compile), runtime, compile(*), master], test-internal=[compile, runtime(*), master(compile), runtime, compile(*), master], scala-tool=[compile, runtime(*), master(compile), runtime, compile(*), master]}
[info] Resolving net.sf.py4j#py4j;0.10.4 ...
[debug] sbt-chain: Checking cache for: dependency: net.sf.py4j#py4j;0.10.4 {compile=[compile, runtime(*), master(compile), runtime, compile(*), master], runtime=[compile, runtime(*), master(compile), runtime, compile(*), master], test=[compile, runtime(*), master(compile), runtime, compile(*), master], compile-internal=[compile, runtime(*), master(compile), runtime, compile(*), master], runtime-internal=[compile, runtime(*), master(compile), runtime, compile(*), master], test-internal=[compile, runtime(*), master(compile), runtime, compile(*), master]}
[debug] sbt-chain: module revision found in cache: net.sf.py4j#py4j;0.10.4
[debug] 	found net.sf.py4j#py4j;0.10.4 in sbt-chain
[debug] == resolving dependencies untitled1#untitled1$sources_2.11;1.0->net.sf.py4j#py4j;0.10.4 [compile->runtime(*)]
[debug] == resolving dependencies untitled1#untitled1$sources_2.11;1.0->net.sf.py4j#py4j;0.10.4 [compile->compile]
[debug] == resolving dependencies untitled1#untitled1$sources_2.11;1.0->net.sf.py4j#py4j;0.10.4 [compile->master(compile)]
[debug] == resolving dependencies untitled1#untitled1$sources_2.11;1.0->net.sf.py4j#py4j;0.10.4 [compile->runtime]
[debug] == resolving dependencies untitled1#untitled1$sources_2.11;1.0->net.sf.py4j#py4j;0.10.4 [compile->compile]
[debug] == resolving dependencies untitled1#untitled1$sources_2.11;1.0->net.sf.py4j#py4j;0.10.4 [compile->compile(*)]
[debug] == resolving dependencies untitled1#untitled1$sources_2.11;1.0->net.sf.py4j#py4j;0.10.4 [compile->master]
[debug] == resolving dependencies untitled1#untitled1$sources_2.11;1.0->org.apache.spark#spark-mllib-local_2.11;2.2.0 [compile->compile]
[debug] dependency descriptor has been mediated: dependency: org.scala-lang#scala-library;2.11.8 {compile=[default, compile, runtime(*), master(compile), runtime, default(compile), compile(*), master], runtime=[default, compile, runtime(*), master(compile), runtime, default(compile), compile(*), master], test=[default, compile, runtime(*), master(compile), runtime, default(compile), compile(*), master], compile-internal=[default, compile, runtime(*), master(compile), runtime, default(compile), compile(*), master], runtime-internal=[default, compile, runtime(*), master(compile), runtime, default(compile), compile(*), master], test-internal=[default, compile, runtime(*), master(compile), runtime, default(compile), compile(*), master], scala-tool=[default, compile, runtime(*), master(compile), runtime, optional, optional(default), compile(*), master]} => dependency: org.scala-lang#scala-library;2.11.8 {compile=[default, compile, runtime(*), master(compile), runtime, default(compile), compile(*), master], runtime=[default, compile, runtime(*), master(compile), runtime, default(compile), compile(*), master], test=[default, compile, runtime(*), master(compile), runtime, default(compile), compile(*), master], compile-internal=[default, compile, runtime(*), master(compile), runtime, default(compile), compile(*), master], runtime-internal=[default, compile, runtime(*), master(compile), runtime, default(compile), compile(*), master], test-internal=[default, compile, runtime(*), master(compile), runtime, default(compile), compile(*), master], scala-tool=[default, compile, runtime(*), master(compile), runtime, optional, optional(default), compile(*), master]}
[debug] dependency descriptor has been mediated: dependency: org.scala-lang#scala-compiler;2.11.8 {compile=[compile, runtime(*), master(compile), runtime, compile(*), master], runtime=[compile, runtime(*), master(compile), runtime, compile(*), master], test=[compile, runtime(*), master(compile), runtime, compile(*), master], compile-internal=[compile, runtime(*), master(compile), runtime, compile(*), master], runtime-internal=[compile, runtime(*), master(compile), runtime, compile(*), master], test-internal=[compile, runtime(*), master(compile), runtime, compile(*), master], scala-tool=[default, compile, runtime, optional, optional(default), master]} => dependency: org.scala-lang#scala-compiler;2.11.8 {compile=[compile, runtime(*), master(compile), runtime, compile(*), master], runtime=[compile, runtime(*), master(compile), runtime, compile(*), master], test=[compile, runtime(*), master(compile), runtime, compile(*), master], compile-internal=[compile, runtime(*), master(compile), runtime, compile(*), master], runtime-internal=[compile, runtime(*), master(compile), runtime, compile(*), master], test-internal=[compile, runtime(*), master(compile), runtime, compile(*), master], scala-tool=[default, compile, runtime, optional, optional(default), master]}
[debug] dependency descriptor has been mediated: dependency: org.scala-lang#scalap;2.11.8 {compile=[compile, runtime(*), master(compile), runtime, compile(*), master], runtime=[compile, runtime(*), master(compile), runtime, compile(*), master], test=[compile, runtime(*), master(compile), runtime, compile(*), master], compile-internal=[compile, runtime(*), master(compile), runtime, compile(*), master], runtime-internal=[compile, runtime(*), master(compile), runtime, compile(*), master], test-internal=[compile, runtime(*), master(compile), runtime, compile(*), master]} => dependency: org.scala-lang#scalap;2.11.8 {compile=[compile, runtime(*), master(compile), runtime, compile(*), master], runtime=[compile, runtime(*), master(compile), runtime, compile(*), master], test=[compile, runtime(*), master(compile), runtime, compile(*), master], compile-internal=[compile, runtime(*), master(compile), runtime, compile(*), master], runtime-internal=[compile, runtime(*), master(compile), runtime, compile(*), master], test-internal=[compile, runtime(*), master(compile), runtime, compile(*), master]}
[debug] dependency descriptor has been mediated: dependency: org.scala-lang#scala-reflect;2.11.8 {compile=[compile, runtime(*), master(compile), runtime, compile(*), master], runtime=[compile, runtime(*), master(compile), runtime, compile(*), master], test=[compile, runtime(*), master(compile), runtime, compile(*), master], compile-internal=[compile, runtime(*), master(compile), runtime, compile(*), master], runtime-internal=[compile, runtime(*), master(compile), runtime, compile(*), master], test-internal=[compile, runtime(*), master(compile), runtime, compile(*), master], scala-tool=[compile, runtime(*), master(compile), runtime, compile(*), master]} => dependency: org.scala-lang#scala-reflect;2.11.8 {compile=[compile, runtime(*), master(compile), runtime, compile(*), master], runtime=[compile, runtime(*), master(compile), runtime, compile(*), master], test=[compile, runtime(*), master(compile), runtime, compile(*), master], compile-internal=[compile, runtime(*), master(compile), runtime, compile(*), master], runtime-internal=[compile, runtime(*), master(compile), runtime, compile(*), master], test-internal=[compile, runtime(*), master(compile), runtime, compile(*), master], scala-tool=[compile, runtime(*), master(compile), runtime, compile(*), master]}
[info] Resolving org.apache.spark#spark-mllib-local_2.11;2.2.0 ...
[debug] sbt-chain: Checking cache for: dependency: org.apache.spark#spark-mllib-local_2.11;2.2.0 {compile=[compile, runtime(*), master(compile), runtime, compile(*), master], runtime=[compile, runtime(*), master(compile), runtime, compile(*), master], test=[compile, runtime(*), master(compile), runtime, compile(*), master], compile-internal=[compile, runtime(*), master(compile), runtime, compile(*), master], runtime-internal=[compile, runtime(*), master(compile), runtime, compile(*), master], test-internal=[compile, runtime(*), master(compile), runtime, compile(*), master]}
[debug] sbt-chain: module revision found in cache: org.apache.spark#spark-mllib-local_2.11;2.2.0
[debug] 	found org.apache.spark#spark-mllib-local_2.11;2.2.0 in sbt-chain
[debug] == resolving dependencies untitled1#untitled1$sources_2.11;1.0->org.apache.spark#spark-mllib-local_2.11;2.2.0 [compile->runtime(*)]
[debug] == resolving dependencies untitled1#untitled1$sources_2.11;1.0->org.apache.spark#spark-mllib-local_2.11;2.2.0 [compile->compile]
[debug] == resolving dependencies untitled1#untitled1$sources_2.11;1.0->org.apache.spark#spark-mllib-local_2.11;2.2.0 [compile->master(compile)]
[debug] == resolving dependencies untitled1#untitled1$sources_2.11;1.0->org.apache.spark#spark-mllib-local_2.11;2.2.0 [compile->runtime]
[debug] == resolving dependencies untitled1#untitled1$sources_2.11;1.0->org.apache.spark#spark-mllib-local_2.11;2.2.0 [compile->compile]
[debug] == resolving dependencies untitled1#untitled1$sources_2.11;1.0->org.apache.spark#spark-mllib-local_2.11;2.2.0 [compile->compile(*)]
[debug] == resolving dependencies untitled1#untitled1$sources_2.11;1.0->org.apache.spark#spark-mllib-local_2.11;2.2.0 [compile->master]
[debug] == resolving dependencies untitled1#untitled1$sources_2.11;1.0->com.fasterxml.jackson.core#jackson-core;2.6.5 [compile->compile]
[debug] dependency descriptor has been mediated: dependency: org.scala-lang#scala-library;2.11.8 {compile=[default, compile, runtime(*), master(compile), runtime, default(compile), compile(*), master], runtime=[default, compile, runtime(*), master(compile), runtime, default(compile), compile(*), master], test=[default, compile, runtime(*), master(compile), runtime, default(compile), compile(*), master], compile-internal=[default, compile, runtime(*), master(compile), runtime, default(compile), compile(*), master], runtime-internal=[default, compile, runtime(*), master(compile), runtime, default(compile), compile(*), master], test-internal=[default, compile, runtime(*), master(compile), runtime, default(compile), compile(*), master], scala-tool=[default, compile, runtime(*), master(compile), runtime, optional, optional(default), compile(*), master]} => dependency: org.scala-lang#scala-library;2.11.8 {compile=[default, compile, runtime(*), master(compile), runtime, default(compile), compile(*), master], runtime=[default, compile, runtime(*), master(compile), runtime, default(compile), compile(*), master], test=[default, compile, runtime(*), master(compile), runtime, default(compile), compile(*), master], compile-internal=[default, compile, runtime(*), master(compile), runtime, default(compile), compile(*), master], runtime-internal=[default, compile, runtime(*), master(compile), runtime, default(compile), compile(*), master], test-internal=[default, compile, runtime(*), master(compile), runtime, default(compile), compile(*), master], scala-tool=[default, compile, runtime(*), master(compile), runtime, optional, optional(default), compile(*), master]}
[debug] dependency descriptor has been mediated: dependency: org.scala-lang#scala-compiler;2.11.8 {compile=[compile, runtime(*), master(compile), runtime, compile(*), master], runtime=[compile, runtime(*), master(compile), runtime, compile(*), master], test=[compile, runtime(*), master(compile), runtime, compile(*), master], compile-internal=[compile, runtime(*), master(compile), runtime, compile(*), master], runtime-internal=[compile, runtime(*), master(compile), runtime, compile(*), master], test-internal=[compile, runtime(*), master(compile), runtime, compile(*), master], scala-tool=[default, compile, runtime, optional, optional(default), master]} => dependency: org.scala-lang#scala-compiler;2.11.8 {compile=[compile, runtime(*), master(compile), runtime, compile(*), master], runtime=[compile, runtime(*), master(compile), runtime, compile(*), master], test=[compile, runtime(*), master(compile), runtime, compile(*), master], compile-internal=[compile, runtime(*), master(compile), runtime, compile(*), master], runtime-internal=[compile, runtime(*), master(compile), runtime, compile(*), master], test-internal=[compile, runtime(*), master(compile), runtime, compile(*), master], scala-tool=[default, compile, runtime, optional, optional(default), master]}
[debug] dependency descriptor has been mediated: dependency: org.scala-lang#scalap;2.11.8 {compile=[compile, runtime(*), master(compile), runtime, compile(*), master], runtime=[compile, runtime(*), master(compile), runtime, compile(*), master], test=[compile, runtime(*), master(compile), runtime, compile(*), master], compile-internal=[compile, runtime(*), master(compile), runtime, compile(*), master], runtime-internal=[compile, runtime(*), master(compile), runtime, compile(*), master], test-internal=[compile, runtime(*), master(compile), runtime, compile(*), master]} => dependency: org.scala-lang#scalap;2.11.8 {compile=[compile, runtime(*), master(compile), runtime, compile(*), master], runtime=[compile, runtime(*), master(compile), runtime, compile(*), master], test=[compile, runtime(*), master(compile), runtime, compile(*), master], compile-internal=[compile, runtime(*), master(compile), runtime, compile(*), master], runtime-internal=[compile, runtime(*), master(compile), runtime, compile(*), master], test-internal=[compile, runtime(*), master(compile), runtime, compile(*), master]}
[debug] dependency descriptor has been mediated: dependency: org.scala-lang#scala-reflect;2.11.8 {compile=[compile, runtime(*), master(compile), runtime, compile(*), master], runtime=[compile, runtime(*), master(compile), runtime, compile(*), master], test=[compile, runtime(*), master(compile), runtime, compile(*), master], compile-internal=[compile, runtime(*), master(compile), runtime, compile(*), master], runtime-internal=[compile, runtime(*), master(compile), runtime, compile(*), master], test-internal=[compile, runtime(*), master(compile), runtime, compile(*), master], scala-tool=[compile, runtime(*), master(compile), runtime, compile(*), master]} => dependency: org.scala-lang#scala-reflect;2.11.8 {compile=[compile, runtime(*), master(compile), runtime, compile(*), master], runtime=[compile, runtime(*), master(compile), runtime, compile(*), master], test=[compile, runtime(*), master(compile), runtime, compile(*), master], compile-internal=[compile, runtime(*), master(compile), runtime, compile(*), master], runtime-internal=[compile, runtime(*), master(compile), runtime, compile(*), master], test-internal=[compile, runtime(*), master(compile), runtime, compile(*), master], scala-tool=[compile, runtime(*), master(compile), runtime, compile(*), master]}
[info] Resolving com.fasterxml.jackson.core#jackson-core;2.6.5 ...
[debug] sbt-chain: Checking cache for: dependency: com.fasterxml.jackson.core#jackson-core;2.6.5 {compile=[compile, runtime(*), master(compile), runtime, compile(*), master], runtime=[compile, runtime(*), master(compile), runtime, compile(*), master], test=[compile, runtime(*), master(compile), runtime, compile(*), master], compile-internal=[compile, runtime(*), master(compile), runtime, compile(*), master], runtime-internal=[compile, runtime(*), master(compile), runtime, compile(*), master], test-internal=[compile, runtime(*), master(compile), runtime, compile(*), master]}
[debug] sbt-chain: module revision found in cache: com.fasterxml.jackson.core#jackson-core;2.6.5
[debug] 	found com.fasterxml.jackson.core#jackson-core;2.6.5 in sbt-chain
[debug] == resolving dependencies untitled1#untitled1$sources_2.11;1.0->com.fasterxml.jackson.core#jackson-core;2.6.5 [compile->runtime(*)]
[debug] == resolving dependencies untitled1#untitled1$sources_2.11;1.0->com.fasterxml.jackson.core#jackson-core;2.6.5 [compile->compile]
[debug] == resolving dependencies untitled1#untitled1$sources_2.11;1.0->com.fasterxml.jackson.core#jackson-core;2.6.5 [compile->master(compile)]
[debug] == resolving dependencies untitled1#untitled1$sources_2.11;1.0->com.fasterxml.jackson.core#jackson-core;2.6.5 [compile->runtime]
[debug] == resolving dependencies untitled1#untitled1$sources_2.11;1.0->com.fasterxml.jackson.core#jackson-core;2.6.5 [compile->compile]
[debug] == resolving dependencies untitled1#untitled1$sources_2.11;1.0->com.fasterxml.jackson.core#jackson-core;2.6.5 [compile->compile(*)]
[debug] == resolving dependencies untitled1#untitled1$sources_2.11;1.0->com.fasterxml.jackson.core#jackson-core;2.6.5 [compile->master]
[debug] == resolving dependencies untitled1#untitled1$sources_2.11;1.0->org.apache.httpcomponents#httpclient;4.3.6 [compile->compile]
[debug] dependency descriptor has been mediated: dependency: org.scala-lang#scala-library;2.11.8 {compile=[default, compile, runtime(*), master(compile), runtime, default(compile), compile(*), master], runtime=[default, compile, runtime(*), master(compile), runtime, default(compile), compile(*), master], test=[default, compile, runtime(*), master(compile), runtime, default(compile), compile(*), master], compile-internal=[default, compile, runtime(*), master(compile), runtime, default(compile), compile(*), master], runtime-internal=[default, compile, runtime(*), master(compile), runtime, default(compile), compile(*), master], test-internal=[default, compile, runtime(*), master(compile), runtime, default(compile), compile(*), master], scala-tool=[default, compile, runtime(*), master(compile), runtime, optional, optional(default), compile(*), master]} => dependency: org.scala-lang#scala-library;2.11.8 {compile=[default, compile, runtime(*), master(compile), runtime, default(compile), compile(*), master], runtime=[default, compile, runtime(*), master(compile), runtime, default(compile), compile(*), master], test=[default, compile, runtime(*), master(compile), runtime, default(compile), compile(*), master], compile-internal=[default, compile, runtime(*), master(compile), runtime, default(compile), compile(*), master], runtime-internal=[default, compile, runtime(*), master(compile), runtime, default(compile), compile(*), master], test-internal=[default, compile, runtime(*), master(compile), runtime, default(compile), compile(*), master], scala-tool=[default, compile, runtime(*), master(compile), runtime, optional, optional(default), compile(*), master]}
[debug] dependency descriptor has been mediated: dependency: org.scala-lang#scala-compiler;2.11.8 {compile=[compile, runtime(*), master(compile), runtime, compile(*), master], runtime=[compile, runtime(*), master(compile), runtime, compile(*), master], test=[compile, runtime(*), master(compile), runtime, compile(*), master], compile-internal=[compile, runtime(*), master(compile), runtime, compile(*), master], runtime-internal=[compile, runtime(*), master(compile), runtime, compile(*), master], test-internal=[compile, runtime(*), master(compile), runtime, compile(*), master], scala-tool=[default, compile, runtime, optional, optional(default), master]} => dependency: org.scala-lang#scala-compiler;2.11.8 {compile=[compile, runtime(*), master(compile), runtime, compile(*), master], runtime=[compile, runtime(*), master(compile), runtime, compile(*), master], test=[compile, runtime(*), master(compile), runtime, compile(*), master], compile-internal=[compile, runtime(*), master(compile), runtime, compile(*), master], runtime-internal=[compile, runtime(*), master(compile), runtime, compile(*), master], test-internal=[compile, runtime(*), master(compile), runtime, compile(*), master], scala-tool=[default, compile, runtime, optional, optional(default), master]}
[debug] dependency descriptor has been mediated: dependency: org.scala-lang#scalap;2.11.8 {compile=[compile, runtime(*), master(compile), runtime, compile(*), master], runtime=[compile, runtime(*), master(compile), runtime, compile(*), master], test=[compile, runtime(*), master(compile), runtime, compile(*), master], compile-internal=[compile, runtime(*), master(compile), runtime, compile(*), master], runtime-internal=[compile, runtime(*), master(compile), runtime, compile(*), master], test-internal=[compile, runtime(*), master(compile), runtime, compile(*), master]} => dependency: org.scala-lang#scalap;2.11.8 {compile=[compile, runtime(*), master(compile), runtime, compile(*), master], runtime=[compile, runtime(*), master(compile), runtime, compile(*), master], test=[compile, runtime(*), master(compile), runtime, compile(*), master], compile-internal=[compile, runtime(*), master(compile), runtime, compile(*), master], runtime-internal=[compile, runtime(*), master(compile), runtime, compile(*), master], test-internal=[compile, runtime(*), master(compile), runtime, compile(*), master]}
[debug] dependency descriptor has been mediated: dependency: org.scala-lang#scala-reflect;2.11.8 {compile=[compile, runtime(*), master(compile), runtime, compile(*), master], runtime=[compile, runtime(*), master(compile), runtime, compile(*), master], test=[compile, runtime(*), master(compile), runtime, compile(*), master], compile-internal=[compile, runtime(*), master(compile), runtime, compile(*), master], runtime-internal=[compile, runtime(*), master(compile), runtime, compile(*), master], test-internal=[compile, runtime(*), master(compile), runtime, compile(*), master], scala-tool=[compile, runtime(*), master(compile), runtime, compile(*), master]} => dependency: org.scala-lang#scala-reflect;2.11.8 {compile=[compile, runtime(*), master(compile), runtime, compile(*), master], runtime=[compile, runtime(*), master(compile), runtime, compile(*), master], test=[compile, runtime(*), master(compile), runtime, compile(*), master], compile-internal=[compile, runtime(*), master(compile), runtime, compile(*), master], runtime-internal=[compile, runtime(*), master(compile), runtime, compile(*), master], test-internal=[compile, runtime(*), master(compile), runtime, compile(*), master], scala-tool=[compile, runtime(*), master(compile), runtime, compile(*), master]}
[info] Resolving org.apache.httpcomponents#httpclient;4.3.6 ...
[debug] sbt-chain: Checking cache for: dependency: org.apache.httpcomponents#httpclient;4.3.6 {compile=[compile, runtime(*), master(compile), runtime, compile(*), master], runtime=[compile, runtime(*), master(compile), runtime, compile(*), master], test=[compile, runtime(*), master(compile), runtime, compile(*), master], compile-internal=[compile, runtime(*), master(compile), runtime, compile(*), master], runtime-internal=[compile, runtime(*), master(compile), runtime, compile(*), master], test-internal=[compile, runtime(*), master(compile), runtime, compile(*), master]}
[debug] sbt-chain: module revision found in cache: org.apache.httpcomponents#httpclient;4.3.6
[debug] 	found org.apache.httpcomponents#httpclient;4.3.6 in sbt-chain
[debug] == resolving dependencies untitled1#untitled1$sources_2.11;1.0->org.apache.httpcomponents#httpclient;4.3.6 [compile->runtime(*)]
[debug] == resolving dependencies untitled1#untitled1$sources_2.11;1.0->org.apache.httpcomponents#httpclient;4.3.6 [compile->compile]
[debug] == resolving dependencies untitled1#untitled1$sources_2.11;1.0->org.apache.httpcomponents#httpclient;4.3.6 [compile->master(compile)]
[debug] == resolving dependencies untitled1#untitled1$sources_2.11;1.0->org.apache.httpcomponents#httpclient;4.3.6 [compile->runtime]
[debug] == resolving dependencies untitled1#untitled1$sources_2.11;1.0->org.apache.httpcomponents#httpclient;4.3.6 [compile->compile]
[debug] == resolving dependencies untitled1#untitled1$sources_2.11;1.0->org.apache.httpcomponents#httpclient;4.3.6 [compile->compile(*)]
[debug] == resolving dependencies untitled1#untitled1$sources_2.11;1.0->org.apache.httpcomponents#httpclient;4.3.6 [compile->master]
[debug] == resolving dependencies untitled1#untitled1$sources_2.11;1.0->commons-collections#commons-collections;3.2.2 [compile->compile]
[debug] dependency descriptor has been mediated: dependency: org.scala-lang#scala-library;2.11.8 {compile=[default, compile, runtime(*), master(compile), runtime, default(compile), compile(*), master], runtime=[default, compile, runtime(*), master(compile), runtime, default(compile), compile(*), master], test=[default, compile, runtime(*), master(compile), runtime, default(compile), compile(*), master], compile-internal=[default, compile, runtime(*), master(compile), runtime, default(compile), compile(*), master], runtime-internal=[default, compile, runtime(*), master(compile), runtime, default(compile), compile(*), master], test-internal=[default, compile, runtime(*), master(compile), runtime, default(compile), compile(*), master], scala-tool=[default, compile, runtime(*), master(compile), runtime, optional, optional(default), compile(*), master]} => dependency: org.scala-lang#scala-library;2.11.8 {compile=[default, compile, runtime(*), master(compile), runtime, default(compile), compile(*), master], runtime=[default, compile, runtime(*), master(compile), runtime, default(compile), compile(*), master], test=[default, compile, runtime(*), master(compile), runtime, default(compile), compile(*), master], compile-internal=[default, compile, runtime(*), master(compile), runtime, default(compile), compile(*), master], runtime-internal=[default, compile, runtime(*), master(compile), runtime, default(compile), compile(*), master], test-internal=[default, compile, runtime(*), master(compile), runtime, default(compile), compile(*), master], scala-tool=[default, compile, runtime(*), master(compile), runtime, optional, optional(default), compile(*), master]}
[debug] dependency descriptor has been mediated: dependency: org.scala-lang#scala-compiler;2.11.8 {compile=[compile, runtime(*), master(compile), runtime, compile(*), master], runtime=[compile, runtime(*), master(compile), runtime, compile(*), master], test=[compile, runtime(*), master(compile), runtime, compile(*), master], compile-internal=[compile, runtime(*), master(compile), runtime, compile(*), master], runtime-internal=[compile, runtime(*), master(compile), runtime, compile(*), master], test-internal=[compile, runtime(*), master(compile), runtime, compile(*), master], scala-tool=[default, compile, runtime, optional, optional(default), master]} => dependency: org.scala-lang#scala-compiler;2.11.8 {compile=[compile, runtime(*), master(compile), runtime, compile(*), master], runtime=[compile, runtime(*), master(compile), runtime, compile(*), master], test=[compile, runtime(*), master(compile), runtime, compile(*), master], compile-internal=[compile, runtime(*), master(compile), runtime, compile(*), master], runtime-internal=[compile, runtime(*), master(compile), runtime, compile(*), master], test-internal=[compile, runtime(*), master(compile), runtime, compile(*), master], scala-tool=[default, compile, runtime, optional, optional(default), master]}
[debug] dependency descriptor has been mediated: dependency: org.scala-lang#scalap;2.11.8 {compile=[compile, runtime(*), master(compile), runtime, compile(*), master], runtime=[compile, runtime(*), master(compile), runtime, compile(*), master], test=[compile, runtime(*), master(compile), runtime, compile(*), master], compile-internal=[compile, runtime(*), master(compile), runtime, compile(*), master], runtime-internal=[compile, runtime(*), master(compile), runtime, compile(*), master], test-internal=[compile, runtime(*), master(compile), runtime, compile(*), master]} => dependency: org.scala-lang#scalap;2.11.8 {compile=[compile, runtime(*), master(compile), runtime, compile(*), master], runtime=[compile, runtime(*), master(compile), runtime, compile(*), master], test=[compile, runtime(*), master(compile), runtime, compile(*), master], compile-internal=[compile, runtime(*), master(compile), runtime, compile(*), master], runtime-internal=[compile, runtime(*), master(compile), runtime, compile(*), master], test-internal=[compile, runtime(*), master(compile), runtime, compile(*), master]}
[debug] dependency descriptor has been mediated: dependency: org.scala-lang#scala-reflect;2.11.8 {compile=[compile, runtime(*), master(compile), runtime, compile(*), master], runtime=[compile, runtime(*), master(compile), runtime, compile(*), master], test=[compile, runtime(*), master(compile), runtime, compile(*), master], compile-internal=[compile, runtime(*), master(compile), runtime, compile(*), master], runtime-internal=[compile, runtime(*), master(compile), runtime, compile(*), master], test-internal=[compile, runtime(*), master(compile), runtime, compile(*), master], scala-tool=[compile, runtime(*), master(compile), runtime, compile(*), master]} => dependency: org.scala-lang#scala-reflect;2.11.8 {compile=[compile, runtime(*), master(compile), runtime, compile(*), master], runtime=[compile, runtime(*), master(compile), runtime, compile(*), master], test=[compile, runtime(*), master(compile), runtime, compile(*), master], compile-internal=[compile, runtime(*), master(compile), runtime, compile(*), master], runtime-internal=[compile, runtime(*), master(compile), runtime, compile(*), master], test-internal=[compile, runtime(*), master(compile), runtime, compile(*), master], scala-tool=[compile, runtime(*), master(compile), runtime, compile(*), master]}
[info] Resolving commons-collections#commons-collections;3.2.2 ...
[debug] sbt-chain: Checking cache for: dependency: commons-collections#commons-collections;3.2.2 {compile=[compile, runtime(*), master(compile), runtime, compile(*), master], runtime=[compile, runtime(*), master(compile), runtime, compile(*), master], test=[compile, runtime(*), master(compile), runtime, compile(*), master], compile-internal=[compile, runtime(*), master(compile), runtime, compile(*), master], runtime-internal=[compile, runtime(*), master(compile), runtime, compile(*), master], test-internal=[compile, runtime(*), master(compile), runtime, compile(*), master]}
[debug] sbt-chain: module revision found in cache: commons-collections#commons-collections;3.2.2
[debug] 	found commons-collections#commons-collections;3.2.2 in sbt-chain
[debug] == resolving dependencies untitled1#untitled1$sources_2.11;1.0->commons-collections#commons-collections;3.2.2 [compile->runtime(*)]
[debug] == resolving dependencies untitled1#untitled1$sources_2.11;1.0->commons-collections#commons-collections;3.2.2 [compile->compile]
[debug] == resolving dependencies untitled1#untitled1$sources_2.11;1.0->commons-collections#commons-collections;3.2.2 [compile->master(compile)]
[debug] == resolving dependencies untitled1#untitled1$sources_2.11;1.0->commons-collections#commons-collections;3.2.2 [compile->runtime]
[debug] == resolving dependencies untitled1#untitled1$sources_2.11;1.0->commons-collections#commons-collections;3.2.2 [compile->compile]
[debug] == resolving dependencies untitled1#untitled1$sources_2.11;1.0->commons-collections#commons-collections;3.2.2 [compile->compile(*)]
[debug] == resolving dependencies untitled1#untitled1$sources_2.11;1.0->commons-collections#commons-collections;3.2.2 [compile->master]
[debug] == resolving dependencies untitled1#untitled1$sources_2.11;1.0->org.apache.spark#spark-network-shuffle_2.11;2.2.0 [compile->compile]
[debug] dependency descriptor has been mediated: dependency: org.scala-lang#scala-library;2.11.8 {compile=[default, compile, runtime(*), master(compile), runtime, default(compile), compile(*), master], runtime=[default, compile, runtime(*), master(compile), runtime, default(compile), compile(*), master], test=[default, compile, runtime(*), master(compile), runtime, default(compile), compile(*), master], compile-internal=[default, compile, runtime(*), master(compile), runtime, default(compile), compile(*), master], runtime-internal=[default, compile, runtime(*), master(compile), runtime, default(compile), compile(*), master], test-internal=[default, compile, runtime(*), master(compile), runtime, default(compile), compile(*), master], scala-tool=[default, compile, runtime(*), master(compile), runtime, optional, optional(default), compile(*), master]} => dependency: org.scala-lang#scala-library;2.11.8 {compile=[default, compile, runtime(*), master(compile), runtime, default(compile), compile(*), master], runtime=[default, compile, runtime(*), master(compile), runtime, default(compile), compile(*), master], test=[default, compile, runtime(*), master(compile), runtime, default(compile), compile(*), master], compile-internal=[default, compile, runtime(*), master(compile), runtime, default(compile), compile(*), master], runtime-internal=[default, compile, runtime(*), master(compile), runtime, default(compile), compile(*), master], test-internal=[default, compile, runtime(*), master(compile), runtime, default(compile), compile(*), master], scala-tool=[default, compile, runtime(*), master(compile), runtime, optional, optional(default), compile(*), master]}
[debug] dependency descriptor has been mediated: dependency: org.scala-lang#scala-compiler;2.11.8 {compile=[compile, runtime(*), master(compile), runtime, compile(*), master], runtime=[compile, runtime(*), master(compile), runtime, compile(*), master], test=[compile, runtime(*), master(compile), runtime, compile(*), master], compile-internal=[compile, runtime(*), master(compile), runtime, compile(*), master], runtime-internal=[compile, runtime(*), master(compile), runtime, compile(*), master], test-internal=[compile, runtime(*), master(compile), runtime, compile(*), master], scala-tool=[default, compile, runtime, optional, optional(default), master]} => dependency: org.scala-lang#scala-compiler;2.11.8 {compile=[compile, runtime(*), master(compile), runtime, compile(*), master], runtime=[compile, runtime(*), master(compile), runtime, compile(*), master], test=[compile, runtime(*), master(compile), runtime, compile(*), master], compile-internal=[compile, runtime(*), master(compile), runtime, compile(*), master], runtime-internal=[compile, runtime(*), master(compile), runtime, compile(*), master], test-internal=[compile, runtime(*), master(compile), runtime, compile(*), master], scala-tool=[default, compile, runtime, optional, optional(default), master]}
[debug] dependency descriptor has been mediated: dependency: org.scala-lang#scalap;2.11.8 {compile=[compile, runtime(*), master(compile), runtime, compile(*), master], runtime=[compile, runtime(*), master(compile), runtime, compile(*), master], test=[compile, runtime(*), master(compile), runtime, compile(*), master], compile-internal=[compile, runtime(*), master(compile), runtime, compile(*), master], runtime-internal=[compile, runtime(*), master(compile), runtime, compile(*), master], test-internal=[compile, runtime(*), master(compile), runtime, compile(*), master]} => dependency: org.scala-lang#scalap;2.11.8 {compile=[compile, runtime(*), master(compile), runtime, compile(*), master], runtime=[compile, runtime(*), master(compile), runtime, compile(*), master], test=[compile, runtime(*), master(compile), runtime, compile(*), master], compile-internal=[compile, runtime(*), master(compile), runtime, compile(*), master], runtime-internal=[compile, runtime(*), master(compile), runtime, compile(*), master], test-internal=[compile, runtime(*), master(compile), runtime, compile(*), master]}
[debug] dependency descriptor has been mediated: dependency: org.scala-lang#scala-reflect;2.11.8 {compile=[compile, runtime(*), master(compile), runtime, compile(*), master], runtime=[compile, runtime(*), master(compile), runtime, compile(*), master], test=[compile, runtime(*), master(compile), runtime, compile(*), master], compile-internal=[compile, runtime(*), master(compile), runtime, compile(*), master], runtime-internal=[compile, runtime(*), master(compile), runtime, compile(*), master], test-internal=[compile, runtime(*), master(compile), runtime, compile(*), master], scala-tool=[compile, runtime(*), master(compile), runtime, compile(*), master]} => dependency: org.scala-lang#scala-reflect;2.11.8 {compile=[compile, runtime(*), master(compile), runtime, compile(*), master], runtime=[compile, runtime(*), master(compile), runtime, compile(*), master], test=[compile, runtime(*), master(compile), runtime, compile(*), master], compile-internal=[compile, runtime(*), master(compile), runtime, compile(*), master], runtime-internal=[compile, runtime(*), master(compile), runtime, compile(*), master], test-internal=[compile, runtime(*), master(compile), runtime, compile(*), master], scala-tool=[compile, runtime(*), master(compile), runtime, compile(*), master]}
[info] Resolving org.apache.spark#spark-network-shuffle_2.11;2.2.0 ...
[debug] sbt-chain: Checking cache for: dependency: org.apache.spark#spark-network-shuffle_2.11;2.2.0 {compile=[compile, runtime(*), master(compile), runtime, compile(*), master], runtime=[compile, runtime(*), master(compile), runtime, compile(*), master], test=[compile, runtime(*), master(compile), runtime, compile(*), master], compile-internal=[compile, runtime(*), master(compile), runtime, compile(*), master], runtime-internal=[compile, runtime(*), master(compile), runtime, compile(*), master], test-internal=[compile, runtime(*), master(compile), runtime, compile(*), master]}
[debug] sbt-chain: module revision found in cache: org.apache.spark#spark-network-shuffle_2.11;2.2.0
[debug] 	found org.apache.spark#spark-network-shuffle_2.11;2.2.0 in sbt-chain
[debug] == resolving dependencies untitled1#untitled1$sources_2.11;1.0->org.apache.spark#spark-network-shuffle_2.11;2.2.0 [compile->runtime(*)]
[debug] == resolving dependencies untitled1#untitled1$sources_2.11;1.0->org.apache.spark#spark-network-shuffle_2.11;2.2.0 [compile->compile]
[debug] == resolving dependencies untitled1#untitled1$sources_2.11;1.0->org.apache.spark#spark-network-shuffle_2.11;2.2.0 [compile->master(compile)]
[debug] == resolving dependencies untitled1#untitled1$sources_2.11;1.0->org.apache.spark#spark-network-shuffle_2.11;2.2.0 [compile->runtime]
[debug] == resolving dependencies untitled1#untitled1$sources_2.11;1.0->org.apache.spark#spark-network-shuffle_2.11;2.2.0 [compile->compile]
[debug] == resolving dependencies untitled1#untitled1$sources_2.11;1.0->org.apache.spark#spark-network-shuffle_2.11;2.2.0 [compile->compile(*)]
[debug] == resolving dependencies untitled1#untitled1$sources_2.11;1.0->org.apache.spark#spark-network-shuffle_2.11;2.2.0 [compile->master]
[debug] == resolving dependencies untitled1#untitled1$sources_2.11;1.0->org.apache.hadoop#hadoop-mapreduce-client-core;2.6.5 [compile->compile]
[debug] dependency descriptor has been mediated: dependency: org.scala-lang#scala-library;2.11.8 {compile=[default, compile, runtime(*), master(compile), runtime, default(compile), compile(*), master], runtime=[default, compile, runtime(*), master(compile), runtime, default(compile), compile(*), master], test=[default, compile, runtime(*), master(compile), runtime, default(compile), compile(*), master], compile-internal=[default, compile, runtime(*), master(compile), runtime, default(compile), compile(*), master], runtime-internal=[default, compile, runtime(*), master(compile), runtime, default(compile), compile(*), master], test-internal=[default, compile, runtime(*), master(compile), runtime, default(compile), compile(*), master], scala-tool=[default, compile, runtime(*), master(compile), runtime, optional, optional(default), compile(*), master]} => dependency: org.scala-lang#scala-library;2.11.8 {compile=[default, compile, runtime(*), master(compile), runtime, default(compile), compile(*), master], runtime=[default, compile, runtime(*), master(compile), runtime, default(compile), compile(*), master], test=[default, compile, runtime(*), master(compile), runtime, default(compile), compile(*), master], compile-internal=[default, compile, runtime(*), master(compile), runtime, default(compile), compile(*), master], runtime-internal=[default, compile, runtime(*), master(compile), runtime, default(compile), compile(*), master], test-internal=[default, compile, runtime(*), master(compile), runtime, default(compile), compile(*), master], scala-tool=[default, compile, runtime(*), master(compile), runtime, optional, optional(default), compile(*), master]}
[debug] dependency descriptor has been mediated: dependency: org.scala-lang#scala-compiler;2.11.8 {compile=[compile, runtime(*), master(compile), runtime, compile(*), master], runtime=[compile, runtime(*), master(compile), runtime, compile(*), master], test=[compile, runtime(*), master(compile), runtime, compile(*), master], compile-internal=[compile, runtime(*), master(compile), runtime, compile(*), master], runtime-internal=[compile, runtime(*), master(compile), runtime, compile(*), master], test-internal=[compile, runtime(*), master(compile), runtime, compile(*), master], scala-tool=[default, compile, runtime, optional, optional(default), master]} => dependency: org.scala-lang#scala-compiler;2.11.8 {compile=[compile, runtime(*), master(compile), runtime, compile(*), master], runtime=[compile, runtime(*), master(compile), runtime, compile(*), master], test=[compile, runtime(*), master(compile), runtime, compile(*), master], compile-internal=[compile, runtime(*), master(compile), runtime, compile(*), master], runtime-internal=[compile, runtime(*), master(compile), runtime, compile(*), master], test-internal=[compile, runtime(*), master(compile), runtime, compile(*), master], scala-tool=[default, compile, runtime, optional, optional(default), master]}
[debug] dependency descriptor has been mediated: dependency: org.scala-lang#scalap;2.11.8 {compile=[compile, runtime(*), master(compile), runtime, compile(*), master], runtime=[compile, runtime(*), master(compile), runtime, compile(*), master], test=[compile, runtime(*), master(compile), runtime, compile(*), master], compile-internal=[compile, runtime(*), master(compile), runtime, compile(*), master], runtime-internal=[compile, runtime(*), master(compile), runtime, compile(*), master], test-internal=[compile, runtime(*), master(compile), runtime, compile(*), master]} => dependency: org.scala-lang#scalap;2.11.8 {compile=[compile, runtime(*), master(compile), runtime, compile(*), master], runtime=[compile, runtime(*), master(compile), runtime, compile(*), master], test=[compile, runtime(*), master(compile), runtime, compile(*), master], compile-internal=[compile, runtime(*), master(compile), runtime, compile(*), master], runtime-internal=[compile, runtime(*), master(compile), runtime, compile(*), master], test-internal=[compile, runtime(*), master(compile), runtime, compile(*), master]}
[debug] dependency descriptor has been mediated: dependency: org.scala-lang#scala-reflect;2.11.8 {compile=[compile, runtime(*), master(compile), runtime, compile(*), master], runtime=[compile, runtime(*), master(compile), runtime, compile(*), master], test=[compile, runtime(*), master(compile), runtime, compile(*), master], compile-internal=[compile, runtime(*), master(compile), runtime, compile(*), master], runtime-internal=[compile, runtime(*), master(compile), runtime, compile(*), master], test-internal=[compile, runtime(*), master(compile), runtime, compile(*), master], scala-tool=[compile, runtime(*), master(compile), runtime, compile(*), master]} => dependency: org.scala-lang#scala-reflect;2.11.8 {compile=[compile, runtime(*), master(compile), runtime, compile(*), master], runtime=[compile, runtime(*), master(compile), runtime, compile(*), master], test=[compile, runtime(*), master(compile), runtime, compile(*), master], compile-internal=[compile, runtime(*), master(compile), runtime, compile(*), master], runtime-internal=[compile, runtime(*), master(compile), runtime, compile(*), master], test-internal=[compile, runtime(*), master(compile), runtime, compile(*), master], scala-tool=[compile, runtime(*), master(compile), runtime, compile(*), master]}
[info] Resolving org.apache.hadoop#hadoop-mapreduce-client-core;2.6.5 ...
[debug] sbt-chain: Checking cache for: dependency: org.apache.hadoop#hadoop-mapreduce-client-core;2.6.5 {compile=[compile, runtime(*), master(compile), runtime, compile(*), master], runtime=[compile, runtime(*), master(compile), runtime, compile(*), master], test=[compile, runtime(*), master(compile), runtime, compile(*), master], compile-internal=[compile, runtime(*), master(compile), runtime, compile(*), master], runtime-internal=[compile, runtime(*), master(compile), runtime, compile(*), master], test-internal=[compile, runtime(*), master(compile), runtime, compile(*), master]}
[debug] sbt-chain: module revision found in cache: org.apache.hadoop#hadoop-mapreduce-client-core;2.6.5
[debug] 	found org.apache.hadoop#hadoop-mapreduce-client-core;2.6.5 in sbt-chain
[debug] == resolving dependencies untitled1#untitled1$sources_2.11;1.0->org.apache.hadoop#hadoop-mapreduce-client-core;2.6.5 [compile->runtime(*)]
[debug] == resolving dependencies untitled1#untitled1$sources_2.11;1.0->org.apache.hadoop#hadoop-mapreduce-client-core;2.6.5 [compile->compile]
[debug] == resolving dependencies untitled1#untitled1$sources_2.11;1.0->org.apache.hadoop#hadoop-mapreduce-client-core;2.6.5 [compile->master(compile)]
[debug] == resolving dependencies untitled1#untitled1$sources_2.11;1.0->org.apache.hadoop#hadoop-mapreduce-client-core;2.6.5 [compile->runtime]
[debug] == resolving dependencies untitled1#untitled1$sources_2.11;1.0->org.apache.hadoop#hadoop-mapreduce-client-core;2.6.5 [compile->compile]
[debug] == resolving dependencies untitled1#untitled1$sources_2.11;1.0->org.apache.hadoop#hadoop-mapreduce-client-core;2.6.5 [compile->compile(*)]
[debug] == resolving dependencies untitled1#untitled1$sources_2.11;1.0->org.apache.hadoop#hadoop-mapreduce-client-core;2.6.5 [compile->master]
[debug] == resolving dependencies untitled1#untitled1$sources_2.11;1.0->com.github.fommil.netlib#netlib-native_system-osx-x86_64;1.1 [compile->compile]
[debug] dependency descriptor has been mediated: dependency: org.scala-lang#scala-library;2.11.8 {compile=[default, compile, runtime(*), master(compile), runtime, default(compile), compile(*), master], runtime=[default, compile, runtime(*), master(compile), runtime, default(compile), compile(*), master], test=[default, compile, runtime(*), master(compile), runtime, default(compile), compile(*), master], compile-internal=[default, compile, runtime(*), master(compile), runtime, default(compile), compile(*), master], runtime-internal=[default, compile, runtime(*), master(compile), runtime, default(compile), compile(*), master], test-internal=[default, compile, runtime(*), master(compile), runtime, default(compile), compile(*), master], scala-tool=[default, compile, runtime(*), master(compile), runtime, optional, optional(default), compile(*), master]} => dependency: org.scala-lang#scala-library;2.11.8 {compile=[default, compile, runtime(*), master(compile), runtime, default(compile), compile(*), master], runtime=[default, compile, runtime(*), master(compile), runtime, default(compile), compile(*), master], test=[default, compile, runtime(*), master(compile), runtime, default(compile), compile(*), master], compile-internal=[default, compile, runtime(*), master(compile), runtime, default(compile), compile(*), master], runtime-internal=[default, compile, runtime(*), master(compile), runtime, default(compile), compile(*), master], test-internal=[default, compile, runtime(*), master(compile), runtime, default(compile), compile(*), master], scala-tool=[default, compile, runtime(*), master(compile), runtime, optional, optional(default), compile(*), master]}
[debug] dependency descriptor has been mediated: dependency: org.scala-lang#scala-compiler;2.11.8 {compile=[compile, runtime(*), master(compile), runtime, compile(*), master], runtime=[compile, runtime(*), master(compile), runtime, compile(*), master], test=[compile, runtime(*), master(compile), runtime, compile(*), master], compile-internal=[compile, runtime(*), master(compile), runtime, compile(*), master], runtime-internal=[compile, runtime(*), master(compile), runtime, compile(*), master], test-internal=[compile, runtime(*), master(compile), runtime, compile(*), master], scala-tool=[default, compile, runtime, optional, optional(default), master]} => dependency: org.scala-lang#scala-compiler;2.11.8 {compile=[compile, runtime(*), master(compile), runtime, compile(*), master], runtime=[compile, runtime(*), master(compile), runtime, compile(*), master], test=[compile, runtime(*), master(compile), runtime, compile(*), master], compile-internal=[compile, runtime(*), master(compile), runtime, compile(*), master], runtime-internal=[compile, runtime(*), master(compile), runtime, compile(*), master], test-internal=[compile, runtime(*), master(compile), runtime, compile(*), master], scala-tool=[default, compile, runtime, optional, optional(default), master]}
[debug] dependency descriptor has been mediated: dependency: org.scala-lang#scalap;2.11.8 {compile=[compile, runtime(*), master(compile), runtime, compile(*), master], runtime=[compile, runtime(*), master(compile), runtime, compile(*), master], test=[compile, runtime(*), master(compile), runtime, compile(*), master], compile-internal=[compile, runtime(*), master(compile), runtime, compile(*), master], runtime-internal=[compile, runtime(*), master(compile), runtime, compile(*), master], test-internal=[compile, runtime(*), master(compile), runtime, compile(*), master]} => dependency: org.scala-lang#scalap;2.11.8 {compile=[compile, runtime(*), master(compile), runtime, compile(*), master], runtime=[compile, runtime(*), master(compile), runtime, compile(*), master], test=[compile, runtime(*), master(compile), runtime, compile(*), master], compile-internal=[compile, runtime(*), master(compile), runtime, compile(*), master], runtime-internal=[compile, runtime(*), master(compile), runtime, compile(*), master], test-internal=[compile, runtime(*), master(compile), runtime, compile(*), master]}
[debug] dependency descriptor has been mediated: dependency: org.scala-lang#scala-reflect;2.11.8 {compile=[compile, runtime(*), master(compile), runtime, compile(*), master], runtime=[compile, runtime(*), master(compile), runtime, compile(*), master], test=[compile, runtime(*), master(compile), runtime, compile(*), master], compile-internal=[compile, runtime(*), master(compile), runtime, compile(*), master], runtime-internal=[compile, runtime(*), master(compile), runtime, compile(*), master], test-internal=[compile, runtime(*), master(compile), runtime, compile(*), master], scala-tool=[compile, runtime(*), master(compile), runtime, compile(*), master]} => dependency: org.scala-lang#scala-reflect;2.11.8 {compile=[compile, runtime(*), master(compile), runtime, compile(*), master], runtime=[compile, runtime(*), master(compile), runtime, compile(*), master], test=[compile, runtime(*), master(compile), runtime, compile(*), master], compile-internal=[compile, runtime(*), master(compile), runtime, compile(*), master], runtime-internal=[compile, runtime(*), master(compile), runtime, compile(*), master], test-internal=[compile, runtime(*), master(compile), runtime, compile(*), master], scala-tool=[compile, runtime(*), master(compile), runtime, compile(*), master]}
[info] Resolving com.github.fommil.netlib#netlib-native_system-osx-x86_64;1.1 ...
[debug] sbt-chain: Checking cache for: dependency: com.github.fommil.netlib#netlib-native_system-osx-x86_64;1.1 {compile=[compile, runtime(*), master(compile), runtime, compile(*), master], runtime=[compile, runtime(*), master(compile), runtime, compile(*), master], test=[compile, runtime(*), master(compile), runtime, compile(*), master], compile-internal=[compile, runtime(*), master(compile), runtime, compile(*), master], runtime-internal=[compile, runtime(*), master(compile), runtime, compile(*), master], test-internal=[compile, runtime(*), master(compile), runtime, compile(*), master]}
[debug] sbt-chain: module revision found in cache: com.github.fommil.netlib#netlib-native_system-osx-x86_64;1.1
[debug] 	found com.github.fommil.netlib#netlib-native_system-osx-x86_64;1.1 in sbt-chain
[debug] == resolving dependencies untitled1#untitled1$sources_2.11;1.0->com.github.fommil.netlib#netlib-native_system-osx-x86_64;1.1 [compile->runtime(*)]
[debug] == resolving dependencies untitled1#untitled1$sources_2.11;1.0->com.github.fommil.netlib#netlib-native_system-osx-x86_64;1.1 [compile->compile]
[debug] == resolving dependencies untitled1#untitled1$sources_2.11;1.0->com.github.fommil.netlib#netlib-native_system-osx-x86_64;1.1 [compile->master(compile)]
[debug] == resolving dependencies untitled1#untitled1$sources_2.11;1.0->com.github.fommil.netlib#netlib-native_system-osx-x86_64;1.1 [compile->runtime]
[debug] == resolving dependencies untitled1#untitled1$sources_2.11;1.0->com.github.fommil.netlib#netlib-native_system-osx-x86_64;1.1 [compile->compile]
[debug] == resolving dependencies untitled1#untitled1$sources_2.11;1.0->com.github.fommil.netlib#netlib-native_system-osx-x86_64;1.1 [compile->compile(*)]
[debug] == resolving dependencies untitled1#untitled1$sources_2.11;1.0->com.github.fommil.netlib#netlib-native_system-osx-x86_64;1.1 [compile->master]
[debug] == resolving dependencies untitled1#untitled1$sources_2.11;1.0->com.github.fommil.netlib#netlib-native_ref-win-i686;1.1 [compile->compile]
[debug] dependency descriptor has been mediated: dependency: org.scala-lang#scala-library;2.11.8 {compile=[default, compile, runtime(*), master(compile), runtime, default(compile), compile(*), master], runtime=[default, compile, runtime(*), master(compile), runtime, default(compile), compile(*), master], test=[default, compile, runtime(*), master(compile), runtime, default(compile), compile(*), master], compile-internal=[default, compile, runtime(*), master(compile), runtime, default(compile), compile(*), master], runtime-internal=[default, compile, runtime(*), master(compile), runtime, default(compile), compile(*), master], test-internal=[default, compile, runtime(*), master(compile), runtime, default(compile), compile(*), master], scala-tool=[default, compile, runtime(*), master(compile), runtime, optional, optional(default), compile(*), master]} => dependency: org.scala-lang#scala-library;2.11.8 {compile=[default, compile, runtime(*), master(compile), runtime, default(compile), compile(*), master], runtime=[default, compile, runtime(*), master(compile), runtime, default(compile), compile(*), master], test=[default, compile, runtime(*), master(compile), runtime, default(compile), compile(*), master], compile-internal=[default, compile, runtime(*), master(compile), runtime, default(compile), compile(*), master], runtime-internal=[default, compile, runtime(*), master(compile), runtime, default(compile), compile(*), master], test-internal=[default, compile, runtime(*), master(compile), runtime, default(compile), compile(*), master], scala-tool=[default, compile, runtime(*), master(compile), runtime, optional, optional(default), compile(*), master]}
[debug] dependency descriptor has been mediated: dependency: org.scala-lang#scala-compiler;2.11.8 {compile=[compile, runtime(*), master(compile), runtime, compile(*), master], runtime=[compile, runtime(*), master(compile), runtime, compile(*), master], test=[compile, runtime(*), master(compile), runtime, compile(*), master], compile-internal=[compile, runtime(*), master(compile), runtime, compile(*), master], runtime-internal=[compile, runtime(*), master(compile), runtime, compile(*), master], test-internal=[compile, runtime(*), master(compile), runtime, compile(*), master], scala-tool=[default, compile, runtime, optional, optional(default), master]} => dependency: org.scala-lang#scala-compiler;2.11.8 {compile=[compile, runtime(*), master(compile), runtime, compile(*), master], runtime=[compile, runtime(*), master(compile), runtime, compile(*), master], test=[compile, runtime(*), master(compile), runtime, compile(*), master], compile-internal=[compile, runtime(*), master(compile), runtime, compile(*), master], runtime-internal=[compile, runtime(*), master(compile), runtime, compile(*), master], test-internal=[compile, runtime(*), master(compile), runtime, compile(*), master], scala-tool=[default, compile, runtime, optional, optional(default), master]}
[debug] dependency descriptor has been mediated: dependency: org.scala-lang#scalap;2.11.8 {compile=[compile, runtime(*), master(compile), runtime, compile(*), master], runtime=[compile, runtime(*), master(compile), runtime, compile(*), master], test=[compile, runtime(*), master(compile), runtime, compile(*), master], compile-internal=[compile, runtime(*), master(compile), runtime, compile(*), master], runtime-internal=[compile, runtime(*), master(compile), runtime, compile(*), master], test-internal=[compile, runtime(*), master(compile), runtime, compile(*), master]} => dependency: org.scala-lang#scalap;2.11.8 {compile=[compile, runtime(*), master(compile), runtime, compile(*), master], runtime=[compile, runtime(*), master(compile), runtime, compile(*), master], test=[compile, runtime(*), master(compile), runtime, compile(*), master], compile-internal=[compile, runtime(*), master(compile), runtime, compile(*), master], runtime-internal=[compile, runtime(*), master(compile), runtime, compile(*), master], test-internal=[compile, runtime(*), master(compile), runtime, compile(*), master]}
[debug] dependency descriptor has been mediated: dependency: org.scala-lang#scala-reflect;2.11.8 {compile=[compile, runtime(*), master(compile), runtime, compile(*), master], runtime=[compile, runtime(*), master(compile), runtime, compile(*), master], test=[compile, runtime(*), master(compile), runtime, compile(*), master], compile-internal=[compile, runtime(*), master(compile), runtime, compile(*), master], runtime-internal=[compile, runtime(*), master(compile), runtime, compile(*), master], test-internal=[compile, runtime(*), master(compile), runtime, compile(*), master], scala-tool=[compile, runtime(*), master(compile), runtime, compile(*), master]} => dependency: org.scala-lang#scala-reflect;2.11.8 {compile=[compile, runtime(*), master(compile), runtime, compile(*), master], runtime=[compile, runtime(*), master(compile), runtime, compile(*), master], test=[compile, runtime(*), master(compile), runtime, compile(*), master], compile-internal=[compile, runtime(*), master(compile), runtime, compile(*), master], runtime-internal=[compile, runtime(*), master(compile), runtime, compile(*), master], test-internal=[compile, runtime(*), master(compile), runtime, compile(*), master], scala-tool=[compile, runtime(*), master(compile), runtime, compile(*), master]}
[info] Resolving com.github.fommil.netlib#netlib-native_ref-win-i686;1.1 ...
[debug] sbt-chain: Checking cache for: dependency: com.github.fommil.netlib#netlib-native_ref-win-i686;1.1 {compile=[compile, runtime(*), master(compile), runtime, compile(*), master], runtime=[compile, runtime(*), master(compile), runtime, compile(*), master], test=[compile, runtime(*), master(compile), runtime, compile(*), master], compile-internal=[compile, runtime(*), master(compile), runtime, compile(*), master], runtime-internal=[compile, runtime(*), master(compile), runtime, compile(*), master], test-internal=[compile, runtime(*), master(compile), runtime, compile(*), master]}
[debug] sbt-chain: module revision found in cache: com.github.fommil.netlib#netlib-native_ref-win-i686;1.1
[debug] 	found com.github.fommil.netlib#netlib-native_ref-win-i686;1.1 in sbt-chain
[debug] == resolving dependencies untitled1#untitled1$sources_2.11;1.0->com.github.fommil.netlib#netlib-native_ref-win-i686;1.1 [compile->runtime(*)]
[debug] == resolving dependencies untitled1#untitled1$sources_2.11;1.0->com.github.fommil.netlib#netlib-native_ref-win-i686;1.1 [compile->compile]
[debug] == resolving dependencies untitled1#untitled1$sources_2.11;1.0->com.github.fommil.netlib#netlib-native_ref-win-i686;1.1 [compile->master(compile)]
[debug] == resolving dependencies untitled1#untitled1$sources_2.11;1.0->com.github.fommil.netlib#netlib-native_ref-win-i686;1.1 [compile->runtime]
[debug] == resolving dependencies untitled1#untitled1$sources_2.11;1.0->com.github.fommil.netlib#netlib-native_ref-win-i686;1.1 [compile->compile]
[debug] == resolving dependencies untitled1#untitled1$sources_2.11;1.0->com.github.fommil.netlib#netlib-native_ref-win-i686;1.1 [compile->compile(*)]
[debug] == resolving dependencies untitled1#untitled1$sources_2.11;1.0->com.github.fommil.netlib#netlib-native_ref-win-i686;1.1 [compile->master]
[debug] == resolving dependencies untitled1#untitled1$sources_2.11;1.0->org.apache.spark#spark-sql_2.11;2.2.0 [compile->default]
[debug] dependency descriptor has been mediated: dependency: org.scala-lang#scala-library;2.11.8 {compile=[default, compile, runtime(*), master(compile), runtime, default(compile), compile(*), master], runtime=[default, compile, runtime(*), master(compile), runtime, default(compile), compile(*), master], test=[default, compile, runtime(*), master(compile), runtime, default(compile), compile(*), master], compile-internal=[default, compile, runtime(*), master(compile), runtime, default(compile), compile(*), master], runtime-internal=[default, compile, runtime(*), master(compile), runtime, default(compile), compile(*), master], test-internal=[default, compile, runtime(*), master(compile), runtime, default(compile), compile(*), master], scala-tool=[default, compile, runtime(*), master(compile), runtime, optional, optional(default), compile(*), master]} => dependency: org.scala-lang#scala-library;2.11.8 {compile=[default, compile, runtime(*), master(compile), runtime, default(compile), compile(*), master], runtime=[default, compile, runtime(*), master(compile), runtime, default(compile), compile(*), master], test=[default, compile, runtime(*), master(compile), runtime, default(compile), compile(*), master], compile-internal=[default, compile, runtime(*), master(compile), runtime, default(compile), compile(*), master], runtime-internal=[default, compile, runtime(*), master(compile), runtime, default(compile), compile(*), master], test-internal=[default, compile, runtime(*), master(compile), runtime, default(compile), compile(*), master], scala-tool=[default, compile, runtime(*), master(compile), runtime, optional, optional(default), compile(*), master]}
[debug] dependency descriptor has been mediated: dependency: org.scala-lang#scala-compiler;2.11.8 {compile=[compile, runtime(*), master(compile), runtime, compile(*), master], runtime=[compile, runtime(*), master(compile), runtime, compile(*), master], test=[compile, runtime(*), master(compile), runtime, compile(*), master], compile-internal=[compile, runtime(*), master(compile), runtime, compile(*), master], runtime-internal=[compile, runtime(*), master(compile), runtime, compile(*), master], test-internal=[compile, runtime(*), master(compile), runtime, compile(*), master], scala-tool=[default, compile, runtime, optional, optional(default), master]} => dependency: org.scala-lang#scala-compiler;2.11.8 {compile=[compile, runtime(*), master(compile), runtime, compile(*), master], runtime=[compile, runtime(*), master(compile), runtime, compile(*), master], test=[compile, runtime(*), master(compile), runtime, compile(*), master], compile-internal=[compile, runtime(*), master(compile), runtime, compile(*), master], runtime-internal=[compile, runtime(*), master(compile), runtime, compile(*), master], test-internal=[compile, runtime(*), master(compile), runtime, compile(*), master], scala-tool=[default, compile, runtime, optional, optional(default), master]}
[debug] dependency descriptor has been mediated: dependency: org.scala-lang#scalap;2.11.8 {compile=[compile, runtime(*), master(compile), runtime, compile(*), master], runtime=[compile, runtime(*), master(compile), runtime, compile(*), master], test=[compile, runtime(*), master(compile), runtime, compile(*), master], compile-internal=[compile, runtime(*), master(compile), runtime, compile(*), master], runtime-internal=[compile, runtime(*), master(compile), runtime, compile(*), master], test-internal=[compile, runtime(*), master(compile), runtime, compile(*), master]} => dependency: org.scala-lang#scalap;2.11.8 {compile=[compile, runtime(*), master(compile), runtime, compile(*), master], runtime=[compile, runtime(*), master(compile), runtime, compile(*), master], test=[compile, runtime(*), master(compile), runtime, compile(*), master], compile-internal=[compile, runtime(*), master(compile), runtime, compile(*), master], runtime-internal=[compile, runtime(*), master(compile), runtime, compile(*), master], test-internal=[compile, runtime(*), master(compile), runtime, compile(*), master]}
[debug] dependency descriptor has been mediated: dependency: org.scala-lang#scala-reflect;2.11.8 {compile=[compile, runtime(*), master(compile), runtime, compile(*), master], runtime=[compile, runtime(*), master(compile), runtime, compile(*), master], test=[compile, runtime(*), master(compile), runtime, compile(*), master], compile-internal=[compile, runtime(*), master(compile), runtime, compile(*), master], runtime-internal=[compile, runtime(*), master(compile), runtime, compile(*), master], test-internal=[compile, runtime(*), master(compile), runtime, compile(*), master], scala-tool=[compile, runtime(*), master(compile), runtime, compile(*), master]} => dependency: org.scala-lang#scala-reflect;2.11.8 {compile=[compile, runtime(*), master(compile), runtime, compile(*), master], runtime=[compile, runtime(*), master(compile), runtime, compile(*), master], test=[compile, runtime(*), master(compile), runtime, compile(*), master], compile-internal=[compile, runtime(*), master(compile), runtime, compile(*), master], runtime-internal=[compile, runtime(*), master(compile), runtime, compile(*), master], test-internal=[compile, runtime(*), master(compile), runtime, compile(*), master], scala-tool=[compile, runtime(*), master(compile), runtime, compile(*), master]}
[info] Resolving org.apache.spark#spark-sql_2.11;2.2.0 ...
[debug] sbt-chain: Checking cache for: dependency: org.apache.spark#spark-sql_2.11;2.2.0 {compile=[default, compile, runtime(*), master(compile), runtime, default(compile), compile(*), master], runtime=[default, compile, runtime(*), master(compile), runtime, default(compile), compile(*), master], test=[default, compile, runtime(*), master(compile), runtime, default(compile), compile(*), master], compile-internal=[default, compile, runtime(*), master(compile), runtime, default(compile), compile(*), master], runtime-internal=[default, compile, runtime(*), master(compile), runtime, default(compile), compile(*), master], test-internal=[default, compile, runtime(*), master(compile), runtime, default(compile), compile(*), master]}
[info] Resolving org.apache.spark#spark-sql_2.11;2.2.0 ...
[debug] sbt-chain-delegate: Checking cache for: dependency: org.apache.spark#spark-sql_2.11;2.2.0 {compile=[default, compile, runtime(*), master(compile), runtime, default(compile), compile(*), master], runtime=[default, compile, runtime(*), master(compile), runtime, default(compile), compile(*), master], test=[default, compile, runtime(*), master(compile), runtime, default(compile), compile(*), master], compile-internal=[default, compile, runtime(*), master(compile), runtime, default(compile), compile(*), master], runtime-internal=[default, compile, runtime(*), master(compile), runtime, default(compile), compile(*), master], test-internal=[default, compile, runtime(*), master(compile), runtime, default(compile), compile(*), master]}
[debug] 		tried /home/amr/.ivy2/local/org.apache.spark/spark-sql_2.11/2.2.0/ivys/ivy.xml
[debug] 	local: no ivy file found for org.apache.spark#spark-sql_2.11;2.2.0
[debug] 		tried https://repo1.maven.org/maven2/org/apache/spark/spark-sql_2.11/2.2.0/spark-sql_2.11-2.2.0.pom
[debug] 	public: found md file for org.apache.spark#spark-sql_2.11;2.2.0
[debug] 		=> https://repo1.maven.org/maven2/org/apache/spark/spark-sql_2.11/2.2.0/spark-sql_2.11-2.2.0.pom (2.2.0)
[debug] downloading https://repo1.maven.org/maven2/org/apache/spark/spark-sql_2.11/2.2.0/spark-sql_2.11-2.2.0.pom ...
[debug] 	public: downloading https://repo1.maven.org/maven2/org/apache/spark/spark-sql_2.11/2.2.0/spark-sql_2.11-2.2.0.pom
[debug] 	public: downloading https://repo1.maven.org/maven2/org/apache/spark/spark-sql_2.11/2.2.0/spark-sql_2.11-2.2.0.pom.sha1
[debug] sha1 OK for https://repo1.maven.org/maven2/org/apache/spark/spark-sql_2.11/2.2.0/spark-sql_2.11-2.2.0.pom
[debug] 	[SUCCESSFUL ] org.apache.spark#spark-sql_2.11;2.2.0!spark-sql_2.11.pom(pom.original) (248ms)
[info] Resolving org.apache.spark#spark-parent_2.11;2.2.0 ...
[debug] sbt-chain: Checking cache for: dependency: org.apache.spark#spark-parent_2.11;2.2.0 {}
[debug] sbt-chain: module revision found in cache: org.apache.spark#spark-parent_2.11;2.2.0
[debug] 	found org.apache.spark#spark-sql_2.11;2.2.0 in public
[debug] == resolving dependencies untitled1#untitled1$sources_2.11;1.0->org.apache.spark#spark-sql_2.11;2.2.0 [compile->runtime]
[debug] == resolving dependencies untitled1#untitled1$sources_2.11;1.0->org.apache.spark#spark-sql_2.11;2.2.0 [compile->compile]
[debug] == resolving dependencies untitled1#untitled1$sources_2.11;1.0->org.apache.spark#spark-sql_2.11;2.2.0 [compile->master]
[debug] == resolving dependencies untitled1#untitled1$sources_2.11;1.0->org.apache.spark#spark-sql_2.11;2.2.0 [compile->compile]
[debug] == resolving dependencies untitled1#untitled1$sources_2.11;1.0->org.apache.spark#spark-sql_2.11;2.2.0 [compile->runtime(*)]
[debug] == resolving dependencies untitled1#untitled1$sources_2.11;1.0->org.apache.spark#spark-sql_2.11;2.2.0 [compile->compile]
[debug] == resolving dependencies untitled1#untitled1$sources_2.11;1.0->org.apache.spark#spark-sql_2.11;2.2.0 [compile->master(compile)]
[debug] == resolving dependencies untitled1#untitled1$sources_2.11;1.0->org.apache.spark#spark-sql_2.11;2.2.0 [compile->runtime]
[debug] == resolving dependencies untitled1#untitled1$sources_2.11;1.0->org.apache.spark#spark-sql_2.11;2.2.0 [compile->compile]
[debug] == resolving dependencies untitled1#untitled1$sources_2.11;1.0->org.apache.spark#spark-sql_2.11;2.2.0 [compile->default(compile)]
[debug] == resolving dependencies untitled1#untitled1$sources_2.11;1.0->org.apache.spark#spark-sql_2.11;2.2.0 [compile->runtime]
[debug] == resolving dependencies untitled1#untitled1$sources_2.11;1.0->org.apache.spark#spark-sql_2.11;2.2.0 [compile->compile]
[debug] == resolving dependencies untitled1#untitled1$sources_2.11;1.0->org.apache.spark#spark-sql_2.11;2.2.0 [compile->master]
[debug] == resolving dependencies untitled1#untitled1$sources_2.11;1.0->org.apache.spark#spark-sql_2.11;2.2.0 [compile->compile(*)]
[debug] == resolving dependencies untitled1#untitled1$sources_2.11;1.0->org.apache.spark#spark-sql_2.11;2.2.0 [compile->master]
[debug] == resolving dependencies untitled1#untitled1$sources_2.11;1.0->org.codehaus.janino#commons-compiler;3.0.0 [compile->compile]
[debug] dependency descriptor has been mediated: dependency: org.scala-lang#scala-library;2.11.8 {compile=[default, compile, runtime(*), master(compile), runtime, default(compile), compile(*), master], runtime=[default, compile, runtime(*), master(compile), runtime, default(compile), compile(*), master], test=[default, compile, runtime(*), master(compile), runtime, default(compile), compile(*), master], compile-internal=[default, compile, runtime(*), master(compile), runtime, default(compile), compile(*), master], runtime-internal=[default, compile, runtime(*), master(compile), runtime, default(compile), compile(*), master], test-internal=[default, compile, runtime(*), master(compile), runtime, default(compile), compile(*), master], scala-tool=[default, compile, runtime(*), master(compile), runtime, optional, optional(default), compile(*), master]} => dependency: org.scala-lang#scala-library;2.11.8 {compile=[default, compile, runtime(*), master(compile), runtime, default(compile), compile(*), master], runtime=[default, compile, runtime(*), master(compile), runtime, default(compile), compile(*), master], test=[default, compile, runtime(*), master(compile), runtime, default(compile), compile(*), master], compile-internal=[default, compile, runtime(*), master(compile), runtime, default(compile), compile(*), master], runtime-internal=[default, compile, runtime(*), master(compile), runtime, default(compile), compile(*), master], test-internal=[default, compile, runtime(*), master(compile), runtime, default(compile), compile(*), master], scala-tool=[default, compile, runtime(*), master(compile), runtime, optional, optional(default), compile(*), master]}
[debug] dependency descriptor has been mediated: dependency: org.scala-lang#scala-compiler;2.11.8 {compile=[compile, runtime(*), master(compile), runtime, compile(*), master], runtime=[compile, runtime(*), master(compile), runtime, compile(*), master], test=[compile, runtime(*), master(compile), runtime, compile(*), master], compile-internal=[compile, runtime(*), master(compile), runtime, compile(*), master], runtime-internal=[compile, runtime(*), master(compile), runtime, compile(*), master], test-internal=[compile, runtime(*), master(compile), runtime, compile(*), master], scala-tool=[default, compile, runtime, optional, optional(default), master]} => dependency: org.scala-lang#scala-compiler;2.11.8 {compile=[compile, runtime(*), master(compile), runtime, compile(*), master], runtime=[compile, runtime(*), master(compile), runtime, compile(*), master], test=[compile, runtime(*), master(compile), runtime, compile(*), master], compile-internal=[compile, runtime(*), master(compile), runtime, compile(*), master], runtime-internal=[compile, runtime(*), master(compile), runtime, compile(*), master], test-internal=[compile, runtime(*), master(compile), runtime, compile(*), master], scala-tool=[default, compile, runtime, optional, optional(default), master]}
[debug] dependency descriptor has been mediated: dependency: org.scala-lang#scalap;2.11.8 {compile=[compile, runtime(*), master(compile), runtime, compile(*), master], runtime=[compile, runtime(*), master(compile), runtime, compile(*), master], test=[compile, runtime(*), master(compile), runtime, compile(*), master], compile-internal=[compile, runtime(*), master(compile), runtime, compile(*), master], runtime-internal=[compile, runtime(*), master(compile), runtime, compile(*), master], test-internal=[compile, runtime(*), master(compile), runtime, compile(*), master]} => dependency: org.scala-lang#scalap;2.11.8 {compile=[compile, runtime(*), master(compile), runtime, compile(*), master], runtime=[compile, runtime(*), master(compile), runtime, compile(*), master], test=[compile, runtime(*), master(compile), runtime, compile(*), master], compile-internal=[compile, runtime(*), master(compile), runtime, compile(*), master], runtime-internal=[compile, runtime(*), master(compile), runtime, compile(*), master], test-internal=[compile, runtime(*), master(compile), runtime, compile(*), master]}
[debug] dependency descriptor has been mediated: dependency: org.scala-lang#scala-reflect;2.11.8 {compile=[compile, runtime(*), master(compile), runtime, compile(*), master], runtime=[compile, runtime(*), master(compile), runtime, compile(*), master], test=[compile, runtime(*), master(compile), runtime, compile(*), master], compile-internal=[compile, runtime(*), master(compile), runtime, compile(*), master], runtime-internal=[compile, runtime(*), master(compile), runtime, compile(*), master], test-internal=[compile, runtime(*), master(compile), runtime, compile(*), master], scala-tool=[compile, runtime(*), master(compile), runtime, compile(*), master]} => dependency: org.scala-lang#scala-reflect;2.11.8 {compile=[compile, runtime(*), master(compile), runtime, compile(*), master], runtime=[compile, runtime(*), master(compile), runtime, compile(*), master], test=[compile, runtime(*), master(compile), runtime, compile(*), master], compile-internal=[compile, runtime(*), master(compile), runtime, compile(*), master], runtime-internal=[compile, runtime(*), master(compile), runtime, compile(*), master], test-internal=[compile, runtime(*), master(compile), runtime, compile(*), master], scala-tool=[compile, runtime(*), master(compile), runtime, compile(*), master]}
[info] Resolving org.codehaus.janino#commons-compiler;3.0.0 ...
[debug] sbt-chain: Checking cache for: dependency: org.codehaus.janino#commons-compiler;3.0.0 {compile=[compile, runtime(*), master(compile), runtime, compile(*), master], runtime=[compile, runtime(*), master(compile), runtime, compile(*), master], test=[compile, runtime(*), master(compile), runtime, compile(*), master], compile-internal=[compile, runtime(*), master(compile), runtime, compile(*), master], runtime-internal=[compile, runtime(*), master(compile), runtime, compile(*), master], test-internal=[compile, runtime(*), master(compile), runtime, compile(*), master]}
[debug] sbt-chain: module revision found in cache: org.codehaus.janino#commons-compiler;3.0.0
[debug] 	found org.codehaus.janino#commons-compiler;3.0.0 in sbt-chain
[debug] == resolving dependencies untitled1#untitled1$sources_2.11;1.0->org.codehaus.janino#commons-compiler;3.0.0 [compile->runtime(*)]
[debug] == resolving dependencies untitled1#untitled1$sources_2.11;1.0->org.codehaus.janino#commons-compiler;3.0.0 [compile->compile]
[debug] == resolving dependencies untitled1#untitled1$sources_2.11;1.0->org.codehaus.janino#commons-compiler;3.0.0 [compile->master(compile)]
[debug] == resolving dependencies untitled1#untitled1$sources_2.11;1.0->org.codehaus.janino#commons-compiler;3.0.0 [compile->runtime]
[debug] == resolving dependencies untitled1#untitled1$sources_2.11;1.0->org.codehaus.janino#commons-compiler;3.0.0 [compile->compile]
[debug] == resolving dependencies untitled1#untitled1$sources_2.11;1.0->org.codehaus.janino#commons-compiler;3.0.0 [compile->compile(*)]
[debug] == resolving dependencies untitled1#untitled1$sources_2.11;1.0->org.codehaus.janino#commons-compiler;3.0.0 [compile->master]
[debug] == resolving dependencies untitled1#untitled1$sources_2.11;1.0->net.razorvine#pyrolite;4.13 [compile->compile]
[debug] dependency descriptor has been mediated: dependency: org.scala-lang#scala-library;2.11.8 {compile=[default, compile, runtime(*), master(compile), runtime, default(compile), compile(*), master], runtime=[default, compile, runtime(*), master(compile), runtime, default(compile), compile(*), master], test=[default, compile, runtime(*), master(compile), runtime, default(compile), compile(*), master], compile-internal=[default, compile, runtime(*), master(compile), runtime, default(compile), compile(*), master], runtime-internal=[default, compile, runtime(*), master(compile), runtime, default(compile), compile(*), master], test-internal=[default, compile, runtime(*), master(compile), runtime, default(compile), compile(*), master], scala-tool=[default, compile, runtime(*), master(compile), runtime, optional, optional(default), compile(*), master]} => dependency: org.scala-lang#scala-library;2.11.8 {compile=[default, compile, runtime(*), master(compile), runtime, default(compile), compile(*), master], runtime=[default, compile, runtime(*), master(compile), runtime, default(compile), compile(*), master], test=[default, compile, runtime(*), master(compile), runtime, default(compile), compile(*), master], compile-internal=[default, compile, runtime(*), master(compile), runtime, default(compile), compile(*), master], runtime-internal=[default, compile, runtime(*), master(compile), runtime, default(compile), compile(*), master], test-internal=[default, compile, runtime(*), master(compile), runtime, default(compile), compile(*), master], scala-tool=[default, compile, runtime(*), master(compile), runtime, optional, optional(default), compile(*), master]}
[debug] dependency descriptor has been mediated: dependency: org.scala-lang#scala-compiler;2.11.8 {compile=[compile, runtime(*), master(compile), runtime, compile(*), master], runtime=[compile, runtime(*), master(compile), runtime, compile(*), master], test=[compile, runtime(*), master(compile), runtime, compile(*), master], compile-internal=[compile, runtime(*), master(compile), runtime, compile(*), master], runtime-internal=[compile, runtime(*), master(compile), runtime, compile(*), master], test-internal=[compile, runtime(*), master(compile), runtime, compile(*), master], scala-tool=[default, compile, runtime, optional, optional(default), master]} => dependency: org.scala-lang#scala-compiler;2.11.8 {compile=[compile, runtime(*), master(compile), runtime, compile(*), master], runtime=[compile, runtime(*), master(compile), runtime, compile(*), master], test=[compile, runtime(*), master(compile), runtime, compile(*), master], compile-internal=[compile, runtime(*), master(compile), runtime, compile(*), master], runtime-internal=[compile, runtime(*), master(compile), runtime, compile(*), master], test-internal=[compile, runtime(*), master(compile), runtime, compile(*), master], scala-tool=[default, compile, runtime, optional, optional(default), master]}
[debug] dependency descriptor has been mediated: dependency: org.scala-lang#scalap;2.11.8 {compile=[compile, runtime(*), master(compile), runtime, compile(*), master], runtime=[compile, runtime(*), master(compile), runtime, compile(*), master], test=[compile, runtime(*), master(compile), runtime, compile(*), master], compile-internal=[compile, runtime(*), master(compile), runtime, compile(*), master], runtime-internal=[compile, runtime(*), master(compile), runtime, compile(*), master], test-internal=[compile, runtime(*), master(compile), runtime, compile(*), master]} => dependency: org.scala-lang#scalap;2.11.8 {compile=[compile, runtime(*), master(compile), runtime, compile(*), master], runtime=[compile, runtime(*), master(compile), runtime, compile(*), master], test=[compile, runtime(*), master(compile), runtime, compile(*), master], compile-internal=[compile, runtime(*), master(compile), runtime, compile(*), master], runtime-internal=[compile, runtime(*), master(compile), runtime, compile(*), master], test-internal=[compile, runtime(*), master(compile), runtime, compile(*), master]}
[debug] dependency descriptor has been mediated: dependency: org.scala-lang#scala-reflect;2.11.8 {compile=[compile, runtime(*), master(compile), runtime, compile(*), master], runtime=[compile, runtime(*), master(compile), runtime, compile(*), master], test=[compile, runtime(*), master(compile), runtime, compile(*), master], compile-internal=[compile, runtime(*), master(compile), runtime, compile(*), master], runtime-internal=[compile, runtime(*), master(compile), runtime, compile(*), master], test-internal=[compile, runtime(*), master(compile), runtime, compile(*), master], scala-tool=[compile, runtime(*), master(compile), runtime, compile(*), master]} => dependency: org.scala-lang#scala-reflect;2.11.8 {compile=[compile, runtime(*), master(compile), runtime, compile(*), master], runtime=[compile, runtime(*), master(compile), runtime, compile(*), master], test=[compile, runtime(*), master(compile), runtime, compile(*), master], compile-internal=[compile, runtime(*), master(compile), runtime, compile(*), master], runtime-internal=[compile, runtime(*), master(compile), runtime, compile(*), master], test-internal=[compile, runtime(*), master(compile), runtime, compile(*), master], scala-tool=[compile, runtime(*), master(compile), runtime, compile(*), master]}
[info] Resolving net.razorvine#pyrolite;4.13 ...
[debug] sbt-chain: Checking cache for: dependency: net.razorvine#pyrolite;4.13 {compile=[compile, runtime(*), master(compile), runtime, compile(*), master], runtime=[compile, runtime(*), master(compile), runtime, compile(*), master], test=[compile, runtime(*), master(compile), runtime, compile(*), master], compile-internal=[compile, runtime(*), master(compile), runtime, compile(*), master], runtime-internal=[compile, runtime(*), master(compile), runtime, compile(*), master], test-internal=[compile, runtime(*), master(compile), runtime, compile(*), master]}
[debug] sbt-chain: module revision found in cache: net.razorvine#pyrolite;4.13
[debug] 	found net.razorvine#pyrolite;4.13 in sbt-chain
[debug] == resolving dependencies untitled1#untitled1$sources_2.11;1.0->net.razorvine#pyrolite;4.13 [compile->runtime(*)]
[debug] == resolving dependencies untitled1#untitled1$sources_2.11;1.0->net.razorvine#pyrolite;4.13 [compile->compile]
[debug] == resolving dependencies untitled1#untitled1$sources_2.11;1.0->net.razorvine#pyrolite;4.13 [compile->master(compile)]
[debug] == resolving dependencies untitled1#untitled1$sources_2.11;1.0->net.razorvine#pyrolite;4.13 [compile->runtime]
[debug] == resolving dependencies untitled1#untitled1$sources_2.11;1.0->net.razorvine#pyrolite;4.13 [compile->compile]
[debug] == resolving dependencies untitled1#untitled1$sources_2.11;1.0->net.razorvine#pyrolite;4.13 [compile->compile(*)]
[debug] == resolving dependencies untitled1#untitled1$sources_2.11;1.0->net.razorvine#pyrolite;4.13 [compile->master]
[debug] == resolving dependencies untitled1#untitled1$sources_2.11;1.0->org.apache.curator#curator-framework;2.7.1 [compile->compile]
[debug] dependency descriptor has been mediated: dependency: org.scala-lang#scala-library;2.11.8 {compile=[default, compile, runtime(*), master(compile), runtime, default(compile), compile(*), master], runtime=[default, compile, runtime(*), master(compile), runtime, default(compile), compile(*), master], test=[default, compile, runtime(*), master(compile), runtime, default(compile), compile(*), master], compile-internal=[default, compile, runtime(*), master(compile), runtime, default(compile), compile(*), master], runtime-internal=[default, compile, runtime(*), master(compile), runtime, default(compile), compile(*), master], test-internal=[default, compile, runtime(*), master(compile), runtime, default(compile), compile(*), master], scala-tool=[default, compile, runtime(*), master(compile), runtime, optional, optional(default), compile(*), master]} => dependency: org.scala-lang#scala-library;2.11.8 {compile=[default, compile, runtime(*), master(compile), runtime, default(compile), compile(*), master], runtime=[default, compile, runtime(*), master(compile), runtime, default(compile), compile(*), master], test=[default, compile, runtime(*), master(compile), runtime, default(compile), compile(*), master], compile-internal=[default, compile, runtime(*), master(compile), runtime, default(compile), compile(*), master], runtime-internal=[default, compile, runtime(*), master(compile), runtime, default(compile), compile(*), master], test-internal=[default, compile, runtime(*), master(compile), runtime, default(compile), compile(*), master], scala-tool=[default, compile, runtime(*), master(compile), runtime, optional, optional(default), compile(*), master]}
[debug] dependency descriptor has been mediated: dependency: org.scala-lang#scala-compiler;2.11.8 {compile=[compile, runtime(*), master(compile), runtime, compile(*), master], runtime=[compile, runtime(*), master(compile), runtime, compile(*), master], test=[compile, runtime(*), master(compile), runtime, compile(*), master], compile-internal=[compile, runtime(*), master(compile), runtime, compile(*), master], runtime-internal=[compile, runtime(*), master(compile), runtime, compile(*), master], test-internal=[compile, runtime(*), master(compile), runtime, compile(*), master], scala-tool=[default, compile, runtime, optional, optional(default), master]} => dependency: org.scala-lang#scala-compiler;2.11.8 {compile=[compile, runtime(*), master(compile), runtime, compile(*), master], runtime=[compile, runtime(*), master(compile), runtime, compile(*), master], test=[compile, runtime(*), master(compile), runtime, compile(*), master], compile-internal=[compile, runtime(*), master(compile), runtime, compile(*), master], runtime-internal=[compile, runtime(*), master(compile), runtime, compile(*), master], test-internal=[compile, runtime(*), master(compile), runtime, compile(*), master], scala-tool=[default, compile, runtime, optional, optional(default), master]}
[debug] dependency descriptor has been mediated: dependency: org.scala-lang#scalap;2.11.8 {compile=[compile, runtime(*), master(compile), runtime, compile(*), master], runtime=[compile, runtime(*), master(compile), runtime, compile(*), master], test=[compile, runtime(*), master(compile), runtime, compile(*), master], compile-internal=[compile, runtime(*), master(compile), runtime, compile(*), master], runtime-internal=[compile, runtime(*), master(compile), runtime, compile(*), master], test-internal=[compile, runtime(*), master(compile), runtime, compile(*), master]} => dependency: org.scala-lang#scalap;2.11.8 {compile=[compile, runtime(*), master(compile), runtime, compile(*), master], runtime=[compile, runtime(*), master(compile), runtime, compile(*), master], test=[compile, runtime(*), master(compile), runtime, compile(*), master], compile-internal=[compile, runtime(*), master(compile), runtime, compile(*), master], runtime-internal=[compile, runtime(*), master(compile), runtime, compile(*), master], test-internal=[compile, runtime(*), master(compile), runtime, compile(*), master]}
[debug] dependency descriptor has been mediated: dependency: org.scala-lang#scala-reflect;2.11.8 {compile=[compile, runtime(*), master(compile), runtime, compile(*), master], runtime=[compile, runtime(*), master(compile), runtime, compile(*), master], test=[compile, runtime(*), master(compile), runtime, compile(*), master], compile-internal=[compile, runtime(*), master(compile), runtime, compile(*), master], runtime-internal=[compile, runtime(*), master(compile), runtime, compile(*), master], test-internal=[compile, runtime(*), master(compile), runtime, compile(*), master], scala-tool=[compile, runtime(*), master(compile), runtime, compile(*), master]} => dependency: org.scala-lang#scala-reflect;2.11.8 {compile=[compile, runtime(*), master(compile), runtime, compile(*), master], runtime=[compile, runtime(*), master(compile), runtime, compile(*), master], test=[compile, runtime(*), master(compile), runtime, compile(*), master], compile-internal=[compile, runtime(*), master(compile), runtime, compile(*), master], runtime-internal=[compile, runtime(*), master(compile), runtime, compile(*), master], test-internal=[compile, runtime(*), master(compile), runtime, compile(*), master], scala-tool=[compile, runtime(*), master(compile), runtime, compile(*), master]}
[info] Resolving org.apache.curator#curator-framework;2.7.1 ...
[debug] sbt-chain: Checking cache for: dependency: org.apache.curator#curator-framework;2.7.1 {compile=[compile, runtime(*), master(compile), runtime, compile(*), master], runtime=[compile, runtime(*), master(compile), runtime, compile(*), master], test=[compile, runtime(*), master(compile), runtime, compile(*), master], compile-internal=[compile, runtime(*), master(compile), runtime, compile(*), master], runtime-internal=[compile, runtime(*), master(compile), runtime, compile(*), master], test-internal=[compile, runtime(*), master(compile), runtime, compile(*), master]}
[debug] sbt-chain: module revision found in cache: org.apache.curator#curator-framework;2.7.1
[debug] 	found org.apache.curator#curator-framework;2.7.1 in sbt-chain
[debug] == resolving dependencies untitled1#untitled1$sources_2.11;1.0->org.apache.curator#curator-framework;2.7.1 [compile->runtime(*)]
[debug] == resolving dependencies untitled1#untitled1$sources_2.11;1.0->org.apache.curator#curator-framework;2.7.1 [compile->compile]
[debug] == resolving dependencies untitled1#untitled1$sources_2.11;1.0->org.apache.curator#curator-framework;2.7.1 [compile->master(compile)]
[debug] == resolving dependencies untitled1#untitled1$sources_2.11;1.0->org.apache.curator#curator-framework;2.7.1 [compile->runtime]
[debug] == resolving dependencies untitled1#untitled1$sources_2.11;1.0->org.apache.curator#curator-framework;2.7.1 [compile->compile]
[debug] == resolving dependencies untitled1#untitled1$sources_2.11;1.0->org.apache.curator#curator-framework;2.7.1 [compile->compile(*)]
[debug] == resolving dependencies untitled1#untitled1$sources_2.11;1.0->org.apache.curator#curator-framework;2.7.1 [compile->master]
[debug] == resolving dependencies untitled1#untitled1$sources_2.11;1.0->org.antlr#antlr4-runtime;4.5.3 [compile->compile]
[debug] dependency descriptor has been mediated: dependency: org.scala-lang#scala-library;2.11.8 {compile=[default, compile, runtime(*), master(compile), runtime, default(compile), compile(*), master], runtime=[default, compile, runtime(*), master(compile), runtime, default(compile), compile(*), master], test=[default, compile, runtime(*), master(compile), runtime, default(compile), compile(*), master], compile-internal=[default, compile, runtime(*), master(compile), runtime, default(compile), compile(*), master], runtime-internal=[default, compile, runtime(*), master(compile), runtime, default(compile), compile(*), master], test-internal=[default, compile, runtime(*), master(compile), runtime, default(compile), compile(*), master], scala-tool=[default, compile, runtime(*), master(compile), runtime, optional, optional(default), compile(*), master]} => dependency: org.scala-lang#scala-library;2.11.8 {compile=[default, compile, runtime(*), master(compile), runtime, default(compile), compile(*), master], runtime=[default, compile, runtime(*), master(compile), runtime, default(compile), compile(*), master], test=[default, compile, runtime(*), master(compile), runtime, default(compile), compile(*), master], compile-internal=[default, compile, runtime(*), master(compile), runtime, default(compile), compile(*), master], runtime-internal=[default, compile, runtime(*), master(compile), runtime, default(compile), compile(*), master], test-internal=[default, compile, runtime(*), master(compile), runtime, default(compile), compile(*), master], scala-tool=[default, compile, runtime(*), master(compile), runtime, optional, optional(default), compile(*), master]}
[debug] dependency descriptor has been mediated: dependency: org.scala-lang#scala-compiler;2.11.8 {compile=[compile, runtime(*), master(compile), runtime, compile(*), master], runtime=[compile, runtime(*), master(compile), runtime, compile(*), master], test=[compile, runtime(*), master(compile), runtime, compile(*), master], compile-internal=[compile, runtime(*), master(compile), runtime, compile(*), master], runtime-internal=[compile, runtime(*), master(compile), runtime, compile(*), master], test-internal=[compile, runtime(*), master(compile), runtime, compile(*), master], scala-tool=[default, compile, runtime, optional, optional(default), master]} => dependency: org.scala-lang#scala-compiler;2.11.8 {compile=[compile, runtime(*), master(compile), runtime, compile(*), master], runtime=[compile, runtime(*), master(compile), runtime, compile(*), master], test=[compile, runtime(*), master(compile), runtime, compile(*), master], compile-internal=[compile, runtime(*), master(compile), runtime, compile(*), master], runtime-internal=[compile, runtime(*), master(compile), runtime, compile(*), master], test-internal=[compile, runtime(*), master(compile), runtime, compile(*), master], scala-tool=[default, compile, runtime, optional, optional(default), master]}
[debug] dependency descriptor has been mediated: dependency: org.scala-lang#scalap;2.11.8 {compile=[compile, runtime(*), master(compile), runtime, compile(*), master], runtime=[compile, runtime(*), master(compile), runtime, compile(*), master], test=[compile, runtime(*), master(compile), runtime, compile(*), master], compile-internal=[compile, runtime(*), master(compile), runtime, compile(*), master], runtime-internal=[compile, runtime(*), master(compile), runtime, compile(*), master], test-internal=[compile, runtime(*), master(compile), runtime, compile(*), master]} => dependency: org.scala-lang#scalap;2.11.8 {compile=[compile, runtime(*), master(compile), runtime, compile(*), master], runtime=[compile, runtime(*), master(compile), runtime, compile(*), master], test=[compile, runtime(*), master(compile), runtime, compile(*), master], compile-internal=[compile, runtime(*), master(compile), runtime, compile(*), master], runtime-internal=[compile, runtime(*), master(compile), runtime, compile(*), master], test-internal=[compile, runtime(*), master(compile), runtime, compile(*), master]}
[debug] dependency descriptor has been mediated: dependency: org.scala-lang#scala-reflect;2.11.8 {compile=[compile, runtime(*), master(compile), runtime, compile(*), master], runtime=[compile, runtime(*), master(compile), runtime, compile(*), master], test=[compile, runtime(*), master(compile), runtime, compile(*), master], compile-internal=[compile, runtime(*), master(compile), runtime, compile(*), master], runtime-internal=[compile, runtime(*), master(compile), runtime, compile(*), master], test-internal=[compile, runtime(*), master(compile), runtime, compile(*), master], scala-tool=[compile, runtime(*), master(compile), runtime, compile(*), master]} => dependency: org.scala-lang#scala-reflect;2.11.8 {compile=[compile, runtime(*), master(compile), runtime, compile(*), master], runtime=[compile, runtime(*), master(compile), runtime, compile(*), master], test=[compile, runtime(*), master(compile), runtime, compile(*), master], compile-internal=[compile, runtime(*), master(compile), runtime, compile(*), master], runtime-internal=[compile, runtime(*), master(compile), runtime, compile(*), master], test-internal=[compile, runtime(*), master(compile), runtime, compile(*), master], scala-tool=[compile, runtime(*), master(compile), runtime, compile(*), master]}
[info] Resolving org.antlr#antlr4-runtime;4.5.3 ...
[debug] sbt-chain: Checking cache for: dependency: org.antlr#antlr4-runtime;4.5.3 {compile=[compile, runtime(*), master(compile), runtime, compile(*), master], runtime=[compile, runtime(*), master(compile), runtime, compile(*), master], test=[compile, runtime(*), master(compile), runtime, compile(*), master], compile-internal=[compile, runtime(*), master(compile), runtime, compile(*), master], runtime-internal=[compile, runtime(*), master(compile), runtime, compile(*), master], test-internal=[compile, runtime(*), master(compile), runtime, compile(*), master]}
[debug] sbt-chain: module revision found in cache: org.antlr#antlr4-runtime;4.5.3
[debug] 	found org.antlr#antlr4-runtime;4.5.3 in sbt-chain
[debug] == resolving dependencies untitled1#untitled1$sources_2.11;1.0->org.antlr#antlr4-runtime;4.5.3 [compile->runtime(*)]
[debug] == resolving dependencies untitled1#untitled1$sources_2.11;1.0->org.antlr#antlr4-runtime;4.5.3 [compile->compile]
[debug] == resolving dependencies untitled1#untitled1$sources_2.11;1.0->org.antlr#antlr4-runtime;4.5.3 [compile->master(compile)]
[debug] == resolving dependencies untitled1#untitled1$sources_2.11;1.0->org.antlr#antlr4-runtime;4.5.3 [compile->runtime]
[debug] == resolving dependencies untitled1#untitled1$sources_2.11;1.0->org.antlr#antlr4-runtime;4.5.3 [compile->compile]
[debug] == resolving dependencies untitled1#untitled1$sources_2.11;1.0->org.antlr#antlr4-runtime;4.5.3 [compile->compile(*)]
[debug] == resolving dependencies untitled1#untitled1$sources_2.11;1.0->org.antlr#antlr4-runtime;4.5.3 [compile->master]
[debug] == resolving dependencies untitled1#untitled1$sources_2.11;1.0->org.apache.hadoop#hadoop-common;2.7.3 [compile->default]
[debug] dependency descriptor has been mediated: dependency: org.scala-lang#scala-library;2.11.8 {compile=[default, compile, runtime(*), master(compile), runtime, default(compile), compile(*), master], runtime=[default, compile, runtime(*), master(compile), runtime, default(compile), compile(*), master], test=[default, compile, runtime(*), master(compile), runtime, default(compile), compile(*), master], compile-internal=[default, compile, runtime(*), master(compile), runtime, default(compile), compile(*), master], runtime-internal=[default, compile, runtime(*), master(compile), runtime, default(compile), compile(*), master], test-internal=[default, compile, runtime(*), master(compile), runtime, default(compile), compile(*), master], scala-tool=[default, compile, runtime(*), master(compile), runtime, optional, optional(default), compile(*), master]} => dependency: org.scala-lang#scala-library;2.11.8 {compile=[default, compile, runtime(*), master(compile), runtime, default(compile), compile(*), master], runtime=[default, compile, runtime(*), master(compile), runtime, default(compile), compile(*), master], test=[default, compile, runtime(*), master(compile), runtime, default(compile), compile(*), master], compile-internal=[default, compile, runtime(*), master(compile), runtime, default(compile), compile(*), master], runtime-internal=[default, compile, runtime(*), master(compile), runtime, default(compile), compile(*), master], test-internal=[default, compile, runtime(*), master(compile), runtime, default(compile), compile(*), master], scala-tool=[default, compile, runtime(*), master(compile), runtime, optional, optional(default), compile(*), master]}
[debug] dependency descriptor has been mediated: dependency: org.scala-lang#scala-compiler;2.11.8 {compile=[compile, runtime(*), master(compile), runtime, compile(*), master], runtime=[compile, runtime(*), master(compile), runtime, compile(*), master], test=[compile, runtime(*), master(compile), runtime, compile(*), master], compile-internal=[compile, runtime(*), master(compile), runtime, compile(*), master], runtime-internal=[compile, runtime(*), master(compile), runtime, compile(*), master], test-internal=[compile, runtime(*), master(compile), runtime, compile(*), master], scala-tool=[default, compile, runtime, optional, optional(default), master]} => dependency: org.scala-lang#scala-compiler;2.11.8 {compile=[compile, runtime(*), master(compile), runtime, compile(*), master], runtime=[compile, runtime(*), master(compile), runtime, compile(*), master], test=[compile, runtime(*), master(compile), runtime, compile(*), master], compile-internal=[compile, runtime(*), master(compile), runtime, compile(*), master], runtime-internal=[compile, runtime(*), master(compile), runtime, compile(*), master], test-internal=[compile, runtime(*), master(compile), runtime, compile(*), master], scala-tool=[default, compile, runtime, optional, optional(default), master]}
[debug] dependency descriptor has been mediated: dependency: org.scala-lang#scalap;2.11.8 {compile=[compile, runtime(*), master(compile), runtime, compile(*), master], runtime=[compile, runtime(*), master(compile), runtime, compile(*), master], test=[compile, runtime(*), master(compile), runtime, compile(*), master], compile-internal=[compile, runtime(*), master(compile), runtime, compile(*), master], runtime-internal=[compile, runtime(*), master(compile), runtime, compile(*), master], test-internal=[compile, runtime(*), master(compile), runtime, compile(*), master]} => dependency: org.scala-lang#scalap;2.11.8 {compile=[compile, runtime(*), master(compile), runtime, compile(*), master], runtime=[compile, runtime(*), master(compile), runtime, compile(*), master], test=[compile, runtime(*), master(compile), runtime, compile(*), master], compile-internal=[compile, runtime(*), master(compile), runtime, compile(*), master], runtime-internal=[compile, runtime(*), master(compile), runtime, compile(*), master], test-internal=[compile, runtime(*), master(compile), runtime, compile(*), master]}
[debug] dependency descriptor has been mediated: dependency: org.scala-lang#scala-reflect;2.11.8 {compile=[compile, runtime(*), master(compile), runtime, compile(*), master], runtime=[compile, runtime(*), master(compile), runtime, compile(*), master], test=[compile, runtime(*), master(compile), runtime, compile(*), master], compile-internal=[compile, runtime(*), master(compile), runtime, compile(*), master], runtime-internal=[compile, runtime(*), master(compile), runtime, compile(*), master], test-internal=[compile, runtime(*), master(compile), runtime, compile(*), master], scala-tool=[compile, runtime(*), master(compile), runtime, compile(*), master]} => dependency: org.scala-lang#scala-reflect;2.11.8 {compile=[compile, runtime(*), master(compile), runtime, compile(*), master], runtime=[compile, runtime(*), master(compile), runtime, compile(*), master], test=[compile, runtime(*), master(compile), runtime, compile(*), master], compile-internal=[compile, runtime(*), master(compile), runtime, compile(*), master], runtime-internal=[compile, runtime(*), master(compile), runtime, compile(*), master], test-internal=[compile, runtime(*), master(compile), runtime, compile(*), master], scala-tool=[compile, runtime(*), master(compile), runtime, compile(*), master]}
[info] Resolving org.apache.hadoop#hadoop-common;2.7.3 ...
[debug] sbt-chain: Checking cache for: dependency: org.apache.hadoop#hadoop-common;2.7.3 {compile=[default, compile, runtime, default(compile), master, runtime(*), master(compile), compile(*)], runtime=[default, compile, runtime, default(compile), master, runtime(*), master(compile), compile(*)], test=[default, compile, runtime, default(compile), master, runtime(*), master(compile), compile(*)], compile-internal=[default, compile, runtime, default(compile), master, runtime(*), master(compile), compile(*)], runtime-internal=[default, compile, runtime, default(compile), master, runtime(*), master(compile), compile(*)], test-internal=[default, compile, runtime, default(compile), master, runtime(*), master(compile), compile(*)]}
[debug] sbt-chain: module revision found in cache: org.apache.hadoop#hadoop-common;2.7.3
[debug] 	found org.apache.hadoop#hadoop-common;2.7.3 in sbt-chain
[debug] == resolving dependencies untitled1#untitled1$sources_2.11;1.0->org.apache.hadoop#hadoop-common;2.7.3 [compile->runtime]
[debug] == resolving dependencies untitled1#untitled1$sources_2.11;1.0->org.apache.hadoop#hadoop-common;2.7.3 [compile->compile]
[debug] == resolving dependencies untitled1#untitled1$sources_2.11;1.0->org.apache.hadoop#hadoop-common;2.7.3 [compile->master]
[debug] == resolving dependencies untitled1#untitled1$sources_2.11;1.0->org.apache.hadoop#hadoop-common;2.7.3 [compile->compile]
[debug] == resolving dependencies untitled1#untitled1$sources_2.11;1.0->org.apache.hadoop#hadoop-common;2.7.3 [compile->runtime(*)]
[debug] == resolving dependencies untitled1#untitled1$sources_2.11;1.0->org.apache.hadoop#hadoop-common;2.7.3 [compile->compile]
[debug] == resolving dependencies untitled1#untitled1$sources_2.11;1.0->org.apache.hadoop#hadoop-common;2.7.3 [compile->master(compile)]
[debug] == resolving dependencies untitled1#untitled1$sources_2.11;1.0->org.apache.hadoop#hadoop-common;2.7.3 [compile->runtime]
[debug] == resolving dependencies untitled1#untitled1$sources_2.11;1.0->org.apache.hadoop#hadoop-common;2.7.3 [compile->compile]
[debug] == resolving dependencies untitled1#untitled1$sources_2.11;1.0->org.apache.hadoop#hadoop-common;2.7.3 [compile->default(compile)]
[debug] == resolving dependencies untitled1#untitled1$sources_2.11;1.0->org.apache.hadoop#hadoop-common;2.7.3 [compile->runtime]
[debug] == resolving dependencies untitled1#untitled1$sources_2.11;1.0->org.apache.hadoop#hadoop-common;2.7.3 [compile->compile]
[debug] == resolving dependencies untitled1#untitled1$sources_2.11;1.0->org.apache.hadoop#hadoop-common;2.7.3 [compile->master]
[debug] == resolving dependencies untitled1#untitled1$sources_2.11;1.0->org.apache.hadoop#hadoop-common;2.7.3 [compile->compile(*)]
[debug] == resolving dependencies untitled1#untitled1$sources_2.11;1.0->org.apache.hadoop#hadoop-common;2.7.3 [compile->master]
[debug] == resolving dependencies untitled1#untitled1$sources_2.11;1.0->com.google.code.findbugs#jsr305;3.0.0 [compile->compile]
[debug] dependency descriptor has been mediated: dependency: org.scala-lang#scala-library;2.11.8 {compile=[default, compile, runtime(*), master(compile), runtime, default(compile), compile(*), master], runtime=[default, compile, runtime(*), master(compile), runtime, default(compile), compile(*), master], test=[default, compile, runtime(*), master(compile), runtime, default(compile), compile(*), master], compile-internal=[default, compile, runtime(*), master(compile), runtime, default(compile), compile(*), master], runtime-internal=[default, compile, runtime(*), master(compile), runtime, default(compile), compile(*), master], test-internal=[default, compile, runtime(*), master(compile), runtime, default(compile), compile(*), master], scala-tool=[default, compile, runtime(*), master(compile), runtime, optional, optional(default), compile(*), master]} => dependency: org.scala-lang#scala-library;2.11.8 {compile=[default, compile, runtime(*), master(compile), runtime, default(compile), compile(*), master], runtime=[default, compile, runtime(*), master(compile), runtime, default(compile), compile(*), master], test=[default, compile, runtime(*), master(compile), runtime, default(compile), compile(*), master], compile-internal=[default, compile, runtime(*), master(compile), runtime, default(compile), compile(*), master], runtime-internal=[default, compile, runtime(*), master(compile), runtime, default(compile), compile(*), master], test-internal=[default, compile, runtime(*), master(compile), runtime, default(compile), compile(*), master], scala-tool=[default, compile, runtime(*), master(compile), runtime, optional, optional(default), compile(*), master]}
[debug] dependency descriptor has been mediated: dependency: org.scala-lang#scala-compiler;2.11.8 {compile=[compile, runtime(*), master(compile), runtime, compile(*), master], runtime=[compile, runtime(*), master(compile), runtime, compile(*), master], test=[compile, runtime(*), master(compile), runtime, compile(*), master], compile-internal=[compile, runtime(*), master(compile), runtime, compile(*), master], runtime-internal=[compile, runtime(*), master(compile), runtime, compile(*), master], test-internal=[compile, runtime(*), master(compile), runtime, compile(*), master], scala-tool=[default, compile, runtime, optional, optional(default), master]} => dependency: org.scala-lang#scala-compiler;2.11.8 {compile=[compile, runtime(*), master(compile), runtime, compile(*), master], runtime=[compile, runtime(*), master(compile), runtime, compile(*), master], test=[compile, runtime(*), master(compile), runtime, compile(*), master], compile-internal=[compile, runtime(*), master(compile), runtime, compile(*), master], runtime-internal=[compile, runtime(*), master(compile), runtime, compile(*), master], test-internal=[compile, runtime(*), master(compile), runtime, compile(*), master], scala-tool=[default, compile, runtime, optional, optional(default), master]}
[debug] dependency descriptor has been mediated: dependency: org.scala-lang#scalap;2.11.8 {compile=[compile, runtime(*), master(compile), runtime, compile(*), master], runtime=[compile, runtime(*), master(compile), runtime, compile(*), master], test=[compile, runtime(*), master(compile), runtime, compile(*), master], compile-internal=[compile, runtime(*), master(compile), runtime, compile(*), master], runtime-internal=[compile, runtime(*), master(compile), runtime, compile(*), master], test-internal=[compile, runtime(*), master(compile), runtime, compile(*), master]} => dependency: org.scala-lang#scalap;2.11.8 {compile=[compile, runtime(*), master(compile), runtime, compile(*), master], runtime=[compile, runtime(*), master(compile), runtime, compile(*), master], test=[compile, runtime(*), master(compile), runtime, compile(*), master], compile-internal=[compile, runtime(*), master(compile), runtime, compile(*), master], runtime-internal=[compile, runtime(*), master(compile), runtime, compile(*), master], test-internal=[compile, runtime(*), master(compile), runtime, compile(*), master]}
[debug] dependency descriptor has been mediated: dependency: org.scala-lang#scala-reflect;2.11.8 {compile=[compile, runtime(*), master(compile), runtime, compile(*), master], runtime=[compile, runtime(*), master(compile), runtime, compile(*), master], test=[compile, runtime(*), master(compile), runtime, compile(*), master], compile-internal=[compile, runtime(*), master(compile), runtime, compile(*), master], runtime-internal=[compile, runtime(*), master(compile), runtime, compile(*), master], test-internal=[compile, runtime(*), master(compile), runtime, compile(*), master], scala-tool=[compile, runtime(*), master(compile), runtime, compile(*), master]} => dependency: org.scala-lang#scala-reflect;2.11.8 {compile=[compile, runtime(*), master(compile), runtime, compile(*), master], runtime=[compile, runtime(*), master(compile), runtime, compile(*), master], test=[compile, runtime(*), master(compile), runtime, compile(*), master], compile-internal=[compile, runtime(*), master(compile), runtime, compile(*), master], runtime-internal=[compile, runtime(*), master(compile), runtime, compile(*), master], test-internal=[compile, runtime(*), master(compile), runtime, compile(*), master], scala-tool=[compile, runtime(*), master(compile), runtime, compile(*), master]}
[info] Resolving com.google.code.findbugs#jsr305;3.0.0 ...
[debug] sbt-chain: Checking cache for: dependency: com.google.code.findbugs#jsr305;3.0.0 {compile=[compile, runtime(*), master(compile), runtime, compile(*), master], runtime=[compile, runtime(*), master(compile), runtime, compile(*), master], test=[compile, runtime(*), master(compile), runtime, compile(*), master], compile-internal=[compile, runtime(*), master(compile), runtime, compile(*), master], runtime-internal=[compile, runtime(*), master(compile), runtime, compile(*), master], test-internal=[compile, runtime(*), master(compile), runtime, compile(*), master]}
[debug] sbt-chain: module revision found in cache: com.google.code.findbugs#jsr305;3.0.0
[debug] 	found com.google.code.findbugs#jsr305;3.0.0 in sbt-chain
[debug] == resolving dependencies untitled1#untitled1$sources_2.11;1.0->com.google.code.findbugs#jsr305;3.0.0 [compile->runtime(*)]
[debug] == resolving dependencies untitled1#untitled1$sources_2.11;1.0->com.google.code.findbugs#jsr305;3.0.0 [compile->compile]
[debug] == resolving dependencies untitled1#untitled1$sources_2.11;1.0->com.google.code.findbugs#jsr305;3.0.0 [compile->master(compile)]
[debug] == resolving dependencies untitled1#untitled1$sources_2.11;1.0->com.google.code.findbugs#jsr305;3.0.0 [compile->runtime]
[debug] == resolving dependencies untitled1#untitled1$sources_2.11;1.0->com.google.code.findbugs#jsr305;3.0.0 [compile->compile]
[debug] == resolving dependencies untitled1#untitled1$sources_2.11;1.0->com.google.code.findbugs#jsr305;3.0.0 [compile->compile(*)]
[debug] == resolving dependencies untitled1#untitled1$sources_2.11;1.0->com.google.code.findbugs#jsr305;3.0.0 [compile->master]
[debug] == resolving dependencies untitled1#untitled1$sources_2.11;1.0->org.glassfish.jersey.media#jersey-media-jaxb;2.22.2 [compile->compile]
[debug] dependency descriptor has been mediated: dependency: org.scala-lang#scala-library;2.11.8 {compile=[default, compile, runtime(*), master(compile), runtime, default(compile), compile(*), master], runtime=[default, compile, runtime(*), master(compile), runtime, default(compile), compile(*), master], test=[default, compile, runtime(*), master(compile), runtime, default(compile), compile(*), master], compile-internal=[default, compile, runtime(*), master(compile), runtime, default(compile), compile(*), master], runtime-internal=[default, compile, runtime(*), master(compile), runtime, default(compile), compile(*), master], test-internal=[default, compile, runtime(*), master(compile), runtime, default(compile), compile(*), master], scala-tool=[default, compile, runtime(*), master(compile), runtime, optional, optional(default), compile(*), master]} => dependency: org.scala-lang#scala-library;2.11.8 {compile=[default, compile, runtime(*), master(compile), runtime, default(compile), compile(*), master], runtime=[default, compile, runtime(*), master(compile), runtime, default(compile), compile(*), master], test=[default, compile, runtime(*), master(compile), runtime, default(compile), compile(*), master], compile-internal=[default, compile, runtime(*), master(compile), runtime, default(compile), compile(*), master], runtime-internal=[default, compile, runtime(*), master(compile), runtime, default(compile), compile(*), master], test-internal=[default, compile, runtime(*), master(compile), runtime, default(compile), compile(*), master], scala-tool=[default, compile, runtime(*), master(compile), runtime, optional, optional(default), compile(*), master]}
[debug] dependency descriptor has been mediated: dependency: org.scala-lang#scala-compiler;2.11.8 {compile=[compile, runtime(*), master(compile), runtime, compile(*), master], runtime=[compile, runtime(*), master(compile), runtime, compile(*), master], test=[compile, runtime(*), master(compile), runtime, compile(*), master], compile-internal=[compile, runtime(*), master(compile), runtime, compile(*), master], runtime-internal=[compile, runtime(*), master(compile), runtime, compile(*), master], test-internal=[compile, runtime(*), master(compile), runtime, compile(*), master], scala-tool=[default, compile, runtime, optional, optional(default), master]} => dependency: org.scala-lang#scala-compiler;2.11.8 {compile=[compile, runtime(*), master(compile), runtime, compile(*), master], runtime=[compile, runtime(*), master(compile), runtime, compile(*), master], test=[compile, runtime(*), master(compile), runtime, compile(*), master], compile-internal=[compile, runtime(*), master(compile), runtime, compile(*), master], runtime-internal=[compile, runtime(*), master(compile), runtime, compile(*), master], test-internal=[compile, runtime(*), master(compile), runtime, compile(*), master], scala-tool=[default, compile, runtime, optional, optional(default), master]}
[debug] dependency descriptor has been mediated: dependency: org.scala-lang#scalap;2.11.8 {compile=[compile, runtime(*), master(compile), runtime, compile(*), master], runtime=[compile, runtime(*), master(compile), runtime, compile(*), master], test=[compile, runtime(*), master(compile), runtime, compile(*), master], compile-internal=[compile, runtime(*), master(compile), runtime, compile(*), master], runtime-internal=[compile, runtime(*), master(compile), runtime, compile(*), master], test-internal=[compile, runtime(*), master(compile), runtime, compile(*), master]} => dependency: org.scala-lang#scalap;2.11.8 {compile=[compile, runtime(*), master(compile), runtime, compile(*), master], runtime=[compile, runtime(*), master(compile), runtime, compile(*), master], test=[compile, runtime(*), master(compile), runtime, compile(*), master], compile-internal=[compile, runtime(*), master(compile), runtime, compile(*), master], runtime-internal=[compile, runtime(*), master(compile), runtime, compile(*), master], test-internal=[compile, runtime(*), master(compile), runtime, compile(*), master]}
[debug] dependency descriptor has been mediated: dependency: org.scala-lang#scala-reflect;2.11.8 {compile=[compile, runtime(*), master(compile), runtime, compile(*), master], runtime=[compile, runtime(*), master(compile), runtime, compile(*), master], test=[compile, runtime(*), master(compile), runtime, compile(*), master], compile-internal=[compile, runtime(*), master(compile), runtime, compile(*), master], runtime-internal=[compile, runtime(*), master(compile), runtime, compile(*), master], test-internal=[compile, runtime(*), master(compile), runtime, compile(*), master], scala-tool=[compile, runtime(*), master(compile), runtime, compile(*), master]} => dependency: org.scala-lang#scala-reflect;2.11.8 {compile=[compile, runtime(*), master(compile), runtime, compile(*), master], runtime=[compile, runtime(*), master(compile), runtime, compile(*), master], test=[compile, runtime(*), master(compile), runtime, compile(*), master], compile-internal=[compile, runtime(*), master(compile), runtime, compile(*), master], runtime-internal=[compile, runtime(*), master(compile), runtime, compile(*), master], test-internal=[compile, runtime(*), master(compile), runtime, compile(*), master], scala-tool=[compile, runtime(*), master(compile), runtime, compile(*), master]}
[info] Resolving org.glassfish.jersey.media#jersey-media-jaxb;2.22.2 ...
[debug] sbt-chain: Checking cache for: dependency: org.glassfish.jersey.media#jersey-media-jaxb;2.22.2 {compile=[compile, runtime(*), master(compile), runtime, compile(*), master], runtime=[compile, runtime(*), master(compile), runtime, compile(*), master], test=[compile, runtime(*), master(compile), runtime, compile(*), master], compile-internal=[compile, runtime(*), master(compile), runtime, compile(*), master], runtime-internal=[compile, runtime(*), master(compile), runtime, compile(*), master], test-internal=[compile, runtime(*), master(compile), runtime, compile(*), master]}
[debug] sbt-chain: module revision found in cache: org.glassfish.jersey.media#jersey-media-jaxb;2.22.2
[debug] 	found org.glassfish.jersey.media#jersey-media-jaxb;2.22.2 in sbt-chain
[debug] == resolving dependencies untitled1#untitled1$sources_2.11;1.0->org.glassfish.jersey.media#jersey-media-jaxb;2.22.2 [compile->runtime(*)]
[debug] == resolving dependencies untitled1#untitled1$sources_2.11;1.0->org.glassfish.jersey.media#jersey-media-jaxb;2.22.2 [compile->compile]
[debug] == resolving dependencies untitled1#untitled1$sources_2.11;1.0->org.glassfish.jersey.media#jersey-media-jaxb;2.22.2 [compile->master(compile)]
[debug] == resolving dependencies untitled1#untitled1$sources_2.11;1.0->org.glassfish.jersey.media#jersey-media-jaxb;2.22.2 [compile->runtime]
[debug] == resolving dependencies untitled1#untitled1$sources_2.11;1.0->org.glassfish.jersey.media#jersey-media-jaxb;2.22.2 [compile->compile]
[debug] == resolving dependencies untitled1#untitled1$sources_2.11;1.0->org.glassfish.jersey.media#jersey-media-jaxb;2.22.2 [compile->compile(*)]
[debug] == resolving dependencies untitled1#untitled1$sources_2.11;1.0->org.glassfish.jersey.media#jersey-media-jaxb;2.22.2 [compile->master]
[debug] == resolving dependencies untitled1#untitled1$sources_2.11;1.0->org.apache.spark#spark-tags_2.11;2.2.0 [compile->compile]
[debug] dependency descriptor has been mediated: dependency: org.scala-lang#scala-library;2.11.8 {compile=[default, compile, runtime(*), master(compile), runtime, default(compile), compile(*), master], runtime=[default, compile, runtime(*), master(compile), runtime, default(compile), compile(*), master], test=[default, compile, runtime(*), master(compile), runtime, default(compile), compile(*), master], compile-internal=[default, compile, runtime(*), master(compile), runtime, default(compile), compile(*), master], runtime-internal=[default, compile, runtime(*), master(compile), runtime, default(compile), compile(*), master], test-internal=[default, compile, runtime(*), master(compile), runtime, default(compile), compile(*), master], scala-tool=[default, compile, runtime(*), master(compile), runtime, optional, optional(default), compile(*), master]} => dependency: org.scala-lang#scala-library;2.11.8 {compile=[default, compile, runtime(*), master(compile), runtime, default(compile), compile(*), master], runtime=[default, compile, runtime(*), master(compile), runtime, default(compile), compile(*), master], test=[default, compile, runtime(*), master(compile), runtime, default(compile), compile(*), master], compile-internal=[default, compile, runtime(*), master(compile), runtime, default(compile), compile(*), master], runtime-internal=[default, compile, runtime(*), master(compile), runtime, default(compile), compile(*), master], test-internal=[default, compile, runtime(*), master(compile), runtime, default(compile), compile(*), master], scala-tool=[default, compile, runtime(*), master(compile), runtime, optional, optional(default), compile(*), master]}
[debug] dependency descriptor has been mediated: dependency: org.scala-lang#scala-compiler;2.11.8 {compile=[compile, runtime(*), master(compile), runtime, compile(*), master], runtime=[compile, runtime(*), master(compile), runtime, compile(*), master], test=[compile, runtime(*), master(compile), runtime, compile(*), master], compile-internal=[compile, runtime(*), master(compile), runtime, compile(*), master], runtime-internal=[compile, runtime(*), master(compile), runtime, compile(*), master], test-internal=[compile, runtime(*), master(compile), runtime, compile(*), master], scala-tool=[default, compile, runtime, optional, optional(default), master]} => dependency: org.scala-lang#scala-compiler;2.11.8 {compile=[compile, runtime(*), master(compile), runtime, compile(*), master], runtime=[compile, runtime(*), master(compile), runtime, compile(*), master], test=[compile, runtime(*), master(compile), runtime, compile(*), master], compile-internal=[compile, runtime(*), master(compile), runtime, compile(*), master], runtime-internal=[compile, runtime(*), master(compile), runtime, compile(*), master], test-internal=[compile, runtime(*), master(compile), runtime, compile(*), master], scala-tool=[default, compile, runtime, optional, optional(default), master]}
[debug] dependency descriptor has been mediated: dependency: org.scala-lang#scalap;2.11.8 {compile=[compile, runtime(*), master(compile), runtime, compile(*), master], runtime=[compile, runtime(*), master(compile), runtime, compile(*), master], test=[compile, runtime(*), master(compile), runtime, compile(*), master], compile-internal=[compile, runtime(*), master(compile), runtime, compile(*), master], runtime-internal=[compile, runtime(*), master(compile), runtime, compile(*), master], test-internal=[compile, runtime(*), master(compile), runtime, compile(*), master]} => dependency: org.scala-lang#scalap;2.11.8 {compile=[compile, runtime(*), master(compile), runtime, compile(*), master], runtime=[compile, runtime(*), master(compile), runtime, compile(*), master], test=[compile, runtime(*), master(compile), runtime, compile(*), master], compile-internal=[compile, runtime(*), master(compile), runtime, compile(*), master], runtime-internal=[compile, runtime(*), master(compile), runtime, compile(*), master], test-internal=[compile, runtime(*), master(compile), runtime, compile(*), master]}
[debug] dependency descriptor has been mediated: dependency: org.scala-lang#scala-reflect;2.11.8 {compile=[compile, runtime(*), master(compile), runtime, compile(*), master], runtime=[compile, runtime(*), master(compile), runtime, compile(*), master], test=[compile, runtime(*), master(compile), runtime, compile(*), master], compile-internal=[compile, runtime(*), master(compile), runtime, compile(*), master], runtime-internal=[compile, runtime(*), master(compile), runtime, compile(*), master], test-internal=[compile, runtime(*), master(compile), runtime, compile(*), master], scala-tool=[compile, runtime(*), master(compile), runtime, compile(*), master]} => dependency: org.scala-lang#scala-reflect;2.11.8 {compile=[compile, runtime(*), master(compile), runtime, compile(*), master], runtime=[compile, runtime(*), master(compile), runtime, compile(*), master], test=[compile, runtime(*), master(compile), runtime, compile(*), master], compile-internal=[compile, runtime(*), master(compile), runtime, compile(*), master], runtime-internal=[compile, runtime(*), master(compile), runtime, compile(*), master], test-internal=[compile, runtime(*), master(compile), runtime, compile(*), master], scala-tool=[compile, runtime(*), master(compile), runtime, compile(*), master]}
[info] Resolving org.apache.spark#spark-tags_2.11;2.2.0 ...
[debug] sbt-chain: Checking cache for: dependency: org.apache.spark#spark-tags_2.11;2.2.0 {compile=[compile, runtime(*), master(compile), runtime, compile(*), master], runtime=[compile, runtime(*), master(compile), runtime, compile(*), master], test=[compile, runtime(*), master(compile), runtime, compile(*), master], compile-internal=[compile, runtime(*), master(compile), runtime, compile(*), master], runtime-internal=[compile, runtime(*), master(compile), runtime, compile(*), master], test-internal=[compile, runtime(*), master(compile), runtime, compile(*), master]}
[info] Resolving org.apache.spark#spark-tags_2.11;2.2.0 ...
[debug] sbt-chain-delegate: Checking cache for: dependency: org.apache.spark#spark-tags_2.11;2.2.0 {compile=[compile, runtime(*), master(compile), runtime, compile(*), master], runtime=[compile, runtime(*), master(compile), runtime, compile(*), master], test=[compile, runtime(*), master(compile), runtime, compile(*), master], compile-internal=[compile, runtime(*), master(compile), runtime, compile(*), master], runtime-internal=[compile, runtime(*), master(compile), runtime, compile(*), master], test-internal=[compile, runtime(*), master(compile), runtime, compile(*), master]}
[debug] 		tried /home/amr/.ivy2/local/org.apache.spark/spark-tags_2.11/2.2.0/ivys/ivy.xml
[debug] 	local: no ivy file found for org.apache.spark#spark-tags_2.11;2.2.0
[debug] 		tried https://repo1.maven.org/maven2/org/apache/spark/spark-tags_2.11/2.2.0/spark-tags_2.11-2.2.0.pom
[debug] 	public: found md file for org.apache.spark#spark-tags_2.11;2.2.0
[debug] 		=> https://repo1.maven.org/maven2/org/apache/spark/spark-tags_2.11/2.2.0/spark-tags_2.11-2.2.0.pom (2.2.0)
[debug] downloading https://repo1.maven.org/maven2/org/apache/spark/spark-tags_2.11/2.2.0/spark-tags_2.11-2.2.0.pom ...
[debug] 	public: downloading https://repo1.maven.org/maven2/org/apache/spark/spark-tags_2.11/2.2.0/spark-tags_2.11-2.2.0.pom
[debug] 	public: downloading https://repo1.maven.org/maven2/org/apache/spark/spark-tags_2.11/2.2.0/spark-tags_2.11-2.2.0.pom.sha1
[debug] sha1 OK for https://repo1.maven.org/maven2/org/apache/spark/spark-tags_2.11/2.2.0/spark-tags_2.11-2.2.0.pom
[debug] 	[SUCCESSFUL ] org.apache.spark#spark-tags_2.11;2.2.0!spark-tags_2.11.pom(pom.original) (127ms)
[info] Resolving org.apache.spark#spark-parent_2.11;2.2.0 ...
[debug] sbt-chain: Checking cache for: dependency: org.apache.spark#spark-parent_2.11;2.2.0 {}
[debug] sbt-chain: module revision found in cache: org.apache.spark#spark-parent_2.11;2.2.0
[debug] 	found org.apache.spark#spark-tags_2.11;2.2.0 in public
[debug] == resolving dependencies untitled1#untitled1$sources_2.11;1.0->org.apache.spark#spark-tags_2.11;2.2.0 [compile->runtime(*)]
[debug] == resolving dependencies untitled1#untitled1$sources_2.11;1.0->org.apache.spark#spark-tags_2.11;2.2.0 [compile->compile]
[debug] == resolving dependencies untitled1#untitled1$sources_2.11;1.0->org.apache.spark#spark-tags_2.11;2.2.0 [compile->master(compile)]
[debug] == resolving dependencies untitled1#untitled1$sources_2.11;1.0->org.apache.spark#spark-tags_2.11;2.2.0 [compile->runtime]
[debug] == resolving dependencies untitled1#untitled1$sources_2.11;1.0->org.apache.spark#spark-tags_2.11;2.2.0 [compile->compile]
[debug] == resolving dependencies untitled1#untitled1$sources_2.11;1.0->org.apache.spark#spark-tags_2.11;2.2.0 [compile->compile(*)]
[debug] == resolving dependencies untitled1#untitled1$sources_2.11;1.0->org.apache.spark#spark-tags_2.11;2.2.0 [compile->master]
[debug] == resolving dependencies untitled1#untitled1$sources_2.11;1.0->com.github.martincooper#scala-datatable_2.11;0.7.0 [compile->default]
[debug] dependency descriptor has been mediated: dependency: org.scala-lang#scala-library;2.11.8 {compile=[default, compile, runtime(*), master(compile), runtime, default(compile), compile(*), master], runtime=[default, compile, runtime(*), master(compile), runtime, default(compile), compile(*), master], test=[default, compile, runtime(*), master(compile), runtime, default(compile), compile(*), master], compile-internal=[default, compile, runtime(*), master(compile), runtime, default(compile), compile(*), master], runtime-internal=[default, compile, runtime(*), master(compile), runtime, default(compile), compile(*), master], test-internal=[default, compile, runtime(*), master(compile), runtime, default(compile), compile(*), master], scala-tool=[default, compile, runtime(*), master(compile), runtime, optional, optional(default), compile(*), master]} => dependency: org.scala-lang#scala-library;2.11.8 {compile=[default, compile, runtime(*), master(compile), runtime, default(compile), compile(*), master], runtime=[default, compile, runtime(*), master(compile), runtime, default(compile), compile(*), master], test=[default, compile, runtime(*), master(compile), runtime, default(compile), compile(*), master], compile-internal=[default, compile, runtime(*), master(compile), runtime, default(compile), compile(*), master], runtime-internal=[default, compile, runtime(*), master(compile), runtime, default(compile), compile(*), master], test-internal=[default, compile, runtime(*), master(compile), runtime, default(compile), compile(*), master], scala-tool=[default, compile, runtime(*), master(compile), runtime, optional, optional(default), compile(*), master]}
[debug] dependency descriptor has been mediated: dependency: org.scala-lang#scala-compiler;2.11.8 {compile=[compile, runtime(*), master(compile), runtime, compile(*), master], runtime=[compile, runtime(*), master(compile), runtime, compile(*), master], test=[compile, runtime(*), master(compile), runtime, compile(*), master], compile-internal=[compile, runtime(*), master(compile), runtime, compile(*), master], runtime-internal=[compile, runtime(*), master(compile), runtime, compile(*), master], test-internal=[compile, runtime(*), master(compile), runtime, compile(*), master], scala-tool=[default, compile, runtime, optional, optional(default), master]} => dependency: org.scala-lang#scala-compiler;2.11.8 {compile=[compile, runtime(*), master(compile), runtime, compile(*), master], runtime=[compile, runtime(*), master(compile), runtime, compile(*), master], test=[compile, runtime(*), master(compile), runtime, compile(*), master], compile-internal=[compile, runtime(*), master(compile), runtime, compile(*), master], runtime-internal=[compile, runtime(*), master(compile), runtime, compile(*), master], test-internal=[compile, runtime(*), master(compile), runtime, compile(*), master], scala-tool=[default, compile, runtime, optional, optional(default), master]}
[debug] dependency descriptor has been mediated: dependency: org.scala-lang#scalap;2.11.8 {compile=[compile, runtime(*), master(compile), runtime, compile(*), master], runtime=[compile, runtime(*), master(compile), runtime, compile(*), master], test=[compile, runtime(*), master(compile), runtime, compile(*), master], compile-internal=[compile, runtime(*), master(compile), runtime, compile(*), master], runtime-internal=[compile, runtime(*), master(compile), runtime, compile(*), master], test-internal=[compile, runtime(*), master(compile), runtime, compile(*), master]} => dependency: org.scala-lang#scalap;2.11.8 {compile=[compile, runtime(*), master(compile), runtime, compile(*), master], runtime=[compile, runtime(*), master(compile), runtime, compile(*), master], test=[compile, runtime(*), master(compile), runtime, compile(*), master], compile-internal=[compile, runtime(*), master(compile), runtime, compile(*), master], runtime-internal=[compile, runtime(*), master(compile), runtime, compile(*), master], test-internal=[compile, runtime(*), master(compile), runtime, compile(*), master]}
[debug] dependency descriptor has been mediated: dependency: org.scala-lang#scala-reflect;2.11.8 {compile=[compile, runtime(*), master(compile), runtime, compile(*), master], runtime=[compile, runtime(*), master(compile), runtime, compile(*), master], test=[compile, runtime(*), master(compile), runtime, compile(*), master], compile-internal=[compile, runtime(*), master(compile), runtime, compile(*), master], runtime-internal=[compile, runtime(*), master(compile), runtime, compile(*), master], test-internal=[compile, runtime(*), master(compile), runtime, compile(*), master], scala-tool=[compile, runtime(*), master(compile), runtime, compile(*), master]} => dependency: org.scala-lang#scala-reflect;2.11.8 {compile=[compile, runtime(*), master(compile), runtime, compile(*), master], runtime=[compile, runtime(*), master(compile), runtime, compile(*), master], test=[compile, runtime(*), master(compile), runtime, compile(*), master], compile-internal=[compile, runtime(*), master(compile), runtime, compile(*), master], runtime-internal=[compile, runtime(*), master(compile), runtime, compile(*), master], test-internal=[compile, runtime(*), master(compile), runtime, compile(*), master], scala-tool=[compile, runtime(*), master(compile), runtime, compile(*), master]}
[info] Resolving com.github.martincooper#scala-datatable_2.11;0.7.0 ...
[debug] sbt-chain: Checking cache for: dependency: com.github.martincooper#scala-datatable_2.11;0.7.0 {compile=[default, compile, runtime, default(compile), master], runtime=[default, compile, runtime, default(compile), master], test=[default, compile, runtime, default(compile), master], compile-internal=[default, compile, runtime, default(compile), master], runtime-internal=[default, compile, runtime, default(compile), master], test-internal=[default, compile, runtime, default(compile), master]}
[debug] sbt-chain: module revision found in cache: com.github.martincooper#scala-datatable_2.11;0.7.0
[debug] 	found com.github.martincooper#scala-datatable_2.11;0.7.0 in sbt-chain
[debug] == resolving dependencies untitled1#untitled1$sources_2.11;1.0->com.github.martincooper#scala-datatable_2.11;0.7.0 [compile->runtime]
[debug] == resolving dependencies untitled1#untitled1$sources_2.11;1.0->com.github.martincooper#scala-datatable_2.11;0.7.0 [compile->compile]
[debug] == resolving dependencies untitled1#untitled1$sources_2.11;1.0->com.github.martincooper#scala-datatable_2.11;0.7.0 [compile->master]
[debug] == resolving dependencies untitled1#untitled1$sources_2.11;1.0->com.github.martincooper#scala-datatable_2.11;0.7.0 [compile->compile]
[debug] == resolving dependencies untitled1#untitled1$sources_2.11;1.0->com.github.martincooper#scala-datatable_2.11;0.7.0 [compile->runtime]
[debug] == resolving dependencies untitled1#untitled1$sources_2.11;1.0->com.github.martincooper#scala-datatable_2.11;0.7.0 [compile->compile]
[debug] == resolving dependencies untitled1#untitled1$sources_2.11;1.0->com.github.martincooper#scala-datatable_2.11;0.7.0 [compile->default(compile)]
[debug] == resolving dependencies untitled1#untitled1$sources_2.11;1.0->com.github.martincooper#scala-datatable_2.11;0.7.0 [compile->runtime]
[debug] == resolving dependencies untitled1#untitled1$sources_2.11;1.0->com.github.martincooper#scala-datatable_2.11;0.7.0 [compile->compile]
[debug] == resolving dependencies untitled1#untitled1$sources_2.11;1.0->com.github.martincooper#scala-datatable_2.11;0.7.0 [compile->master]
[debug] == resolving dependencies untitled1#untitled1$sources_2.11;1.0->com.github.martincooper#scala-datatable_2.11;0.7.0 [compile->master]
[debug] == resolving dependencies untitled1#untitled1$sources_2.11;1.0->org.apache.directory.server#apacheds-i18n;2.0.0-M15 [compile->compile]
[debug] dependency descriptor has been mediated: dependency: org.scala-lang#scala-library;2.11.8 {compile=[default, compile, runtime(*), master(compile), runtime, default(compile), compile(*), master], runtime=[default, compile, runtime(*), master(compile), runtime, default(compile), compile(*), master], test=[default, compile, runtime(*), master(compile), runtime, default(compile), compile(*), master], compile-internal=[default, compile, runtime(*), master(compile), runtime, default(compile), compile(*), master], runtime-internal=[default, compile, runtime(*), master(compile), runtime, default(compile), compile(*), master], test-internal=[default, compile, runtime(*), master(compile), runtime, default(compile), compile(*), master], scala-tool=[default, compile, runtime(*), master(compile), runtime, optional, optional(default), compile(*), master]} => dependency: org.scala-lang#scala-library;2.11.8 {compile=[default, compile, runtime(*), master(compile), runtime, default(compile), compile(*), master], runtime=[default, compile, runtime(*), master(compile), runtime, default(compile), compile(*), master], test=[default, compile, runtime(*), master(compile), runtime, default(compile), compile(*), master], compile-internal=[default, compile, runtime(*), master(compile), runtime, default(compile), compile(*), master], runtime-internal=[default, compile, runtime(*), master(compile), runtime, default(compile), compile(*), master], test-internal=[default, compile, runtime(*), master(compile), runtime, default(compile), compile(*), master], scala-tool=[default, compile, runtime(*), master(compile), runtime, optional, optional(default), compile(*), master]}
[debug] dependency descriptor has been mediated: dependency: org.scala-lang#scala-compiler;2.11.8 {compile=[compile, runtime(*), master(compile), runtime, compile(*), master], runtime=[compile, runtime(*), master(compile), runtime, compile(*), master], test=[compile, runtime(*), master(compile), runtime, compile(*), master], compile-internal=[compile, runtime(*), master(compile), runtime, compile(*), master], runtime-internal=[compile, runtime(*), master(compile), runtime, compile(*), master], test-internal=[compile, runtime(*), master(compile), runtime, compile(*), master], scala-tool=[default, compile, runtime, optional, optional(default), master]} => dependency: org.scala-lang#scala-compiler;2.11.8 {compile=[compile, runtime(*), master(compile), runtime, compile(*), master], runtime=[compile, runtime(*), master(compile), runtime, compile(*), master], test=[compile, runtime(*), master(compile), runtime, compile(*), master], compile-internal=[compile, runtime(*), master(compile), runtime, compile(*), master], runtime-internal=[compile, runtime(*), master(compile), runtime, compile(*), master], test-internal=[compile, runtime(*), master(compile), runtime, compile(*), master], scala-tool=[default, compile, runtime, optional, optional(default), master]}
[debug] dependency descriptor has been mediated: dependency: org.scala-lang#scalap;2.11.8 {compile=[compile, runtime(*), master(compile), runtime, compile(*), master], runtime=[compile, runtime(*), master(compile), runtime, compile(*), master], test=[compile, runtime(*), master(compile), runtime, compile(*), master], compile-internal=[compile, runtime(*), master(compile), runtime, compile(*), master], runtime-internal=[compile, runtime(*), master(compile), runtime, compile(*), master], test-internal=[compile, runtime(*), master(compile), runtime, compile(*), master]} => dependency: org.scala-lang#scalap;2.11.8 {compile=[compile, runtime(*), master(compile), runtime, compile(*), master], runtime=[compile, runtime(*), master(compile), runtime, compile(*), master], test=[compile, runtime(*), master(compile), runtime, compile(*), master], compile-internal=[compile, runtime(*), master(compile), runtime, compile(*), master], runtime-internal=[compile, runtime(*), master(compile), runtime, compile(*), master], test-internal=[compile, runtime(*), master(compile), runtime, compile(*), master]}
[debug] dependency descriptor has been mediated: dependency: org.scala-lang#scala-reflect;2.11.8 {compile=[compile, runtime(*), master(compile), runtime, compile(*), master], runtime=[compile, runtime(*), master(compile), runtime, compile(*), master], test=[compile, runtime(*), master(compile), runtime, compile(*), master], compile-internal=[compile, runtime(*), master(compile), runtime, compile(*), master], runtime-internal=[compile, runtime(*), master(compile), runtime, compile(*), master], test-internal=[compile, runtime(*), master(compile), runtime, compile(*), master], scala-tool=[compile, runtime(*), master(compile), runtime, compile(*), master]} => dependency: org.scala-lang#scala-reflect;2.11.8 {compile=[compile, runtime(*), master(compile), runtime, compile(*), master], runtime=[compile, runtime(*), master(compile), runtime, compile(*), master], test=[compile, runtime(*), master(compile), runtime, compile(*), master], compile-internal=[compile, runtime(*), master(compile), runtime, compile(*), master], runtime-internal=[compile, runtime(*), master(compile), runtime, compile(*), master], test-internal=[compile, runtime(*), master(compile), runtime, compile(*), master], scala-tool=[compile, runtime(*), master(compile), runtime, compile(*), master]}
[info] Resolving org.apache.directory.server#apacheds-i18n;2.0.0-M15 ...
[debug] sbt-chain: Checking cache for: dependency: org.apache.directory.server#apacheds-i18n;2.0.0-M15 {compile=[compile, runtime(*), master(compile), runtime, compile(*), master], runtime=[compile, runtime(*), master(compile), runtime, compile(*), master], test=[compile, runtime(*), master(compile), runtime, compile(*), master], compile-internal=[compile, runtime(*), master(compile), runtime, compile(*), master], runtime-internal=[compile, runtime(*), master(compile), runtime, compile(*), master], test-internal=[compile, runtime(*), master(compile), runtime, compile(*), master]}
[debug] sbt-chain: module revision found in cache: org.apache.directory.server#apacheds-i18n;2.0.0-M15
[debug] 	found org.apache.directory.server#apacheds-i18n;2.0.0-M15 in sbt-chain
[debug] == resolving dependencies untitled1#untitled1$sources_2.11;1.0->org.apache.directory.server#apacheds-i18n;2.0.0-M15 [compile->runtime(*)]
[debug] == resolving dependencies untitled1#untitled1$sources_2.11;1.0->org.apache.directory.server#apacheds-i18n;2.0.0-M15 [compile->compile]
[debug] == resolving dependencies untitled1#untitled1$sources_2.11;1.0->org.apache.directory.server#apacheds-i18n;2.0.0-M15 [compile->master(compile)]
[debug] == resolving dependencies untitled1#untitled1$sources_2.11;1.0->org.apache.directory.server#apacheds-i18n;2.0.0-M15 [compile->runtime]
[debug] == resolving dependencies untitled1#untitled1$sources_2.11;1.0->org.apache.directory.server#apacheds-i18n;2.0.0-M15 [compile->compile]
[debug] == resolving dependencies untitled1#untitled1$sources_2.11;1.0->org.apache.directory.server#apacheds-i18n;2.0.0-M15 [compile->compile(*)]
[debug] == resolving dependencies untitled1#untitled1$sources_2.11;1.0->org.apache.directory.server#apacheds-i18n;2.0.0-M15 [compile->master]
[debug] == resolving dependencies untitled1#untitled1$sources_2.11;1.0->org.apache.parquet#parquet-jackson;1.8.2 [compile->compile]
[debug] dependency descriptor has been mediated: dependency: org.scala-lang#scala-library;2.11.8 {compile=[default, compile, runtime(*), master(compile), runtime, default(compile), compile(*), master], runtime=[default, compile, runtime(*), master(compile), runtime, default(compile), compile(*), master], test=[default, compile, runtime(*), master(compile), runtime, default(compile), compile(*), master], compile-internal=[default, compile, runtime(*), master(compile), runtime, default(compile), compile(*), master], runtime-internal=[default, compile, runtime(*), master(compile), runtime, default(compile), compile(*), master], test-internal=[default, compile, runtime(*), master(compile), runtime, default(compile), compile(*), master], scala-tool=[default, compile, runtime(*), master(compile), runtime, optional, optional(default), compile(*), master]} => dependency: org.scala-lang#scala-library;2.11.8 {compile=[default, compile, runtime(*), master(compile), runtime, default(compile), compile(*), master], runtime=[default, compile, runtime(*), master(compile), runtime, default(compile), compile(*), master], test=[default, compile, runtime(*), master(compile), runtime, default(compile), compile(*), master], compile-internal=[default, compile, runtime(*), master(compile), runtime, default(compile), compile(*), master], runtime-internal=[default, compile, runtime(*), master(compile), runtime, default(compile), compile(*), master], test-internal=[default, compile, runtime(*), master(compile), runtime, default(compile), compile(*), master], scala-tool=[default, compile, runtime(*), master(compile), runtime, optional, optional(default), compile(*), master]}
[debug] dependency descriptor has been mediated: dependency: org.scala-lang#scala-compiler;2.11.8 {compile=[compile, runtime(*), master(compile), runtime, compile(*), master], runtime=[compile, runtime(*), master(compile), runtime, compile(*), master], test=[compile, runtime(*), master(compile), runtime, compile(*), master], compile-internal=[compile, runtime(*), master(compile), runtime, compile(*), master], runtime-internal=[compile, runtime(*), master(compile), runtime, compile(*), master], test-internal=[compile, runtime(*), master(compile), runtime, compile(*), master], scala-tool=[default, compile, runtime, optional, optional(default), master]} => dependency: org.scala-lang#scala-compiler;2.11.8 {compile=[compile, runtime(*), master(compile), runtime, compile(*), master], runtime=[compile, runtime(*), master(compile), runtime, compile(*), master], test=[compile, runtime(*), master(compile), runtime, compile(*), master], compile-internal=[compile, runtime(*), master(compile), runtime, compile(*), master], runtime-internal=[compile, runtime(*), master(compile), runtime, compile(*), master], test-internal=[compile, runtime(*), master(compile), runtime, compile(*), master], scala-tool=[default, compile, runtime, optional, optional(default), master]}
[debug] dependency descriptor has been mediated: dependency: org.scala-lang#scalap;2.11.8 {compile=[compile, runtime(*), master(compile), runtime, compile(*), master], runtime=[compile, runtime(*), master(compile), runtime, compile(*), master], test=[compile, runtime(*), master(compile), runtime, compile(*), master], compile-internal=[compile, runtime(*), master(compile), runtime, compile(*), master], runtime-internal=[compile, runtime(*), master(compile), runtime, compile(*), master], test-internal=[compile, runtime(*), master(compile), runtime, compile(*), master]} => dependency: org.scala-lang#scalap;2.11.8 {compile=[compile, runtime(*), master(compile), runtime, compile(*), master], runtime=[compile, runtime(*), master(compile), runtime, compile(*), master], test=[compile, runtime(*), master(compile), runtime, compile(*), master], compile-internal=[compile, runtime(*), master(compile), runtime, compile(*), master], runtime-internal=[compile, runtime(*), master(compile), runtime, compile(*), master], test-internal=[compile, runtime(*), master(compile), runtime, compile(*), master]}
[debug] dependency descriptor has been mediated: dependency: org.scala-lang#scala-reflect;2.11.8 {compile=[compile, runtime(*), master(compile), runtime, compile(*), master], runtime=[compile, runtime(*), master(compile), runtime, compile(*), master], test=[compile, runtime(*), master(compile), runtime, compile(*), master], compile-internal=[compile, runtime(*), master(compile), runtime, compile(*), master], runtime-internal=[compile, runtime(*), master(compile), runtime, compile(*), master], test-internal=[compile, runtime(*), master(compile), runtime, compile(*), master], scala-tool=[compile, runtime(*), master(compile), runtime, compile(*), master]} => dependency: org.scala-lang#scala-reflect;2.11.8 {compile=[compile, runtime(*), master(compile), runtime, compile(*), master], runtime=[compile, runtime(*), master(compile), runtime, compile(*), master], test=[compile, runtime(*), master(compile), runtime, compile(*), master], compile-internal=[compile, runtime(*), master(compile), runtime, compile(*), master], runtime-internal=[compile, runtime(*), master(compile), runtime, compile(*), master], test-internal=[compile, runtime(*), master(compile), runtime, compile(*), master], scala-tool=[compile, runtime(*), master(compile), runtime, compile(*), master]}
[info] Resolving org.apache.parquet#parquet-jackson;1.8.2 ...
[debug] sbt-chain: Checking cache for: dependency: org.apache.parquet#parquet-jackson;1.8.2 {compile=[compile, runtime(*), master(compile), runtime, compile(*), master], runtime=[compile, runtime(*), master(compile), runtime, compile(*), master], test=[compile, runtime(*), master(compile), runtime, compile(*), master], compile-internal=[compile, runtime(*), master(compile), runtime, compile(*), master], runtime-internal=[compile, runtime(*), master(compile), runtime, compile(*), master], test-internal=[compile, runtime(*), master(compile), runtime, compile(*), master]}
[debug] sbt-chain: module revision found in cache: org.apache.parquet#parquet-jackson;1.8.2
[debug] 	found org.apache.parquet#parquet-jackson;1.8.2 in sbt-chain
[debug] == resolving dependencies untitled1#untitled1$sources_2.11;1.0->org.apache.parquet#parquet-jackson;1.8.2 [compile->runtime(*)]
[debug] == resolving dependencies untitled1#untitled1$sources_2.11;1.0->org.apache.parquet#parquet-jackson;1.8.2 [compile->compile]
[debug] == resolving dependencies untitled1#untitled1$sources_2.11;1.0->org.apache.parquet#parquet-jackson;1.8.2 [compile->master(compile)]
[debug] == resolving dependencies untitled1#untitled1$sources_2.11;1.0->org.apache.parquet#parquet-jackson;1.8.2 [compile->runtime]
[debug] == resolving dependencies untitled1#untitled1$sources_2.11;1.0->org.apache.parquet#parquet-jackson;1.8.2 [compile->compile]
[debug] == resolving dependencies untitled1#untitled1$sources_2.11;1.0->org.apache.parquet#parquet-jackson;1.8.2 [compile->compile(*)]
[debug] == resolving dependencies untitled1#untitled1$sources_2.11;1.0->org.apache.parquet#parquet-jackson;1.8.2 [compile->master]
[debug] == resolving dependencies untitled1#untitled1$sources_2.11;1.0->org.codehaus.jackson#jackson-core-asl;1.9.13 [compile->compile]
[debug] dependency descriptor has been mediated: dependency: org.scala-lang#scala-library;2.11.8 {compile=[default, compile, runtime(*), master(compile), runtime, default(compile), compile(*), master], runtime=[default, compile, runtime(*), master(compile), runtime, default(compile), compile(*), master], test=[default, compile, runtime(*), master(compile), runtime, default(compile), compile(*), master], compile-internal=[default, compile, runtime(*), master(compile), runtime, default(compile), compile(*), master], runtime-internal=[default, compile, runtime(*), master(compile), runtime, default(compile), compile(*), master], test-internal=[default, compile, runtime(*), master(compile), runtime, default(compile), compile(*), master], scala-tool=[default, compile, runtime(*), master(compile), runtime, optional, optional(default), compile(*), master]} => dependency: org.scala-lang#scala-library;2.11.8 {compile=[default, compile, runtime(*), master(compile), runtime, default(compile), compile(*), master], runtime=[default, compile, runtime(*), master(compile), runtime, default(compile), compile(*), master], test=[default, compile, runtime(*), master(compile), runtime, default(compile), compile(*), master], compile-internal=[default, compile, runtime(*), master(compile), runtime, default(compile), compile(*), master], runtime-internal=[default, compile, runtime(*), master(compile), runtime, default(compile), compile(*), master], test-internal=[default, compile, runtime(*), master(compile), runtime, default(compile), compile(*), master], scala-tool=[default, compile, runtime(*), master(compile), runtime, optional, optional(default), compile(*), master]}
[debug] dependency descriptor has been mediated: dependency: org.scala-lang#scala-compiler;2.11.8 {compile=[compile, runtime(*), master(compile), runtime, compile(*), master], runtime=[compile, runtime(*), master(compile), runtime, compile(*), master], test=[compile, runtime(*), master(compile), runtime, compile(*), master], compile-internal=[compile, runtime(*), master(compile), runtime, compile(*), master], runtime-internal=[compile, runtime(*), master(compile), runtime, compile(*), master], test-internal=[compile, runtime(*), master(compile), runtime, compile(*), master], scala-tool=[default, compile, runtime, optional, optional(default), master]} => dependency: org.scala-lang#scala-compiler;2.11.8 {compile=[compile, runtime(*), master(compile), runtime, compile(*), master], runtime=[compile, runtime(*), master(compile), runtime, compile(*), master], test=[compile, runtime(*), master(compile), runtime, compile(*), master], compile-internal=[compile, runtime(*), master(compile), runtime, compile(*), master], runtime-internal=[compile, runtime(*), master(compile), runtime, compile(*), master], test-internal=[compile, runtime(*), master(compile), runtime, compile(*), master], scala-tool=[default, compile, runtime, optional, optional(default), master]}
[debug] dependency descriptor has been mediated: dependency: org.scala-lang#scalap;2.11.8 {compile=[compile, runtime(*), master(compile), runtime, compile(*), master], runtime=[compile, runtime(*), master(compile), runtime, compile(*), master], test=[compile, runtime(*), master(compile), runtime, compile(*), master], compile-internal=[compile, runtime(*), master(compile), runtime, compile(*), master], runtime-internal=[compile, runtime(*), master(compile), runtime, compile(*), master], test-internal=[compile, runtime(*), master(compile), runtime, compile(*), master]} => dependency: org.scala-lang#scalap;2.11.8 {compile=[compile, runtime(*), master(compile), runtime, compile(*), master], runtime=[compile, runtime(*), master(compile), runtime, compile(*), master], test=[compile, runtime(*), master(compile), runtime, compile(*), master], compile-internal=[compile, runtime(*), master(compile), runtime, compile(*), master], runtime-internal=[compile, runtime(*), master(compile), runtime, compile(*), master], test-internal=[compile, runtime(*), master(compile), runtime, compile(*), master]}
[debug] dependency descriptor has been mediated: dependency: org.scala-lang#scala-reflect;2.11.8 {compile=[compile, runtime(*), master(compile), runtime, compile(*), master], runtime=[compile, runtime(*), master(compile), runtime, compile(*), master], test=[compile, runtime(*), master(compile), runtime, compile(*), master], compile-internal=[compile, runtime(*), master(compile), runtime, compile(*), master], runtime-internal=[compile, runtime(*), master(compile), runtime, compile(*), master], test-internal=[compile, runtime(*), master(compile), runtime, compile(*), master], scala-tool=[compile, runtime(*), master(compile), runtime, compile(*), master]} => dependency: org.scala-lang#scala-reflect;2.11.8 {compile=[compile, runtime(*), master(compile), runtime, compile(*), master], runtime=[compile, runtime(*), master(compile), runtime, compile(*), master], test=[compile, runtime(*), master(compile), runtime, compile(*), master], compile-internal=[compile, runtime(*), master(compile), runtime, compile(*), master], runtime-internal=[compile, runtime(*), master(compile), runtime, compile(*), master], test-internal=[compile, runtime(*), master(compile), runtime, compile(*), master], scala-tool=[compile, runtime(*), master(compile), runtime, compile(*), master]}
[info] Resolving org.codehaus.jackson#jackson-core-asl;1.9.13 ...
[debug] sbt-chain: Checking cache for: dependency: org.codehaus.jackson#jackson-core-asl;1.9.13 {compile=[compile, runtime(*), master(compile), runtime, compile(*), master], runtime=[compile, runtime(*), master(compile), runtime, compile(*), master], test=[compile, runtime(*), master(compile), runtime, compile(*), master], compile-internal=[compile, runtime(*), master(compile), runtime, compile(*), master], runtime-internal=[compile, runtime(*), master(compile), runtime, compile(*), master], test-internal=[compile, runtime(*), master(compile), runtime, compile(*), master]}
[debug] sbt-chain: module revision found in cache: org.codehaus.jackson#jackson-core-asl;1.9.13
[debug] 	found org.codehaus.jackson#jackson-core-asl;1.9.13 in sbt-chain
[debug] == resolving dependencies untitled1#untitled1$sources_2.11;1.0->org.codehaus.jackson#jackson-core-asl;1.9.13 [compile->runtime(*)]
[debug] == resolving dependencies untitled1#untitled1$sources_2.11;1.0->org.codehaus.jackson#jackson-core-asl;1.9.13 [compile->compile]
[debug] == resolving dependencies untitled1#untitled1$sources_2.11;1.0->org.codehaus.jackson#jackson-core-asl;1.9.13 [compile->master(compile)]
[debug] == resolving dependencies untitled1#untitled1$sources_2.11;1.0->org.codehaus.jackson#jackson-core-asl;1.9.13 [compile->runtime]
[debug] == resolving dependencies untitled1#untitled1$sources_2.11;1.0->org.codehaus.jackson#jackson-core-asl;1.9.13 [compile->compile]
[debug] == resolving dependencies untitled1#untitled1$sources_2.11;1.0->org.codehaus.jackson#jackson-core-asl;1.9.13 [compile->compile(*)]
[debug] == resolving dependencies untitled1#untitled1$sources_2.11;1.0->org.codehaus.jackson#jackson-core-asl;1.9.13 [compile->master]
[debug] == resolving dependencies untitled1#untitled1$sources_2.11;1.0->commons-logging#commons-logging;1.1.3 [compile->compile]
[debug] dependency descriptor has been mediated: dependency: org.scala-lang#scala-library;2.11.8 {compile=[default, compile, runtime(*), master(compile), runtime, default(compile), compile(*), master], runtime=[default, compile, runtime(*), master(compile), runtime, default(compile), compile(*), master], test=[default, compile, runtime(*), master(compile), runtime, default(compile), compile(*), master], compile-internal=[default, compile, runtime(*), master(compile), runtime, default(compile), compile(*), master], runtime-internal=[default, compile, runtime(*), master(compile), runtime, default(compile), compile(*), master], test-internal=[default, compile, runtime(*), master(compile), runtime, default(compile), compile(*), master], scala-tool=[default, compile, runtime(*), master(compile), runtime, optional, optional(default), compile(*), master]} => dependency: org.scala-lang#scala-library;2.11.8 {compile=[default, compile, runtime(*), master(compile), runtime, default(compile), compile(*), master], runtime=[default, compile, runtime(*), master(compile), runtime, default(compile), compile(*), master], test=[default, compile, runtime(*), master(compile), runtime, default(compile), compile(*), master], compile-internal=[default, compile, runtime(*), master(compile), runtime, default(compile), compile(*), master], runtime-internal=[default, compile, runtime(*), master(compile), runtime, default(compile), compile(*), master], test-internal=[default, compile, runtime(*), master(compile), runtime, default(compile), compile(*), master], scala-tool=[default, compile, runtime(*), master(compile), runtime, optional, optional(default), compile(*), master]}
[debug] dependency descriptor has been mediated: dependency: org.scala-lang#scala-compiler;2.11.8 {compile=[compile, runtime(*), master(compile), runtime, compile(*), master], runtime=[compile, runtime(*), master(compile), runtime, compile(*), master], test=[compile, runtime(*), master(compile), runtime, compile(*), master], compile-internal=[compile, runtime(*), master(compile), runtime, compile(*), master], runtime-internal=[compile, runtime(*), master(compile), runtime, compile(*), master], test-internal=[compile, runtime(*), master(compile), runtime, compile(*), master], scala-tool=[default, compile, runtime, optional, optional(default), master]} => dependency: org.scala-lang#scala-compiler;2.11.8 {compile=[compile, runtime(*), master(compile), runtime, compile(*), master], runtime=[compile, runtime(*), master(compile), runtime, compile(*), master], test=[compile, runtime(*), master(compile), runtime, compile(*), master], compile-internal=[compile, runtime(*), master(compile), runtime, compile(*), master], runtime-internal=[compile, runtime(*), master(compile), runtime, compile(*), master], test-internal=[compile, runtime(*), master(compile), runtime, compile(*), master], scala-tool=[default, compile, runtime, optional, optional(default), master]}
[debug] dependency descriptor has been mediated: dependency: org.scala-lang#scalap;2.11.8 {compile=[compile, runtime(*), master(compile), runtime, compile(*), master], runtime=[compile, runtime(*), master(compile), runtime, compile(*), master], test=[compile, runtime(*), master(compile), runtime, compile(*), master], compile-internal=[compile, runtime(*), master(compile), runtime, compile(*), master], runtime-internal=[compile, runtime(*), master(compile), runtime, compile(*), master], test-internal=[compile, runtime(*), master(compile), runtime, compile(*), master]} => dependency: org.scala-lang#scalap;2.11.8 {compile=[compile, runtime(*), master(compile), runtime, compile(*), master], runtime=[compile, runtime(*), master(compile), runtime, compile(*), master], test=[compile, runtime(*), master(compile), runtime, compile(*), master], compile-internal=[compile, runtime(*), master(compile), runtime, compile(*), master], runtime-internal=[compile, runtime(*), master(compile), runtime, compile(*), master], test-internal=[compile, runtime(*), master(compile), runtime, compile(*), master]}
[debug] dependency descriptor has been mediated: dependency: org.scala-lang#scala-reflect;2.11.8 {compile=[compile, runtime(*), master(compile), runtime, compile(*), master], runtime=[compile, runtime(*), master(compile), runtime, compile(*), master], test=[compile, runtime(*), master(compile), runtime, compile(*), master], compile-internal=[compile, runtime(*), master(compile), runtime, compile(*), master], runtime-internal=[compile, runtime(*), master(compile), runtime, compile(*), master], test-internal=[compile, runtime(*), master(compile), runtime, compile(*), master], scala-tool=[compile, runtime(*), master(compile), runtime, compile(*), master]} => dependency: org.scala-lang#scala-reflect;2.11.8 {compile=[compile, runtime(*), master(compile), runtime, compile(*), master], runtime=[compile, runtime(*), master(compile), runtime, compile(*), master], test=[compile, runtime(*), master(compile), runtime, compile(*), master], compile-internal=[compile, runtime(*), master(compile), runtime, compile(*), master], runtime-internal=[compile, runtime(*), master(compile), runtime, compile(*), master], test-internal=[compile, runtime(*), master(compile), runtime, compile(*), master], scala-tool=[compile, runtime(*), master(compile), runtime, compile(*), master]}
[info] Resolving commons-logging#commons-logging;1.1.3 ...
[debug] sbt-chain: Checking cache for: dependency: commons-logging#commons-logging;1.1.3 {compile=[compile, runtime(*), master(compile), runtime, compile(*), master], runtime=[compile, runtime(*), master(compile), runtime, compile(*), master], test=[compile, runtime(*), master(compile), runtime, compile(*), master], compile-internal=[compile, runtime(*), master(compile), runtime, compile(*), master], runtime-internal=[compile, runtime(*), master(compile), runtime, compile(*), master], test-internal=[compile, runtime(*), master(compile), runtime, compile(*), master]}
[debug] sbt-chain: module revision found in cache: commons-logging#commons-logging;1.1.3
[debug] 	found commons-logging#commons-logging;1.1.3 in sbt-chain
[debug] == resolving dependencies untitled1#untitled1$sources_2.11;1.0->commons-logging#commons-logging;1.1.3 [compile->runtime(*)]
[debug] == resolving dependencies untitled1#untitled1$sources_2.11;1.0->commons-logging#commons-logging;1.1.3 [compile->compile]
[debug] == resolving dependencies untitled1#untitled1$sources_2.11;1.0->commons-logging#commons-logging;1.1.3 [compile->master(compile)]
[debug] == resolving dependencies untitled1#untitled1$sources_2.11;1.0->commons-logging#commons-logging;1.1.3 [compile->runtime]
[debug] == resolving dependencies untitled1#untitled1$sources_2.11;1.0->commons-logging#commons-logging;1.1.3 [compile->compile]
[debug] == resolving dependencies untitled1#untitled1$sources_2.11;1.0->commons-logging#commons-logging;1.1.3 [compile->compile(*)]
[debug] == resolving dependencies untitled1#untitled1$sources_2.11;1.0->commons-logging#commons-logging;1.1.3 [compile->master]
[debug] == resolving dependencies untitled1#untitled1$sources_2.11;1.0->oro#oro;2.0.8 [compile->compile]
[debug] dependency descriptor has been mediated: dependency: org.scala-lang#scala-library;2.11.8 {compile=[default, compile, runtime(*), master(compile), runtime, default(compile), compile(*), master], runtime=[default, compile, runtime(*), master(compile), runtime, default(compile), compile(*), master], test=[default, compile, runtime(*), master(compile), runtime, default(compile), compile(*), master], compile-internal=[default, compile, runtime(*), master(compile), runtime, default(compile), compile(*), master], runtime-internal=[default, compile, runtime(*), master(compile), runtime, default(compile), compile(*), master], test-internal=[default, compile, runtime(*), master(compile), runtime, default(compile), compile(*), master], scala-tool=[default, compile, runtime(*), master(compile), runtime, optional, optional(default), compile(*), master]} => dependency: org.scala-lang#scala-library;2.11.8 {compile=[default, compile, runtime(*), master(compile), runtime, default(compile), compile(*), master], runtime=[default, compile, runtime(*), master(compile), runtime, default(compile), compile(*), master], test=[default, compile, runtime(*), master(compile), runtime, default(compile), compile(*), master], compile-internal=[default, compile, runtime(*), master(compile), runtime, default(compile), compile(*), master], runtime-internal=[default, compile, runtime(*), master(compile), runtime, default(compile), compile(*), master], test-internal=[default, compile, runtime(*), master(compile), runtime, default(compile), compile(*), master], scala-tool=[default, compile, runtime(*), master(compile), runtime, optional, optional(default), compile(*), master]}
[debug] dependency descriptor has been mediated: dependency: org.scala-lang#scala-compiler;2.11.8 {compile=[compile, runtime(*), master(compile), runtime, compile(*), master], runtime=[compile, runtime(*), master(compile), runtime, compile(*), master], test=[compile, runtime(*), master(compile), runtime, compile(*), master], compile-internal=[compile, runtime(*), master(compile), runtime, compile(*), master], runtime-internal=[compile, runtime(*), master(compile), runtime, compile(*), master], test-internal=[compile, runtime(*), master(compile), runtime, compile(*), master], scala-tool=[default, compile, runtime, optional, optional(default), master]} => dependency: org.scala-lang#scala-compiler;2.11.8 {compile=[compile, runtime(*), master(compile), runtime, compile(*), master], runtime=[compile, runtime(*), master(compile), runtime, compile(*), master], test=[compile, runtime(*), master(compile), runtime, compile(*), master], compile-internal=[compile, runtime(*), master(compile), runtime, compile(*), master], runtime-internal=[compile, runtime(*), master(compile), runtime, compile(*), master], test-internal=[compile, runtime(*), master(compile), runtime, compile(*), master], scala-tool=[default, compile, runtime, optional, optional(default), master]}
[debug] dependency descriptor has been mediated: dependency: org.scala-lang#scalap;2.11.8 {compile=[compile, runtime(*), master(compile), runtime, compile(*), master], runtime=[compile, runtime(*), master(compile), runtime, compile(*), master], test=[compile, runtime(*), master(compile), runtime, compile(*), master], compile-internal=[compile, runtime(*), master(compile), runtime, compile(*), master], runtime-internal=[compile, runtime(*), master(compile), runtime, compile(*), master], test-internal=[compile, runtime(*), master(compile), runtime, compile(*), master]} => dependency: org.scala-lang#scalap;2.11.8 {compile=[compile, runtime(*), master(compile), runtime, compile(*), master], runtime=[compile, runtime(*), master(compile), runtime, compile(*), master], test=[compile, runtime(*), master(compile), runtime, compile(*), master], compile-internal=[compile, runtime(*), master(compile), runtime, compile(*), master], runtime-internal=[compile, runtime(*), master(compile), runtime, compile(*), master], test-internal=[compile, runtime(*), master(compile), runtime, compile(*), master]}
[debug] dependency descriptor has been mediated: dependency: org.scala-lang#scala-reflect;2.11.8 {compile=[compile, runtime(*), master(compile), runtime, compile(*), master], runtime=[compile, runtime(*), master(compile), runtime, compile(*), master], test=[compile, runtime(*), master(compile), runtime, compile(*), master], compile-internal=[compile, runtime(*), master(compile), runtime, compile(*), master], runtime-internal=[compile, runtime(*), master(compile), runtime, compile(*), master], test-internal=[compile, runtime(*), master(compile), runtime, compile(*), master], scala-tool=[compile, runtime(*), master(compile), runtime, compile(*), master]} => dependency: org.scala-lang#scala-reflect;2.11.8 {compile=[compile, runtime(*), master(compile), runtime, compile(*), master], runtime=[compile, runtime(*), master(compile), runtime, compile(*), master], test=[compile, runtime(*), master(compile), runtime, compile(*), master], compile-internal=[compile, runtime(*), master(compile), runtime, compile(*), master], runtime-internal=[compile, runtime(*), master(compile), runtime, compile(*), master], test-internal=[compile, runtime(*), master(compile), runtime, compile(*), master], scala-tool=[compile, runtime(*), master(compile), runtime, compile(*), master]}
[info] Resolving oro#oro;2.0.8 ...
[debug] sbt-chain: Checking cache for: dependency: oro#oro;2.0.8 {compile=[compile, runtime(*), master(compile), runtime, compile(*), master], runtime=[compile, runtime(*), master(compile), runtime, compile(*), master], test=[compile, runtime(*), master(compile), runtime, compile(*), master], compile-internal=[compile, runtime(*), master(compile), runtime, compile(*), master], runtime-internal=[compile, runtime(*), master(compile), runtime, compile(*), master], test-internal=[compile, runtime(*), master(compile), runtime, compile(*), master]}
[debug] sbt-chain: module revision found in cache: oro#oro;2.0.8
[debug] 	found oro#oro;2.0.8 in sbt-chain
[debug] == resolving dependencies untitled1#untitled1$sources_2.11;1.0->oro#oro;2.0.8 [compile->runtime(*)]
[debug] == resolving dependencies untitled1#untitled1$sources_2.11;1.0->oro#oro;2.0.8 [compile->compile]
[debug] == resolving dependencies untitled1#untitled1$sources_2.11;1.0->oro#oro;2.0.8 [compile->master(compile)]
[debug] == resolving dependencies untitled1#untitled1$sources_2.11;1.0->oro#oro;2.0.8 [compile->runtime]
[debug] == resolving dependencies untitled1#untitled1$sources_2.11;1.0->oro#oro;2.0.8 [compile->compile]
[debug] == resolving dependencies untitled1#untitled1$sources_2.11;1.0->oro#oro;2.0.8 [compile->compile(*)]
[debug] == resolving dependencies untitled1#untitled1$sources_2.11;1.0->oro#oro;2.0.8 [compile->master]
[debug] == resolving dependencies untitled1#untitled1$sources_2.11;1.0->org.apache.hadoop#hadoop-auth;2.7.3 [compile->compile]
[debug] dependency descriptor has been mediated: dependency: org.scala-lang#scala-library;2.11.8 {compile=[default, compile, runtime(*), master(compile), runtime, default(compile), compile(*), master], runtime=[default, compile, runtime(*), master(compile), runtime, default(compile), compile(*), master], test=[default, compile, runtime(*), master(compile), runtime, default(compile), compile(*), master], compile-internal=[default, compile, runtime(*), master(compile), runtime, default(compile), compile(*), master], runtime-internal=[default, compile, runtime(*), master(compile), runtime, default(compile), compile(*), master], test-internal=[default, compile, runtime(*), master(compile), runtime, default(compile), compile(*), master], scala-tool=[default, compile, runtime(*), master(compile), runtime, optional, optional(default), compile(*), master]} => dependency: org.scala-lang#scala-library;2.11.8 {compile=[default, compile, runtime(*), master(compile), runtime, default(compile), compile(*), master], runtime=[default, compile, runtime(*), master(compile), runtime, default(compile), compile(*), master], test=[default, compile, runtime(*), master(compile), runtime, default(compile), compile(*), master], compile-internal=[default, compile, runtime(*), master(compile), runtime, default(compile), compile(*), master], runtime-internal=[default, compile, runtime(*), master(compile), runtime, default(compile), compile(*), master], test-internal=[default, compile, runtime(*), master(compile), runtime, default(compile), compile(*), master], scala-tool=[default, compile, runtime(*), master(compile), runtime, optional, optional(default), compile(*), master]}
[debug] dependency descriptor has been mediated: dependency: org.scala-lang#scala-compiler;2.11.8 {compile=[compile, runtime(*), master(compile), runtime, compile(*), master], runtime=[compile, runtime(*), master(compile), runtime, compile(*), master], test=[compile, runtime(*), master(compile), runtime, compile(*), master], compile-internal=[compile, runtime(*), master(compile), runtime, compile(*), master], runtime-internal=[compile, runtime(*), master(compile), runtime, compile(*), master], test-internal=[compile, runtime(*), master(compile), runtime, compile(*), master], scala-tool=[default, compile, runtime, optional, optional(default), master]} => dependency: org.scala-lang#scala-compiler;2.11.8 {compile=[compile, runtime(*), master(compile), runtime, compile(*), master], runtime=[compile, runtime(*), master(compile), runtime, compile(*), master], test=[compile, runtime(*), master(compile), runtime, compile(*), master], compile-internal=[compile, runtime(*), master(compile), runtime, compile(*), master], runtime-internal=[compile, runtime(*), master(compile), runtime, compile(*), master], test-internal=[compile, runtime(*), master(compile), runtime, compile(*), master], scala-tool=[default, compile, runtime, optional, optional(default), master]}
[debug] dependency descriptor has been mediated: dependency: org.scala-lang#scalap;2.11.8 {compile=[compile, runtime(*), master(compile), runtime, compile(*), master], runtime=[compile, runtime(*), master(compile), runtime, compile(*), master], test=[compile, runtime(*), master(compile), runtime, compile(*), master], compile-internal=[compile, runtime(*), master(compile), runtime, compile(*), master], runtime-internal=[compile, runtime(*), master(compile), runtime, compile(*), master], test-internal=[compile, runtime(*), master(compile), runtime, compile(*), master]} => dependency: org.scala-lang#scalap;2.11.8 {compile=[compile, runtime(*), master(compile), runtime, compile(*), master], runtime=[compile, runtime(*), master(compile), runtime, compile(*), master], test=[compile, runtime(*), master(compile), runtime, compile(*), master], compile-internal=[compile, runtime(*), master(compile), runtime, compile(*), master], runtime-internal=[compile, runtime(*), master(compile), runtime, compile(*), master], test-internal=[compile, runtime(*), master(compile), runtime, compile(*), master]}
[debug] dependency descriptor has been mediated: dependency: org.scala-lang#scala-reflect;2.11.8 {compile=[compile, runtime(*), master(compile), runtime, compile(*), master], runtime=[compile, runtime(*), master(compile), runtime, compile(*), master], test=[compile, runtime(*), master(compile), runtime, compile(*), master], compile-internal=[compile, runtime(*), master(compile), runtime, compile(*), master], runtime-internal=[compile, runtime(*), master(compile), runtime, compile(*), master], test-internal=[compile, runtime(*), master(compile), runtime, compile(*), master], scala-tool=[compile, runtime(*), master(compile), runtime, compile(*), master]} => dependency: org.scala-lang#scala-reflect;2.11.8 {compile=[compile, runtime(*), master(compile), runtime, compile(*), master], runtime=[compile, runtime(*), master(compile), runtime, compile(*), master], test=[compile, runtime(*), master(compile), runtime, compile(*), master], compile-internal=[compile, runtime(*), master(compile), runtime, compile(*), master], runtime-internal=[compile, runtime(*), master(compile), runtime, compile(*), master], test-internal=[compile, runtime(*), master(compile), runtime, compile(*), master], scala-tool=[compile, runtime(*), master(compile), runtime, compile(*), master]}
[info] Resolving org.apache.hadoop#hadoop-auth;2.7.3 ...
[debug] sbt-chain: Checking cache for: dependency: org.apache.hadoop#hadoop-auth;2.7.3 {compile=[compile, runtime(*), master(compile), runtime, compile(*), master], runtime=[compile, runtime(*), master(compile), runtime, compile(*), master], test=[compile, runtime(*), master(compile), runtime, compile(*), master], compile-internal=[compile, runtime(*), master(compile), runtime, compile(*), master], runtime-internal=[compile, runtime(*), master(compile), runtime, compile(*), master], test-internal=[compile, runtime(*), master(compile), runtime, compile(*), master]}
[debug] sbt-chain: module revision found in cache: org.apache.hadoop#hadoop-auth;2.7.3
[debug] 	found org.apache.hadoop#hadoop-auth;2.7.3 in sbt-chain
[debug] == resolving dependencies untitled1#untitled1$sources_2.11;1.0->org.apache.hadoop#hadoop-auth;2.7.3 [compile->runtime(*)]
[debug] == resolving dependencies untitled1#untitled1$sources_2.11;1.0->org.apache.hadoop#hadoop-auth;2.7.3 [compile->compile]
[debug] == resolving dependencies untitled1#untitled1$sources_2.11;1.0->org.apache.hadoop#hadoop-auth;2.7.3 [compile->master(compile)]
[debug] == resolving dependencies untitled1#untitled1$sources_2.11;1.0->org.apache.hadoop#hadoop-auth;2.7.3 [compile->runtime]
[debug] == resolving dependencies untitled1#untitled1$sources_2.11;1.0->org.apache.hadoop#hadoop-auth;2.7.3 [compile->compile]
[debug] == resolving dependencies untitled1#untitled1$sources_2.11;1.0->org.apache.hadoop#hadoop-auth;2.7.3 [compile->compile(*)]
[debug] == resolving dependencies untitled1#untitled1$sources_2.11;1.0->org.apache.hadoop#hadoop-auth;2.7.3 [compile->master]
[debug] == resolving dependencies untitled1#untitled1$sources_2.11;1.0->org.tukaani#xz;1.0 [compile->compile]
[debug] dependency descriptor has been mediated: dependency: org.scala-lang#scala-library;2.11.8 {compile=[default, compile, runtime(*), master(compile), runtime, default(compile), compile(*), master], runtime=[default, compile, runtime(*), master(compile), runtime, default(compile), compile(*), master], test=[default, compile, runtime(*), master(compile), runtime, default(compile), compile(*), master], compile-internal=[default, compile, runtime(*), master(compile), runtime, default(compile), compile(*), master], runtime-internal=[default, compile, runtime(*), master(compile), runtime, default(compile), compile(*), master], test-internal=[default, compile, runtime(*), master(compile), runtime, default(compile), compile(*), master], scala-tool=[default, compile, runtime(*), master(compile), runtime, optional, optional(default), compile(*), master]} => dependency: org.scala-lang#scala-library;2.11.8 {compile=[default, compile, runtime(*), master(compile), runtime, default(compile), compile(*), master], runtime=[default, compile, runtime(*), master(compile), runtime, default(compile), compile(*), master], test=[default, compile, runtime(*), master(compile), runtime, default(compile), compile(*), master], compile-internal=[default, compile, runtime(*), master(compile), runtime, default(compile), compile(*), master], runtime-internal=[default, compile, runtime(*), master(compile), runtime, default(compile), compile(*), master], test-internal=[default, compile, runtime(*), master(compile), runtime, default(compile), compile(*), master], scala-tool=[default, compile, runtime(*), master(compile), runtime, optional, optional(default), compile(*), master]}
[debug] dependency descriptor has been mediated: dependency: org.scala-lang#scala-compiler;2.11.8 {compile=[compile, runtime(*), master(compile), runtime, compile(*), master], runtime=[compile, runtime(*), master(compile), runtime, compile(*), master], test=[compile, runtime(*), master(compile), runtime, compile(*), master], compile-internal=[compile, runtime(*), master(compile), runtime, compile(*), master], runtime-internal=[compile, runtime(*), master(compile), runtime, compile(*), master], test-internal=[compile, runtime(*), master(compile), runtime, compile(*), master], scala-tool=[default, compile, runtime, optional, optional(default), master]} => dependency: org.scala-lang#scala-compiler;2.11.8 {compile=[compile, runtime(*), master(compile), runtime, compile(*), master], runtime=[compile, runtime(*), master(compile), runtime, compile(*), master], test=[compile, runtime(*), master(compile), runtime, compile(*), master], compile-internal=[compile, runtime(*), master(compile), runtime, compile(*), master], runtime-internal=[compile, runtime(*), master(compile), runtime, compile(*), master], test-internal=[compile, runtime(*), master(compile), runtime, compile(*), master], scala-tool=[default, compile, runtime, optional, optional(default), master]}
[debug] dependency descriptor has been mediated: dependency: org.scala-lang#scalap;2.11.8 {compile=[compile, runtime(*), master(compile), runtime, compile(*), master], runtime=[compile, runtime(*), master(compile), runtime, compile(*), master], test=[compile, runtime(*), master(compile), runtime, compile(*), master], compile-internal=[compile, runtime(*), master(compile), runtime, compile(*), master], runtime-internal=[compile, runtime(*), master(compile), runtime, compile(*), master], test-internal=[compile, runtime(*), master(compile), runtime, compile(*), master]} => dependency: org.scala-lang#scalap;2.11.8 {compile=[compile, runtime(*), master(compile), runtime, compile(*), master], runtime=[compile, runtime(*), master(compile), runtime, compile(*), master], test=[compile, runtime(*), master(compile), runtime, compile(*), master], compile-internal=[compile, runtime(*), master(compile), runtime, compile(*), master], runtime-internal=[compile, runtime(*), master(compile), runtime, compile(*), master], test-internal=[compile, runtime(*), master(compile), runtime, compile(*), master]}
[debug] dependency descriptor has been mediated: dependency: org.scala-lang#scala-reflect;2.11.8 {compile=[compile, runtime(*), master(compile), runtime, compile(*), master], runtime=[compile, runtime(*), master(compile), runtime, compile(*), master], test=[compile, runtime(*), master(compile), runtime, compile(*), master], compile-internal=[compile, runtime(*), master(compile), runtime, compile(*), master], runtime-internal=[compile, runtime(*), master(compile), runtime, compile(*), master], test-internal=[compile, runtime(*), master(compile), runtime, compile(*), master], scala-tool=[compile, runtime(*), master(compile), runtime, compile(*), master]} => dependency: org.scala-lang#scala-reflect;2.11.8 {compile=[compile, runtime(*), master(compile), runtime, compile(*), master], runtime=[compile, runtime(*), master(compile), runtime, compile(*), master], test=[compile, runtime(*), master(compile), runtime, compile(*), master], compile-internal=[compile, runtime(*), master(compile), runtime, compile(*), master], runtime-internal=[compile, runtime(*), master(compile), runtime, compile(*), master], test-internal=[compile, runtime(*), master(compile), runtime, compile(*), master], scala-tool=[compile, runtime(*), master(compile), runtime, compile(*), master]}
[info] Resolving org.tukaani#xz;1.0 ...
[debug] sbt-chain: Checking cache for: dependency: org.tukaani#xz;1.0 {compile=[compile, runtime(*), master(compile), runtime, compile(*), master], runtime=[compile, runtime(*), master(compile), runtime, compile(*), master], test=[compile, runtime(*), master(compile), runtime, compile(*), master], compile-internal=[compile, runtime(*), master(compile), runtime, compile(*), master], runtime-internal=[compile, runtime(*), master(compile), runtime, compile(*), master], test-internal=[compile, runtime(*), master(compile), runtime, compile(*), master]}
[debug] sbt-chain: module revision found in cache: org.tukaani#xz;1.0
[debug] 	found org.tukaani#xz;1.0 in sbt-chain
[debug] == resolving dependencies untitled1#untitled1$sources_2.11;1.0->org.tukaani#xz;1.0 [compile->runtime(*)]
[debug] == resolving dependencies untitled1#untitled1$sources_2.11;1.0->org.tukaani#xz;1.0 [compile->compile]
[debug] == resolving dependencies untitled1#untitled1$sources_2.11;1.0->org.tukaani#xz;1.0 [compile->master(compile)]
[debug] == resolving dependencies untitled1#untitled1$sources_2.11;1.0->org.tukaani#xz;1.0 [compile->runtime]
[debug] == resolving dependencies untitled1#untitled1$sources_2.11;1.0->org.tukaani#xz;1.0 [compile->compile]
[debug] == resolving dependencies untitled1#untitled1$sources_2.11;1.0->org.tukaani#xz;1.0 [compile->compile(*)]
[debug] == resolving dependencies untitled1#untitled1$sources_2.11;1.0->org.tukaani#xz;1.0 [compile->master]
[debug] == resolving dependencies untitled1#untitled1$sources_2.11;1.0->javax.servlet.jsp#jsp-api;2.1 [compile->compile]
[debug] dependency descriptor has been mediated: dependency: org.scala-lang#scala-library;2.11.8 {compile=[default, compile, runtime(*), master(compile), runtime, default(compile), compile(*), master], runtime=[default, compile, runtime(*), master(compile), runtime, default(compile), compile(*), master], test=[default, compile, runtime(*), master(compile), runtime, default(compile), compile(*), master], compile-internal=[default, compile, runtime(*), master(compile), runtime, default(compile), compile(*), master], runtime-internal=[default, compile, runtime(*), master(compile), runtime, default(compile), compile(*), master], test-internal=[default, compile, runtime(*), master(compile), runtime, default(compile), compile(*), master], scala-tool=[default, compile, runtime(*), master(compile), runtime, optional, optional(default), compile(*), master]} => dependency: org.scala-lang#scala-library;2.11.8 {compile=[default, compile, runtime(*), master(compile), runtime, default(compile), compile(*), master], runtime=[default, compile, runtime(*), master(compile), runtime, default(compile), compile(*), master], test=[default, compile, runtime(*), master(compile), runtime, default(compile), compile(*), master], compile-internal=[default, compile, runtime(*), master(compile), runtime, default(compile), compile(*), master], runtime-internal=[default, compile, runtime(*), master(compile), runtime, default(compile), compile(*), master], test-internal=[default, compile, runtime(*), master(compile), runtime, default(compile), compile(*), master], scala-tool=[default, compile, runtime(*), master(compile), runtime, optional, optional(default), compile(*), master]}
[debug] dependency descriptor has been mediated: dependency: org.scala-lang#scala-compiler;2.11.8 {compile=[compile, runtime(*), master(compile), runtime, compile(*), master], runtime=[compile, runtime(*), master(compile), runtime, compile(*), master], test=[compile, runtime(*), master(compile), runtime, compile(*), master], compile-internal=[compile, runtime(*), master(compile), runtime, compile(*), master], runtime-internal=[compile, runtime(*), master(compile), runtime, compile(*), master], test-internal=[compile, runtime(*), master(compile), runtime, compile(*), master], scala-tool=[default, compile, runtime, optional, optional(default), master]} => dependency: org.scala-lang#scala-compiler;2.11.8 {compile=[compile, runtime(*), master(compile), runtime, compile(*), master], runtime=[compile, runtime(*), master(compile), runtime, compile(*), master], test=[compile, runtime(*), master(compile), runtime, compile(*), master], compile-internal=[compile, runtime(*), master(compile), runtime, compile(*), master], runtime-internal=[compile, runtime(*), master(compile), runtime, compile(*), master], test-internal=[compile, runtime(*), master(compile), runtime, compile(*), master], scala-tool=[default, compile, runtime, optional, optional(default), master]}
[debug] dependency descriptor has been mediated: dependency: org.scala-lang#scalap;2.11.8 {compile=[compile, runtime(*), master(compile), runtime, compile(*), master], runtime=[compile, runtime(*), master(compile), runtime, compile(*), master], test=[compile, runtime(*), master(compile), runtime, compile(*), master], compile-internal=[compile, runtime(*), master(compile), runtime, compile(*), master], runtime-internal=[compile, runtime(*), master(compile), runtime, compile(*), master], test-internal=[compile, runtime(*), master(compile), runtime, compile(*), master]} => dependency: org.scala-lang#scalap;2.11.8 {compile=[compile, runtime(*), master(compile), runtime, compile(*), master], runtime=[compile, runtime(*), master(compile), runtime, compile(*), master], test=[compile, runtime(*), master(compile), runtime, compile(*), master], compile-internal=[compile, runtime(*), master(compile), runtime, compile(*), master], runtime-internal=[compile, runtime(*), master(compile), runtime, compile(*), master], test-internal=[compile, runtime(*), master(compile), runtime, compile(*), master]}
[debug] dependency descriptor has been mediated: dependency: org.scala-lang#scala-reflect;2.11.8 {compile=[compile, runtime(*), master(compile), runtime, compile(*), master], runtime=[compile, runtime(*), master(compile), runtime, compile(*), master], test=[compile, runtime(*), master(compile), runtime, compile(*), master], compile-internal=[compile, runtime(*), master(compile), runtime, compile(*), master], runtime-internal=[compile, runtime(*), master(compile), runtime, compile(*), master], test-internal=[compile, runtime(*), master(compile), runtime, compile(*), master], scala-tool=[compile, runtime(*), master(compile), runtime, compile(*), master]} => dependency: org.scala-lang#scala-reflect;2.11.8 {compile=[compile, runtime(*), master(compile), runtime, compile(*), master], runtime=[compile, runtime(*), master(compile), runtime, compile(*), master], test=[compile, runtime(*), master(compile), runtime, compile(*), master], compile-internal=[compile, runtime(*), master(compile), runtime, compile(*), master], runtime-internal=[compile, runtime(*), master(compile), runtime, compile(*), master], test-internal=[compile, runtime(*), master(compile), runtime, compile(*), master], scala-tool=[compile, runtime(*), master(compile), runtime, compile(*), master]}
[info] Resolving javax.servlet.jsp#jsp-api;2.1 ...
[debug] sbt-chain: Checking cache for: dependency: javax.servlet.jsp#jsp-api;2.1 {compile=[compile, runtime(*), master(compile), runtime, compile(*), master], runtime=[compile, runtime(*), master(compile), runtime, compile(*), master], test=[compile, runtime(*), master(compile), runtime, compile(*), master], compile-internal=[compile, runtime(*), master(compile), runtime, compile(*), master], runtime-internal=[compile, runtime(*), master(compile), runtime, compile(*), master], test-internal=[compile, runtime(*), master(compile), runtime, compile(*), master]}
[debug] sbt-chain: module revision found in cache: javax.servlet.jsp#jsp-api;2.1
[debug] 	found javax.servlet.jsp#jsp-api;2.1 in sbt-chain
[debug] == resolving dependencies untitled1#untitled1$sources_2.11;1.0->javax.servlet.jsp#jsp-api;2.1 [compile->runtime(*)]
[debug] == resolving dependencies untitled1#untitled1$sources_2.11;1.0->javax.servlet.jsp#jsp-api;2.1 [compile->compile]
[debug] == resolving dependencies untitled1#untitled1$sources_2.11;1.0->javax.servlet.jsp#jsp-api;2.1 [compile->master(compile)]
[debug] == resolving dependencies untitled1#untitled1$sources_2.11;1.0->javax.servlet.jsp#jsp-api;2.1 [compile->runtime]
[debug] == resolving dependencies untitled1#untitled1$sources_2.11;1.0->javax.servlet.jsp#jsp-api;2.1 [compile->compile]
[debug] == resolving dependencies untitled1#untitled1$sources_2.11;1.0->javax.servlet.jsp#jsp-api;2.1 [compile->compile(*)]
[debug] == resolving dependencies untitled1#untitled1$sources_2.11;1.0->javax.servlet.jsp#jsp-api;2.1 [compile->master]
[debug] == resolving dependencies untitled1#untitled1$sources_2.11;1.0->org.scala-lang#scala-library;2.11.8 [compile->default]
[debug] dependency descriptor has been mediated: dependency: org.scala-lang#scala-library;2.11.8 {compile=[default, compile, runtime(*), master(compile), runtime, default(compile), compile(*), master], runtime=[default, compile, runtime(*), master(compile), runtime, default(compile), compile(*), master], test=[default, compile, runtime(*), master(compile), runtime, default(compile), compile(*), master], compile-internal=[default, compile, runtime(*), master(compile), runtime, default(compile), compile(*), master], runtime-internal=[default, compile, runtime(*), master(compile), runtime, default(compile), compile(*), master], test-internal=[default, compile, runtime(*), master(compile), runtime, default(compile), compile(*), master], scala-tool=[default, compile, runtime(*), master(compile), runtime, optional, optional(default), compile(*), master]} => dependency: org.scala-lang#scala-library;2.11.8 {compile=[default, compile, runtime(*), master(compile), runtime, default(compile), compile(*), master], runtime=[default, compile, runtime(*), master(compile), runtime, default(compile), compile(*), master], test=[default, compile, runtime(*), master(compile), runtime, default(compile), compile(*), master], compile-internal=[default, compile, runtime(*), master(compile), runtime, default(compile), compile(*), master], runtime-internal=[default, compile, runtime(*), master(compile), runtime, default(compile), compile(*), master], test-internal=[default, compile, runtime(*), master(compile), runtime, default(compile), compile(*), master], scala-tool=[default, compile, runtime(*), master(compile), runtime, optional, optional(default), compile(*), master]}
[debug] dependency descriptor has been mediated: dependency: org.scala-lang#scala-compiler;2.11.8 {compile=[compile, runtime(*), master(compile), runtime, compile(*), master], runtime=[compile, runtime(*), master(compile), runtime, compile(*), master], test=[compile, runtime(*), master(compile), runtime, compile(*), master], compile-internal=[compile, runtime(*), master(compile), runtime, compile(*), master], runtime-internal=[compile, runtime(*), master(compile), runtime, compile(*), master], test-internal=[compile, runtime(*), master(compile), runtime, compile(*), master], scala-tool=[default, compile, runtime, optional, optional(default), master]} => dependency: org.scala-lang#scala-compiler;2.11.8 {compile=[compile, runtime(*), master(compile), runtime, compile(*), master], runtime=[compile, runtime(*), master(compile), runtime, compile(*), master], test=[compile, runtime(*), master(compile), runtime, compile(*), master], compile-internal=[compile, runtime(*), master(compile), runtime, compile(*), master], runtime-internal=[compile, runtime(*), master(compile), runtime, compile(*), master], test-internal=[compile, runtime(*), master(compile), runtime, compile(*), master], scala-tool=[default, compile, runtime, optional, optional(default), master]}
[debug] dependency descriptor has been mediated: dependency: org.scala-lang#scalap;2.11.8 {compile=[compile, runtime(*), master(compile), runtime, compile(*), master], runtime=[compile, runtime(*), master(compile), runtime, compile(*), master], test=[compile, runtime(*), master(compile), runtime, compile(*), master], compile-internal=[compile, runtime(*), master(compile), runtime, compile(*), master], runtime-internal=[compile, runtime(*), master(compile), runtime, compile(*), master], test-internal=[compile, runtime(*), master(compile), runtime, compile(*), master]} => dependency: org.scala-lang#scalap;2.11.8 {compile=[compile, runtime(*), master(compile), runtime, compile(*), master], runtime=[compile, runtime(*), master(compile), runtime, compile(*), master], test=[compile, runtime(*), master(compile), runtime, compile(*), master], compile-internal=[compile, runtime(*), master(compile), runtime, compile(*), master], runtime-internal=[compile, runtime(*), master(compile), runtime, compile(*), master], test-internal=[compile, runtime(*), master(compile), runtime, compile(*), master]}
[debug] dependency descriptor has been mediated: dependency: org.scala-lang#scala-reflect;2.11.8 {compile=[compile, runtime(*), master(compile), runtime, compile(*), master], runtime=[compile, runtime(*), master(compile), runtime, compile(*), master], test=[compile, runtime(*), master(compile), runtime, compile(*), master], compile-internal=[compile, runtime(*), master(compile), runtime, compile(*), master], runtime-internal=[compile, runtime(*), master(compile), runtime, compile(*), master], test-internal=[compile, runtime(*), master(compile), runtime, compile(*), master], scala-tool=[compile, runtime(*), master(compile), runtime, compile(*), master]} => dependency: org.scala-lang#scala-reflect;2.11.8 {compile=[compile, runtime(*), master(compile), runtime, compile(*), master], runtime=[compile, runtime(*), master(compile), runtime, compile(*), master], test=[compile, runtime(*), master(compile), runtime, compile(*), master], compile-internal=[compile, runtime(*), master(compile), runtime, compile(*), master], runtime-internal=[compile, runtime(*), master(compile), runtime, compile(*), master], test-internal=[compile, runtime(*), master(compile), runtime, compile(*), master], scala-tool=[compile, runtime(*), master(compile), runtime, compile(*), master]}
[info] Resolving org.scala-lang#scala-library;2.11.8 ...
[debug] sbt-chain: Checking cache for: dependency: org.scala-lang#scala-library;2.11.8 {compile=[default, compile, runtime(*), master(compile), runtime, default(compile), compile(*), master], runtime=[default, compile, runtime(*), master(compile), runtime, default(compile), compile(*), master], test=[default, compile, runtime(*), master(compile), runtime, default(compile), compile(*), master], compile-internal=[default, compile, runtime(*), master(compile), runtime, default(compile), compile(*), master], runtime-internal=[default, compile, runtime(*), master(compile), runtime, default(compile), compile(*), master], test-internal=[default, compile, runtime(*), master(compile), runtime, default(compile), compile(*), master], scala-tool=[default, compile, runtime(*), master(compile), runtime, optional, optional(default), compile(*), master]}
[debug] sbt-chain: module revision found in cache: org.scala-lang#scala-library;2.11.8
[debug] 	found org.scala-lang#scala-library;2.11.8 in sbt-chain
[debug] 	[2.11.8] org.scala-lang#scala-library;2.11.8
[debug] == resolving dependencies untitled1#untitled1$sources_2.11;1.0->org.scala-lang#scala-library;2.11.8 [compile->runtime]
[debug] == resolving dependencies untitled1#untitled1$sources_2.11;1.0->org.scala-lang#scala-library;2.11.8 [compile->compile]
[debug] == resolving dependencies untitled1#untitled1$sources_2.11;1.0->org.scala-lang#scala-library;2.11.8 [compile->master]
[debug] == resolving dependencies untitled1#untitled1$sources_2.11;1.0->org.scala-lang#scala-library;2.11.8 [compile->compile]
[debug] == resolving dependencies untitled1#untitled1$sources_2.11;1.0->org.scala-lang#scala-library;2.11.8 [compile->runtime(*)]
[debug] == resolving dependencies untitled1#untitled1$sources_2.11;1.0->org.scala-lang#scala-library;2.11.8 [compile->compile]
[debug] == resolving dependencies untitled1#untitled1$sources_2.11;1.0->org.scala-lang#scala-library;2.11.8 [compile->master(compile)]
[debug] == resolving dependencies untitled1#untitled1$sources_2.11;1.0->org.scala-lang#scala-library;2.11.8 [compile->runtime]
[debug] == resolving dependencies untitled1#untitled1$sources_2.11;1.0->org.scala-lang#scala-library;2.11.8 [compile->compile]
[debug] == resolving dependencies untitled1#untitled1$sources_2.11;1.0->org.scala-lang#scala-library;2.11.8 [compile->default(compile)]
[debug] == resolving dependencies untitled1#untitled1$sources_2.11;1.0->org.scala-lang#scala-library;2.11.8 [compile->runtime]
[debug] == resolving dependencies untitled1#untitled1$sources_2.11;1.0->org.scala-lang#scala-library;2.11.8 [compile->compile]
[debug] == resolving dependencies untitled1#untitled1$sources_2.11;1.0->org.scala-lang#scala-library;2.11.8 [compile->master]
[debug] == resolving dependencies untitled1#untitled1$sources_2.11;1.0->org.scala-lang#scala-library;2.11.8 [compile->compile(*)]
[debug] == resolving dependencies untitled1#untitled1$sources_2.11;1.0->org.scala-lang#scala-library;2.11.8 [compile->master]
[debug] == resolving dependencies untitled1#untitled1$sources_2.11;1.0->com.twitter#chill_2.11;0.8.0 [compile->compile]
[debug] dependency descriptor has been mediated: dependency: org.scala-lang#scala-library;2.11.8 {compile=[default, compile, runtime(*), master(compile), runtime, default(compile), compile(*), master], runtime=[default, compile, runtime(*), master(compile), runtime, default(compile), compile(*), master], test=[default, compile, runtime(*), master(compile), runtime, default(compile), compile(*), master], compile-internal=[default, compile, runtime(*), master(compile), runtime, default(compile), compile(*), master], runtime-internal=[default, compile, runtime(*), master(compile), runtime, default(compile), compile(*), master], test-internal=[default, compile, runtime(*), master(compile), runtime, default(compile), compile(*), master], scala-tool=[default, compile, runtime(*), master(compile), runtime, optional, optional(default), compile(*), master]} => dependency: org.scala-lang#scala-library;2.11.8 {compile=[default, compile, runtime(*), master(compile), runtime, default(compile), compile(*), master], runtime=[default, compile, runtime(*), master(compile), runtime, default(compile), compile(*), master], test=[default, compile, runtime(*), master(compile), runtime, default(compile), compile(*), master], compile-internal=[default, compile, runtime(*), master(compile), runtime, default(compile), compile(*), master], runtime-internal=[default, compile, runtime(*), master(compile), runtime, default(compile), compile(*), master], test-internal=[default, compile, runtime(*), master(compile), runtime, default(compile), compile(*), master], scala-tool=[default, compile, runtime(*), master(compile), runtime, optional, optional(default), compile(*), master]}
[debug] dependency descriptor has been mediated: dependency: org.scala-lang#scala-compiler;2.11.8 {compile=[compile, runtime(*), master(compile), runtime, compile(*), master], runtime=[compile, runtime(*), master(compile), runtime, compile(*), master], test=[compile, runtime(*), master(compile), runtime, compile(*), master], compile-internal=[compile, runtime(*), master(compile), runtime, compile(*), master], runtime-internal=[compile, runtime(*), master(compile), runtime, compile(*), master], test-internal=[compile, runtime(*), master(compile), runtime, compile(*), master], scala-tool=[default, compile, runtime, optional, optional(default), master]} => dependency: org.scala-lang#scala-compiler;2.11.8 {compile=[compile, runtime(*), master(compile), runtime, compile(*), master], runtime=[compile, runtime(*), master(compile), runtime, compile(*), master], test=[compile, runtime(*), master(compile), runtime, compile(*), master], compile-internal=[compile, runtime(*), master(compile), runtime, compile(*), master], runtime-internal=[compile, runtime(*), master(compile), runtime, compile(*), master], test-internal=[compile, runtime(*), master(compile), runtime, compile(*), master], scala-tool=[default, compile, runtime, optional, optional(default), master]}
[debug] dependency descriptor has been mediated: dependency: org.scala-lang#scalap;2.11.8 {compile=[compile, runtime(*), master(compile), runtime, compile(*), master], runtime=[compile, runtime(*), master(compile), runtime, compile(*), master], test=[compile, runtime(*), master(compile), runtime, compile(*), master], compile-internal=[compile, runtime(*), master(compile), runtime, compile(*), master], runtime-internal=[compile, runtime(*), master(compile), runtime, compile(*), master], test-internal=[compile, runtime(*), master(compile), runtime, compile(*), master]} => dependency: org.scala-lang#scalap;2.11.8 {compile=[compile, runtime(*), master(compile), runtime, compile(*), master], runtime=[compile, runtime(*), master(compile), runtime, compile(*), master], test=[compile, runtime(*), master(compile), runtime, compile(*), master], compile-internal=[compile, runtime(*), master(compile), runtime, compile(*), master], runtime-internal=[compile, runtime(*), master(compile), runtime, compile(*), master], test-internal=[compile, runtime(*), master(compile), runtime, compile(*), master]}
[debug] dependency descriptor has been mediated: dependency: org.scala-lang#scala-reflect;2.11.8 {compile=[compile, runtime(*), master(compile), runtime, compile(*), master], runtime=[compile, runtime(*), master(compile), runtime, compile(*), master], test=[compile, runtime(*), master(compile), runtime, compile(*), master], compile-internal=[compile, runtime(*), master(compile), runtime, compile(*), master], runtime-internal=[compile, runtime(*), master(compile), runtime, compile(*), master], test-internal=[compile, runtime(*), master(compile), runtime, compile(*), master], scala-tool=[compile, runtime(*), master(compile), runtime, compile(*), master]} => dependency: org.scala-lang#scala-reflect;2.11.8 {compile=[compile, runtime(*), master(compile), runtime, compile(*), master], runtime=[compile, runtime(*), master(compile), runtime, compile(*), master], test=[compile, runtime(*), master(compile), runtime, compile(*), master], compile-internal=[compile, runtime(*), master(compile), runtime, compile(*), master], runtime-internal=[compile, runtime(*), master(compile), runtime, compile(*), master], test-internal=[compile, runtime(*), master(compile), runtime, compile(*), master], scala-tool=[compile, runtime(*), master(compile), runtime, compile(*), master]}
[info] Resolving com.twitter#chill_2.11;0.8.0 ...
[debug] sbt-chain: Checking cache for: dependency: com.twitter#chill_2.11;0.8.0 {compile=[compile, runtime(*), master(compile), runtime, compile(*), master], runtime=[compile, runtime(*), master(compile), runtime, compile(*), master], test=[compile, runtime(*), master(compile), runtime, compile(*), master], compile-internal=[compile, runtime(*), master(compile), runtime, compile(*), master], runtime-internal=[compile, runtime(*), master(compile), runtime, compile(*), master], test-internal=[compile, runtime(*), master(compile), runtime, compile(*), master]}
[debug] sbt-chain: module revision found in cache: com.twitter#chill_2.11;0.8.0
[debug] 	found com.twitter#chill_2.11;0.8.0 in sbt-chain
[debug] == resolving dependencies untitled1#untitled1$sources_2.11;1.0->com.twitter#chill_2.11;0.8.0 [compile->runtime(*)]
[debug] == resolving dependencies untitled1#untitled1$sources_2.11;1.0->com.twitter#chill_2.11;0.8.0 [compile->compile]
[debug] == resolving dependencies untitled1#untitled1$sources_2.11;1.0->com.twitter#chill_2.11;0.8.0 [compile->master(compile)]
[debug] == resolving dependencies untitled1#untitled1$sources_2.11;1.0->com.twitter#chill_2.11;0.8.0 [compile->runtime]
[debug] == resolving dependencies untitled1#untitled1$sources_2.11;1.0->com.twitter#chill_2.11;0.8.0 [compile->compile]
[debug] == resolving dependencies untitled1#untitled1$sources_2.11;1.0->com.twitter#chill_2.11;0.8.0 [compile->compile(*)]
[debug] == resolving dependencies untitled1#untitled1$sources_2.11;1.0->com.twitter#chill_2.11;0.8.0 [compile->master]
[debug] == resolving dependencies untitled1#untitled1$sources_2.11;1.0->org.glassfish.jersey.containers#jersey-container-servlet;2.22.2 [compile->compile]
[debug] dependency descriptor has been mediated: dependency: org.scala-lang#scala-library;2.11.8 {compile=[default, compile, runtime(*), master(compile), runtime, default(compile), compile(*), master], runtime=[default, compile, runtime(*), master(compile), runtime, default(compile), compile(*), master], test=[default, compile, runtime(*), master(compile), runtime, default(compile), compile(*), master], compile-internal=[default, compile, runtime(*), master(compile), runtime, default(compile), compile(*), master], runtime-internal=[default, compile, runtime(*), master(compile), runtime, default(compile), compile(*), master], test-internal=[default, compile, runtime(*), master(compile), runtime, default(compile), compile(*), master], scala-tool=[default, compile, runtime(*), master(compile), runtime, optional, optional(default), compile(*), master]} => dependency: org.scala-lang#scala-library;2.11.8 {compile=[default, compile, runtime(*), master(compile), runtime, default(compile), compile(*), master], runtime=[default, compile, runtime(*), master(compile), runtime, default(compile), compile(*), master], test=[default, compile, runtime(*), master(compile), runtime, default(compile), compile(*), master], compile-internal=[default, compile, runtime(*), master(compile), runtime, default(compile), compile(*), master], runtime-internal=[default, compile, runtime(*), master(compile), runtime, default(compile), compile(*), master], test-internal=[default, compile, runtime(*), master(compile), runtime, default(compile), compile(*), master], scala-tool=[default, compile, runtime(*), master(compile), runtime, optional, optional(default), compile(*), master]}
[debug] dependency descriptor has been mediated: dependency: org.scala-lang#scala-compiler;2.11.8 {compile=[compile, runtime(*), master(compile), runtime, compile(*), master], runtime=[compile, runtime(*), master(compile), runtime, compile(*), master], test=[compile, runtime(*), master(compile), runtime, compile(*), master], compile-internal=[compile, runtime(*), master(compile), runtime, compile(*), master], runtime-internal=[compile, runtime(*), master(compile), runtime, compile(*), master], test-internal=[compile, runtime(*), master(compile), runtime, compile(*), master], scala-tool=[default, compile, runtime, optional, optional(default), master]} => dependency: org.scala-lang#scala-compiler;2.11.8 {compile=[compile, runtime(*), master(compile), runtime, compile(*), master], runtime=[compile, runtime(*), master(compile), runtime, compile(*), master], test=[compile, runtime(*), master(compile), runtime, compile(*), master], compile-internal=[compile, runtime(*), master(compile), runtime, compile(*), master], runtime-internal=[compile, runtime(*), master(compile), runtime, compile(*), master], test-internal=[compile, runtime(*), master(compile), runtime, compile(*), master], scala-tool=[default, compile, runtime, optional, optional(default), master]}
[debug] dependency descriptor has been mediated: dependency: org.scala-lang#scalap;2.11.8 {compile=[compile, runtime(*), master(compile), runtime, compile(*), master], runtime=[compile, runtime(*), master(compile), runtime, compile(*), master], test=[compile, runtime(*), master(compile), runtime, compile(*), master], compile-internal=[compile, runtime(*), master(compile), runtime, compile(*), master], runtime-internal=[compile, runtime(*), master(compile), runtime, compile(*), master], test-internal=[compile, runtime(*), master(compile), runtime, compile(*), master]} => dependency: org.scala-lang#scalap;2.11.8 {compile=[compile, runtime(*), master(compile), runtime, compile(*), master], runtime=[compile, runtime(*), master(compile), runtime, compile(*), master], test=[compile, runtime(*), master(compile), runtime, compile(*), master], compile-internal=[compile, runtime(*), master(compile), runtime, compile(*), master], runtime-internal=[compile, runtime(*), master(compile), runtime, compile(*), master], test-internal=[compile, runtime(*), master(compile), runtime, compile(*), master]}
[debug] dependency descriptor has been mediated: dependency: org.scala-lang#scala-reflect;2.11.8 {compile=[compile, runtime(*), master(compile), runtime, compile(*), master], runtime=[compile, runtime(*), master(compile), runtime, compile(*), master], test=[compile, runtime(*), master(compile), runtime, compile(*), master], compile-internal=[compile, runtime(*), master(compile), runtime, compile(*), master], runtime-internal=[compile, runtime(*), master(compile), runtime, compile(*), master], test-internal=[compile, runtime(*), master(compile), runtime, compile(*), master], scala-tool=[compile, runtime(*), master(compile), runtime, compile(*), master]} => dependency: org.scala-lang#scala-reflect;2.11.8 {compile=[compile, runtime(*), master(compile), runtime, compile(*), master], runtime=[compile, runtime(*), master(compile), runtime, compile(*), master], test=[compile, runtime(*), master(compile), runtime, compile(*), master], compile-internal=[compile, runtime(*), master(compile), runtime, compile(*), master], runtime-internal=[compile, runtime(*), master(compile), runtime, compile(*), master], test-internal=[compile, runtime(*), master(compile), runtime, compile(*), master], scala-tool=[compile, runtime(*), master(compile), runtime, compile(*), master]}
[info] Resolving org.glassfish.jersey.containers#jersey-container-servlet;2.22.2 ...
[debug] sbt-chain: Checking cache for: dependency: org.glassfish.jersey.containers#jersey-container-servlet;2.22.2 {compile=[compile, runtime(*), master(compile), runtime, compile(*), master], runtime=[compile, runtime(*), master(compile), runtime, compile(*), master], test=[compile, runtime(*), master(compile), runtime, compile(*), master], compile-internal=[compile, runtime(*), master(compile), runtime, compile(*), master], runtime-internal=[compile, runtime(*), master(compile), runtime, compile(*), master], test-internal=[compile, runtime(*), master(compile), runtime, compile(*), master]}
[debug] sbt-chain: module revision found in cache: org.glassfish.jersey.containers#jersey-container-servlet;2.22.2
[debug] 	found org.glassfish.jersey.containers#jersey-container-servlet;2.22.2 in sbt-chain
[debug] == resolving dependencies untitled1#untitled1$sources_2.11;1.0->org.glassfish.jersey.containers#jersey-container-servlet;2.22.2 [compile->runtime(*)]
[debug] == resolving dependencies untitled1#untitled1$sources_2.11;1.0->org.glassfish.jersey.containers#jersey-container-servlet;2.22.2 [compile->compile]
[debug] == resolving dependencies untitled1#untitled1$sources_2.11;1.0->org.glassfish.jersey.containers#jersey-container-servlet;2.22.2 [compile->master(compile)]
[debug] == resolving dependencies untitled1#untitled1$sources_2.11;1.0->org.glassfish.jersey.containers#jersey-container-servlet;2.22.2 [compile->runtime]
[debug] == resolving dependencies untitled1#untitled1$sources_2.11;1.0->org.glassfish.jersey.containers#jersey-container-servlet;2.22.2 [compile->compile]
[debug] == resolving dependencies untitled1#untitled1$sources_2.11;1.0->org.glassfish.jersey.containers#jersey-container-servlet;2.22.2 [compile->compile(*)]
[debug] == resolving dependencies untitled1#untitled1$sources_2.11;1.0->org.glassfish.jersey.containers#jersey-container-servlet;2.22.2 [compile->master]
[debug] == resolving dependencies untitled1#untitled1$sources_2.11;1.0->com.github.fommil.netlib#netlib-native_ref-osx-x86_64;1.1 [compile->compile]
[debug] dependency descriptor has been mediated: dependency: org.scala-lang#scala-library;2.11.8 {compile=[default, compile, runtime(*), master(compile), runtime, default(compile), compile(*), master], runtime=[default, compile, runtime(*), master(compile), runtime, default(compile), compile(*), master], test=[default, compile, runtime(*), master(compile), runtime, default(compile), compile(*), master], compile-internal=[default, compile, runtime(*), master(compile), runtime, default(compile), compile(*), master], runtime-internal=[default, compile, runtime(*), master(compile), runtime, default(compile), compile(*), master], test-internal=[default, compile, runtime(*), master(compile), runtime, default(compile), compile(*), master], scala-tool=[default, compile, runtime(*), master(compile), runtime, optional, optional(default), compile(*), master]} => dependency: org.scala-lang#scala-library;2.11.8 {compile=[default, compile, runtime(*), master(compile), runtime, default(compile), compile(*), master], runtime=[default, compile, runtime(*), master(compile), runtime, default(compile), compile(*), master], test=[default, compile, runtime(*), master(compile), runtime, default(compile), compile(*), master], compile-internal=[default, compile, runtime(*), master(compile), runtime, default(compile), compile(*), master], runtime-internal=[default, compile, runtime(*), master(compile), runtime, default(compile), compile(*), master], test-internal=[default, compile, runtime(*), master(compile), runtime, default(compile), compile(*), master], scala-tool=[default, compile, runtime(*), master(compile), runtime, optional, optional(default), compile(*), master]}
[debug] dependency descriptor has been mediated: dependency: org.scala-lang#scala-compiler;2.11.8 {compile=[compile, runtime(*), master(compile), runtime, compile(*), master], runtime=[compile, runtime(*), master(compile), runtime, compile(*), master], test=[compile, runtime(*), master(compile), runtime, compile(*), master], compile-internal=[compile, runtime(*), master(compile), runtime, compile(*), master], runtime-internal=[compile, runtime(*), master(compile), runtime, compile(*), master], test-internal=[compile, runtime(*), master(compile), runtime, compile(*), master], scala-tool=[default, compile, runtime, optional, optional(default), master]} => dependency: org.scala-lang#scala-compiler;2.11.8 {compile=[compile, runtime(*), master(compile), runtime, compile(*), master], runtime=[compile, runtime(*), master(compile), runtime, compile(*), master], test=[compile, runtime(*), master(compile), runtime, compile(*), master], compile-internal=[compile, runtime(*), master(compile), runtime, compile(*), master], runtime-internal=[compile, runtime(*), master(compile), runtime, compile(*), master], test-internal=[compile, runtime(*), master(compile), runtime, compile(*), master], scala-tool=[default, compile, runtime, optional, optional(default), master]}
[debug] dependency descriptor has been mediated: dependency: org.scala-lang#scalap;2.11.8 {compile=[compile, runtime(*), master(compile), runtime, compile(*), master], runtime=[compile, runtime(*), master(compile), runtime, compile(*), master], test=[compile, runtime(*), master(compile), runtime, compile(*), master], compile-internal=[compile, runtime(*), master(compile), runtime, compile(*), master], runtime-internal=[compile, runtime(*), master(compile), runtime, compile(*), master], test-internal=[compile, runtime(*), master(compile), runtime, compile(*), master]} => dependency: org.scala-lang#scalap;2.11.8 {compile=[compile, runtime(*), master(compile), runtime, compile(*), master], runtime=[compile, runtime(*), master(compile), runtime, compile(*), master], test=[compile, runtime(*), master(compile), runtime, compile(*), master], compile-internal=[compile, runtime(*), master(compile), runtime, compile(*), master], runtime-internal=[compile, runtime(*), master(compile), runtime, compile(*), master], test-internal=[compile, runtime(*), master(compile), runtime, compile(*), master]}
[debug] dependency descriptor has been mediated: dependency: org.scala-lang#scala-reflect;2.11.8 {compile=[compile, runtime(*), master(compile), runtime, compile(*), master], runtime=[compile, runtime(*), master(compile), runtime, compile(*), master], test=[compile, runtime(*), master(compile), runtime, compile(*), master], compile-internal=[compile, runtime(*), master(compile), runtime, compile(*), master], runtime-internal=[compile, runtime(*), master(compile), runtime, compile(*), master], test-internal=[compile, runtime(*), master(compile), runtime, compile(*), master], scala-tool=[compile, runtime(*), master(compile), runtime, compile(*), master]} => dependency: org.scala-lang#scala-reflect;2.11.8 {compile=[compile, runtime(*), master(compile), runtime, compile(*), master], runtime=[compile, runtime(*), master(compile), runtime, compile(*), master], test=[compile, runtime(*), master(compile), runtime, compile(*), master], compile-internal=[compile, runtime(*), master(compile), runtime, compile(*), master], runtime-internal=[compile, runtime(*), master(compile), runtime, compile(*), master], test-internal=[compile, runtime(*), master(compile), runtime, compile(*), master], scala-tool=[compile, runtime(*), master(compile), runtime, compile(*), master]}
[info] Resolving com.github.fommil.netlib#netlib-native_ref-osx-x86_64;1.1 ...
[debug] sbt-chain: Checking cache for: dependency: com.github.fommil.netlib#netlib-native_ref-osx-x86_64;1.1 {compile=[compile, runtime(*), master(compile), runtime, compile(*), master], runtime=[compile, runtime(*), master(compile), runtime, compile(*), master], test=[compile, runtime(*), master(compile), runtime, compile(*), master], compile-internal=[compile, runtime(*), master(compile), runtime, compile(*), master], runtime-internal=[compile, runtime(*), master(compile), runtime, compile(*), master], test-internal=[compile, runtime(*), master(compile), runtime, compile(*), master]}
[debug] sbt-chain: module revision found in cache: com.github.fommil.netlib#netlib-native_ref-osx-x86_64;1.1
[debug] 	found com.github.fommil.netlib#netlib-native_ref-osx-x86_64;1.1 in sbt-chain
[debug] == resolving dependencies untitled1#untitled1$sources_2.11;1.0->com.github.fommil.netlib#netlib-native_ref-osx-x86_64;1.1 [compile->runtime(*)]
[debug] == resolving dependencies untitled1#untitled1$sources_2.11;1.0->com.github.fommil.netlib#netlib-native_ref-osx-x86_64;1.1 [compile->compile]
[debug] == resolving dependencies untitled1#untitled1$sources_2.11;1.0->com.github.fommil.netlib#netlib-native_ref-osx-x86_64;1.1 [compile->master(compile)]
[debug] == resolving dependencies untitled1#untitled1$sources_2.11;1.0->com.github.fommil.netlib#netlib-native_ref-osx-x86_64;1.1 [compile->runtime]
[debug] == resolving dependencies untitled1#untitled1$sources_2.11;1.0->com.github.fommil.netlib#netlib-native_ref-osx-x86_64;1.1 [compile->compile]
[debug] == resolving dependencies untitled1#untitled1$sources_2.11;1.0->com.github.fommil.netlib#netlib-native_ref-osx-x86_64;1.1 [compile->compile(*)]
[debug] == resolving dependencies untitled1#untitled1$sources_2.11;1.0->com.github.fommil.netlib#netlib-native_ref-osx-x86_64;1.1 [compile->master]
[debug] == resolving dependencies untitled1#untitled1$sources_2.11;1.0->org.mortbay.jetty#jetty;6.1.26 [compile->compile]
[debug] dependency descriptor has been mediated: dependency: org.scala-lang#scala-library;2.11.8 {compile=[default, compile, runtime(*), master(compile), runtime, default(compile), compile(*), master], runtime=[default, compile, runtime(*), master(compile), runtime, default(compile), compile(*), master], test=[default, compile, runtime(*), master(compile), runtime, default(compile), compile(*), master], compile-internal=[default, compile, runtime(*), master(compile), runtime, default(compile), compile(*), master], runtime-internal=[default, compile, runtime(*), master(compile), runtime, default(compile), compile(*), master], test-internal=[default, compile, runtime(*), master(compile), runtime, default(compile), compile(*), master], scala-tool=[default, compile, runtime(*), master(compile), runtime, optional, optional(default), compile(*), master]} => dependency: org.scala-lang#scala-library;2.11.8 {compile=[default, compile, runtime(*), master(compile), runtime, default(compile), compile(*), master], runtime=[default, compile, runtime(*), master(compile), runtime, default(compile), compile(*), master], test=[default, compile, runtime(*), master(compile), runtime, default(compile), compile(*), master], compile-internal=[default, compile, runtime(*), master(compile), runtime, default(compile), compile(*), master], runtime-internal=[default, compile, runtime(*), master(compile), runtime, default(compile), compile(*), master], test-internal=[default, compile, runtime(*), master(compile), runtime, default(compile), compile(*), master], scala-tool=[default, compile, runtime(*), master(compile), runtime, optional, optional(default), compile(*), master]}
[debug] dependency descriptor has been mediated: dependency: org.scala-lang#scala-compiler;2.11.8 {compile=[compile, runtime(*), master(compile), runtime, compile(*), master], runtime=[compile, runtime(*), master(compile), runtime, compile(*), master], test=[compile, runtime(*), master(compile), runtime, compile(*), master], compile-internal=[compile, runtime(*), master(compile), runtime, compile(*), master], runtime-internal=[compile, runtime(*), master(compile), runtime, compile(*), master], test-internal=[compile, runtime(*), master(compile), runtime, compile(*), master], scala-tool=[default, compile, runtime, optional, optional(default), master]} => dependency: org.scala-lang#scala-compiler;2.11.8 {compile=[compile, runtime(*), master(compile), runtime, compile(*), master], runtime=[compile, runtime(*), master(compile), runtime, compile(*), master], test=[compile, runtime(*), master(compile), runtime, compile(*), master], compile-internal=[compile, runtime(*), master(compile), runtime, compile(*), master], runtime-internal=[compile, runtime(*), master(compile), runtime, compile(*), master], test-internal=[compile, runtime(*), master(compile), runtime, compile(*), master], scala-tool=[default, compile, runtime, optional, optional(default), master]}
[debug] dependency descriptor has been mediated: dependency: org.scala-lang#scalap;2.11.8 {compile=[compile, runtime(*), master(compile), runtime, compile(*), master], runtime=[compile, runtime(*), master(compile), runtime, compile(*), master], test=[compile, runtime(*), master(compile), runtime, compile(*), master], compile-internal=[compile, runtime(*), master(compile), runtime, compile(*), master], runtime-internal=[compile, runtime(*), master(compile), runtime, compile(*), master], test-internal=[compile, runtime(*), master(compile), runtime, compile(*), master]} => dependency: org.scala-lang#scalap;2.11.8 {compile=[compile, runtime(*), master(compile), runtime, compile(*), master], runtime=[compile, runtime(*), master(compile), runtime, compile(*), master], test=[compile, runtime(*), master(compile), runtime, compile(*), master], compile-internal=[compile, runtime(*), master(compile), runtime, compile(*), master], runtime-internal=[compile, runtime(*), master(compile), runtime, compile(*), master], test-internal=[compile, runtime(*), master(compile), runtime, compile(*), master]}
[debug] dependency descriptor has been mediated: dependency: org.scala-lang#scala-reflect;2.11.8 {compile=[compile, runtime(*), master(compile), runtime, compile(*), master], runtime=[compile, runtime(*), master(compile), runtime, compile(*), master], test=[compile, runtime(*), master(compile), runtime, compile(*), master], compile-internal=[compile, runtime(*), master(compile), runtime, compile(*), master], runtime-internal=[compile, runtime(*), master(compile), runtime, compile(*), master], test-internal=[compile, runtime(*), master(compile), runtime, compile(*), master], scala-tool=[compile, runtime(*), master(compile), runtime, compile(*), master]} => dependency: org.scala-lang#scala-reflect;2.11.8 {compile=[compile, runtime(*), master(compile), runtime, compile(*), master], runtime=[compile, runtime(*), master(compile), runtime, compile(*), master], test=[compile, runtime(*), master(compile), runtime, compile(*), master], compile-internal=[compile, runtime(*), master(compile), runtime, compile(*), master], runtime-internal=[compile, runtime(*), master(compile), runtime, compile(*), master], test-internal=[compile, runtime(*), master(compile), runtime, compile(*), master], scala-tool=[compile, runtime(*), master(compile), runtime, compile(*), master]}
[info] Resolving org.mortbay.jetty#jetty;6.1.26 ...
[debug] sbt-chain: Checking cache for: dependency: org.mortbay.jetty#jetty;6.1.26 {compile=[compile, runtime(*), master(compile), runtime, compile(*), master], runtime=[compile, runtime(*), master(compile), runtime, compile(*), master], test=[compile, runtime(*), master(compile), runtime, compile(*), master], compile-internal=[compile, runtime(*), master(compile), runtime, compile(*), master], runtime-internal=[compile, runtime(*), master(compile), runtime, compile(*), master], test-internal=[compile, runtime(*), master(compile), runtime, compile(*), master]}
[debug] sbt-chain: module revision found in cache: org.mortbay.jetty#jetty;6.1.26
[debug] 	found org.mortbay.jetty#jetty;6.1.26 in sbt-chain
[debug] == resolving dependencies untitled1#untitled1$sources_2.11;1.0->org.mortbay.jetty#jetty;6.1.26 [compile->runtime(*)]
[debug] == resolving dependencies untitled1#untitled1$sources_2.11;1.0->org.mortbay.jetty#jetty;6.1.26 [compile->compile]
[debug] == resolving dependencies untitled1#untitled1$sources_2.11;1.0->org.mortbay.jetty#jetty;6.1.26 [compile->master(compile)]
[debug] == resolving dependencies untitled1#untitled1$sources_2.11;1.0->org.mortbay.jetty#jetty;6.1.26 [compile->runtime]
[debug] == resolving dependencies untitled1#untitled1$sources_2.11;1.0->org.mortbay.jetty#jetty;6.1.26 [compile->compile]
[debug] == resolving dependencies untitled1#untitled1$sources_2.11;1.0->org.mortbay.jetty#jetty;6.1.26 [compile->compile(*)]
[debug] == resolving dependencies untitled1#untitled1$sources_2.11;1.0->org.mortbay.jetty#jetty;6.1.26 [compile->master]
[debug] == resolving dependencies untitled1#untitled1$sources_2.11;1.0->com.jcraft#jsch;0.1.42 [compile->compile]
[debug] dependency descriptor has been mediated: dependency: org.scala-lang#scala-library;2.11.8 {compile=[default, compile, runtime(*), master(compile), runtime, default(compile), compile(*), master], runtime=[default, compile, runtime(*), master(compile), runtime, default(compile), compile(*), master], test=[default, compile, runtime(*), master(compile), runtime, default(compile), compile(*), master], compile-internal=[default, compile, runtime(*), master(compile), runtime, default(compile), compile(*), master], runtime-internal=[default, compile, runtime(*), master(compile), runtime, default(compile), compile(*), master], test-internal=[default, compile, runtime(*), master(compile), runtime, default(compile), compile(*), master], scala-tool=[default, compile, runtime(*), master(compile), runtime, optional, optional(default), compile(*), master]} => dependency: org.scala-lang#scala-library;2.11.8 {compile=[default, compile, runtime(*), master(compile), runtime, default(compile), compile(*), master], runtime=[default, compile, runtime(*), master(compile), runtime, default(compile), compile(*), master], test=[default, compile, runtime(*), master(compile), runtime, default(compile), compile(*), master], compile-internal=[default, compile, runtime(*), master(compile), runtime, default(compile), compile(*), master], runtime-internal=[default, compile, runtime(*), master(compile), runtime, default(compile), compile(*), master], test-internal=[default, compile, runtime(*), master(compile), runtime, default(compile), compile(*), master], scala-tool=[default, compile, runtime(*), master(compile), runtime, optional, optional(default), compile(*), master]}
[debug] dependency descriptor has been mediated: dependency: org.scala-lang#scala-compiler;2.11.8 {compile=[compile, runtime(*), master(compile), runtime, compile(*), master], runtime=[compile, runtime(*), master(compile), runtime, compile(*), master], test=[compile, runtime(*), master(compile), runtime, compile(*), master], compile-internal=[compile, runtime(*), master(compile), runtime, compile(*), master], runtime-internal=[compile, runtime(*), master(compile), runtime, compile(*), master], test-internal=[compile, runtime(*), master(compile), runtime, compile(*), master], scala-tool=[default, compile, runtime, optional, optional(default), master]} => dependency: org.scala-lang#scala-compiler;2.11.8 {compile=[compile, runtime(*), master(compile), runtime, compile(*), master], runtime=[compile, runtime(*), master(compile), runtime, compile(*), master], test=[compile, runtime(*), master(compile), runtime, compile(*), master], compile-internal=[compile, runtime(*), master(compile), runtime, compile(*), master], runtime-internal=[compile, runtime(*), master(compile), runtime, compile(*), master], test-internal=[compile, runtime(*), master(compile), runtime, compile(*), master], scala-tool=[default, compile, runtime, optional, optional(default), master]}
[debug] dependency descriptor has been mediated: dependency: org.scala-lang#scalap;2.11.8 {compile=[compile, runtime(*), master(compile), runtime, compile(*), master], runtime=[compile, runtime(*), master(compile), runtime, compile(*), master], test=[compile, runtime(*), master(compile), runtime, compile(*), master], compile-internal=[compile, runtime(*), master(compile), runtime, compile(*), master], runtime-internal=[compile, runtime(*), master(compile), runtime, compile(*), master], test-internal=[compile, runtime(*), master(compile), runtime, compile(*), master]} => dependency: org.scala-lang#scalap;2.11.8 {compile=[compile, runtime(*), master(compile), runtime, compile(*), master], runtime=[compile, runtime(*), master(compile), runtime, compile(*), master], test=[compile, runtime(*), master(compile), runtime, compile(*), master], compile-internal=[compile, runtime(*), master(compile), runtime, compile(*), master], runtime-internal=[compile, runtime(*), master(compile), runtime, compile(*), master], test-internal=[compile, runtime(*), master(compile), runtime, compile(*), master]}
[debug] dependency descriptor has been mediated: dependency: org.scala-lang#scala-reflect;2.11.8 {compile=[compile, runtime(*), master(compile), runtime, compile(*), master], runtime=[compile, runtime(*), master(compile), runtime, compile(*), master], test=[compile, runtime(*), master(compile), runtime, compile(*), master], compile-internal=[compile, runtime(*), master(compile), runtime, compile(*), master], runtime-internal=[compile, runtime(*), master(compile), runtime, compile(*), master], test-internal=[compile, runtime(*), master(compile), runtime, compile(*), master], scala-tool=[compile, runtime(*), master(compile), runtime, compile(*), master]} => dependency: org.scala-lang#scala-reflect;2.11.8 {compile=[compile, runtime(*), master(compile), runtime, compile(*), master], runtime=[compile, runtime(*), master(compile), runtime, compile(*), master], test=[compile, runtime(*), master(compile), runtime, compile(*), master], compile-internal=[compile, runtime(*), master(compile), runtime, compile(*), master], runtime-internal=[compile, runtime(*), master(compile), runtime, compile(*), master], test-internal=[compile, runtime(*), master(compile), runtime, compile(*), master], scala-tool=[compile, runtime(*), master(compile), runtime, compile(*), master]}
[info] Resolving com.jcraft#jsch;0.1.42 ...
[debug] sbt-chain: Checking cache for: dependency: com.jcraft#jsch;0.1.42 {compile=[compile, runtime(*), master(compile), runtime, compile(*), master], runtime=[compile, runtime(*), master(compile), runtime, compile(*), master], test=[compile, runtime(*), master(compile), runtime, compile(*), master], compile-internal=[compile, runtime(*), master(compile), runtime, compile(*), master], runtime-internal=[compile, runtime(*), master(compile), runtime, compile(*), master], test-internal=[compile, runtime(*), master(compile), runtime, compile(*), master]}
[debug] sbt-chain: module revision found in cache: com.jcraft#jsch;0.1.42
[debug] 	found com.jcraft#jsch;0.1.42 in sbt-chain
[debug] == resolving dependencies untitled1#untitled1$sources_2.11;1.0->com.jcraft#jsch;0.1.42 [compile->runtime(*)]
[debug] == resolving dependencies untitled1#untitled1$sources_2.11;1.0->com.jcraft#jsch;0.1.42 [compile->compile]
[debug] == resolving dependencies untitled1#untitled1$sources_2.11;1.0->com.jcraft#jsch;0.1.42 [compile->master(compile)]
[debug] == resolving dependencies untitled1#untitled1$sources_2.11;1.0->com.jcraft#jsch;0.1.42 [compile->runtime]
[debug] == resolving dependencies untitled1#untitled1$sources_2.11;1.0->com.jcraft#jsch;0.1.42 [compile->compile]
[debug] == resolving dependencies untitled1#untitled1$sources_2.11;1.0->com.jcraft#jsch;0.1.42 [compile->compile(*)]
[debug] == resolving dependencies untitled1#untitled1$sources_2.11;1.0->com.jcraft#jsch;0.1.42 [compile->master]
[debug] == resolving dependencies untitled1#untitled1$sources_2.11;1.0->io.dropwizard.metrics#metrics-json;3.1.2 [compile->compile]
[debug] dependency descriptor has been mediated: dependency: org.scala-lang#scala-library;2.11.8 {compile=[default, compile, runtime(*), master(compile), runtime, default(compile), compile(*), master], runtime=[default, compile, runtime(*), master(compile), runtime, default(compile), compile(*), master], test=[default, compile, runtime(*), master(compile), runtime, default(compile), compile(*), master], compile-internal=[default, compile, runtime(*), master(compile), runtime, default(compile), compile(*), master], runtime-internal=[default, compile, runtime(*), master(compile), runtime, default(compile), compile(*), master], test-internal=[default, compile, runtime(*), master(compile), runtime, default(compile), compile(*), master], scala-tool=[default, compile, runtime(*), master(compile), runtime, optional, optional(default), compile(*), master]} => dependency: org.scala-lang#scala-library;2.11.8 {compile=[default, compile, runtime(*), master(compile), runtime, default(compile), compile(*), master], runtime=[default, compile, runtime(*), master(compile), runtime, default(compile), compile(*), master], test=[default, compile, runtime(*), master(compile), runtime, default(compile), compile(*), master], compile-internal=[default, compile, runtime(*), master(compile), runtime, default(compile), compile(*), master], runtime-internal=[default, compile, runtime(*), master(compile), runtime, default(compile), compile(*), master], test-internal=[default, compile, runtime(*), master(compile), runtime, default(compile), compile(*), master], scala-tool=[default, compile, runtime(*), master(compile), runtime, optional, optional(default), compile(*), master]}
[debug] dependency descriptor has been mediated: dependency: org.scala-lang#scala-compiler;2.11.8 {compile=[compile, runtime(*), master(compile), runtime, compile(*), master], runtime=[compile, runtime(*), master(compile), runtime, compile(*), master], test=[compile, runtime(*), master(compile), runtime, compile(*), master], compile-internal=[compile, runtime(*), master(compile), runtime, compile(*), master], runtime-internal=[compile, runtime(*), master(compile), runtime, compile(*), master], test-internal=[compile, runtime(*), master(compile), runtime, compile(*), master], scala-tool=[default, compile, runtime, optional, optional(default), master]} => dependency: org.scala-lang#scala-compiler;2.11.8 {compile=[compile, runtime(*), master(compile), runtime, compile(*), master], runtime=[compile, runtime(*), master(compile), runtime, compile(*), master], test=[compile, runtime(*), master(compile), runtime, compile(*), master], compile-internal=[compile, runtime(*), master(compile), runtime, compile(*), master], runtime-internal=[compile, runtime(*), master(compile), runtime, compile(*), master], test-internal=[compile, runtime(*), master(compile), runtime, compile(*), master], scala-tool=[default, compile, runtime, optional, optional(default), master]}
[debug] dependency descriptor has been mediated: dependency: org.scala-lang#scalap;2.11.8 {compile=[compile, runtime(*), master(compile), runtime, compile(*), master], runtime=[compile, runtime(*), master(compile), runtime, compile(*), master], test=[compile, runtime(*), master(compile), runtime, compile(*), master], compile-internal=[compile, runtime(*), master(compile), runtime, compile(*), master], runtime-internal=[compile, runtime(*), master(compile), runtime, compile(*), master], test-internal=[compile, runtime(*), master(compile), runtime, compile(*), master]} => dependency: org.scala-lang#scalap;2.11.8 {compile=[compile, runtime(*), master(compile), runtime, compile(*), master], runtime=[compile, runtime(*), master(compile), runtime, compile(*), master], test=[compile, runtime(*), master(compile), runtime, compile(*), master], compile-internal=[compile, runtime(*), master(compile), runtime, compile(*), master], runtime-internal=[compile, runtime(*), master(compile), runtime, compile(*), master], test-internal=[compile, runtime(*), master(compile), runtime, compile(*), master]}
[debug] dependency descriptor has been mediated: dependency: org.scala-lang#scala-reflect;2.11.8 {compile=[compile, runtime(*), master(compile), runtime, compile(*), master], runtime=[compile, runtime(*), master(compile), runtime, compile(*), master], test=[compile, runtime(*), master(compile), runtime, compile(*), master], compile-internal=[compile, runtime(*), master(compile), runtime, compile(*), master], runtime-internal=[compile, runtime(*), master(compile), runtime, compile(*), master], test-internal=[compile, runtime(*), master(compile), runtime, compile(*), master], scala-tool=[compile, runtime(*), master(compile), runtime, compile(*), master]} => dependency: org.scala-lang#scala-reflect;2.11.8 {compile=[compile, runtime(*), master(compile), runtime, compile(*), master], runtime=[compile, runtime(*), master(compile), runtime, compile(*), master], test=[compile, runtime(*), master(compile), runtime, compile(*), master], compile-internal=[compile, runtime(*), master(compile), runtime, compile(*), master], runtime-internal=[compile, runtime(*), master(compile), runtime, compile(*), master], test-internal=[compile, runtime(*), master(compile), runtime, compile(*), master], scala-tool=[compile, runtime(*), master(compile), runtime, compile(*), master]}
[info] Resolving io.dropwizard.metrics#metrics-json;3.1.2 ...
[debug] sbt-chain: Checking cache for: dependency: io.dropwizard.metrics#metrics-json;3.1.2 {compile=[compile, runtime(*), master(compile), runtime, compile(*), master], runtime=[compile, runtime(*), master(compile), runtime, compile(*), master], test=[compile, runtime(*), master(compile), runtime, compile(*), master], compile-internal=[compile, runtime(*), master(compile), runtime, compile(*), master], runtime-internal=[compile, runtime(*), master(compile), runtime, compile(*), master], test-internal=[compile, runtime(*), master(compile), runtime, compile(*), master]}
[debug] sbt-chain: module revision found in cache: io.dropwizard.metrics#metrics-json;3.1.2
[debug] 	found io.dropwizard.metrics#metrics-json;3.1.2 in sbt-chain
[debug] == resolving dependencies untitled1#untitled1$sources_2.11;1.0->io.dropwizard.metrics#metrics-json;3.1.2 [compile->runtime(*)]
[debug] == resolving dependencies untitled1#untitled1$sources_2.11;1.0->io.dropwizard.metrics#metrics-json;3.1.2 [compile->compile]
[debug] == resolving dependencies untitled1#untitled1$sources_2.11;1.0->io.dropwizard.metrics#metrics-json;3.1.2 [compile->master(compile)]
[debug] == resolving dependencies untitled1#untitled1$sources_2.11;1.0->io.dropwizard.metrics#metrics-json;3.1.2 [compile->runtime]
[debug] == resolving dependencies untitled1#untitled1$sources_2.11;1.0->io.dropwizard.metrics#metrics-json;3.1.2 [compile->compile]
[debug] == resolving dependencies untitled1#untitled1$sources_2.11;1.0->io.dropwizard.metrics#metrics-json;3.1.2 [compile->compile(*)]
[debug] == resolving dependencies untitled1#untitled1$sources_2.11;1.0->io.dropwizard.metrics#metrics-json;3.1.2 [compile->master]
[debug] == resolving dependencies untitled1#untitled1$sources_2.11;1.0->org.codehaus.janino#janino;3.0.0 [compile->compile]
[debug] dependency descriptor has been mediated: dependency: org.scala-lang#scala-library;2.11.8 {compile=[default, compile, runtime(*), master(compile), runtime, default(compile), compile(*), master], runtime=[default, compile, runtime(*), master(compile), runtime, default(compile), compile(*), master], test=[default, compile, runtime(*), master(compile), runtime, default(compile), compile(*), master], compile-internal=[default, compile, runtime(*), master(compile), runtime, default(compile), compile(*), master], runtime-internal=[default, compile, runtime(*), master(compile), runtime, default(compile), compile(*), master], test-internal=[default, compile, runtime(*), master(compile), runtime, default(compile), compile(*), master], scala-tool=[default, compile, runtime(*), master(compile), runtime, optional, optional(default), compile(*), master]} => dependency: org.scala-lang#scala-library;2.11.8 {compile=[default, compile, runtime(*), master(compile), runtime, default(compile), compile(*), master], runtime=[default, compile, runtime(*), master(compile), runtime, default(compile), compile(*), master], test=[default, compile, runtime(*), master(compile), runtime, default(compile), compile(*), master], compile-internal=[default, compile, runtime(*), master(compile), runtime, default(compile), compile(*), master], runtime-internal=[default, compile, runtime(*), master(compile), runtime, default(compile), compile(*), master], test-internal=[default, compile, runtime(*), master(compile), runtime, default(compile), compile(*), master], scala-tool=[default, compile, runtime(*), master(compile), runtime, optional, optional(default), compile(*), master]}
[debug] dependency descriptor has been mediated: dependency: org.scala-lang#scala-compiler;2.11.8 {compile=[compile, runtime(*), master(compile), runtime, compile(*), master], runtime=[compile, runtime(*), master(compile), runtime, compile(*), master], test=[compile, runtime(*), master(compile), runtime, compile(*), master], compile-internal=[compile, runtime(*), master(compile), runtime, compile(*), master], runtime-internal=[compile, runtime(*), master(compile), runtime, compile(*), master], test-internal=[compile, runtime(*), master(compile), runtime, compile(*), master], scala-tool=[default, compile, runtime, optional, optional(default), master]} => dependency: org.scala-lang#scala-compiler;2.11.8 {compile=[compile, runtime(*), master(compile), runtime, compile(*), master], runtime=[compile, runtime(*), master(compile), runtime, compile(*), master], test=[compile, runtime(*), master(compile), runtime, compile(*), master], compile-internal=[compile, runtime(*), master(compile), runtime, compile(*), master], runtime-internal=[compile, runtime(*), master(compile), runtime, compile(*), master], test-internal=[compile, runtime(*), master(compile), runtime, compile(*), master], scala-tool=[default, compile, runtime, optional, optional(default), master]}
[debug] dependency descriptor has been mediated: dependency: org.scala-lang#scalap;2.11.8 {compile=[compile, runtime(*), master(compile), runtime, compile(*), master], runtime=[compile, runtime(*), master(compile), runtime, compile(*), master], test=[compile, runtime(*), master(compile), runtime, compile(*), master], compile-internal=[compile, runtime(*), master(compile), runtime, compile(*), master], runtime-internal=[compile, runtime(*), master(compile), runtime, compile(*), master], test-internal=[compile, runtime(*), master(compile), runtime, compile(*), master]} => dependency: org.scala-lang#scalap;2.11.8 {compile=[compile, runtime(*), master(compile), runtime, compile(*), master], runtime=[compile, runtime(*), master(compile), runtime, compile(*), master], test=[compile, runtime(*), master(compile), runtime, compile(*), master], compile-internal=[compile, runtime(*), master(compile), runtime, compile(*), master], runtime-internal=[compile, runtime(*), master(compile), runtime, compile(*), master], test-internal=[compile, runtime(*), master(compile), runtime, compile(*), master]}
[debug] dependency descriptor has been mediated: dependency: org.scala-lang#scala-reflect;2.11.8 {compile=[compile, runtime(*), master(compile), runtime, compile(*), master], runtime=[compile, runtime(*), master(compile), runtime, compile(*), master], test=[compile, runtime(*), master(compile), runtime, compile(*), master], compile-internal=[compile, runtime(*), master(compile), runtime, compile(*), master], runtime-internal=[compile, runtime(*), master(compile), runtime, compile(*), master], test-internal=[compile, runtime(*), master(compile), runtime, compile(*), master], scala-tool=[compile, runtime(*), master(compile), runtime, compile(*), master]} => dependency: org.scala-lang#scala-reflect;2.11.8 {compile=[compile, runtime(*), master(compile), runtime, compile(*), master], runtime=[compile, runtime(*), master(compile), runtime, compile(*), master], test=[compile, runtime(*), master(compile), runtime, compile(*), master], compile-internal=[compile, runtime(*), master(compile), runtime, compile(*), master], runtime-internal=[compile, runtime(*), master(compile), runtime, compile(*), master], test-internal=[compile, runtime(*), master(compile), runtime, compile(*), master], scala-tool=[compile, runtime(*), master(compile), runtime, compile(*), master]}
[info] Resolving org.codehaus.janino#janino;3.0.0 ...
[debug] sbt-chain: Checking cache for: dependency: org.codehaus.janino#janino;3.0.0 {compile=[compile, runtime(*), master(compile), runtime, compile(*), master], runtime=[compile, runtime(*), master(compile), runtime, compile(*), master], test=[compile, runtime(*), master(compile), runtime, compile(*), master], compile-internal=[compile, runtime(*), master(compile), runtime, compile(*), master], runtime-internal=[compile, runtime(*), master(compile), runtime, compile(*), master], test-internal=[compile, runtime(*), master(compile), runtime, compile(*), master]}
[debug] sbt-chain: module revision found in cache: org.codehaus.janino#janino;3.0.0
[debug] 	found org.codehaus.janino#janino;3.0.0 in sbt-chain
[debug] == resolving dependencies untitled1#untitled1$sources_2.11;1.0->org.codehaus.janino#janino;3.0.0 [compile->runtime(*)]
[debug] == resolving dependencies untitled1#untitled1$sources_2.11;1.0->org.codehaus.janino#janino;3.0.0 [compile->compile]
[debug] == resolving dependencies untitled1#untitled1$sources_2.11;1.0->org.codehaus.janino#janino;3.0.0 [compile->master(compile)]
[debug] == resolving dependencies untitled1#untitled1$sources_2.11;1.0->org.codehaus.janino#janino;3.0.0 [compile->runtime]
[debug] == resolving dependencies untitled1#untitled1$sources_2.11;1.0->org.codehaus.janino#janino;3.0.0 [compile->compile]
[debug] == resolving dependencies untitled1#untitled1$sources_2.11;1.0->org.codehaus.janino#janino;3.0.0 [compile->compile(*)]
[debug] == resolving dependencies untitled1#untitled1$sources_2.11;1.0->org.codehaus.janino#janino;3.0.0 [compile->master]
[debug] == resolving dependencies untitled1#untitled1$sources_2.11;1.0->org.apache.directory.api#api-asn1-api;1.0.0-M20 [compile->compile]
[debug] dependency descriptor has been mediated: dependency: org.scala-lang#scala-library;2.11.8 {compile=[default, compile, runtime(*), master(compile), runtime, default(compile), compile(*), master], runtime=[default, compile, runtime(*), master(compile), runtime, default(compile), compile(*), master], test=[default, compile, runtime(*), master(compile), runtime, default(compile), compile(*), master], compile-internal=[default, compile, runtime(*), master(compile), runtime, default(compile), compile(*), master], runtime-internal=[default, compile, runtime(*), master(compile), runtime, default(compile), compile(*), master], test-internal=[default, compile, runtime(*), master(compile), runtime, default(compile), compile(*), master], scala-tool=[default, compile, runtime(*), master(compile), runtime, optional, optional(default), compile(*), master]} => dependency: org.scala-lang#scala-library;2.11.8 {compile=[default, compile, runtime(*), master(compile), runtime, default(compile), compile(*), master], runtime=[default, compile, runtime(*), master(compile), runtime, default(compile), compile(*), master], test=[default, compile, runtime(*), master(compile), runtime, default(compile), compile(*), master], compile-internal=[default, compile, runtime(*), master(compile), runtime, default(compile), compile(*), master], runtime-internal=[default, compile, runtime(*), master(compile), runtime, default(compile), compile(*), master], test-internal=[default, compile, runtime(*), master(compile), runtime, default(compile), compile(*), master], scala-tool=[default, compile, runtime(*), master(compile), runtime, optional, optional(default), compile(*), master]}
[debug] dependency descriptor has been mediated: dependency: org.scala-lang#scala-compiler;2.11.8 {compile=[compile, runtime(*), master(compile), runtime, compile(*), master], runtime=[compile, runtime(*), master(compile), runtime, compile(*), master], test=[compile, runtime(*), master(compile), runtime, compile(*), master], compile-internal=[compile, runtime(*), master(compile), runtime, compile(*), master], runtime-internal=[compile, runtime(*), master(compile), runtime, compile(*), master], test-internal=[compile, runtime(*), master(compile), runtime, compile(*), master], scala-tool=[default, compile, runtime, optional, optional(default), master]} => dependency: org.scala-lang#scala-compiler;2.11.8 {compile=[compile, runtime(*), master(compile), runtime, compile(*), master], runtime=[compile, runtime(*), master(compile), runtime, compile(*), master], test=[compile, runtime(*), master(compile), runtime, compile(*), master], compile-internal=[compile, runtime(*), master(compile), runtime, compile(*), master], runtime-internal=[compile, runtime(*), master(compile), runtime, compile(*), master], test-internal=[compile, runtime(*), master(compile), runtime, compile(*), master], scala-tool=[default, compile, runtime, optional, optional(default), master]}
[debug] dependency descriptor has been mediated: dependency: org.scala-lang#scalap;2.11.8 {compile=[compile, runtime(*), master(compile), runtime, compile(*), master], runtime=[compile, runtime(*), master(compile), runtime, compile(*), master], test=[compile, runtime(*), master(compile), runtime, compile(*), master], compile-internal=[compile, runtime(*), master(compile), runtime, compile(*), master], runtime-internal=[compile, runtime(*), master(compile), runtime, compile(*), master], test-internal=[compile, runtime(*), master(compile), runtime, compile(*), master]} => dependency: org.scala-lang#scalap;2.11.8 {compile=[compile, runtime(*), master(compile), runtime, compile(*), master], runtime=[compile, runtime(*), master(compile), runtime, compile(*), master], test=[compile, runtime(*), master(compile), runtime, compile(*), master], compile-internal=[compile, runtime(*), master(compile), runtime, compile(*), master], runtime-internal=[compile, runtime(*), master(compile), runtime, compile(*), master], test-internal=[compile, runtime(*), master(compile), runtime, compile(*), master]}
[debug] dependency descriptor has been mediated: dependency: org.scala-lang#scala-reflect;2.11.8 {compile=[compile, runtime(*), master(compile), runtime, compile(*), master], runtime=[compile, runtime(*), master(compile), runtime, compile(*), master], test=[compile, runtime(*), master(compile), runtime, compile(*), master], compile-internal=[compile, runtime(*), master(compile), runtime, compile(*), master], runtime-internal=[compile, runtime(*), master(compile), runtime, compile(*), master], test-internal=[compile, runtime(*), master(compile), runtime, compile(*), master], scala-tool=[compile, runtime(*), master(compile), runtime, compile(*), master]} => dependency: org.scala-lang#scala-reflect;2.11.8 {compile=[compile, runtime(*), master(compile), runtime, compile(*), master], runtime=[compile, runtime(*), master(compile), runtime, compile(*), master], test=[compile, runtime(*), master(compile), runtime, compile(*), master], compile-internal=[compile, runtime(*), master(compile), runtime, compile(*), master], runtime-internal=[compile, runtime(*), master(compile), runtime, compile(*), master], test-internal=[compile, runtime(*), master(compile), runtime, compile(*), master], scala-tool=[compile, runtime(*), master(compile), runtime, compile(*), master]}
[info] Resolving org.apache.directory.api#api-asn1-api;1.0.0-M20 ...
[debug] sbt-chain: Checking cache for: dependency: org.apache.directory.api#api-asn1-api;1.0.0-M20 {compile=[compile, runtime(*), master(compile), runtime, compile(*), master], runtime=[compile, runtime(*), master(compile), runtime, compile(*), master], test=[compile, runtime(*), master(compile), runtime, compile(*), master], compile-internal=[compile, runtime(*), master(compile), runtime, compile(*), master], runtime-internal=[compile, runtime(*), master(compile), runtime, compile(*), master], test-internal=[compile, runtime(*), master(compile), runtime, compile(*), master]}
[debug] sbt-chain: module revision found in cache: org.apache.directory.api#api-asn1-api;1.0.0-M20
[debug] 	found org.apache.directory.api#api-asn1-api;1.0.0-M20 in sbt-chain
[debug] == resolving dependencies untitled1#untitled1$sources_2.11;1.0->org.apache.directory.api#api-asn1-api;1.0.0-M20 [compile->runtime(*)]
[debug] == resolving dependencies untitled1#untitled1$sources_2.11;1.0->org.apache.directory.api#api-asn1-api;1.0.0-M20 [compile->compile]
[debug] == resolving dependencies untitled1#untitled1$sources_2.11;1.0->org.apache.directory.api#api-asn1-api;1.0.0-M20 [compile->master(compile)]
[debug] == resolving dependencies untitled1#untitled1$sources_2.11;1.0->org.apache.directory.api#api-asn1-api;1.0.0-M20 [compile->runtime]
[debug] == resolving dependencies untitled1#untitled1$sources_2.11;1.0->org.apache.directory.api#api-asn1-api;1.0.0-M20 [compile->compile]
[debug] == resolving dependencies untitled1#untitled1$sources_2.11;1.0->org.apache.directory.api#api-asn1-api;1.0.0-M20 [compile->compile(*)]
[debug] == resolving dependencies untitled1#untitled1$sources_2.11;1.0->org.apache.directory.api#api-asn1-api;1.0.0-M20 [compile->master]
[debug] == resolving dependencies untitled1#untitled1$sources_2.11;1.0->org.slf4j#slf4j-api;1.7.18 [compile->compile]
[debug] dependency descriptor has been mediated: dependency: org.scala-lang#scala-library;2.11.8 {compile=[default, compile, runtime(*), master(compile), runtime, default(compile), compile(*), master], runtime=[default, compile, runtime(*), master(compile), runtime, default(compile), compile(*), master], test=[default, compile, runtime(*), master(compile), runtime, default(compile), compile(*), master], compile-internal=[default, compile, runtime(*), master(compile), runtime, default(compile), compile(*), master], runtime-internal=[default, compile, runtime(*), master(compile), runtime, default(compile), compile(*), master], test-internal=[default, compile, runtime(*), master(compile), runtime, default(compile), compile(*), master], scala-tool=[default, compile, runtime(*), master(compile), runtime, optional, optional(default), compile(*), master]} => dependency: org.scala-lang#scala-library;2.11.8 {compile=[default, compile, runtime(*), master(compile), runtime, default(compile), compile(*), master], runtime=[default, compile, runtime(*), master(compile), runtime, default(compile), compile(*), master], test=[default, compile, runtime(*), master(compile), runtime, default(compile), compile(*), master], compile-internal=[default, compile, runtime(*), master(compile), runtime, default(compile), compile(*), master], runtime-internal=[default, compile, runtime(*), master(compile), runtime, default(compile), compile(*), master], test-internal=[default, compile, runtime(*), master(compile), runtime, default(compile), compile(*), master], scala-tool=[default, compile, runtime(*), master(compile), runtime, optional, optional(default), compile(*), master]}
[debug] dependency descriptor has been mediated: dependency: org.scala-lang#scala-compiler;2.11.8 {compile=[compile, runtime(*), master(compile), runtime, compile(*), master], runtime=[compile, runtime(*), master(compile), runtime, compile(*), master], test=[compile, runtime(*), master(compile), runtime, compile(*), master], compile-internal=[compile, runtime(*), master(compile), runtime, compile(*), master], runtime-internal=[compile, runtime(*), master(compile), runtime, compile(*), master], test-internal=[compile, runtime(*), master(compile), runtime, compile(*), master], scala-tool=[default, compile, runtime, optional, optional(default), master]} => dependency: org.scala-lang#scala-compiler;2.11.8 {compile=[compile, runtime(*), master(compile), runtime, compile(*), master], runtime=[compile, runtime(*), master(compile), runtime, compile(*), master], test=[compile, runtime(*), master(compile), runtime, compile(*), master], compile-internal=[compile, runtime(*), master(compile), runtime, compile(*), master], runtime-internal=[compile, runtime(*), master(compile), runtime, compile(*), master], test-internal=[compile, runtime(*), master(compile), runtime, compile(*), master], scala-tool=[default, compile, runtime, optional, optional(default), master]}
[debug] dependency descriptor has been mediated: dependency: org.scala-lang#scalap;2.11.8 {compile=[compile, runtime(*), master(compile), runtime, compile(*), master], runtime=[compile, runtime(*), master(compile), runtime, compile(*), master], test=[compile, runtime(*), master(compile), runtime, compile(*), master], compile-internal=[compile, runtime(*), master(compile), runtime, compile(*), master], runtime-internal=[compile, runtime(*), master(compile), runtime, compile(*), master], test-internal=[compile, runtime(*), master(compile), runtime, compile(*), master]} => dependency: org.scala-lang#scalap;2.11.8 {compile=[compile, runtime(*), master(compile), runtime, compile(*), master], runtime=[compile, runtime(*), master(compile), runtime, compile(*), master], test=[compile, runtime(*), master(compile), runtime, compile(*), master], compile-internal=[compile, runtime(*), master(compile), runtime, compile(*), master], runtime-internal=[compile, runtime(*), master(compile), runtime, compile(*), master], test-internal=[compile, runtime(*), master(compile), runtime, compile(*), master]}
[debug] dependency descriptor has been mediated: dependency: org.scala-lang#scala-reflect;2.11.8 {compile=[compile, runtime(*), master(compile), runtime, compile(*), master], runtime=[compile, runtime(*), master(compile), runtime, compile(*), master], test=[compile, runtime(*), master(compile), runtime, compile(*), master], compile-internal=[compile, runtime(*), master(compile), runtime, compile(*), master], runtime-internal=[compile, runtime(*), master(compile), runtime, compile(*), master], test-internal=[compile, runtime(*), master(compile), runtime, compile(*), master], scala-tool=[compile, runtime(*), master(compile), runtime, compile(*), master]} => dependency: org.scala-lang#scala-reflect;2.11.8 {compile=[compile, runtime(*), master(compile), runtime, compile(*), master], runtime=[compile, runtime(*), master(compile), runtime, compile(*), master], test=[compile, runtime(*), master(compile), runtime, compile(*), master], compile-internal=[compile, runtime(*), master(compile), runtime, compile(*), master], runtime-internal=[compile, runtime(*), master(compile), runtime, compile(*), master], test-internal=[compile, runtime(*), master(compile), runtime, compile(*), master], scala-tool=[compile, runtime(*), master(compile), runtime, compile(*), master]}
[info] Resolving org.slf4j#slf4j-api;1.7.18 ...
[debug] sbt-chain: Checking cache for: dependency: org.slf4j#slf4j-api;1.7.18 {compile=[compile, runtime(*), master(compile), runtime, compile(*), master], runtime=[compile, runtime(*), master(compile), runtime, compile(*), master], test=[compile, runtime(*), master(compile), runtime, compile(*), master], compile-internal=[compile, runtime(*), master(compile), runtime, compile(*), master], runtime-internal=[compile, runtime(*), master(compile), runtime, compile(*), master], test-internal=[compile, runtime(*), master(compile), runtime, compile(*), master]}
[debug] sbt-chain: module revision found in cache: org.slf4j#slf4j-api;1.7.18
[debug] 	found org.slf4j#slf4j-api;1.7.18 in sbt-chain
[debug] == resolving dependencies untitled1#untitled1$sources_2.11;1.0->org.slf4j#slf4j-api;1.7.18 [compile->runtime(*)]
[debug] == resolving dependencies untitled1#untitled1$sources_2.11;1.0->org.slf4j#slf4j-api;1.7.18 [compile->compile]
[debug] == resolving dependencies untitled1#untitled1$sources_2.11;1.0->org.slf4j#slf4j-api;1.7.18 [compile->master(compile)]
[debug] == resolving dependencies untitled1#untitled1$sources_2.11;1.0->org.slf4j#slf4j-api;1.7.18 [compile->runtime]
[debug] == resolving dependencies untitled1#untitled1$sources_2.11;1.0->org.slf4j#slf4j-api;1.7.18 [compile->compile]
[debug] == resolving dependencies untitled1#untitled1$sources_2.11;1.0->org.slf4j#slf4j-api;1.7.18 [compile->compile(*)]
[debug] == resolving dependencies untitled1#untitled1$sources_2.11;1.0->org.slf4j#slf4j-api;1.7.18 [compile->master]
[debug] == resolving dependencies untitled1#untitled1$sources_2.11;1.0->commons-daemon#commons-daemon;1.0.13 [compile->compile]
[debug] dependency descriptor has been mediated: dependency: org.scala-lang#scala-library;2.11.8 {compile=[default, compile, runtime(*), master(compile), runtime, default(compile), compile(*), master], runtime=[default, compile, runtime(*), master(compile), runtime, default(compile), compile(*), master], test=[default, compile, runtime(*), master(compile), runtime, default(compile), compile(*), master], compile-internal=[default, compile, runtime(*), master(compile), runtime, default(compile), compile(*), master], runtime-internal=[default, compile, runtime(*), master(compile), runtime, default(compile), compile(*), master], test-internal=[default, compile, runtime(*), master(compile), runtime, default(compile), compile(*), master], scala-tool=[default, compile, runtime(*), master(compile), runtime, optional, optional(default), compile(*), master]} => dependency: org.scala-lang#scala-library;2.11.8 {compile=[default, compile, runtime(*), master(compile), runtime, default(compile), compile(*), master], runtime=[default, compile, runtime(*), master(compile), runtime, default(compile), compile(*), master], test=[default, compile, runtime(*), master(compile), runtime, default(compile), compile(*), master], compile-internal=[default, compile, runtime(*), master(compile), runtime, default(compile), compile(*), master], runtime-internal=[default, compile, runtime(*), master(compile), runtime, default(compile), compile(*), master], test-internal=[default, compile, runtime(*), master(compile), runtime, default(compile), compile(*), master], scala-tool=[default, compile, runtime(*), master(compile), runtime, optional, optional(default), compile(*), master]}
[debug] dependency descriptor has been mediated: dependency: org.scala-lang#scala-compiler;2.11.8 {compile=[compile, runtime(*), master(compile), runtime, compile(*), master], runtime=[compile, runtime(*), master(compile), runtime, compile(*), master], test=[compile, runtime(*), master(compile), runtime, compile(*), master], compile-internal=[compile, runtime(*), master(compile), runtime, compile(*), master], runtime-internal=[compile, runtime(*), master(compile), runtime, compile(*), master], test-internal=[compile, runtime(*), master(compile), runtime, compile(*), master], scala-tool=[default, compile, runtime, optional, optional(default), master]} => dependency: org.scala-lang#scala-compiler;2.11.8 {compile=[compile, runtime(*), master(compile), runtime, compile(*), master], runtime=[compile, runtime(*), master(compile), runtime, compile(*), master], test=[compile, runtime(*), master(compile), runtime, compile(*), master], compile-internal=[compile, runtime(*), master(compile), runtime, compile(*), master], runtime-internal=[compile, runtime(*), master(compile), runtime, compile(*), master], test-internal=[compile, runtime(*), master(compile), runtime, compile(*), master], scala-tool=[default, compile, runtime, optional, optional(default), master]}
[debug] dependency descriptor has been mediated: dependency: org.scala-lang#scalap;2.11.8 {compile=[compile, runtime(*), master(compile), runtime, compile(*), master], runtime=[compile, runtime(*), master(compile), runtime, compile(*), master], test=[compile, runtime(*), master(compile), runtime, compile(*), master], compile-internal=[compile, runtime(*), master(compile), runtime, compile(*), master], runtime-internal=[compile, runtime(*), master(compile), runtime, compile(*), master], test-internal=[compile, runtime(*), master(compile), runtime, compile(*), master]} => dependency: org.scala-lang#scalap;2.11.8 {compile=[compile, runtime(*), master(compile), runtime, compile(*), master], runtime=[compile, runtime(*), master(compile), runtime, compile(*), master], test=[compile, runtime(*), master(compile), runtime, compile(*), master], compile-internal=[compile, runtime(*), master(compile), runtime, compile(*), master], runtime-internal=[compile, runtime(*), master(compile), runtime, compile(*), master], test-internal=[compile, runtime(*), master(compile), runtime, compile(*), master]}
[debug] dependency descriptor has been mediated: dependency: org.scala-lang#scala-reflect;2.11.8 {compile=[compile, runtime(*), master(compile), runtime, compile(*), master], runtime=[compile, runtime(*), master(compile), runtime, compile(*), master], test=[compile, runtime(*), master(compile), runtime, compile(*), master], compile-internal=[compile, runtime(*), master(compile), runtime, compile(*), master], runtime-internal=[compile, runtime(*), master(compile), runtime, compile(*), master], test-internal=[compile, runtime(*), master(compile), runtime, compile(*), master], scala-tool=[compile, runtime(*), master(compile), runtime, compile(*), master]} => dependency: org.scala-lang#scala-reflect;2.11.8 {compile=[compile, runtime(*), master(compile), runtime, compile(*), master], runtime=[compile, runtime(*), master(compile), runtime, compile(*), master], test=[compile, runtime(*), master(compile), runtime, compile(*), master], compile-internal=[compile, runtime(*), master(compile), runtime, compile(*), master], runtime-internal=[compile, runtime(*), master(compile), runtime, compile(*), master], test-internal=[compile, runtime(*), master(compile), runtime, compile(*), master], scala-tool=[compile, runtime(*), master(compile), runtime, compile(*), master]}
[info] Resolving commons-daemon#commons-daemon;1.0.13 ...
[debug] sbt-chain: Checking cache for: dependency: commons-daemon#commons-daemon;1.0.13 {compile=[compile, runtime(*), master(compile), runtime, compile(*), master], runtime=[compile, runtime(*), master(compile), runtime, compile(*), master], test=[compile, runtime(*), master(compile), runtime, compile(*), master], compile-internal=[compile, runtime(*), master(compile), runtime, compile(*), master], runtime-internal=[compile, runtime(*), master(compile), runtime, compile(*), master], test-internal=[compile, runtime(*), master(compile), runtime, compile(*), master]}
[debug] sbt-chain: module revision found in cache: commons-daemon#commons-daemon;1.0.13
[debug] 	found commons-daemon#commons-daemon;1.0.13 in sbt-chain
[debug] == resolving dependencies untitled1#untitled1$sources_2.11;1.0->commons-daemon#commons-daemon;1.0.13 [compile->runtime(*)]
[debug] == resolving dependencies untitled1#untitled1$sources_2.11;1.0->commons-daemon#commons-daemon;1.0.13 [compile->compile]
[debug] == resolving dependencies untitled1#untitled1$sources_2.11;1.0->commons-daemon#commons-daemon;1.0.13 [compile->master(compile)]
[debug] == resolving dependencies untitled1#untitled1$sources_2.11;1.0->commons-daemon#commons-daemon;1.0.13 [compile->runtime]
[debug] == resolving dependencies untitled1#untitled1$sources_2.11;1.0->commons-daemon#commons-daemon;1.0.13 [compile->compile]
[debug] == resolving dependencies untitled1#untitled1$sources_2.11;1.0->commons-daemon#commons-daemon;1.0.13 [compile->compile(*)]
[debug] == resolving dependencies untitled1#untitled1$sources_2.11;1.0->commons-daemon#commons-daemon;1.0.13 [compile->master]
[debug] == resolving dependencies untitled1#untitled1$sources_2.11;1.0->org.codehaus.jackson#jackson-jaxrs;1.9.13 [compile->compile]
[debug] dependency descriptor has been mediated: dependency: org.scala-lang#scala-library;2.11.8 {compile=[default, compile, runtime(*), master(compile), runtime, default(compile), compile(*), master], runtime=[default, compile, runtime(*), master(compile), runtime, default(compile), compile(*), master], test=[default, compile, runtime(*), master(compile), runtime, default(compile), compile(*), master], compile-internal=[default, compile, runtime(*), master(compile), runtime, default(compile), compile(*), master], runtime-internal=[default, compile, runtime(*), master(compile), runtime, default(compile), compile(*), master], test-internal=[default, compile, runtime(*), master(compile), runtime, default(compile), compile(*), master], scala-tool=[default, compile, runtime(*), master(compile), runtime, optional, optional(default), compile(*), master]} => dependency: org.scala-lang#scala-library;2.11.8 {compile=[default, compile, runtime(*), master(compile), runtime, default(compile), compile(*), master], runtime=[default, compile, runtime(*), master(compile), runtime, default(compile), compile(*), master], test=[default, compile, runtime(*), master(compile), runtime, default(compile), compile(*), master], compile-internal=[default, compile, runtime(*), master(compile), runtime, default(compile), compile(*), master], runtime-internal=[default, compile, runtime(*), master(compile), runtime, default(compile), compile(*), master], test-internal=[default, compile, runtime(*), master(compile), runtime, default(compile), compile(*), master], scala-tool=[default, compile, runtime(*), master(compile), runtime, optional, optional(default), compile(*), master]}
[debug] dependency descriptor has been mediated: dependency: org.scala-lang#scala-compiler;2.11.8 {compile=[compile, runtime(*), master(compile), runtime, compile(*), master], runtime=[compile, runtime(*), master(compile), runtime, compile(*), master], test=[compile, runtime(*), master(compile), runtime, compile(*), master], compile-internal=[compile, runtime(*), master(compile), runtime, compile(*), master], runtime-internal=[compile, runtime(*), master(compile), runtime, compile(*), master], test-internal=[compile, runtime(*), master(compile), runtime, compile(*), master], scala-tool=[default, compile, runtime, optional, optional(default), master]} => dependency: org.scala-lang#scala-compiler;2.11.8 {compile=[compile, runtime(*), master(compile), runtime, compile(*), master], runtime=[compile, runtime(*), master(compile), runtime, compile(*), master], test=[compile, runtime(*), master(compile), runtime, compile(*), master], compile-internal=[compile, runtime(*), master(compile), runtime, compile(*), master], runtime-internal=[compile, runtime(*), master(compile), runtime, compile(*), master], test-internal=[compile, runtime(*), master(compile), runtime, compile(*), master], scala-tool=[default, compile, runtime, optional, optional(default), master]}
[debug] dependency descriptor has been mediated: dependency: org.scala-lang#scalap;2.11.8 {compile=[compile, runtime(*), master(compile), runtime, compile(*), master], runtime=[compile, runtime(*), master(compile), runtime, compile(*), master], test=[compile, runtime(*), master(compile), runtime, compile(*), master], compile-internal=[compile, runtime(*), master(compile), runtime, compile(*), master], runtime-internal=[compile, runtime(*), master(compile), runtime, compile(*), master], test-internal=[compile, runtime(*), master(compile), runtime, compile(*), master]} => dependency: org.scala-lang#scalap;2.11.8 {compile=[compile, runtime(*), master(compile), runtime, compile(*), master], runtime=[compile, runtime(*), master(compile), runtime, compile(*), master], test=[compile, runtime(*), master(compile), runtime, compile(*), master], compile-internal=[compile, runtime(*), master(compile), runtime, compile(*), master], runtime-internal=[compile, runtime(*), master(compile), runtime, compile(*), master], test-internal=[compile, runtime(*), master(compile), runtime, compile(*), master]}
[debug] dependency descriptor has been mediated: dependency: org.scala-lang#scala-reflect;2.11.8 {compile=[compile, runtime(*), master(compile), runtime, compile(*), master], runtime=[compile, runtime(*), master(compile), runtime, compile(*), master], test=[compile, runtime(*), master(compile), runtime, compile(*), master], compile-internal=[compile, runtime(*), master(compile), runtime, compile(*), master], runtime-internal=[compile, runtime(*), master(compile), runtime, compile(*), master], test-internal=[compile, runtime(*), master(compile), runtime, compile(*), master], scala-tool=[compile, runtime(*), master(compile), runtime, compile(*), master]} => dependency: org.scala-lang#scala-reflect;2.11.8 {compile=[compile, runtime(*), master(compile), runtime, compile(*), master], runtime=[compile, runtime(*), master(compile), runtime, compile(*), master], test=[compile, runtime(*), master(compile), runtime, compile(*), master], compile-internal=[compile, runtime(*), master(compile), runtime, compile(*), master], runtime-internal=[compile, runtime(*), master(compile), runtime, compile(*), master], test-internal=[compile, runtime(*), master(compile), runtime, compile(*), master], scala-tool=[compile, runtime(*), master(compile), runtime, compile(*), master]}
[info] Resolving org.codehaus.jackson#jackson-jaxrs;1.9.13 ...
[debug] sbt-chain: Checking cache for: dependency: org.codehaus.jackson#jackson-jaxrs;1.9.13 {compile=[compile, runtime(*), master(compile), runtime, compile(*), master], runtime=[compile, runtime(*), master(compile), runtime, compile(*), master], test=[compile, runtime(*), master(compile), runtime, compile(*), master], compile-internal=[compile, runtime(*), master(compile), runtime, compile(*), master], runtime-internal=[compile, runtime(*), master(compile), runtime, compile(*), master], test-internal=[compile, runtime(*), master(compile), runtime, compile(*), master]}
[debug] sbt-chain: module revision found in cache: org.codehaus.jackson#jackson-jaxrs;1.9.13
[debug] 	found org.codehaus.jackson#jackson-jaxrs;1.9.13 in sbt-chain
[debug] == resolving dependencies untitled1#untitled1$sources_2.11;1.0->org.codehaus.jackson#jackson-jaxrs;1.9.13 [compile->runtime(*)]
[debug] == resolving dependencies untitled1#untitled1$sources_2.11;1.0->org.codehaus.jackson#jackson-jaxrs;1.9.13 [compile->compile]
[debug] == resolving dependencies untitled1#untitled1$sources_2.11;1.0->org.codehaus.jackson#jackson-jaxrs;1.9.13 [compile->master(compile)]
[debug] == resolving dependencies untitled1#untitled1$sources_2.11;1.0->org.codehaus.jackson#jackson-jaxrs;1.9.13 [compile->runtime]
[debug] == resolving dependencies untitled1#untitled1$sources_2.11;1.0->org.codehaus.jackson#jackson-jaxrs;1.9.13 [compile->compile]
[debug] == resolving dependencies untitled1#untitled1$sources_2.11;1.0->org.codehaus.jackson#jackson-jaxrs;1.9.13 [compile->compile(*)]
[debug] == resolving dependencies untitled1#untitled1$sources_2.11;1.0->org.codehaus.jackson#jackson-jaxrs;1.9.13 [compile->master]
[debug] == resolving dependencies untitled1#untitled1$sources_2.11;1.0->net.java.dev.jets3t#jets3t;0.9.3 [compile->compile]
[debug] dependency descriptor has been mediated: dependency: org.scala-lang#scala-library;2.11.8 {compile=[default, compile, runtime(*), master(compile), runtime, default(compile), compile(*), master], runtime=[default, compile, runtime(*), master(compile), runtime, default(compile), compile(*), master], test=[default, compile, runtime(*), master(compile), runtime, default(compile), compile(*), master], compile-internal=[default, compile, runtime(*), master(compile), runtime, default(compile), compile(*), master], runtime-internal=[default, compile, runtime(*), master(compile), runtime, default(compile), compile(*), master], test-internal=[default, compile, runtime(*), master(compile), runtime, default(compile), compile(*), master], scala-tool=[default, compile, runtime(*), master(compile), runtime, optional, optional(default), compile(*), master]} => dependency: org.scala-lang#scala-library;2.11.8 {compile=[default, compile, runtime(*), master(compile), runtime, default(compile), compile(*), master], runtime=[default, compile, runtime(*), master(compile), runtime, default(compile), compile(*), master], test=[default, compile, runtime(*), master(compile), runtime, default(compile), compile(*), master], compile-internal=[default, compile, runtime(*), master(compile), runtime, default(compile), compile(*), master], runtime-internal=[default, compile, runtime(*), master(compile), runtime, default(compile), compile(*), master], test-internal=[default, compile, runtime(*), master(compile), runtime, default(compile), compile(*), master], scala-tool=[default, compile, runtime(*), master(compile), runtime, optional, optional(default), compile(*), master]}
[debug] dependency descriptor has been mediated: dependency: org.scala-lang#scala-compiler;2.11.8 {compile=[compile, runtime(*), master(compile), runtime, compile(*), master], runtime=[compile, runtime(*), master(compile), runtime, compile(*), master], test=[compile, runtime(*), master(compile), runtime, compile(*), master], compile-internal=[compile, runtime(*), master(compile), runtime, compile(*), master], runtime-internal=[compile, runtime(*), master(compile), runtime, compile(*), master], test-internal=[compile, runtime(*), master(compile), runtime, compile(*), master], scala-tool=[default, compile, runtime, optional, optional(default), master]} => dependency: org.scala-lang#scala-compiler;2.11.8 {compile=[compile, runtime(*), master(compile), runtime, compile(*), master], runtime=[compile, runtime(*), master(compile), runtime, compile(*), master], test=[compile, runtime(*), master(compile), runtime, compile(*), master], compile-internal=[compile, runtime(*), master(compile), runtime, compile(*), master], runtime-internal=[compile, runtime(*), master(compile), runtime, compile(*), master], test-internal=[compile, runtime(*), master(compile), runtime, compile(*), master], scala-tool=[default, compile, runtime, optional, optional(default), master]}
[debug] dependency descriptor has been mediated: dependency: org.scala-lang#scalap;2.11.8 {compile=[compile, runtime(*), master(compile), runtime, compile(*), master], runtime=[compile, runtime(*), master(compile), runtime, compile(*), master], test=[compile, runtime(*), master(compile), runtime, compile(*), master], compile-internal=[compile, runtime(*), master(compile), runtime, compile(*), master], runtime-internal=[compile, runtime(*), master(compile), runtime, compile(*), master], test-internal=[compile, runtime(*), master(compile), runtime, compile(*), master]} => dependency: org.scala-lang#scalap;2.11.8 {compile=[compile, runtime(*), master(compile), runtime, compile(*), master], runtime=[compile, runtime(*), master(compile), runtime, compile(*), master], test=[compile, runtime(*), master(compile), runtime, compile(*), master], compile-internal=[compile, runtime(*), master(compile), runtime, compile(*), master], runtime-internal=[compile, runtime(*), master(compile), runtime, compile(*), master], test-internal=[compile, runtime(*), master(compile), runtime, compile(*), master]}
[debug] dependency descriptor has been mediated: dependency: org.scala-lang#scala-reflect;2.11.8 {compile=[compile, runtime(*), master(compile), runtime, compile(*), master], runtime=[compile, runtime(*), master(compile), runtime, compile(*), master], test=[compile, runtime(*), master(compile), runtime, compile(*), master], compile-internal=[compile, runtime(*), master(compile), runtime, compile(*), master], runtime-internal=[compile, runtime(*), master(compile), runtime, compile(*), master], test-internal=[compile, runtime(*), master(compile), runtime, compile(*), master], scala-tool=[compile, runtime(*), master(compile), runtime, compile(*), master]} => dependency: org.scala-lang#scala-reflect;2.11.8 {compile=[compile, runtime(*), master(compile), runtime, compile(*), master], runtime=[compile, runtime(*), master(compile), runtime, compile(*), master], test=[compile, runtime(*), master(compile), runtime, compile(*), master], compile-internal=[compile, runtime(*), master(compile), runtime, compile(*), master], runtime-internal=[compile, runtime(*), master(compile), runtime, compile(*), master], test-internal=[compile, runtime(*), master(compile), runtime, compile(*), master], scala-tool=[compile, runtime(*), master(compile), runtime, compile(*), master]}
[info] Resolving net.java.dev.jets3t#jets3t;0.9.3 ...
[debug] sbt-chain: Checking cache for: dependency: net.java.dev.jets3t#jets3t;0.9.3 {compile=[compile, runtime(*), master(compile), runtime, compile(*), master], runtime=[compile, runtime(*), master(compile), runtime, compile(*), master], test=[compile, runtime(*), master(compile), runtime, compile(*), master], compile-internal=[compile, runtime(*), master(compile), runtime, compile(*), master], runtime-internal=[compile, runtime(*), master(compile), runtime, compile(*), master], test-internal=[compile, runtime(*), master(compile), runtime, compile(*), master]}
[debug] sbt-chain: module revision found in cache: net.java.dev.jets3t#jets3t;0.9.3
[debug] 	found net.java.dev.jets3t#jets3t;0.9.3 in sbt-chain
[debug] == resolving dependencies untitled1#untitled1$sources_2.11;1.0->net.java.dev.jets3t#jets3t;0.9.3 [compile->runtime(*)]
[debug] == resolving dependencies untitled1#untitled1$sources_2.11;1.0->net.java.dev.jets3t#jets3t;0.9.3 [compile->compile]
[debug] == resolving dependencies untitled1#untitled1$sources_2.11;1.0->net.java.dev.jets3t#jets3t;0.9.3 [compile->master(compile)]
[debug] == resolving dependencies untitled1#untitled1$sources_2.11;1.0->net.java.dev.jets3t#jets3t;0.9.3 [compile->runtime]
[debug] == resolving dependencies untitled1#untitled1$sources_2.11;1.0->net.java.dev.jets3t#jets3t;0.9.3 [compile->compile]
[debug] == resolving dependencies untitled1#untitled1$sources_2.11;1.0->net.java.dev.jets3t#jets3t;0.9.3 [compile->compile(*)]
[debug] == resolving dependencies untitled1#untitled1$sources_2.11;1.0->net.java.dev.jets3t#jets3t;0.9.3 [compile->master]
[debug] == resolving dependencies untitled1#untitled1$sources_2.11;1.0->commons-beanutils#commons-beanutils;1.7.0 [compile->compile]
[debug] dependency descriptor has been mediated: dependency: org.scala-lang#scala-library;2.11.8 {compile=[default, compile, runtime(*), master(compile), runtime, default(compile), compile(*), master], runtime=[default, compile, runtime(*), master(compile), runtime, default(compile), compile(*), master], test=[default, compile, runtime(*), master(compile), runtime, default(compile), compile(*), master], compile-internal=[default, compile, runtime(*), master(compile), runtime, default(compile), compile(*), master], runtime-internal=[default, compile, runtime(*), master(compile), runtime, default(compile), compile(*), master], test-internal=[default, compile, runtime(*), master(compile), runtime, default(compile), compile(*), master], scala-tool=[default, compile, runtime(*), master(compile), runtime, optional, optional(default), compile(*), master]} => dependency: org.scala-lang#scala-library;2.11.8 {compile=[default, compile, runtime(*), master(compile), runtime, default(compile), compile(*), master], runtime=[default, compile, runtime(*), master(compile), runtime, default(compile), compile(*), master], test=[default, compile, runtime(*), master(compile), runtime, default(compile), compile(*), master], compile-internal=[default, compile, runtime(*), master(compile), runtime, default(compile), compile(*), master], runtime-internal=[default, compile, runtime(*), master(compile), runtime, default(compile), compile(*), master], test-internal=[default, compile, runtime(*), master(compile), runtime, default(compile), compile(*), master], scala-tool=[default, compile, runtime(*), master(compile), runtime, optional, optional(default), compile(*), master]}
[debug] dependency descriptor has been mediated: dependency: org.scala-lang#scala-compiler;2.11.8 {compile=[compile, runtime(*), master(compile), runtime, compile(*), master], runtime=[compile, runtime(*), master(compile), runtime, compile(*), master], test=[compile, runtime(*), master(compile), runtime, compile(*), master], compile-internal=[compile, runtime(*), master(compile), runtime, compile(*), master], runtime-internal=[compile, runtime(*), master(compile), runtime, compile(*), master], test-internal=[compile, runtime(*), master(compile), runtime, compile(*), master], scala-tool=[default, compile, runtime, optional, optional(default), master]} => dependency: org.scala-lang#scala-compiler;2.11.8 {compile=[compile, runtime(*), master(compile), runtime, compile(*), master], runtime=[compile, runtime(*), master(compile), runtime, compile(*), master], test=[compile, runtime(*), master(compile), runtime, compile(*), master], compile-internal=[compile, runtime(*), master(compile), runtime, compile(*), master], runtime-internal=[compile, runtime(*), master(compile), runtime, compile(*), master], test-internal=[compile, runtime(*), master(compile), runtime, compile(*), master], scala-tool=[default, compile, runtime, optional, optional(default), master]}
[debug] dependency descriptor has been mediated: dependency: org.scala-lang#scalap;2.11.8 {compile=[compile, runtime(*), master(compile), runtime, compile(*), master], runtime=[compile, runtime(*), master(compile), runtime, compile(*), master], test=[compile, runtime(*), master(compile), runtime, compile(*), master], compile-internal=[compile, runtime(*), master(compile), runtime, compile(*), master], runtime-internal=[compile, runtime(*), master(compile), runtime, compile(*), master], test-internal=[compile, runtime(*), master(compile), runtime, compile(*), master]} => dependency: org.scala-lang#scalap;2.11.8 {compile=[compile, runtime(*), master(compile), runtime, compile(*), master], runtime=[compile, runtime(*), master(compile), runtime, compile(*), master], test=[compile, runtime(*), master(compile), runtime, compile(*), master], compile-internal=[compile, runtime(*), master(compile), runtime, compile(*), master], runtime-internal=[compile, runtime(*), master(compile), runtime, compile(*), master], test-internal=[compile, runtime(*), master(compile), runtime, compile(*), master]}
[debug] dependency descriptor has been mediated: dependency: org.scala-lang#scala-reflect;2.11.8 {compile=[compile, runtime(*), master(compile), runtime, compile(*), master], runtime=[compile, runtime(*), master(compile), runtime, compile(*), master], test=[compile, runtime(*), master(compile), runtime, compile(*), master], compile-internal=[compile, runtime(*), master(compile), runtime, compile(*), master], runtime-internal=[compile, runtime(*), master(compile), runtime, compile(*), master], test-internal=[compile, runtime(*), master(compile), runtime, compile(*), master], scala-tool=[compile, runtime(*), master(compile), runtime, compile(*), master]} => dependency: org.scala-lang#scala-reflect;2.11.8 {compile=[compile, runtime(*), master(compile), runtime, compile(*), master], runtime=[compile, runtime(*), master(compile), runtime, compile(*), master], test=[compile, runtime(*), master(compile), runtime, compile(*), master], compile-internal=[compile, runtime(*), master(compile), runtime, compile(*), master], runtime-internal=[compile, runtime(*), master(compile), runtime, compile(*), master], test-internal=[compile, runtime(*), master(compile), runtime, compile(*), master], scala-tool=[compile, runtime(*), master(compile), runtime, compile(*), master]}
[info] Resolving commons-beanutils#commons-beanutils;1.7.0 ...
[debug] sbt-chain: Checking cache for: dependency: commons-beanutils#commons-beanutils;1.7.0 {compile=[compile, runtime(*), master(compile), runtime, compile(*), master], runtime=[compile, runtime(*), master(compile), runtime, compile(*), master], test=[compile, runtime(*), master(compile), runtime, compile(*), master], compile-internal=[compile, runtime(*), master(compile), runtime, compile(*), master], runtime-internal=[compile, runtime(*), master(compile), runtime, compile(*), master], test-internal=[compile, runtime(*), master(compile), runtime, compile(*), master]}
[debug] sbt-chain: module revision found in cache: commons-beanutils#commons-beanutils;1.7.0
[debug] 	found commons-beanutils#commons-beanutils;1.7.0 in sbt-chain
[debug] == resolving dependencies untitled1#untitled1$sources_2.11;1.0->commons-beanutils#commons-beanutils;1.7.0 [compile->runtime(*)]
[debug] == resolving dependencies untitled1#untitled1$sources_2.11;1.0->commons-beanutils#commons-beanutils;1.7.0 [compile->compile]
[debug] == resolving dependencies untitled1#untitled1$sources_2.11;1.0->commons-beanutils#commons-beanutils;1.7.0 [compile->master(compile)]
[debug] == resolving dependencies untitled1#untitled1$sources_2.11;1.0->commons-beanutils#commons-beanutils;1.7.0 [compile->runtime]
[debug] == resolving dependencies untitled1#untitled1$sources_2.11;1.0->commons-beanutils#commons-beanutils;1.7.0 [compile->compile]
[debug] == resolving dependencies untitled1#untitled1$sources_2.11;1.0->commons-beanutils#commons-beanutils;1.7.0 [compile->compile(*)]
[debug] == resolving dependencies untitled1#untitled1$sources_2.11;1.0->commons-beanutils#commons-beanutils;1.7.0 [compile->master]
[debug] == resolving dependencies untitled1#untitled1$sources_2.11;1.0->com.github.fommil.netlib#netlib-native_ref-linux-x86_64;1.1 [compile->compile]
[debug] dependency descriptor has been mediated: dependency: org.scala-lang#scala-library;2.11.8 {compile=[default, compile, runtime(*), master(compile), runtime, default(compile), compile(*), master], runtime=[default, compile, runtime(*), master(compile), runtime, default(compile), compile(*), master], test=[default, compile, runtime(*), master(compile), runtime, default(compile), compile(*), master], compile-internal=[default, compile, runtime(*), master(compile), runtime, default(compile), compile(*), master], runtime-internal=[default, compile, runtime(*), master(compile), runtime, default(compile), compile(*), master], test-internal=[default, compile, runtime(*), master(compile), runtime, default(compile), compile(*), master], scala-tool=[default, compile, runtime(*), master(compile), runtime, optional, optional(default), compile(*), master]} => dependency: org.scala-lang#scala-library;2.11.8 {compile=[default, compile, runtime(*), master(compile), runtime, default(compile), compile(*), master], runtime=[default, compile, runtime(*), master(compile), runtime, default(compile), compile(*), master], test=[default, compile, runtime(*), master(compile), runtime, default(compile), compile(*), master], compile-internal=[default, compile, runtime(*), master(compile), runtime, default(compile), compile(*), master], runtime-internal=[default, compile, runtime(*), master(compile), runtime, default(compile), compile(*), master], test-internal=[default, compile, runtime(*), master(compile), runtime, default(compile), compile(*), master], scala-tool=[default, compile, runtime(*), master(compile), runtime, optional, optional(default), compile(*), master]}
[debug] dependency descriptor has been mediated: dependency: org.scala-lang#scala-compiler;2.11.8 {compile=[compile, runtime(*), master(compile), runtime, compile(*), master], runtime=[compile, runtime(*), master(compile), runtime, compile(*), master], test=[compile, runtime(*), master(compile), runtime, compile(*), master], compile-internal=[compile, runtime(*), master(compile), runtime, compile(*), master], runtime-internal=[compile, runtime(*), master(compile), runtime, compile(*), master], test-internal=[compile, runtime(*), master(compile), runtime, compile(*), master], scala-tool=[default, compile, runtime, optional, optional(default), master]} => dependency: org.scala-lang#scala-compiler;2.11.8 {compile=[compile, runtime(*), master(compile), runtime, compile(*), master], runtime=[compile, runtime(*), master(compile), runtime, compile(*), master], test=[compile, runtime(*), master(compile), runtime, compile(*), master], compile-internal=[compile, runtime(*), master(compile), runtime, compile(*), master], runtime-internal=[compile, runtime(*), master(compile), runtime, compile(*), master], test-internal=[compile, runtime(*), master(compile), runtime, compile(*), master], scala-tool=[default, compile, runtime, optional, optional(default), master]}
[debug] dependency descriptor has been mediated: dependency: org.scala-lang#scalap;2.11.8 {compile=[compile, runtime(*), master(compile), runtime, compile(*), master], runtime=[compile, runtime(*), master(compile), runtime, compile(*), master], test=[compile, runtime(*), master(compile), runtime, compile(*), master], compile-internal=[compile, runtime(*), master(compile), runtime, compile(*), master], runtime-internal=[compile, runtime(*), master(compile), runtime, compile(*), master], test-internal=[compile, runtime(*), master(compile), runtime, compile(*), master]} => dependency: org.scala-lang#scalap;2.11.8 {compile=[compile, runtime(*), master(compile), runtime, compile(*), master], runtime=[compile, runtime(*), master(compile), runtime, compile(*), master], test=[compile, runtime(*), master(compile), runtime, compile(*), master], compile-internal=[compile, runtime(*), master(compile), runtime, compile(*), master], runtime-internal=[compile, runtime(*), master(compile), runtime, compile(*), master], test-internal=[compile, runtime(*), master(compile), runtime, compile(*), master]}
[debug] dependency descriptor has been mediated: dependency: org.scala-lang#scala-reflect;2.11.8 {compile=[compile, runtime(*), master(compile), runtime, compile(*), master], runtime=[compile, runtime(*), master(compile), runtime, compile(*), master], test=[compile, runtime(*), master(compile), runtime, compile(*), master], compile-internal=[compile, runtime(*), master(compile), runtime, compile(*), master], runtime-internal=[compile, runtime(*), master(compile), runtime, compile(*), master], test-internal=[compile, runtime(*), master(compile), runtime, compile(*), master], scala-tool=[compile, runtime(*), master(compile), runtime, compile(*), master]} => dependency: org.scala-lang#scala-reflect;2.11.8 {compile=[compile, runtime(*), master(compile), runtime, compile(*), master], runtime=[compile, runtime(*), master(compile), runtime, compile(*), master], test=[compile, runtime(*), master(compile), runtime, compile(*), master], compile-internal=[compile, runtime(*), master(compile), runtime, compile(*), master], runtime-internal=[compile, runtime(*), master(compile), runtime, compile(*), master], test-internal=[compile, runtime(*), master(compile), runtime, compile(*), master], scala-tool=[compile, runtime(*), master(compile), runtime, compile(*), master]}
[info] Resolving com.github.fommil.netlib#netlib-native_ref-linux-x86_64;1.1 ...
[debug] sbt-chain: Checking cache for: dependency: com.github.fommil.netlib#netlib-native_ref-linux-x86_64;1.1 {compile=[compile, runtime(*), master(compile), runtime, compile(*), master], runtime=[compile, runtime(*), master(compile), runtime, compile(*), master], test=[compile, runtime(*), master(compile), runtime, compile(*), master], compile-internal=[compile, runtime(*), master(compile), runtime, compile(*), master], runtime-internal=[compile, runtime(*), master(compile), runtime, compile(*), master], test-internal=[compile, runtime(*), master(compile), runtime, compile(*), master]}
[debug] sbt-chain: module revision found in cache: com.github.fommil.netlib#netlib-native_ref-linux-x86_64;1.1
[debug] 	found com.github.fommil.netlib#netlib-native_ref-linux-x86_64;1.1 in sbt-chain
[debug] == resolving dependencies untitled1#untitled1$sources_2.11;1.0->com.github.fommil.netlib#netlib-native_ref-linux-x86_64;1.1 [compile->runtime(*)]
[debug] == resolving dependencies untitled1#untitled1$sources_2.11;1.0->com.github.fommil.netlib#netlib-native_ref-linux-x86_64;1.1 [compile->compile]
[debug] == resolving dependencies untitled1#untitled1$sources_2.11;1.0->com.github.fommil.netlib#netlib-native_ref-linux-x86_64;1.1 [compile->master(compile)]
[debug] == resolving dependencies untitled1#untitled1$sources_2.11;1.0->com.github.fommil.netlib#netlib-native_ref-linux-x86_64;1.1 [compile->runtime]
[debug] == resolving dependencies untitled1#untitled1$sources_2.11;1.0->com.github.fommil.netlib#netlib-native_ref-linux-x86_64;1.1 [compile->compile]
[debug] == resolving dependencies untitled1#untitled1$sources_2.11;1.0->com.github.fommil.netlib#netlib-native_ref-linux-x86_64;1.1 [compile->compile(*)]
[debug] == resolving dependencies untitled1#untitled1$sources_2.11;1.0->com.github.fommil.netlib#netlib-native_ref-linux-x86_64;1.1 [compile->master]
[debug] == resolving dependencies untitled1#untitled1$sources_2.11;1.0->com.github.fommil.netlib#netlib-native_ref-win-x86_64;1.1 [compile->compile]
[debug] dependency descriptor has been mediated: dependency: org.scala-lang#scala-library;2.11.8 {compile=[default, compile, runtime(*), master(compile), runtime, default(compile), compile(*), master], runtime=[default, compile, runtime(*), master(compile), runtime, default(compile), compile(*), master], test=[default, compile, runtime(*), master(compile), runtime, default(compile), compile(*), master], compile-internal=[default, compile, runtime(*), master(compile), runtime, default(compile), compile(*), master], runtime-internal=[default, compile, runtime(*), master(compile), runtime, default(compile), compile(*), master], test-internal=[default, compile, runtime(*), master(compile), runtime, default(compile), compile(*), master], scala-tool=[default, compile, runtime(*), master(compile), runtime, optional, optional(default), compile(*), master]} => dependency: org.scala-lang#scala-library;2.11.8 {compile=[default, compile, runtime(*), master(compile), runtime, default(compile), compile(*), master], runtime=[default, compile, runtime(*), master(compile), runtime, default(compile), compile(*), master], test=[default, compile, runtime(*), master(compile), runtime, default(compile), compile(*), master], compile-internal=[default, compile, runtime(*), master(compile), runtime, default(compile), compile(*), master], runtime-internal=[default, compile, runtime(*), master(compile), runtime, default(compile), compile(*), master], test-internal=[default, compile, runtime(*), master(compile), runtime, default(compile), compile(*), master], scala-tool=[default, compile, runtime(*), master(compile), runtime, optional, optional(default), compile(*), master]}
[debug] dependency descriptor has been mediated: dependency: org.scala-lang#scala-compiler;2.11.8 {compile=[compile, runtime(*), master(compile), runtime, compile(*), master], runtime=[compile, runtime(*), master(compile), runtime, compile(*), master], test=[compile, runtime(*), master(compile), runtime, compile(*), master], compile-internal=[compile, runtime(*), master(compile), runtime, compile(*), master], runtime-internal=[compile, runtime(*), master(compile), runtime, compile(*), master], test-internal=[compile, runtime(*), master(compile), runtime, compile(*), master], scala-tool=[default, compile, runtime, optional, optional(default), master]} => dependency: org.scala-lang#scala-compiler;2.11.8 {compile=[compile, runtime(*), master(compile), runtime, compile(*), master], runtime=[compile, runtime(*), master(compile), runtime, compile(*), master], test=[compile, runtime(*), master(compile), runtime, compile(*), master], compile-internal=[compile, runtime(*), master(compile), runtime, compile(*), master], runtime-internal=[compile, runtime(*), master(compile), runtime, compile(*), master], test-internal=[compile, runtime(*), master(compile), runtime, compile(*), master], scala-tool=[default, compile, runtime, optional, optional(default), master]}
[debug] dependency descriptor has been mediated: dependency: org.scala-lang#scalap;2.11.8 {compile=[compile, runtime(*), master(compile), runtime, compile(*), master], runtime=[compile, runtime(*), master(compile), runtime, compile(*), master], test=[compile, runtime(*), master(compile), runtime, compile(*), master], compile-internal=[compile, runtime(*), master(compile), runtime, compile(*), master], runtime-internal=[compile, runtime(*), master(compile), runtime, compile(*), master], test-internal=[compile, runtime(*), master(compile), runtime, compile(*), master]} => dependency: org.scala-lang#scalap;2.11.8 {compile=[compile, runtime(*), master(compile), runtime, compile(*), master], runtime=[compile, runtime(*), master(compile), runtime, compile(*), master], test=[compile, runtime(*), master(compile), runtime, compile(*), master], compile-internal=[compile, runtime(*), master(compile), runtime, compile(*), master], runtime-internal=[compile, runtime(*), master(compile), runtime, compile(*), master], test-internal=[compile, runtime(*), master(compile), runtime, compile(*), master]}
[debug] dependency descriptor has been mediated: dependency: org.scala-lang#scala-reflect;2.11.8 {compile=[compile, runtime(*), master(compile), runtime, compile(*), master], runtime=[compile, runtime(*), master(compile), runtime, compile(*), master], test=[compile, runtime(*), master(compile), runtime, compile(*), master], compile-internal=[compile, runtime(*), master(compile), runtime, compile(*), master], runtime-internal=[compile, runtime(*), master(compile), runtime, compile(*), master], test-internal=[compile, runtime(*), master(compile), runtime, compile(*), master], scala-tool=[compile, runtime(*), master(compile), runtime, compile(*), master]} => dependency: org.scala-lang#scala-reflect;2.11.8 {compile=[compile, runtime(*), master(compile), runtime, compile(*), master], runtime=[compile, runtime(*), master(compile), runtime, compile(*), master], test=[compile, runtime(*), master(compile), runtime, compile(*), master], compile-internal=[compile, runtime(*), master(compile), runtime, compile(*), master], runtime-internal=[compile, runtime(*), master(compile), runtime, compile(*), master], test-internal=[compile, runtime(*), master(compile), runtime, compile(*), master], scala-tool=[compile, runtime(*), master(compile), runtime, compile(*), master]}
[info] Resolving com.github.fommil.netlib#netlib-native_ref-win-x86_64;1.1 ...
[debug] sbt-chain: Checking cache for: dependency: com.github.fommil.netlib#netlib-native_ref-win-x86_64;1.1 {compile=[compile, runtime(*), master(compile), runtime, compile(*), master], runtime=[compile, runtime(*), master(compile), runtime, compile(*), master], test=[compile, runtime(*), master(compile), runtime, compile(*), master], compile-internal=[compile, runtime(*), master(compile), runtime, compile(*), master], runtime-internal=[compile, runtime(*), master(compile), runtime, compile(*), master], test-internal=[compile, runtime(*), master(compile), runtime, compile(*), master]}
[debug] sbt-chain: module revision found in cache: com.github.fommil.netlib#netlib-native_ref-win-x86_64;1.1
[debug] 	found com.github.fommil.netlib#netlib-native_ref-win-x86_64;1.1 in sbt-chain
[debug] == resolving dependencies untitled1#untitled1$sources_2.11;1.0->com.github.fommil.netlib#netlib-native_ref-win-x86_64;1.1 [compile->runtime(*)]
[debug] == resolving dependencies untitled1#untitled1$sources_2.11;1.0->com.github.fommil.netlib#netlib-native_ref-win-x86_64;1.1 [compile->compile]
[debug] == resolving dependencies untitled1#untitled1$sources_2.11;1.0->com.github.fommil.netlib#netlib-native_ref-win-x86_64;1.1 [compile->master(compile)]
[debug] == resolving dependencies untitled1#untitled1$sources_2.11;1.0->com.github.fommil.netlib#netlib-native_ref-win-x86_64;1.1 [compile->runtime]
[debug] == resolving dependencies untitled1#untitled1$sources_2.11;1.0->com.github.fommil.netlib#netlib-native_ref-win-x86_64;1.1 [compile->compile]
[debug] == resolving dependencies untitled1#untitled1$sources_2.11;1.0->com.github.fommil.netlib#netlib-native_ref-win-x86_64;1.1 [compile->compile(*)]
[debug] == resolving dependencies untitled1#untitled1$sources_2.11;1.0->com.github.fommil.netlib#netlib-native_ref-win-x86_64;1.1 [compile->master]
[debug] == resolving dependencies untitled1#untitled1$sources_2.11;1.0->junit#junit;4.8.2 [compile->compile]
[debug] dependency descriptor has been mediated: dependency: org.scala-lang#scala-library;2.11.8 {compile=[default, compile, runtime(*), master(compile), runtime, default(compile), compile(*), master], runtime=[default, compile, runtime(*), master(compile), runtime, default(compile), compile(*), master], test=[default, compile, runtime(*), master(compile), runtime, default(compile), compile(*), master], compile-internal=[default, compile, runtime(*), master(compile), runtime, default(compile), compile(*), master], runtime-internal=[default, compile, runtime(*), master(compile), runtime, default(compile), compile(*), master], test-internal=[default, compile, runtime(*), master(compile), runtime, default(compile), compile(*), master], scala-tool=[default, compile, runtime(*), master(compile), runtime, optional, optional(default), compile(*), master]} => dependency: org.scala-lang#scala-library;2.11.8 {compile=[default, compile, runtime(*), master(compile), runtime, default(compile), compile(*), master], runtime=[default, compile, runtime(*), master(compile), runtime, default(compile), compile(*), master], test=[default, compile, runtime(*), master(compile), runtime, default(compile), compile(*), master], compile-internal=[default, compile, runtime(*), master(compile), runtime, default(compile), compile(*), master], runtime-internal=[default, compile, runtime(*), master(compile), runtime, default(compile), compile(*), master], test-internal=[default, compile, runtime(*), master(compile), runtime, default(compile), compile(*), master], scala-tool=[default, compile, runtime(*), master(compile), runtime, optional, optional(default), compile(*), master]}
[debug] dependency descriptor has been mediated: dependency: org.scala-lang#scala-compiler;2.11.8 {compile=[compile, runtime(*), master(compile), runtime, compile(*), master], runtime=[compile, runtime(*), master(compile), runtime, compile(*), master], test=[compile, runtime(*), master(compile), runtime, compile(*), master], compile-internal=[compile, runtime(*), master(compile), runtime, compile(*), master], runtime-internal=[compile, runtime(*), master(compile), runtime, compile(*), master], test-internal=[compile, runtime(*), master(compile), runtime, compile(*), master], scala-tool=[default, compile, runtime, optional, optional(default), master]} => dependency: org.scala-lang#scala-compiler;2.11.8 {compile=[compile, runtime(*), master(compile), runtime, compile(*), master], runtime=[compile, runtime(*), master(compile), runtime, compile(*), master], test=[compile, runtime(*), master(compile), runtime, compile(*), master], compile-internal=[compile, runtime(*), master(compile), runtime, compile(*), master], runtime-internal=[compile, runtime(*), master(compile), runtime, compile(*), master], test-internal=[compile, runtime(*), master(compile), runtime, compile(*), master], scala-tool=[default, compile, runtime, optional, optional(default), master]}
[debug] dependency descriptor has been mediated: dependency: org.scala-lang#scalap;2.11.8 {compile=[compile, runtime(*), master(compile), runtime, compile(*), master], runtime=[compile, runtime(*), master(compile), runtime, compile(*), master], test=[compile, runtime(*), master(compile), runtime, compile(*), master], compile-internal=[compile, runtime(*), master(compile), runtime, compile(*), master], runtime-internal=[compile, runtime(*), master(compile), runtime, compile(*), master], test-internal=[compile, runtime(*), master(compile), runtime, compile(*), master]} => dependency: org.scala-lang#scalap;2.11.8 {compile=[compile, runtime(*), master(compile), runtime, compile(*), master], runtime=[compile, runtime(*), master(compile), runtime, compile(*), master], test=[compile, runtime(*), master(compile), runtime, compile(*), master], compile-internal=[compile, runtime(*), master(compile), runtime, compile(*), master], runtime-internal=[compile, runtime(*), master(compile), runtime, compile(*), master], test-internal=[compile, runtime(*), master(compile), runtime, compile(*), master]}
[debug] dependency descriptor has been mediated: dependency: org.scala-lang#scala-reflect;2.11.8 {compile=[compile, runtime(*), master(compile), runtime, compile(*), master], runtime=[compile, runtime(*), master(compile), runtime, compile(*), master], test=[compile, runtime(*), master(compile), runtime, compile(*), master], compile-internal=[compile, runtime(*), master(compile), runtime, compile(*), master], runtime-internal=[compile, runtime(*), master(compile), runtime, compile(*), master], test-internal=[compile, runtime(*), master(compile), runtime, compile(*), master], scala-tool=[compile, runtime(*), master(compile), runtime, compile(*), master]} => dependency: org.scala-lang#scala-reflect;2.11.8 {compile=[compile, runtime(*), master(compile), runtime, compile(*), master], runtime=[compile, runtime(*), master(compile), runtime, compile(*), master], test=[compile, runtime(*), master(compile), runtime, compile(*), master], compile-internal=[compile, runtime(*), master(compile), runtime, compile(*), master], runtime-internal=[compile, runtime(*), master(compile), runtime, compile(*), master], test-internal=[compile, runtime(*), master(compile), runtime, compile(*), master], scala-tool=[compile, runtime(*), master(compile), runtime, compile(*), master]}
[info] Resolving junit#junit;4.8.2 ...
[debug] sbt-chain: Checking cache for: dependency: junit#junit;4.8.2 {compile=[compile, runtime(*), master(compile), runtime, compile(*), master], runtime=[compile, runtime(*), master(compile), runtime, compile(*), master], test=[compile, runtime(*), master(compile), runtime, compile(*), master], compile-internal=[compile, runtime(*), master(compile), runtime, compile(*), master], runtime-internal=[compile, runtime(*), master(compile), runtime, compile(*), master], test-internal=[compile, runtime(*), master(compile), runtime, compile(*), master]}
[debug] sbt-chain: module revision found in cache: junit#junit;4.8.2
[debug] 	found junit#junit;4.8.2 in sbt-chain
[debug] == resolving dependencies untitled1#untitled1$sources_2.11;1.0->junit#junit;4.8.2 [compile->runtime(*)]
[debug] == resolving dependencies untitled1#untitled1$sources_2.11;1.0->junit#junit;4.8.2 [compile->compile]
[debug] == resolving dependencies untitled1#untitled1$sources_2.11;1.0->junit#junit;4.8.2 [compile->master(compile)]
[debug] == resolving dependencies untitled1#untitled1$sources_2.11;1.0->junit#junit;4.8.2 [compile->runtime]
[debug] == resolving dependencies untitled1#untitled1$sources_2.11;1.0->junit#junit;4.8.2 [compile->compile]
[debug] == resolving dependencies untitled1#untitled1$sources_2.11;1.0->junit#junit;4.8.2 [compile->compile(*)]
[debug] == resolving dependencies untitled1#untitled1$sources_2.11;1.0->junit#junit;4.8.2 [compile->master]
[debug] == resolving dependencies untitled1#untitled1$sources_2.11;1.0->commons-lang#commons-lang;2.6 [compile->compile]
[debug] dependency descriptor has been mediated: dependency: org.scala-lang#scala-library;2.11.8 {compile=[default, compile, runtime(*), master(compile), runtime, default(compile), compile(*), master], runtime=[default, compile, runtime(*), master(compile), runtime, default(compile), compile(*), master], test=[default, compile, runtime(*), master(compile), runtime, default(compile), compile(*), master], compile-internal=[default, compile, runtime(*), master(compile), runtime, default(compile), compile(*), master], runtime-internal=[default, compile, runtime(*), master(compile), runtime, default(compile), compile(*), master], test-internal=[default, compile, runtime(*), master(compile), runtime, default(compile), compile(*), master], scala-tool=[default, compile, runtime(*), master(compile), runtime, optional, optional(default), compile(*), master]} => dependency: org.scala-lang#scala-library;2.11.8 {compile=[default, compile, runtime(*), master(compile), runtime, default(compile), compile(*), master], runtime=[default, compile, runtime(*), master(compile), runtime, default(compile), compile(*), master], test=[default, compile, runtime(*), master(compile), runtime, default(compile), compile(*), master], compile-internal=[default, compile, runtime(*), master(compile), runtime, default(compile), compile(*), master], runtime-internal=[default, compile, runtime(*), master(compile), runtime, default(compile), compile(*), master], test-internal=[default, compile, runtime(*), master(compile), runtime, default(compile), compile(*), master], scala-tool=[default, compile, runtime(*), master(compile), runtime, optional, optional(default), compile(*), master]}
[debug] dependency descriptor has been mediated: dependency: org.scala-lang#scala-compiler;2.11.8 {compile=[compile, runtime(*), master(compile), runtime, compile(*), master], runtime=[compile, runtime(*), master(compile), runtime, compile(*), master], test=[compile, runtime(*), master(compile), runtime, compile(*), master], compile-internal=[compile, runtime(*), master(compile), runtime, compile(*), master], runtime-internal=[compile, runtime(*), master(compile), runtime, compile(*), master], test-internal=[compile, runtime(*), master(compile), runtime, compile(*), master], scala-tool=[default, compile, runtime, optional, optional(default), master]} => dependency: org.scala-lang#scala-compiler;2.11.8 {compile=[compile, runtime(*), master(compile), runtime, compile(*), master], runtime=[compile, runtime(*), master(compile), runtime, compile(*), master], test=[compile, runtime(*), master(compile), runtime, compile(*), master], compile-internal=[compile, runtime(*), master(compile), runtime, compile(*), master], runtime-internal=[compile, runtime(*), master(compile), runtime, compile(*), master], test-internal=[compile, runtime(*), master(compile), runtime, compile(*), master], scala-tool=[default, compile, runtime, optional, optional(default), master]}
[debug] dependency descriptor has been mediated: dependency: org.scala-lang#scalap;2.11.8 {compile=[compile, runtime(*), master(compile), runtime, compile(*), master], runtime=[compile, runtime(*), master(compile), runtime, compile(*), master], test=[compile, runtime(*), master(compile), runtime, compile(*), master], compile-internal=[compile, runtime(*), master(compile), runtime, compile(*), master], runtime-internal=[compile, runtime(*), master(compile), runtime, compile(*), master], test-internal=[compile, runtime(*), master(compile), runtime, compile(*), master]} => dependency: org.scala-lang#scalap;2.11.8 {compile=[compile, runtime(*), master(compile), runtime, compile(*), master], runtime=[compile, runtime(*), master(compile), runtime, compile(*), master], test=[compile, runtime(*), master(compile), runtime, compile(*), master], compile-internal=[compile, runtime(*), master(compile), runtime, compile(*), master], runtime-internal=[compile, runtime(*), master(compile), runtime, compile(*), master], test-internal=[compile, runtime(*), master(compile), runtime, compile(*), master]}
[debug] dependency descriptor has been mediated: dependency: org.scala-lang#scala-reflect;2.11.8 {compile=[compile, runtime(*), master(compile), runtime, compile(*), master], runtime=[compile, runtime(*), master(compile), runtime, compile(*), master], test=[compile, runtime(*), master(compile), runtime, compile(*), master], compile-internal=[compile, runtime(*), master(compile), runtime, compile(*), master], runtime-internal=[compile, runtime(*), master(compile), runtime, compile(*), master], test-internal=[compile, runtime(*), master(compile), runtime, compile(*), master], scala-tool=[compile, runtime(*), master(compile), runtime, compile(*), master]} => dependency: org.scala-lang#scala-reflect;2.11.8 {compile=[compile, runtime(*), master(compile), runtime, compile(*), master], runtime=[compile, runtime(*), master(compile), runtime, compile(*), master], test=[compile, runtime(*), master(compile), runtime, compile(*), master], compile-internal=[compile, runtime(*), master(compile), runtime, compile(*), master], runtime-internal=[compile, runtime(*), master(compile), runtime, compile(*), master], test-internal=[compile, runtime(*), master(compile), runtime, compile(*), master], scala-tool=[compile, runtime(*), master(compile), runtime, compile(*), master]}
[info] Resolving commons-lang#commons-lang;2.6 ...
[debug] sbt-chain: Checking cache for: dependency: commons-lang#commons-lang;2.6 {compile=[compile, runtime(*), master(compile), runtime, compile(*), master], runtime=[compile, runtime(*), master(compile), runtime, compile(*), master], test=[compile, runtime(*), master(compile), runtime, compile(*), master], compile-internal=[compile, runtime(*), master(compile), runtime, compile(*), master], runtime-internal=[compile, runtime(*), master(compile), runtime, compile(*), master], test-internal=[compile, runtime(*), master(compile), runtime, compile(*), master]}
[debug] sbt-chain: module revision found in cache: commons-lang#commons-lang;2.6
[debug] 	found commons-lang#commons-lang;2.6 in sbt-chain
[debug] == resolving dependencies untitled1#untitled1$sources_2.11;1.0->commons-lang#commons-lang;2.6 [compile->runtime(*)]
[debug] == resolving dependencies untitled1#untitled1$sources_2.11;1.0->commons-lang#commons-lang;2.6 [compile->compile]
[debug] == resolving dependencies untitled1#untitled1$sources_2.11;1.0->commons-lang#commons-lang;2.6 [compile->master(compile)]
[debug] == resolving dependencies untitled1#untitled1$sources_2.11;1.0->commons-lang#commons-lang;2.6 [compile->runtime]
[debug] == resolving dependencies untitled1#untitled1$sources_2.11;1.0->commons-lang#commons-lang;2.6 [compile->compile]
[debug] == resolving dependencies untitled1#untitled1$sources_2.11;1.0->commons-lang#commons-lang;2.6 [compile->compile(*)]
[debug] == resolving dependencies untitled1#untitled1$sources_2.11;1.0->commons-lang#commons-lang;2.6 [compile->master]
[debug] == resolving dependencies untitled1#untitled1$sources_2.11;1.0->net.iharder#base64;2.3.8 [compile->compile]
[debug] dependency descriptor has been mediated: dependency: org.scala-lang#scala-library;2.11.8 {compile=[default, compile, runtime(*), master(compile), runtime, default(compile), compile(*), master], runtime=[default, compile, runtime(*), master(compile), runtime, default(compile), compile(*), master], test=[default, compile, runtime(*), master(compile), runtime, default(compile), compile(*), master], compile-internal=[default, compile, runtime(*), master(compile), runtime, default(compile), compile(*), master], runtime-internal=[default, compile, runtime(*), master(compile), runtime, default(compile), compile(*), master], test-internal=[default, compile, runtime(*), master(compile), runtime, default(compile), compile(*), master], scala-tool=[default, compile, runtime(*), master(compile), runtime, optional, optional(default), compile(*), master]} => dependency: org.scala-lang#scala-library;2.11.8 {compile=[default, compile, runtime(*), master(compile), runtime, default(compile), compile(*), master], runtime=[default, compile, runtime(*), master(compile), runtime, default(compile), compile(*), master], test=[default, compile, runtime(*), master(compile), runtime, default(compile), compile(*), master], compile-internal=[default, compile, runtime(*), master(compile), runtime, default(compile), compile(*), master], runtime-internal=[default, compile, runtime(*), master(compile), runtime, default(compile), compile(*), master], test-internal=[default, compile, runtime(*), master(compile), runtime, default(compile), compile(*), master], scala-tool=[default, compile, runtime(*), master(compile), runtime, optional, optional(default), compile(*), master]}
[debug] dependency descriptor has been mediated: dependency: org.scala-lang#scala-compiler;2.11.8 {compile=[compile, runtime(*), master(compile), runtime, compile(*), master], runtime=[compile, runtime(*), master(compile), runtime, compile(*), master], test=[compile, runtime(*), master(compile), runtime, compile(*), master], compile-internal=[compile, runtime(*), master(compile), runtime, compile(*), master], runtime-internal=[compile, runtime(*), master(compile), runtime, compile(*), master], test-internal=[compile, runtime(*), master(compile), runtime, compile(*), master], scala-tool=[default, compile, runtime, optional, optional(default), master]} => dependency: org.scala-lang#scala-compiler;2.11.8 {compile=[compile, runtime(*), master(compile), runtime, compile(*), master], runtime=[compile, runtime(*), master(compile), runtime, compile(*), master], test=[compile, runtime(*), master(compile), runtime, compile(*), master], compile-internal=[compile, runtime(*), master(compile), runtime, compile(*), master], runtime-internal=[compile, runtime(*), master(compile), runtime, compile(*), master], test-internal=[compile, runtime(*), master(compile), runtime, compile(*), master], scala-tool=[default, compile, runtime, optional, optional(default), master]}
[debug] dependency descriptor has been mediated: dependency: org.scala-lang#scalap;2.11.8 {compile=[compile, runtime(*), master(compile), runtime, compile(*), master], runtime=[compile, runtime(*), master(compile), runtime, compile(*), master], test=[compile, runtime(*), master(compile), runtime, compile(*), master], compile-internal=[compile, runtime(*), master(compile), runtime, compile(*), master], runtime-internal=[compile, runtime(*), master(compile), runtime, compile(*), master], test-internal=[compile, runtime(*), master(compile), runtime, compile(*), master]} => dependency: org.scala-lang#scalap;2.11.8 {compile=[compile, runtime(*), master(compile), runtime, compile(*), master], runtime=[compile, runtime(*), master(compile), runtime, compile(*), master], test=[compile, runtime(*), master(compile), runtime, compile(*), master], compile-internal=[compile, runtime(*), master(compile), runtime, compile(*), master], runtime-internal=[compile, runtime(*), master(compile), runtime, compile(*), master], test-internal=[compile, runtime(*), master(compile), runtime, compile(*), master]}
[debug] dependency descriptor has been mediated: dependency: org.scala-lang#scala-reflect;2.11.8 {compile=[compile, runtime(*), master(compile), runtime, compile(*), master], runtime=[compile, runtime(*), master(compile), runtime, compile(*), master], test=[compile, runtime(*), master(compile), runtime, compile(*), master], compile-internal=[compile, runtime(*), master(compile), runtime, compile(*), master], runtime-internal=[compile, runtime(*), master(compile), runtime, compile(*), master], test-internal=[compile, runtime(*), master(compile), runtime, compile(*), master], scala-tool=[compile, runtime(*), master(compile), runtime, compile(*), master]} => dependency: org.scala-lang#scala-reflect;2.11.8 {compile=[compile, runtime(*), master(compile), runtime, compile(*), master], runtime=[compile, runtime(*), master(compile), runtime, compile(*), master], test=[compile, runtime(*), master(compile), runtime, compile(*), master], compile-internal=[compile, runtime(*), master(compile), runtime, compile(*), master], runtime-internal=[compile, runtime(*), master(compile), runtime, compile(*), master], test-internal=[compile, runtime(*), master(compile), runtime, compile(*), master], scala-tool=[compile, runtime(*), master(compile), runtime, compile(*), master]}
[info] Resolving net.iharder#base64;2.3.8 ...
[debug] sbt-chain: Checking cache for: dependency: net.iharder#base64;2.3.8 {compile=[compile, runtime(*), master(compile), runtime, compile(*), master], runtime=[compile, runtime(*), master(compile), runtime, compile(*), master], test=[compile, runtime(*), master(compile), runtime, compile(*), master], compile-internal=[compile, runtime(*), master(compile), runtime, compile(*), master], runtime-internal=[compile, runtime(*), master(compile), runtime, compile(*), master], test-internal=[compile, runtime(*), master(compile), runtime, compile(*), master]}
[debug] sbt-chain: module revision found in cache: net.iharder#base64;2.3.8
[debug] 	found net.iharder#base64;2.3.8 in sbt-chain
[debug] == resolving dependencies untitled1#untitled1$sources_2.11;1.0->net.iharder#base64;2.3.8 [compile->runtime(*)]
[debug] == resolving dependencies untitled1#untitled1$sources_2.11;1.0->net.iharder#base64;2.3.8 [compile->compile]
[debug] == resolving dependencies untitled1#untitled1$sources_2.11;1.0->net.iharder#base64;2.3.8 [compile->master(compile)]
[debug] == resolving dependencies untitled1#untitled1$sources_2.11;1.0->net.iharder#base64;2.3.8 [compile->runtime]
[debug] == resolving dependencies untitled1#untitled1$sources_2.11;1.0->net.iharder#base64;2.3.8 [compile->compile]
[debug] == resolving dependencies untitled1#untitled1$sources_2.11;1.0->net.iharder#base64;2.3.8 [compile->compile(*)]
[debug] == resolving dependencies untitled1#untitled1$sources_2.11;1.0->net.iharder#base64;2.3.8 [compile->master]
[debug] == resolving dependencies untitled1#untitled1$sources_2.11;1.0->net.sf.opencsv#opencsv;2.3 [compile->compile]
[debug] dependency descriptor has been mediated: dependency: org.scala-lang#scala-library;2.11.8 {compile=[default, compile, runtime(*), master(compile), runtime, default(compile), compile(*), master], runtime=[default, compile, runtime(*), master(compile), runtime, default(compile), compile(*), master], test=[default, compile, runtime(*), master(compile), runtime, default(compile), compile(*), master], compile-internal=[default, compile, runtime(*), master(compile), runtime, default(compile), compile(*), master], runtime-internal=[default, compile, runtime(*), master(compile), runtime, default(compile), compile(*), master], test-internal=[default, compile, runtime(*), master(compile), runtime, default(compile), compile(*), master], scala-tool=[default, compile, runtime(*), master(compile), runtime, optional, optional(default), compile(*), master]} => dependency: org.scala-lang#scala-library;2.11.8 {compile=[default, compile, runtime(*), master(compile), runtime, default(compile), compile(*), master], runtime=[default, compile, runtime(*), master(compile), runtime, default(compile), compile(*), master], test=[default, compile, runtime(*), master(compile), runtime, default(compile), compile(*), master], compile-internal=[default, compile, runtime(*), master(compile), runtime, default(compile), compile(*), master], runtime-internal=[default, compile, runtime(*), master(compile), runtime, default(compile), compile(*), master], test-internal=[default, compile, runtime(*), master(compile), runtime, default(compile), compile(*), master], scala-tool=[default, compile, runtime(*), master(compile), runtime, optional, optional(default), compile(*), master]}
[debug] dependency descriptor has been mediated: dependency: org.scala-lang#scala-compiler;2.11.8 {compile=[compile, runtime(*), master(compile), runtime, compile(*), master], runtime=[compile, runtime(*), master(compile), runtime, compile(*), master], test=[compile, runtime(*), master(compile), runtime, compile(*), master], compile-internal=[compile, runtime(*), master(compile), runtime, compile(*), master], runtime-internal=[compile, runtime(*), master(compile), runtime, compile(*), master], test-internal=[compile, runtime(*), master(compile), runtime, compile(*), master], scala-tool=[default, compile, runtime, optional, optional(default), master]} => dependency: org.scala-lang#scala-compiler;2.11.8 {compile=[compile, runtime(*), master(compile), runtime, compile(*), master], runtime=[compile, runtime(*), master(compile), runtime, compile(*), master], test=[compile, runtime(*), master(compile), runtime, compile(*), master], compile-internal=[compile, runtime(*), master(compile), runtime, compile(*), master], runtime-internal=[compile, runtime(*), master(compile), runtime, compile(*), master], test-internal=[compile, runtime(*), master(compile), runtime, compile(*), master], scala-tool=[default, compile, runtime, optional, optional(default), master]}
[debug] dependency descriptor has been mediated: dependency: org.scala-lang#scalap;2.11.8 {compile=[compile, runtime(*), master(compile), runtime, compile(*), master], runtime=[compile, runtime(*), master(compile), runtime, compile(*), master], test=[compile, runtime(*), master(compile), runtime, compile(*), master], compile-internal=[compile, runtime(*), master(compile), runtime, compile(*), master], runtime-internal=[compile, runtime(*), master(compile), runtime, compile(*), master], test-internal=[compile, runtime(*), master(compile), runtime, compile(*), master]} => dependency: org.scala-lang#scalap;2.11.8 {compile=[compile, runtime(*), master(compile), runtime, compile(*), master], runtime=[compile, runtime(*), master(compile), runtime, compile(*), master], test=[compile, runtime(*), master(compile), runtime, compile(*), master], compile-internal=[compile, runtime(*), master(compile), runtime, compile(*), master], runtime-internal=[compile, runtime(*), master(compile), runtime, compile(*), master], test-internal=[compile, runtime(*), master(compile), runtime, compile(*), master]}
[debug] dependency descriptor has been mediated: dependency: org.scala-lang#scala-reflect;2.11.8 {compile=[compile, runtime(*), master(compile), runtime, compile(*), master], runtime=[compile, runtime(*), master(compile), runtime, compile(*), master], test=[compile, runtime(*), master(compile), runtime, compile(*), master], compile-internal=[compile, runtime(*), master(compile), runtime, compile(*), master], runtime-internal=[compile, runtime(*), master(compile), runtime, compile(*), master], test-internal=[compile, runtime(*), master(compile), runtime, compile(*), master], scala-tool=[compile, runtime(*), master(compile), runtime, compile(*), master]} => dependency: org.scala-lang#scala-reflect;2.11.8 {compile=[compile, runtime(*), master(compile), runtime, compile(*), master], runtime=[compile, runtime(*), master(compile), runtime, compile(*), master], test=[compile, runtime(*), master(compile), runtime, compile(*), master], compile-internal=[compile, runtime(*), master(compile), runtime, compile(*), master], runtime-internal=[compile, runtime(*), master(compile), runtime, compile(*), master], test-internal=[compile, runtime(*), master(compile), runtime, compile(*), master], scala-tool=[compile, runtime(*), master(compile), runtime, compile(*), master]}
[info] Resolving net.sf.opencsv#opencsv;2.3 ...
[debug] sbt-chain: Checking cache for: dependency: net.sf.opencsv#opencsv;2.3 {compile=[compile, runtime(*), master(compile), runtime, compile(*), master], runtime=[compile, runtime(*), master(compile), runtime, compile(*), master], test=[compile, runtime(*), master(compile), runtime, compile(*), master], compile-internal=[compile, runtime(*), master(compile), runtime, compile(*), master], runtime-internal=[compile, runtime(*), master(compile), runtime, compile(*), master], test-internal=[compile, runtime(*), master(compile), runtime, compile(*), master]}
[debug] sbt-chain: module revision found in cache: net.sf.opencsv#opencsv;2.3
[debug] 	found net.sf.opencsv#opencsv;2.3 in sbt-chain
[debug] == resolving dependencies untitled1#untitled1$sources_2.11;1.0->net.sf.opencsv#opencsv;2.3 [compile->runtime(*)]
[debug] == resolving dependencies untitled1#untitled1$sources_2.11;1.0->net.sf.opencsv#opencsv;2.3 [compile->compile]
[debug] == resolving dependencies untitled1#untitled1$sources_2.11;1.0->net.sf.opencsv#opencsv;2.3 [compile->master(compile)]
[debug] == resolving dependencies untitled1#untitled1$sources_2.11;1.0->net.sf.opencsv#opencsv;2.3 [compile->runtime]
[debug] == resolving dependencies untitled1#untitled1$sources_2.11;1.0->net.sf.opencsv#opencsv;2.3 [compile->compile]
[debug] == resolving dependencies untitled1#untitled1$sources_2.11;1.0->net.sf.opencsv#opencsv;2.3 [compile->compile(*)]
[debug] == resolving dependencies untitled1#untitled1$sources_2.11;1.0->net.sf.opencsv#opencsv;2.3 [compile->master]
[debug] == resolving dependencies untitled1#untitled1$sources_2.11;1.0->org.typelevel#machinist_2.11;0.6.1 [compile->compile]
[debug] dependency descriptor has been mediated: dependency: org.scala-lang#scala-library;2.11.8 {compile=[default, compile, runtime(*), master(compile), runtime, default(compile), compile(*), master], runtime=[default, compile, runtime(*), master(compile), runtime, default(compile), compile(*), master], test=[default, compile, runtime(*), master(compile), runtime, default(compile), compile(*), master], compile-internal=[default, compile, runtime(*), master(compile), runtime, default(compile), compile(*), master], runtime-internal=[default, compile, runtime(*), master(compile), runtime, default(compile), compile(*), master], test-internal=[default, compile, runtime(*), master(compile), runtime, default(compile), compile(*), master], scala-tool=[default, compile, runtime(*), master(compile), runtime, optional, optional(default), compile(*), master]} => dependency: org.scala-lang#scala-library;2.11.8 {compile=[default, compile, runtime(*), master(compile), runtime, default(compile), compile(*), master], runtime=[default, compile, runtime(*), master(compile), runtime, default(compile), compile(*), master], test=[default, compile, runtime(*), master(compile), runtime, default(compile), compile(*), master], compile-internal=[default, compile, runtime(*), master(compile), runtime, default(compile), compile(*), master], runtime-internal=[default, compile, runtime(*), master(compile), runtime, default(compile), compile(*), master], test-internal=[default, compile, runtime(*), master(compile), runtime, default(compile), compile(*), master], scala-tool=[default, compile, runtime(*), master(compile), runtime, optional, optional(default), compile(*), master]}
[debug] dependency descriptor has been mediated: dependency: org.scala-lang#scala-compiler;2.11.8 {compile=[compile, runtime(*), master(compile), runtime, compile(*), master], runtime=[compile, runtime(*), master(compile), runtime, compile(*), master], test=[compile, runtime(*), master(compile), runtime, compile(*), master], compile-internal=[compile, runtime(*), master(compile), runtime, compile(*), master], runtime-internal=[compile, runtime(*), master(compile), runtime, compile(*), master], test-internal=[compile, runtime(*), master(compile), runtime, compile(*), master], scala-tool=[default, compile, runtime, optional, optional(default), master]} => dependency: org.scala-lang#scala-compiler;2.11.8 {compile=[compile, runtime(*), master(compile), runtime, compile(*), master], runtime=[compile, runtime(*), master(compile), runtime, compile(*), master], test=[compile, runtime(*), master(compile), runtime, compile(*), master], compile-internal=[compile, runtime(*), master(compile), runtime, compile(*), master], runtime-internal=[compile, runtime(*), master(compile), runtime, compile(*), master], test-internal=[compile, runtime(*), master(compile), runtime, compile(*), master], scala-tool=[default, compile, runtime, optional, optional(default), master]}
[debug] dependency descriptor has been mediated: dependency: org.scala-lang#scalap;2.11.8 {compile=[compile, runtime(*), master(compile), runtime, compile(*), master], runtime=[compile, runtime(*), master(compile), runtime, compile(*), master], test=[compile, runtime(*), master(compile), runtime, compile(*), master], compile-internal=[compile, runtime(*), master(compile), runtime, compile(*), master], runtime-internal=[compile, runtime(*), master(compile), runtime, compile(*), master], test-internal=[compile, runtime(*), master(compile), runtime, compile(*), master]} => dependency: org.scala-lang#scalap;2.11.8 {compile=[compile, runtime(*), master(compile), runtime, compile(*), master], runtime=[compile, runtime(*), master(compile), runtime, compile(*), master], test=[compile, runtime(*), master(compile), runtime, compile(*), master], compile-internal=[compile, runtime(*), master(compile), runtime, compile(*), master], runtime-internal=[compile, runtime(*), master(compile), runtime, compile(*), master], test-internal=[compile, runtime(*), master(compile), runtime, compile(*), master]}
[debug] dependency descriptor has been mediated: dependency: org.scala-lang#scala-reflect;2.11.8 {compile=[compile, runtime(*), master(compile), runtime, compile(*), master], runtime=[compile, runtime(*), master(compile), runtime, compile(*), master], test=[compile, runtime(*), master(compile), runtime, compile(*), master], compile-internal=[compile, runtime(*), master(compile), runtime, compile(*), master], runtime-internal=[compile, runtime(*), master(compile), runtime, compile(*), master], test-internal=[compile, runtime(*), master(compile), runtime, compile(*), master], scala-tool=[compile, runtime(*), master(compile), runtime, compile(*), master]} => dependency: org.scala-lang#scala-reflect;2.11.8 {compile=[compile, runtime(*), master(compile), runtime, compile(*), master], runtime=[compile, runtime(*), master(compile), runtime, compile(*), master], test=[compile, runtime(*), master(compile), runtime, compile(*), master], compile-internal=[compile, runtime(*), master(compile), runtime, compile(*), master], runtime-internal=[compile, runtime(*), master(compile), runtime, compile(*), master], test-internal=[compile, runtime(*), master(compile), runtime, compile(*), master], scala-tool=[compile, runtime(*), master(compile), runtime, compile(*), master]}
[info] Resolving org.typelevel#machinist_2.11;0.6.1 ...
[debug] sbt-chain: Checking cache for: dependency: org.typelevel#machinist_2.11;0.6.1 {compile=[compile, runtime(*), master(compile), runtime, compile(*), master], runtime=[compile, runtime(*), master(compile), runtime, compile(*), master], test=[compile, runtime(*), master(compile), runtime, compile(*), master], compile-internal=[compile, runtime(*), master(compile), runtime, compile(*), master], runtime-internal=[compile, runtime(*), master(compile), runtime, compile(*), master], test-internal=[compile, runtime(*), master(compile), runtime, compile(*), master]}
[debug] sbt-chain: module revision found in cache: org.typelevel#machinist_2.11;0.6.1
[debug] 	found org.typelevel#machinist_2.11;0.6.1 in sbt-chain
[debug] == resolving dependencies untitled1#untitled1$sources_2.11;1.0->org.typelevel#machinist_2.11;0.6.1 [compile->runtime(*)]
[debug] == resolving dependencies untitled1#untitled1$sources_2.11;1.0->org.typelevel#machinist_2.11;0.6.1 [compile->compile]
[debug] == resolving dependencies untitled1#untitled1$sources_2.11;1.0->org.typelevel#machinist_2.11;0.6.1 [compile->master(compile)]
[debug] == resolving dependencies untitled1#untitled1$sources_2.11;1.0->org.typelevel#machinist_2.11;0.6.1 [compile->runtime]
[debug] == resolving dependencies untitled1#untitled1$sources_2.11;1.0->org.typelevel#machinist_2.11;0.6.1 [compile->compile]
[debug] == resolving dependencies untitled1#untitled1$sources_2.11;1.0->org.typelevel#machinist_2.11;0.6.1 [compile->compile(*)]
[debug] == resolving dependencies untitled1#untitled1$sources_2.11;1.0->org.typelevel#machinist_2.11;0.6.1 [compile->master]
[debug] == resolving dependencies untitled1#untitled1$sources_2.11;1.0->org.apache.commons#commons-lang3;3.5 [compile->compile]
[debug] dependency descriptor has been mediated: dependency: org.scala-lang#scala-library;2.11.8 {compile=[default, compile, runtime(*), master(compile), runtime, default(compile), compile(*), master], runtime=[default, compile, runtime(*), master(compile), runtime, default(compile), compile(*), master], test=[default, compile, runtime(*), master(compile), runtime, default(compile), compile(*), master], compile-internal=[default, compile, runtime(*), master(compile), runtime, default(compile), compile(*), master], runtime-internal=[default, compile, runtime(*), master(compile), runtime, default(compile), compile(*), master], test-internal=[default, compile, runtime(*), master(compile), runtime, default(compile), compile(*), master], scala-tool=[default, compile, runtime(*), master(compile), runtime, optional, optional(default), compile(*), master]} => dependency: org.scala-lang#scala-library;2.11.8 {compile=[default, compile, runtime(*), master(compile), runtime, default(compile), compile(*), master], runtime=[default, compile, runtime(*), master(compile), runtime, default(compile), compile(*), master], test=[default, compile, runtime(*), master(compile), runtime, default(compile), compile(*), master], compile-internal=[default, compile, runtime(*), master(compile), runtime, default(compile), compile(*), master], runtime-internal=[default, compile, runtime(*), master(compile), runtime, default(compile), compile(*), master], test-internal=[default, compile, runtime(*), master(compile), runtime, default(compile), compile(*), master], scala-tool=[default, compile, runtime(*), master(compile), runtime, optional, optional(default), compile(*), master]}
[debug] dependency descriptor has been mediated: dependency: org.scala-lang#scala-compiler;2.11.8 {compile=[compile, runtime(*), master(compile), runtime, compile(*), master], runtime=[compile, runtime(*), master(compile), runtime, compile(*), master], test=[compile, runtime(*), master(compile), runtime, compile(*), master], compile-internal=[compile, runtime(*), master(compile), runtime, compile(*), master], runtime-internal=[compile, runtime(*), master(compile), runtime, compile(*), master], test-internal=[compile, runtime(*), master(compile), runtime, compile(*), master], scala-tool=[default, compile, runtime, optional, optional(default), master]} => dependency: org.scala-lang#scala-compiler;2.11.8 {compile=[compile, runtime(*), master(compile), runtime, compile(*), master], runtime=[compile, runtime(*), master(compile), runtime, compile(*), master], test=[compile, runtime(*), master(compile), runtime, compile(*), master], compile-internal=[compile, runtime(*), master(compile), runtime, compile(*), master], runtime-internal=[compile, runtime(*), master(compile), runtime, compile(*), master], test-internal=[compile, runtime(*), master(compile), runtime, compile(*), master], scala-tool=[default, compile, runtime, optional, optional(default), master]}
[debug] dependency descriptor has been mediated: dependency: org.scala-lang#scalap;2.11.8 {compile=[compile, runtime(*), master(compile), runtime, compile(*), master], runtime=[compile, runtime(*), master(compile), runtime, compile(*), master], test=[compile, runtime(*), master(compile), runtime, compile(*), master], compile-internal=[compile, runtime(*), master(compile), runtime, compile(*), master], runtime-internal=[compile, runtime(*), master(compile), runtime, compile(*), master], test-internal=[compile, runtime(*), master(compile), runtime, compile(*), master]} => dependency: org.scala-lang#scalap;2.11.8 {compile=[compile, runtime(*), master(compile), runtime, compile(*), master], runtime=[compile, runtime(*), master(compile), runtime, compile(*), master], test=[compile, runtime(*), master(compile), runtime, compile(*), master], compile-internal=[compile, runtime(*), master(compile), runtime, compile(*), master], runtime-internal=[compile, runtime(*), master(compile), runtime, compile(*), master], test-internal=[compile, runtime(*), master(compile), runtime, compile(*), master]}
[debug] dependency descriptor has been mediated: dependency: org.scala-lang#scala-reflect;2.11.8 {compile=[compile, runtime(*), master(compile), runtime, compile(*), master], runtime=[compile, runtime(*), master(compile), runtime, compile(*), master], test=[compile, runtime(*), master(compile), runtime, compile(*), master], compile-internal=[compile, runtime(*), master(compile), runtime, compile(*), master], runtime-internal=[compile, runtime(*), master(compile), runtime, compile(*), master], test-internal=[compile, runtime(*), master(compile), runtime, compile(*), master], scala-tool=[compile, runtime(*), master(compile), runtime, compile(*), master]} => dependency: org.scala-lang#scala-reflect;2.11.8 {compile=[compile, runtime(*), master(compile), runtime, compile(*), master], runtime=[compile, runtime(*), master(compile), runtime, compile(*), master], test=[compile, runtime(*), master(compile), runtime, compile(*), master], compile-internal=[compile, runtime(*), master(compile), runtime, compile(*), master], runtime-internal=[compile, runtime(*), master(compile), runtime, compile(*), master], test-internal=[compile, runtime(*), master(compile), runtime, compile(*), master], scala-tool=[compile, runtime(*), master(compile), runtime, compile(*), master]}
[info] Resolving org.apache.commons#commons-lang3;3.5 ...
[debug] sbt-chain: Checking cache for: dependency: org.apache.commons#commons-lang3;3.5 {compile=[compile, runtime(*), master(compile), runtime, compile(*), master], runtime=[compile, runtime(*), master(compile), runtime, compile(*), master], test=[compile, runtime(*), master(compile), runtime, compile(*), master], compile-internal=[compile, runtime(*), master(compile), runtime, compile(*), master], runtime-internal=[compile, runtime(*), master(compile), runtime, compile(*), master], test-internal=[compile, runtime(*), master(compile), runtime, compile(*), master]}
[debug] sbt-chain: module revision found in cache: org.apache.commons#commons-lang3;3.5
[debug] 	found org.apache.commons#commons-lang3;3.5 in sbt-chain
[debug] == resolving dependencies untitled1#untitled1$sources_2.11;1.0->org.apache.commons#commons-lang3;3.5 [compile->runtime(*)]
[debug] == resolving dependencies untitled1#untitled1$sources_2.11;1.0->org.apache.commons#commons-lang3;3.5 [compile->compile]
[debug] == resolving dependencies untitled1#untitled1$sources_2.11;1.0->org.apache.commons#commons-lang3;3.5 [compile->master(compile)]
[debug] == resolving dependencies untitled1#untitled1$sources_2.11;1.0->org.apache.commons#commons-lang3;3.5 [compile->runtime]
[debug] == resolving dependencies untitled1#untitled1$sources_2.11;1.0->org.apache.commons#commons-lang3;3.5 [compile->compile]
[debug] == resolving dependencies untitled1#untitled1$sources_2.11;1.0->org.apache.commons#commons-lang3;3.5 [compile->compile(*)]
[debug] == resolving dependencies untitled1#untitled1$sources_2.11;1.0->org.apache.commons#commons-lang3;3.5 [compile->master]
[debug] == resolving dependencies untitled1#untitled1$sources_2.11;1.0->io.netty#netty-all;4.0.43.Final [compile->compile]
[debug] dependency descriptor has been mediated: dependency: org.scala-lang#scala-library;2.11.8 {compile=[default, compile, runtime(*), master(compile), runtime, default(compile), compile(*), master], runtime=[default, compile, runtime(*), master(compile), runtime, default(compile), compile(*), master], test=[default, compile, runtime(*), master(compile), runtime, default(compile), compile(*), master], compile-internal=[default, compile, runtime(*), master(compile), runtime, default(compile), compile(*), master], runtime-internal=[default, compile, runtime(*), master(compile), runtime, default(compile), compile(*), master], test-internal=[default, compile, runtime(*), master(compile), runtime, default(compile), compile(*), master], scala-tool=[default, compile, runtime(*), master(compile), runtime, optional, optional(default), compile(*), master]} => dependency: org.scala-lang#scala-library;2.11.8 {compile=[default, compile, runtime(*), master(compile), runtime, default(compile), compile(*), master], runtime=[default, compile, runtime(*), master(compile), runtime, default(compile), compile(*), master], test=[default, compile, runtime(*), master(compile), runtime, default(compile), compile(*), master], compile-internal=[default, compile, runtime(*), master(compile), runtime, default(compile), compile(*), master], runtime-internal=[default, compile, runtime(*), master(compile), runtime, default(compile), compile(*), master], test-internal=[default, compile, runtime(*), master(compile), runtime, default(compile), compile(*), master], scala-tool=[default, compile, runtime(*), master(compile), runtime, optional, optional(default), compile(*), master]}
[debug] dependency descriptor has been mediated: dependency: org.scala-lang#scala-compiler;2.11.8 {compile=[compile, runtime(*), master(compile), runtime, compile(*), master], runtime=[compile, runtime(*), master(compile), runtime, compile(*), master], test=[compile, runtime(*), master(compile), runtime, compile(*), master], compile-internal=[compile, runtime(*), master(compile), runtime, compile(*), master], runtime-internal=[compile, runtime(*), master(compile), runtime, compile(*), master], test-internal=[compile, runtime(*), master(compile), runtime, compile(*), master], scala-tool=[default, compile, runtime, optional, optional(default), master]} => dependency: org.scala-lang#scala-compiler;2.11.8 {compile=[compile, runtime(*), master(compile), runtime, compile(*), master], runtime=[compile, runtime(*), master(compile), runtime, compile(*), master], test=[compile, runtime(*), master(compile), runtime, compile(*), master], compile-internal=[compile, runtime(*), master(compile), runtime, compile(*), master], runtime-internal=[compile, runtime(*), master(compile), runtime, compile(*), master], test-internal=[compile, runtime(*), master(compile), runtime, compile(*), master], scala-tool=[default, compile, runtime, optional, optional(default), master]}
[debug] dependency descriptor has been mediated: dependency: org.scala-lang#scalap;2.11.8 {compile=[compile, runtime(*), master(compile), runtime, compile(*), master], runtime=[compile, runtime(*), master(compile), runtime, compile(*), master], test=[compile, runtime(*), master(compile), runtime, compile(*), master], compile-internal=[compile, runtime(*), master(compile), runtime, compile(*), master], runtime-internal=[compile, runtime(*), master(compile), runtime, compile(*), master], test-internal=[compile, runtime(*), master(compile), runtime, compile(*), master]} => dependency: org.scala-lang#scalap;2.11.8 {compile=[compile, runtime(*), master(compile), runtime, compile(*), master], runtime=[compile, runtime(*), master(compile), runtime, compile(*), master], test=[compile, runtime(*), master(compile), runtime, compile(*), master], compile-internal=[compile, runtime(*), master(compile), runtime, compile(*), master], runtime-internal=[compile, runtime(*), master(compile), runtime, compile(*), master], test-internal=[compile, runtime(*), master(compile), runtime, compile(*), master]}
[debug] dependency descriptor has been mediated: dependency: org.scala-lang#scala-reflect;2.11.8 {compile=[compile, runtime(*), master(compile), runtime, compile(*), master], runtime=[compile, runtime(*), master(compile), runtime, compile(*), master], test=[compile, runtime(*), master(compile), runtime, compile(*), master], compile-internal=[compile, runtime(*), master(compile), runtime, compile(*), master], runtime-internal=[compile, runtime(*), master(compile), runtime, compile(*), master], test-internal=[compile, runtime(*), master(compile), runtime, compile(*), master], scala-tool=[compile, runtime(*), master(compile), runtime, compile(*), master]} => dependency: org.scala-lang#scala-reflect;2.11.8 {compile=[compile, runtime(*), master(compile), runtime, compile(*), master], runtime=[compile, runtime(*), master(compile), runtime, compile(*), master], test=[compile, runtime(*), master(compile), runtime, compile(*), master], compile-internal=[compile, runtime(*), master(compile), runtime, compile(*), master], runtime-internal=[compile, runtime(*), master(compile), runtime, compile(*), master], test-internal=[compile, runtime(*), master(compile), runtime, compile(*), master], scala-tool=[compile, runtime(*), master(compile), runtime, compile(*), master]}
[info] Resolving io.netty#netty-all;4.0.43.Final ...
[debug] sbt-chain: Checking cache for: dependency: io.netty#netty-all;4.0.43.Final {compile=[compile, runtime(*), master(compile), runtime, compile(*), master], runtime=[compile, runtime(*), master(compile), runtime, compile(*), master], test=[compile, runtime(*), master(compile), runtime, compile(*), master], compile-internal=[compile, runtime(*), master(compile), runtime, compile(*), master], runtime-internal=[compile, runtime(*), master(compile), runtime, compile(*), master], test-internal=[compile, runtime(*), master(compile), runtime, compile(*), master]}
[debug] sbt-chain: module revision found in cache: io.netty#netty-all;4.0.43.Final
[debug] 	found io.netty#netty-all;4.0.43.Final in sbt-chain
[debug] == resolving dependencies untitled1#untitled1$sources_2.11;1.0->io.netty#netty-all;4.0.43.Final [compile->runtime(*)]
[debug] == resolving dependencies untitled1#untitled1$sources_2.11;1.0->io.netty#netty-all;4.0.43.Final [compile->compile]
[debug] == resolving dependencies untitled1#untitled1$sources_2.11;1.0->io.netty#netty-all;4.0.43.Final [compile->master(compile)]
[debug] == resolving dependencies untitled1#untitled1$sources_2.11;1.0->io.netty#netty-all;4.0.43.Final [compile->runtime]
[debug] == resolving dependencies untitled1#untitled1$sources_2.11;1.0->io.netty#netty-all;4.0.43.Final [compile->compile]
[debug] == resolving dependencies untitled1#untitled1$sources_2.11;1.0->io.netty#netty-all;4.0.43.Final [compile->compile(*)]
[debug] == resolving dependencies untitled1#untitled1$sources_2.11;1.0->io.netty#netty-all;4.0.43.Final [compile->master]
[debug] == resolving dependencies untitled1#untitled1$sources_2.11;1.0->org.fusesource.leveldbjni#leveldbjni-all;1.8 [compile->compile]
[debug] dependency descriptor has been mediated: dependency: org.scala-lang#scala-library;2.11.8 {compile=[default, compile, runtime(*), master(compile), runtime, default(compile), compile(*), master], runtime=[default, compile, runtime(*), master(compile), runtime, default(compile), compile(*), master], test=[default, compile, runtime(*), master(compile), runtime, default(compile), compile(*), master], compile-internal=[default, compile, runtime(*), master(compile), runtime, default(compile), compile(*), master], runtime-internal=[default, compile, runtime(*), master(compile), runtime, default(compile), compile(*), master], test-internal=[default, compile, runtime(*), master(compile), runtime, default(compile), compile(*), master], scala-tool=[default, compile, runtime(*), master(compile), runtime, optional, optional(default), compile(*), master]} => dependency: org.scala-lang#scala-library;2.11.8 {compile=[default, compile, runtime(*), master(compile), runtime, default(compile), compile(*), master], runtime=[default, compile, runtime(*), master(compile), runtime, default(compile), compile(*), master], test=[default, compile, runtime(*), master(compile), runtime, default(compile), compile(*), master], compile-internal=[default, compile, runtime(*), master(compile), runtime, default(compile), compile(*), master], runtime-internal=[default, compile, runtime(*), master(compile), runtime, default(compile), compile(*), master], test-internal=[default, compile, runtime(*), master(compile), runtime, default(compile), compile(*), master], scala-tool=[default, compile, runtime(*), master(compile), runtime, optional, optional(default), compile(*), master]}
[debug] dependency descriptor has been mediated: dependency: org.scala-lang#scala-compiler;2.11.8 {compile=[compile, runtime(*), master(compile), runtime, compile(*), master], runtime=[compile, runtime(*), master(compile), runtime, compile(*), master], test=[compile, runtime(*), master(compile), runtime, compile(*), master], compile-internal=[compile, runtime(*), master(compile), runtime, compile(*), master], runtime-internal=[compile, runtime(*), master(compile), runtime, compile(*), master], test-internal=[compile, runtime(*), master(compile), runtime, compile(*), master], scala-tool=[default, compile, runtime, optional, optional(default), master]} => dependency: org.scala-lang#scala-compiler;2.11.8 {compile=[compile, runtime(*), master(compile), runtime, compile(*), master], runtime=[compile, runtime(*), master(compile), runtime, compile(*), master], test=[compile, runtime(*), master(compile), runtime, compile(*), master], compile-internal=[compile, runtime(*), master(compile), runtime, compile(*), master], runtime-internal=[compile, runtime(*), master(compile), runtime, compile(*), master], test-internal=[compile, runtime(*), master(compile), runtime, compile(*), master], scala-tool=[default, compile, runtime, optional, optional(default), master]}
[debug] dependency descriptor has been mediated: dependency: org.scala-lang#scalap;2.11.8 {compile=[compile, runtime(*), master(compile), runtime, compile(*), master], runtime=[compile, runtime(*), master(compile), runtime, compile(*), master], test=[compile, runtime(*), master(compile), runtime, compile(*), master], compile-internal=[compile, runtime(*), master(compile), runtime, compile(*), master], runtime-internal=[compile, runtime(*), master(compile), runtime, compile(*), master], test-internal=[compile, runtime(*), master(compile), runtime, compile(*), master]} => dependency: org.scala-lang#scalap;2.11.8 {compile=[compile, runtime(*), master(compile), runtime, compile(*), master], runtime=[compile, runtime(*), master(compile), runtime, compile(*), master], test=[compile, runtime(*), master(compile), runtime, compile(*), master], compile-internal=[compile, runtime(*), master(compile), runtime, compile(*), master], runtime-internal=[compile, runtime(*), master(compile), runtime, compile(*), master], test-internal=[compile, runtime(*), master(compile), runtime, compile(*), master]}
[debug] dependency descriptor has been mediated: dependency: org.scala-lang#scala-reflect;2.11.8 {compile=[compile, runtime(*), master(compile), runtime, compile(*), master], runtime=[compile, runtime(*), master(compile), runtime, compile(*), master], test=[compile, runtime(*), master(compile), runtime, compile(*), master], compile-internal=[compile, runtime(*), master(compile), runtime, compile(*), master], runtime-internal=[compile, runtime(*), master(compile), runtime, compile(*), master], test-internal=[compile, runtime(*), master(compile), runtime, compile(*), master], scala-tool=[compile, runtime(*), master(compile), runtime, compile(*), master]} => dependency: org.scala-lang#scala-reflect;2.11.8 {compile=[compile, runtime(*), master(compile), runtime, compile(*), master], runtime=[compile, runtime(*), master(compile), runtime, compile(*), master], test=[compile, runtime(*), master(compile), runtime, compile(*), master], compile-internal=[compile, runtime(*), master(compile), runtime, compile(*), master], runtime-internal=[compile, runtime(*), master(compile), runtime, compile(*), master], test-internal=[compile, runtime(*), master(compile), runtime, compile(*), master], scala-tool=[compile, runtime(*), master(compile), runtime, compile(*), master]}
[info] Resolving org.fusesource.leveldbjni#leveldbjni-all;1.8 ...
[debug] sbt-chain: Checking cache for: dependency: org.fusesource.leveldbjni#leveldbjni-all;1.8 {compile=[compile, runtime(*), master(compile), runtime, compile(*), master], runtime=[compile, runtime(*), master(compile), runtime, compile(*), master], test=[compile, runtime(*), master(compile), runtime, compile(*), master], compile-internal=[compile, runtime(*), master(compile), runtime, compile(*), master], runtime-internal=[compile, runtime(*), master(compile), runtime, compile(*), master], test-internal=[compile, runtime(*), master(compile), runtime, compile(*), master]}
[debug] sbt-chain: module revision found in cache: org.fusesource.leveldbjni#leveldbjni-all;1.8
[debug] 	found org.fusesource.leveldbjni#leveldbjni-all;1.8 in sbt-chain
[debug] == resolving dependencies untitled1#untitled1$sources_2.11;1.0->org.fusesource.leveldbjni#leveldbjni-all;1.8 [compile->runtime(*)]
[debug] == resolving dependencies untitled1#untitled1$sources_2.11;1.0->org.fusesource.leveldbjni#leveldbjni-all;1.8 [compile->compile]
[debug] == resolving dependencies untitled1#untitled1$sources_2.11;1.0->org.fusesource.leveldbjni#leveldbjni-all;1.8 [compile->master(compile)]
[debug] == resolving dependencies untitled1#untitled1$sources_2.11;1.0->org.fusesource.leveldbjni#leveldbjni-all;1.8 [compile->runtime]
[debug] == resolving dependencies untitled1#untitled1$sources_2.11;1.0->org.fusesource.leveldbjni#leveldbjni-all;1.8 [compile->compile]
[debug] == resolving dependencies untitled1#untitled1$sources_2.11;1.0->org.fusesource.leveldbjni#leveldbjni-all;1.8 [compile->compile(*)]
[debug] == resolving dependencies untitled1#untitled1$sources_2.11;1.0->org.fusesource.leveldbjni#leveldbjni-all;1.8 [compile->master]
[debug] == resolving dependencies untitled1#untitled1$sources_2.11;1.0->org.javassist#javassist;3.18.1-GA [compile->compile]
[debug] dependency descriptor has been mediated: dependency: org.scala-lang#scala-library;2.11.8 {compile=[default, compile, runtime(*), master(compile), runtime, default(compile), compile(*), master], runtime=[default, compile, runtime(*), master(compile), runtime, default(compile), compile(*), master], test=[default, compile, runtime(*), master(compile), runtime, default(compile), compile(*), master], compile-internal=[default, compile, runtime(*), master(compile), runtime, default(compile), compile(*), master], runtime-internal=[default, compile, runtime(*), master(compile), runtime, default(compile), compile(*), master], test-internal=[default, compile, runtime(*), master(compile), runtime, default(compile), compile(*), master], scala-tool=[default, compile, runtime(*), master(compile), runtime, optional, optional(default), compile(*), master]} => dependency: org.scala-lang#scala-library;2.11.8 {compile=[default, compile, runtime(*), master(compile), runtime, default(compile), compile(*), master], runtime=[default, compile, runtime(*), master(compile), runtime, default(compile), compile(*), master], test=[default, compile, runtime(*), master(compile), runtime, default(compile), compile(*), master], compile-internal=[default, compile, runtime(*), master(compile), runtime, default(compile), compile(*), master], runtime-internal=[default, compile, runtime(*), master(compile), runtime, default(compile), compile(*), master], test-internal=[default, compile, runtime(*), master(compile), runtime, default(compile), compile(*), master], scala-tool=[default, compile, runtime(*), master(compile), runtime, optional, optional(default), compile(*), master]}
[debug] dependency descriptor has been mediated: dependency: org.scala-lang#scala-compiler;2.11.8 {compile=[compile, runtime(*), master(compile), runtime, compile(*), master], runtime=[compile, runtime(*), master(compile), runtime, compile(*), master], test=[compile, runtime(*), master(compile), runtime, compile(*), master], compile-internal=[compile, runtime(*), master(compile), runtime, compile(*), master], runtime-internal=[compile, runtime(*), master(compile), runtime, compile(*), master], test-internal=[compile, runtime(*), master(compile), runtime, compile(*), master], scala-tool=[default, compile, runtime, optional, optional(default), master]} => dependency: org.scala-lang#scala-compiler;2.11.8 {compile=[compile, runtime(*), master(compile), runtime, compile(*), master], runtime=[compile, runtime(*), master(compile), runtime, compile(*), master], test=[compile, runtime(*), master(compile), runtime, compile(*), master], compile-internal=[compile, runtime(*), master(compile), runtime, compile(*), master], runtime-internal=[compile, runtime(*), master(compile), runtime, compile(*), master], test-internal=[compile, runtime(*), master(compile), runtime, compile(*), master], scala-tool=[default, compile, runtime, optional, optional(default), master]}
[debug] dependency descriptor has been mediated: dependency: org.scala-lang#scalap;2.11.8 {compile=[compile, runtime(*), master(compile), runtime, compile(*), master], runtime=[compile, runtime(*), master(compile), runtime, compile(*), master], test=[compile, runtime(*), master(compile), runtime, compile(*), master], compile-internal=[compile, runtime(*), master(compile), runtime, compile(*), master], runtime-internal=[compile, runtime(*), master(compile), runtime, compile(*), master], test-internal=[compile, runtime(*), master(compile), runtime, compile(*), master]} => dependency: org.scala-lang#scalap;2.11.8 {compile=[compile, runtime(*), master(compile), runtime, compile(*), master], runtime=[compile, runtime(*), master(compile), runtime, compile(*), master], test=[compile, runtime(*), master(compile), runtime, compile(*), master], compile-internal=[compile, runtime(*), master(compile), runtime, compile(*), master], runtime-internal=[compile, runtime(*), master(compile), runtime, compile(*), master], test-internal=[compile, runtime(*), master(compile), runtime, compile(*), master]}
[debug] dependency descriptor has been mediated: dependency: org.scala-lang#scala-reflect;2.11.8 {compile=[compile, runtime(*), master(compile), runtime, compile(*), master], runtime=[compile, runtime(*), master(compile), runtime, compile(*), master], test=[compile, runtime(*), master(compile), runtime, compile(*), master], compile-internal=[compile, runtime(*), master(compile), runtime, compile(*), master], runtime-internal=[compile, runtime(*), master(compile), runtime, compile(*), master], test-internal=[compile, runtime(*), master(compile), runtime, compile(*), master], scala-tool=[compile, runtime(*), master(compile), runtime, compile(*), master]} => dependency: org.scala-lang#scala-reflect;2.11.8 {compile=[compile, runtime(*), master(compile), runtime, compile(*), master], runtime=[compile, runtime(*), master(compile), runtime, compile(*), master], test=[compile, runtime(*), master(compile), runtime, compile(*), master], compile-internal=[compile, runtime(*), master(compile), runtime, compile(*), master], runtime-internal=[compile, runtime(*), master(compile), runtime, compile(*), master], test-internal=[compile, runtime(*), master(compile), runtime, compile(*), master], scala-tool=[compile, runtime(*), master(compile), runtime, compile(*), master]}
[info] Resolving org.javassist#javassist;3.18.1-GA ...
[debug] sbt-chain: Checking cache for: dependency: org.javassist#javassist;3.18.1-GA {compile=[compile, runtime(*), master(compile), runtime, compile(*), master], runtime=[compile, runtime(*), master(compile), runtime, compile(*), master], test=[compile, runtime(*), master(compile), runtime, compile(*), master], compile-internal=[compile, runtime(*), master(compile), runtime, compile(*), master], runtime-internal=[compile, runtime(*), master(compile), runtime, compile(*), master], test-internal=[compile, runtime(*), master(compile), runtime, compile(*), master]}
[debug] sbt-chain: module revision found in cache: org.javassist#javassist;3.18.1-GA
[debug] 	found org.javassist#javassist;3.18.1-GA in sbt-chain
[debug] == resolving dependencies untitled1#untitled1$sources_2.11;1.0->org.javassist#javassist;3.18.1-GA [compile->runtime(*)]
[debug] == resolving dependencies untitled1#untitled1$sources_2.11;1.0->org.javassist#javassist;3.18.1-GA [compile->compile]
[debug] == resolving dependencies untitled1#untitled1$sources_2.11;1.0->org.javassist#javassist;3.18.1-GA [compile->master(compile)]
[debug] == resolving dependencies untitled1#untitled1$sources_2.11;1.0->org.javassist#javassist;3.18.1-GA [compile->runtime]
[debug] == resolving dependencies untitled1#untitled1$sources_2.11;1.0->org.javassist#javassist;3.18.1-GA [compile->compile]
[debug] == resolving dependencies untitled1#untitled1$sources_2.11;1.0->org.javassist#javassist;3.18.1-GA [compile->compile(*)]
[debug] == resolving dependencies untitled1#untitled1$sources_2.11;1.0->org.javassist#javassist;3.18.1-GA [compile->master]
[debug] == resolving dependencies untitled1#untitled1$sources_2.11;1.0->org.scala-lang.modules#scala-parser-combinators_2.11;1.0.4 [compile->compile]
[debug] dependency descriptor has been mediated: dependency: org.scala-lang#scala-library;2.11.8 {compile=[default, compile, runtime(*), master(compile), runtime, default(compile), compile(*), master], runtime=[default, compile, runtime(*), master(compile), runtime, default(compile), compile(*), master], test=[default, compile, runtime(*), master(compile), runtime, default(compile), compile(*), master], compile-internal=[default, compile, runtime(*), master(compile), runtime, default(compile), compile(*), master], runtime-internal=[default, compile, runtime(*), master(compile), runtime, default(compile), compile(*), master], test-internal=[default, compile, runtime(*), master(compile), runtime, default(compile), compile(*), master], scala-tool=[default, compile, runtime(*), master(compile), runtime, optional, optional(default), compile(*), master]} => dependency: org.scala-lang#scala-library;2.11.8 {compile=[default, compile, runtime(*), master(compile), runtime, default(compile), compile(*), master], runtime=[default, compile, runtime(*), master(compile), runtime, default(compile), compile(*), master], test=[default, compile, runtime(*), master(compile), runtime, default(compile), compile(*), master], compile-internal=[default, compile, runtime(*), master(compile), runtime, default(compile), compile(*), master], runtime-internal=[default, compile, runtime(*), master(compile), runtime, default(compile), compile(*), master], test-internal=[default, compile, runtime(*), master(compile), runtime, default(compile), compile(*), master], scala-tool=[default, compile, runtime(*), master(compile), runtime, optional, optional(default), compile(*), master]}
[debug] dependency descriptor has been mediated: dependency: org.scala-lang#scala-compiler;2.11.8 {compile=[compile, runtime(*), master(compile), runtime, compile(*), master], runtime=[compile, runtime(*), master(compile), runtime, compile(*), master], test=[compile, runtime(*), master(compile), runtime, compile(*), master], compile-internal=[compile, runtime(*), master(compile), runtime, compile(*), master], runtime-internal=[compile, runtime(*), master(compile), runtime, compile(*), master], test-internal=[compile, runtime(*), master(compile), runtime, compile(*), master], scala-tool=[default, compile, runtime, optional, optional(default), master]} => dependency: org.scala-lang#scala-compiler;2.11.8 {compile=[compile, runtime(*), master(compile), runtime, compile(*), master], runtime=[compile, runtime(*), master(compile), runtime, compile(*), master], test=[compile, runtime(*), master(compile), runtime, compile(*), master], compile-internal=[compile, runtime(*), master(compile), runtime, compile(*), master], runtime-internal=[compile, runtime(*), master(compile), runtime, compile(*), master], test-internal=[compile, runtime(*), master(compile), runtime, compile(*), master], scala-tool=[default, compile, runtime, optional, optional(default), master]}
[debug] dependency descriptor has been mediated: dependency: org.scala-lang#scalap;2.11.8 {compile=[compile, runtime(*), master(compile), runtime, compile(*), master], runtime=[compile, runtime(*), master(compile), runtime, compile(*), master], test=[compile, runtime(*), master(compile), runtime, compile(*), master], compile-internal=[compile, runtime(*), master(compile), runtime, compile(*), master], runtime-internal=[compile, runtime(*), master(compile), runtime, compile(*), master], test-internal=[compile, runtime(*), master(compile), runtime, compile(*), master]} => dependency: org.scala-lang#scalap;2.11.8 {compile=[compile, runtime(*), master(compile), runtime, compile(*), master], runtime=[compile, runtime(*), master(compile), runtime, compile(*), master], test=[compile, runtime(*), master(compile), runtime, compile(*), master], compile-internal=[compile, runtime(*), master(compile), runtime, compile(*), master], runtime-internal=[compile, runtime(*), master(compile), runtime, compile(*), master], test-internal=[compile, runtime(*), master(compile), runtime, compile(*), master]}
[debug] dependency descriptor has been mediated: dependency: org.scala-lang#scala-reflect;2.11.8 {compile=[compile, runtime(*), master(compile), runtime, compile(*), master], runtime=[compile, runtime(*), master(compile), runtime, compile(*), master], test=[compile, runtime(*), master(compile), runtime, compile(*), master], compile-internal=[compile, runtime(*), master(compile), runtime, compile(*), master], runtime-internal=[compile, runtime(*), master(compile), runtime, compile(*), master], test-internal=[compile, runtime(*), master(compile), runtime, compile(*), master], scala-tool=[compile, runtime(*), master(compile), runtime, compile(*), master]} => dependency: org.scala-lang#scala-reflect;2.11.8 {compile=[compile, runtime(*), master(compile), runtime, compile(*), master], runtime=[compile, runtime(*), master(compile), runtime, compile(*), master], test=[compile, runtime(*), master(compile), runtime, compile(*), master], compile-internal=[compile, runtime(*), master(compile), runtime, compile(*), master], runtime-internal=[compile, runtime(*), master(compile), runtime, compile(*), master], test-internal=[compile, runtime(*), master(compile), runtime, compile(*), master], scala-tool=[compile, runtime(*), master(compile), runtime, compile(*), master]}
[info] Resolving org.scala-lang.modules#scala-parser-combinators_2.11;1.0.4 ...
[debug] sbt-chain: Checking cache for: dependency: org.scala-lang.modules#scala-parser-combinators_2.11;1.0.4 {compile=[compile, runtime(*), master(compile), runtime, compile(*), master], runtime=[compile, runtime(*), master(compile), runtime, compile(*), master], test=[compile, runtime(*), master(compile), runtime, compile(*), master], compile-internal=[compile, runtime(*), master(compile), runtime, compile(*), master], runtime-internal=[compile, runtime(*), master(compile), runtime, compile(*), master], test-internal=[compile, runtime(*), master(compile), runtime, compile(*), master], scala-tool=[compile, runtime(*), master(compile), runtime, compile(*), master]}
[debug] sbt-chain: module revision found in cache: org.scala-lang.modules#scala-parser-combinators_2.11;1.0.4
[debug] 	found org.scala-lang.modules#scala-parser-combinators_2.11;1.0.4 in sbt-chain
[debug] == resolving dependencies untitled1#untitled1$sources_2.11;1.0->org.scala-lang.modules#scala-parser-combinators_2.11;1.0.4 [compile->runtime(*)]
[debug] == resolving dependencies untitled1#untitled1$sources_2.11;1.0->org.scala-lang.modules#scala-parser-combinators_2.11;1.0.4 [compile->compile]
[debug] == resolving dependencies untitled1#untitled1$sources_2.11;1.0->org.scala-lang.modules#scala-parser-combinators_2.11;1.0.4 [compile->master(compile)]
[debug] == resolving dependencies untitled1#untitled1$sources_2.11;1.0->org.scala-lang.modules#scala-parser-combinators_2.11;1.0.4 [compile->runtime]
[debug] == resolving dependencies untitled1#untitled1$sources_2.11;1.0->org.scala-lang.modules#scala-parser-combinators_2.11;1.0.4 [compile->compile]
[debug] == resolving dependencies untitled1#untitled1$sources_2.11;1.0->org.scala-lang.modules#scala-parser-combinators_2.11;1.0.4 [compile->compile(*)]
[debug] == resolving dependencies untitled1#untitled1$sources_2.11;1.0->org.scala-lang.modules#scala-parser-combinators_2.11;1.0.4 [compile->master]
[debug] == resolving dependencies untitled1#untitled1$sources_2.11;1.0->com.google.protobuf#protobuf-java;2.5.0 [compile->compile]
[debug] dependency descriptor has been mediated: dependency: org.scala-lang#scala-library;2.11.8 {compile=[default, compile, runtime(*), master(compile), runtime, default(compile), compile(*), master], runtime=[default, compile, runtime(*), master(compile), runtime, default(compile), compile(*), master], test=[default, compile, runtime(*), master(compile), runtime, default(compile), compile(*), master], compile-internal=[default, compile, runtime(*), master(compile), runtime, default(compile), compile(*), master], runtime-internal=[default, compile, runtime(*), master(compile), runtime, default(compile), compile(*), master], test-internal=[default, compile, runtime(*), master(compile), runtime, default(compile), compile(*), master], scala-tool=[default, compile, runtime(*), master(compile), runtime, optional, optional(default), compile(*), master]} => dependency: org.scala-lang#scala-library;2.11.8 {compile=[default, compile, runtime(*), master(compile), runtime, default(compile), compile(*), master], runtime=[default, compile, runtime(*), master(compile), runtime, default(compile), compile(*), master], test=[default, compile, runtime(*), master(compile), runtime, default(compile), compile(*), master], compile-internal=[default, compile, runtime(*), master(compile), runtime, default(compile), compile(*), master], runtime-internal=[default, compile, runtime(*), master(compile), runtime, default(compile), compile(*), master], test-internal=[default, compile, runtime(*), master(compile), runtime, default(compile), compile(*), master], scala-tool=[default, compile, runtime(*), master(compile), runtime, optional, optional(default), compile(*), master]}
[debug] dependency descriptor has been mediated: dependency: org.scala-lang#scala-compiler;2.11.8 {compile=[compile, runtime(*), master(compile), runtime, compile(*), master], runtime=[compile, runtime(*), master(compile), runtime, compile(*), master], test=[compile, runtime(*), master(compile), runtime, compile(*), master], compile-internal=[compile, runtime(*), master(compile), runtime, compile(*), master], runtime-internal=[compile, runtime(*), master(compile), runtime, compile(*), master], test-internal=[compile, runtime(*), master(compile), runtime, compile(*), master], scala-tool=[default, compile, runtime, optional, optional(default), master]} => dependency: org.scala-lang#scala-compiler;2.11.8 {compile=[compile, runtime(*), master(compile), runtime, compile(*), master], runtime=[compile, runtime(*), master(compile), runtime, compile(*), master], test=[compile, runtime(*), master(compile), runtime, compile(*), master], compile-internal=[compile, runtime(*), master(compile), runtime, compile(*), master], runtime-internal=[compile, runtime(*), master(compile), runtime, compile(*), master], test-internal=[compile, runtime(*), master(compile), runtime, compile(*), master], scala-tool=[default, compile, runtime, optional, optional(default), master]}
[truncated: 24,099,785 more chars]
