# Supplementary material for: A hybrid multi-objective whale optimization algorithm for analyzing microarray data based on Apache Spark
Source: PeerJ Comput Sci. 2021 Mar 25;7:e416. doi: 10.7717/peerj-cs.416 (PMC8022636; doi:10.7717/peerj-cs.416)
Supplement: Supplemental Information 1 [file peerj-cs-07-416-s001.gz › MOWOATS Code Scala 13 May/project/target/scala-2.10/sbt-0.13/resolution-cache/default/mowoats-code-scala-23-feb-build/scala_2.10/sbt_0.13/0.1-SNAPSHOT/resolved.xml.properties]

#default#mowoats-code-scala-23-feb-build;0.1-SNAPSHOT resolved revisions
#Thu Feb 28 14:48:46 EET 2019
+organisation\:\#@\#\:+org.scala-sbt\:\#@\#\:+branch\:\#@\#\:+@\#\:NULL\:\#@\:\#@\#\:+module\:\#@\#\:+sbt\:\#@\#\:+revision\:\#@\#\:+0.13.16\:\#@\#\:=0.13.16 release 0.13.16 null
+organisation\:\#@\#\:+org.scala-lang\:\#@\#\:+branch\:\#@\#\:+@\#\:NULL\:\#@\:\#@\#\:+module\:\#@\#\:+scala-library\:\#@\#\:+revision\:\#@\#\:+2.10.6\:\#@\#\:=2.10.6 ? 2.10.6 null
+organisation\:\#@\#\:+org.scala-lang\:\#@\#\:+branch\:\#@\#\:+@\#\:NULL\:\#@\:\#@\#\:+module\:\#@\#\:+scala-compiler\:\#@\#\:+revision\:\#@\#\:+2.10.6\:\#@\#\:=2.10.6 release 2.10.6 null
