# Supplementary material for: A hybrid multi-objective whale optimization algorithm for analyzing microarray data based on Apache Spark
Source: PeerJ Comput Sci. 2021 Mar 25;7:e416. doi: 10.7717/peerj-cs.416 (PMC8022636; doi:10.7717/peerj-cs.416)
Supplement: Supplemental Information 1 [file peerj-cs-07-416-s001.gz › MOWOATS Code Scala 13 May/target/scala-2.12/resolution-cache/default/untitled1_2.12/1.0/resolved.xml.properties]

#default#untitled1_2.12;1.0 resolved revisions
#Wed Oct 25 15:37:09 EET 2017
+organisation\:\#@\#\:+org.scala-lang\:\#@\#\:+branch\:\#@\#\:+@\#\:NULL\:\#@\:\#@\#\:+module\:\#@\#\:+scala-compiler\:\#@\#\:+revision\:\#@\#\:+2.12.4\:\#@\#\:=2.12.4 release 2.12.4 null
+organisation\:\#@\#\:+org.apache.spark\:\#@\#\:+branch\:\#@\#\:+@\#\:NULL\:\#@\:\#@\#\:+module\:\#@\#\:+spark-sql_2.11\:\#@\#\:+revision\:\#@\#\:+2.2.0\:\#@\#\:=2.2.0 release 2.2.0 null
+organisation\:\#@\#\:+org.apache.spark\:\#@\#\:+branch\:\#@\#\:+@\#\:NULL\:\#@\:\#@\#\:+module\:\#@\#\:+spark-core_2.11\:\#@\#\:+revision\:\#@\#\:+2.2.0\:\#@\#\:=2.2.0 release 2.2.0 null
+organisation\:\#@\#\:+org.scala-lang\:\#@\#\:+branch\:\#@\#\:+@\#\:NULL\:\#@\:\#@\#\:+module\:\#@\#\:+scala-library\:\#@\#\:+revision\:\#@\#\:+2.12.4\:\#@\#\:=2.12.4 ? 2.12.4 null
+organisation\:\#@\#\:+org.apache.hadoop\:\#@\#\:+branch\:\#@\#\:+@\#\:NULL\:\#@\:\#@\#\:+module\:\#@\#\:+hadoop-hdfs\:\#@\#\:+revision\:\#@\#\:+2.7.3\:\#@\#\:=2.7.3 release 2.7.3 null
+organisation\:\#@\#\:+org.apache.hadoop\:\#@\#\:+branch\:\#@\#\:+@\#\:NULL\:\#@\:\#@\#\:+module\:\#@\#\:+hadoop-common\:\#@\#\:+revision\:\#@\#\:+2.7.3\:\#@\#\:=2.7.3 release 2.7.3 null
