# Supplementary material for: A hybrid multi-objective whale optimization algorithm for analyzing microarray data based on Apache Spark
Source: PeerJ Comput Sci. 2021 Mar 25;7:e416. doi: 10.7717/peerj-cs.416 (PMC8022636; doi:10.7717/peerj-cs.416)
Supplement: Supplemental Information 1 [file peerj-cs-07-416-s001.gz › MOWOATS Code Scala 13 May/project/target/streams/compile/compileIncremental/$global/streams/out]

[debug] [naha] 
[debug] [naha] Initial source changes: 
[debug] [naha] 	removed:Set()
[debug] [naha] 	added: Set()
[debug] [naha] 	modified: Set()
[debug] [naha] Invalidated products: Set()
[debug] [naha] External API changes: API Changes: Set()
[debug] [naha] Modified binary dependencies: Set()
[debug] [naha] Initial directly invalidated sources: Set()
[debug] [naha] 
[debug] [naha] Sources indirectly invalidated by:
[debug] [naha] 	product: Set()
[debug] [naha] 	binary dep: Set()
[debug] [naha] 	external source: Set()
[debug] All initially invalidated sources: Set()
