# Supplementary material for: A hybrid multi-objective whale optimization algorithm for analyzing microarray data based on Apache Spark
Source: PeerJ Comput Sci. 2021 Mar 25;7:e416. doi: 10.7717/peerj-cs.416 (PMC8022636; doi:10.7717/peerj-cs.416)
Supplement: Supplemental Information 1 [file peerj-cs-07-416-s001.gz › MOWOATS Code Scala 13 May/src/main/scala/CodeTest.scala]

import org.apache.spark.mllib.linalg.Vector

import scala.collection.mutable.{ArrayBuffer, ListBuffer}
import scala.io.Source
import com.github.martincooper.datatable
import org.apache.spark.sql.{DataFrame, Row, SparkSession}
import org.apache.spark.sql.types.{DoubleType, IntegerType, StringType, StructField, StructType}


object CodeTest {

  def main(args: Array[String]): Unit = {

    var A:scala.collection.mutable.Map[String,Double] = scala.collection.mutable.Map()
    A += ("a" -> 1)
    A += ("b" -> 2)
    A += ("c" -> 3)
    A += ("d" -> 4)
    A += ("e" -> 5)

    var b:scala.collection.mutable.Map[String,Double] = scala.collection.mutable.Map()
    b += ("f" -> 1)
    b += ("g" -> 2)
    b += ("h" -> 3)
    b += ("c" -> 4)
    b += ("d" -> 5)

    //val x1 = (A.toSet diff b.toSet).toMap

    //val x1 = A.keySet.intersect(b.keySet)
    val Inter = A.keySet.intersect(b.keySet)
    var xSum : Double = 0
    for ( i<- 0 until Inter.toList.length)
    {
      xSum = xSum + A(Inter.toList(i))
    }

    var ySum : Double = 0
    for ( i<- 0 until Inter.toList.length)
    {
      ySum = ySum + b(Inter.toList(i))
    }

    //val xx = A.keys.toList.distinct
    var xx = A.map { case e@(_, v) => v.toString -> e }.values.toMap//[]     toMap
    A = collection.mutable.Map(xx.toSeq: _*)
    val a = A("a")//A.get("a").get
    //xx.update("a") = 20.0
    //A("a") = 20.0
    /*var nullval : ListBuffer[Double] = new ListBuffer[Double]()
    for (j <- A.keys.toList.length - 1  to 0 )
    {
      if (A.keys.toList(j).toString == "")
        {
          nullval += j
        }
    }*/

    A.remove("")

    var B:Map[String,Double] = Map()
    B += ("a" -> 1)
    B += ("b" -> 2)
    B += ("c" -> 3)
    B += ("d" -> 4)
    B += ("e" -> 5)


    val sv = new ListBuffer[Double]()//(1.0,5.0,10.0,20.0,30.0)
    sv += 1.0
    sv += 2.0
    sv += 3.0
    sv += 2.0
    sv += 3.0


    val cc = sv.distinct


    val spark = SparkSession.builder().master("local[*]").appName("DFS Read Write Test")
      .getOrCreate()
    val sc = spark.sparkContext
    //import spark.implicits._

    val sqlContext = new org.apache.spark.sql.SQLContext(sc)

    /*

    var datafrm =spark.read.schema(customSchema).textFile("hdfs://master:9000/amr/gotbl.txt").
      flatMap(x => x.toString().split(";")).
      toDF("id","go_id", "Term", "Ontology", "relationship", "parent")

    var i : Int = 0

    datafrm.rdd.foreach(x =>
      println (x)
    )*/


    //val df = spark.read.textFile("hdfs://master:9000/amr/gotbl.txt").toDF()

    import spark.implicits._
    val  schema_string = "id,go_id,Term,Ontology,relationship,parent"
    val schema_rdd = StructType(schema_string.split(",")
      .map(fieldName => StructField(fieldName, StringType, true)) )
    val squidString = sc.textFile("/home/amr/Downloads/gotbl.txt")//("hdfs://master:9000/amr/gotbl.txt")
    val rowRDD = squidString.map(_.split(";")).map(x => Row(x(0), x(1), x(2), x(3), x(4), x(5) ))
    val squidDF = sqlContext.createDataFrame(rowRDD, schema_rdd)
    //squidDF.show()
    //squidDF.select("id == 1")
    val vv = squidDF.where(($"id" === "\"1\"")) // || ($"id" === "2"))//.sort($"lastName".asc)
    vv.show()


    //var datafrm = sqlContext.createDataFrame(df.map(x => x.toString().split(";")).rdd, schema_rdd) //sqlContext.createDataFrame(sc.emptyRDD[Row], schema_rdd)
    //datafrm.columns.map(x => println(x) )
    //println(datafrm.columns.length)

    //datafrm.show()

    /*val squidString = sc.textFile("hdfs://master:9000/amr/gotbl.txt")

    // Defining the data-frame header structure
    val squidHeader = "id go_id Term Ontology relationship parent"

    // Defining schema from header which we defined above
    // It uses library org.apache.spark.sql.types.{StructType, StructField, StringType}
    val schema = StructType(squidHeader.split(" ").map(fieldName => StructField(fieldName,StringType, true)))

    // Converting String RDD to Row RDD for 10 attributes
    val rowRDD = squidString.map(_.split(";")).map(x => Row(x(0), x(1), x(2), x(3), x(4), x(5) ))

    // Creating data-frame based on Row RDD and schema
    val squidDF = sqlContext.createDataFrame(rowRDD, schema)

    squidDF.show()
*/
/*
    // Saving as temporary table
    squidDF.registerTempTable("squid")
    squidDF.createOrReplaceGlobalTempView("squid")

    // Retrieving all the records
    val allrecords = sqlContext.sql("select * from squid")

    // Showing top 5 records with false truncation i.e. showing complete row value
    allrecords.show(5,false)

    /* Further you can apply filters & various functions on fields
     * and perform transformation according to your need
     */
    allrecords.write.saveAsTable("allrecords")

    // Printing schema before transformation
    allrecords.printSchema()*/

    //datafrm.show()
    spark.close()

    /*val source = Source.fromFile("/home/amr/Downloads/MOWOATS/gotbl.txt")
    val lines = source.getLines()
    //var x : List() = new List()
    val data = lines.map(line => line.split(";").toList)
    data.map(x=> println(x) )
    //println(data.nsext())
    source.close()*/


    val centers = ArrayBuffer[Vector]()
    centers.size
    println()

  }

}
