# Supplementary material for: A hybrid multi-objective whale optimization algorithm for analyzing microarray data based on Apache Spark
Source: PeerJ Comput Sci. 2021 Mar 25;7:e416. doi: 10.7717/peerj-cs.416 (PMC8022636; doi:10.7717/peerj-cs.416)
Supplement: Supplemental Information 1 [file peerj-cs-07-416-s001.gz › MOWOATS Code Scala 13 May/project/target/scala-2.10/sbt-0.13/resolution-cache/reports/default-mowoats-code-scala-13-may-build-scala-tool.xml]

<?xml version="1.0" encoding="UTF-8"?>
<?xml-stylesheet type="text/xsl" href="ivy-report.xsl"?>
<ivy-report version="1.0">
	<info
		organisation="default"
		module="mowoats-code-scala-13-may-build"
		revision="0.1-SNAPSHOT"
		extra-scalaVersion="2.10"
		extra-sbtVersion="0.13"
		conf="scala-tool"
		confs="compile, runtime, test, provided, optional, compile-internal, runtime-internal, test-internal, plugin, sources, docs, pom, scala-tool"
		date="20190515214222"/>
	<dependencies>
		<module organisation="org.scala-lang" name="scala-compiler">
			<revision name="2.10.6" status="release" pubdate="20150918113547" resolver="sbt-chain" artresolver="sbt-chain" homepage="http://www.scala-lang.org/" downloaded="false" searched="false" default="false" conf="default, compile, runtime, optional, optional(default), master" position="0">
				<license name="BSD-like" url="http://www.scala-lang.org/downloads/license.html    "/>
				<metadata-artifact status="no" details="" size="2809" time="0" location="/home/amr/.ivy2/cache/org.scala-lang/scala-compiler/ivy-2.10.6.xml" searched="false" origin-is-local="false" origin-location="https://repo1.maven.org/maven2/org/scala-lang/scala-compiler/2.10.6/scala-compiler-2.10.6.pom"/>
				<caller organisation="default" name="mowoats-code-scala-13-may-build" conf="scala-tool" rev="2.10.6" rev-constraint-default="2.10.6" rev-constraint-dynamic="2.10.6" callerrev="0.1-SNAPSHOT"/>
				<artifacts>
					<artifact name="scala-compiler" type="jar" ext="jar" status="no" details="" size="14472632" time="0" location="/home/amr/.ivy2/cache/org.scala-lang/scala-compiler/jars/scala-compiler-2.10.6.jar">
						<origin-location is-local="false" location="https://repo1.maven.org/maven2/org/scala-lang/scala-compiler/2.10.6/scala-compiler-2.10.6.jar"/>
					</artifact>
				</artifacts>
			</revision>
		</module>
		<module organisation="org.scala-lang" name="jline">
			<revision name="2.10.6" status="release" pubdate="20150918113534" resolver="sbt-chain" artresolver="sbt-chain" homepage="http://www.scala-lang.org/" downloaded="false" searched="false" default="false" conf="master(*), compile, compile(*), master" position="3">
				<license name="BSD-like" url="http://www.scala-lang.org/downloads/license.html    "/>
				<license name="The BSD License" url="http://www.opensource.org/licenses/bsd-license.php"/>
				<metadata-artifact status="no" details="" size="2607" time="0" location="/home/amr/.ivy2/cache/org.scala-lang/jline/ivy-2.10.6.xml" searched="false" origin-is-local="false" origin-location="https://repo1.maven.org/maven2/org/scala-lang/jline/2.10.6/jline-2.10.6.pom"/>
				<caller organisation="org.scala-lang" name="scala-compiler" conf="optional" rev="2.10.6" rev-constraint-default="2.10.6" rev-constraint-dynamic="2.10.6" callerrev="2.10.6"/>
				<artifacts>
					<artifact name="jline" type="jar" ext="jar" status="no" details="" size="164623" time="0" location="/home/amr/.ivy2/cache/org.scala-lang/jline/jars/jline-2.10.6.jar">
						<origin-location is-local="false" location="https://repo1.maven.org/maven2/org/scala-lang/jline/2.10.6/jline-2.10.6.jar"/>
					</artifact>
				</artifacts>
			</revision>
		</module>
		<module organisation="org.fusesource.jansi" name="jansi">
			<revision name="1.4" status="release" pubdate="20100715162157" resolver="sbt-chain" artresolver="sbt-chain" homepage="http://${forge-project-id}.fusesource.org" downloaded="false" searched="false" default="false" conf="master(*), compile, compile(*), master" position="4">
				<license name="The Apache Software License, Version 2.0" url="http://www.apache.org/licenses/LICENSE-2.0.txt"/>
				<metadata-artifact status="no" details="" size="3355" time="0" location="/home/amr/.ivy2/cache/org.fusesource.jansi/jansi/ivy-1.4.xml" searched="false" origin-is-local="false" origin-location="https://repo1.maven.org/maven2/org/fusesource/jansi/jansi/1.4/jansi-1.4.pom"/>
				<caller organisation="org.scala-lang" name="jline" conf="compile" rev="1.4" rev-constraint-default="1.4" rev-constraint-dynamic="1.4" callerrev="2.10.6"/>
				<artifacts>
					<artifact name="jansi" type="jar" ext="jar" status="no" details="" size="106659" time="0" location="/home/amr/.ivy2/cache/org.fusesource.jansi/jansi/jars/jansi-1.4.jar">
						<origin-location is-local="false" location="https://repo1.maven.org/maven2/org/fusesource/jansi/jansi/1.4/jansi-1.4.jar"/>
					</artifact>
				</artifacts>
			</revision>
		</module>
		<module organisation="org.scala-lang" name="scala-reflect">
			<revision name="2.10.6" status="release" pubdate="20150918113538" resolver="sbt-chain" artresolver="sbt-chain" homepage="http://www.scala-lang.org/" extra-info.apiURL="http://www.scala-lang.org/api/2.10.6/" downloaded="false" searched="false" default="false" conf="master(*), compile, runtime(*), runtime, compile(*), master" position="2">
				<license name="BSD-like" url="http://www.scala-lang.org/downloads/license.html    "/>
				<metadata-artifact status="no" details="" size="2647" time="0" location="/home/amr/.ivy2/cache/org.scala-lang/scala-reflect/ivy-2.10.6.xml" searched="false" origin-is-local="false" origin-location="https://repo1.maven.org/maven2/org/scala-lang/scala-reflect/2.10.6/scala-reflect-2.10.6.pom"/>
				<caller organisation="org.scala-lang" name="scala-compiler" conf="default, compile, runtime, optional, master" rev="2.10.6" rev-constraint-default="2.10.6" rev-constraint-dynamic="2.10.6" callerrev="2.10.6"/>
				<artifacts>
					<artifact name="scala-reflect" type="jar" ext="jar" status="no" details="" size="3206180" time="0" location="/home/amr/.ivy2/cache/org.scala-lang/scala-reflect/jars/scala-reflect-2.10.6.jar">
						<origin-location is-local="false" location="UNKNOWN"/>
					</artifact>
				</artifacts>
			</revision>
		</module>
		<module organisation="org.scala-lang" name="scala-library">
			<revision name="2.10.6" status="release" pubdate="20150918113528" resolver="sbt-chain" artresolver="sbt-chain" homepage="http://www.scala-lang.org/" extra-info.apiURL="http://www.scala-lang.org/api/2.10.6/" downloaded="false" searched="false" default="false" conf="default, master(*), compile, runtime(*), runtime, optional, optional(default), compile(*), master" position="1">
				<license name="BSD-like" url="http://www.scala-lang.org/downloads/license.html          "/>
				<metadata-artifact status="no" details="" size="2487" time="0" location="/home/amr/.ivy2/cache/org.scala-lang/scala-library/ivy-2.10.6.xml" searched="false" origin-is-local="false" origin-location="https://repo1.maven.org/maven2/org/scala-lang/scala-library/2.10.6/scala-library-2.10.6.pom"/>
				<caller organisation="default" name="mowoats-code-scala-13-may-build" conf="scala-tool" rev="2.10.6" rev-constraint-default="2.10.6" rev-constraint-dynamic="2.10.6" callerrev="0.1-SNAPSHOT"/>
				<caller organisation="org.scala-lang" name="scala-compiler" conf="default, compile, runtime, optional, master" rev="2.10.6" rev-constraint-default="2.10.6" rev-constraint-dynamic="2.10.6" callerrev="2.10.6"/>
				<caller organisation="org.scala-lang" name="scala-reflect" conf="compile, runtime" rev="2.10.6" rev-constraint-default="2.10.6" rev-constraint-dynamic="2.10.6" callerrev="2.10.6"/>
				<artifacts>
					<artifact name="scala-library" type="jar" ext="jar" status="no" details="" size="7132001" time="0" location="/home/amr/.ivy2/cache/org.scala-lang/scala-library/jars/scala-library-2.10.6.jar">
						<origin-location is-local="false" location="UNKNOWN"/>
					</artifact>
				</artifacts>
			</revision>
		</module>
	</dependencies>
</ivy-report>
