# Supplementary material for: A hybrid multi-objective whale optimization algorithm for analyzing microarray data based on Apache Spark
Source: PeerJ Comput Sci. 2021 Mar 25;7:e416. doi: 10.7717/peerj-cs.416 (PMC8022636; doi:10.7717/peerj-cs.416)
Supplement: Supplemental Information 1 [file peerj-cs-07-416-s001.gz › MOWOATS Code Scala 13 May/target/scala-2.11/resolution-cache/reports/untitled1-untitled1$sources_2.11-scala-tool.xml]

<?xml version="1.0" encoding="UTF-8"?>
<?xml-stylesheet type="text/xsl" href="ivy-report.xsl"?>
<ivy-report version="1.0">
	<info
		organisation="untitled1"
		module="untitled1$sources_2.11"
		revision="1.0"
		conf="scala-tool"
		confs="compile, runtime, test, provided, optional, compile-internal, runtime-internal, test-internal, plugin, sources, docs, pom, scala-tool"
		date="20190515214401"/>
	<dependencies>
		<module organisation="org.scala-lang" name="scala-compiler">
			<revision name="2.11.8" status="release" pubdate="20160304172647" resolver="sbt-chain" artresolver="sbt-chain" homepage="http://www.scala-lang.org/" downloaded="false" searched="false" default="false" conf="default, compile, runtime, optional, optional(default), master" position="2">
				<license name="BSD 3-Clause" url="http://www.scala-lang.org/license.html"/>
				<metadata-artifact status="no" details="" size="3259" time="0" location="/home/amr/.ivy2/cache/org.scala-lang/scala-compiler/ivy-2.11.8.xml" searched="false" origin-is-local="false" origin-location="https://repo1.maven.org/maven2/org/scala-lang/scala-compiler/2.11.8/scala-compiler-2.11.8.pom"/>
				<caller organisation="untitled1" name="untitled1$sources_2.11" conf="scala-tool" rev="2.11.8" rev-constraint-default="2.11.8" rev-constraint-dynamic="2.11.8" callerrev="1.0"/>
				<artifacts>
					<artifact name="scala-compiler" type="src" ext="jar" extra-classifier="sources" status="no" details="" size="2217136" time="0" location="/home/amr/.ivy2/cache/org.scala-lang/scala-compiler/srcs/scala-compiler-2.11.8-sources.jar">
						<origin-location is-local="false" location="https://repo1.maven.org/maven2/org/scala-lang/scala-compiler/2.11.8/scala-compiler-2.11.8-sources.jar"/>
					</artifact>
				</artifacts>
			</revision>
		</module>
		<module organisation="jline" name="jline">
			<revision name="2.12.1" status="release" pubdate="20150210025511" resolver="sbt-chain" artresolver="sbt-chain" homepage="" downloaded="false" searched="false" default="false" conf="compile, master(compile), compile(*), master" position="4">
				<license name="The BSD License" url="http://www.opensource.org/licenses/bsd-license.php"/>
				<metadata-artifact status="no" details="" size="3901" time="0" location="/home/amr/.ivy2/cache/jline/jline/ivy-2.12.1.xml" searched="false" origin-is-local="false" origin-location="https://repo1.maven.org/maven2/jline/jline/2.12.1/jline-2.12.1.pom"/>
				<caller organisation="untitled1" name="untitled1$sources_2.11" conf="scala-tool" rev="2.12.1" rev-constraint-default="2.12.1" rev-constraint-dynamic="2.12.1" callerrev="1.0"/>
				<artifacts>
					<artifact name="jline" type="src" ext="jar" extra-classifier="sources" status="no" details="" size="89806" time="0" location="/home/amr/.ivy2/cache/jline/jline/srcs/jline-2.12.1-sources.jar">
						<origin-location is-local="false" location="https://repo1.maven.org/maven2/jline/jline/2.12.1/jline-2.12.1-sources.jar"/>
					</artifact>
				</artifacts>
			</revision>
		</module>
		<module organisation="org.scala-lang.modules" name="scala-xml_2.11">
			<revision name="1.0.4" status="release" pubdate="20150430155302" resolver="sbt-chain" artresolver="sbt-chain" homepage="http://www.scala-lang.org/" downloaded="false" searched="false" default="false" conf="compile, runtime(*), master(compile), runtime, compile(*), master" position="3">
				<license name="BSD 3-clause" url="http://opensource.org/licenses/BSD-3-Clause"/>
				<metadata-artifact status="no" details="" size="3137" time="0" location="/home/amr/.ivy2/cache/org.scala-lang.modules/scala-xml_2.11/ivy-1.0.4.xml" searched="false" origin-is-local="false" origin-location="https://repo1.maven.org/maven2/org/scala-lang/modules/scala-xml_2.11/1.0.4/scala-xml_2.11-1.0.4.pom"/>
				<caller organisation="untitled1" name="untitled1$sources_2.11" conf="scala-tool" rev="1.0.4" rev-constraint-default="1.0.4" rev-constraint-dynamic="1.0.4" callerrev="1.0"/>
				<artifacts>
					<artifact name="scala-xml_2.11" type="src" ext="jar" extra-classifier="sources" status="no" details="" size="109168" time="0" location="/home/amr/.ivy2/cache/org.scala-lang.modules/scala-xml_2.11/srcs/scala-xml_2.11-1.0.4-sources.jar">
						<origin-location is-local="false" location="https://repo1.maven.org/maven2/org/scala-lang/modules/scala-xml_2.11/1.0.4/scala-xml_2.11-1.0.4-sources.jar"/>
					</artifact>
				</artifacts>
			</revision>
		</module>
		<module organisation="org.scala-lang" name="scala-reflect">
			<revision name="2.11.8" status="release" pubdate="20160304172641" resolver="sbt-chain" artresolver="sbt-chain" homepage="http://www.scala-lang.org/" extra-info.apiURL="http://www.scala-lang.org/api/2.11.8/" downloaded="false" searched="false" default="false" conf="compile, runtime(*), master(compile), runtime, compile(*), master" position="5">
				<license name="BSD 3-Clause" url="http://www.scala-lang.org/license.html"/>
				<metadata-artifact status="no" details="" size="2825" time="0" location="/home/amr/.ivy2/cache/org.scala-lang/scala-reflect/ivy-2.11.8.xml" searched="false" origin-is-local="false" origin-location="https://repo1.maven.org/maven2/org/scala-lang/scala-reflect/2.11.8/scala-reflect-2.11.8.pom"/>
				<caller organisation="untitled1" name="untitled1$sources_2.11" conf="scala-tool" rev="2.11.8" rev-constraint-default="2.11.8" rev-constraint-dynamic="2.11.8" callerrev="1.0" extra-info.apiURL="http://www.scala-lang.org/api/2.11.8/"/>
				<artifacts>
					<artifact name="scala-reflect" type="src" ext="jar" extra-classifier="sources" status="no" details="" size="562895" time="0" location="/home/amr/.ivy2/cache/org.scala-lang/scala-reflect/srcs/scala-reflect-2.11.8-sources.jar">
						<origin-location is-local="false" location="https://repo1.maven.org/maven2/org/scala-lang/scala-reflect/2.11.8/scala-reflect-2.11.8-sources.jar"/>
					</artifact>
				</artifacts>
			</revision>
		</module>
		<module organisation="org.scala-lang.modules" name="scala-parser-combinators_2.11">
			<revision name="1.0.4" status="release" pubdate="20150430160747" resolver="sbt-chain" artresolver="sbt-chain" homepage="http://www.scala-lang.org/" downloaded="false" searched="false" default="false" conf="compile, runtime(*), master(compile), runtime, compile(*), master" position="1">
				<license name="BSD 3-clause" url="http://opensource.org/licenses/BSD-3-Clause"/>
				<metadata-artifact status="no" details="" size="2929" time="0" location="/home/amr/.ivy2/cache/org.scala-lang.modules/scala-parser-combinators_2.11/ivy-1.0.4.xml" searched="false" origin-is-local="false" origin-location="https://repo1.maven.org/maven2/org/scala-lang/modules/scala-parser-combinators_2.11/1.0.4/scala-parser-combinators_2.11-1.0.4.pom"/>
				<caller organisation="untitled1" name="untitled1$sources_2.11" conf="scala-tool" rev="1.0.4" rev-constraint-default="1.0.4" rev-constraint-dynamic="1.0.4" callerrev="1.0"/>
				<artifacts>
					<artifact name="scala-parser-combinators_2.11" type="src" ext="jar" extra-classifier="sources" status="no" details="" size="42276" time="0" location="/home/amr/.ivy2/cache/org.scala-lang.modules/scala-parser-combinators_2.11/srcs/scala-parser-combinators_2.11-1.0.4-sources.jar">
						<origin-location is-local="false" location="https://repo1.maven.org/maven2/org/scala-lang/modules/scala-parser-combinators_2.11/1.0.4/scala-parser-combinators_2.11-1.0.4-sources.jar"/>
					</artifact>
				</artifacts>
			</revision>
		</module>
		<module organisation="org.scala-lang" name="scala-library">
			<revision name="2.11.8" status="release" pubdate="20160304172633" resolver="sbt-chain" artresolver="sbt-chain" homepage="http://www.scala-lang.org/" extra-info.apiURL="http://www.scala-lang.org/api/2.11.8/" downloaded="false" searched="false" default="false" conf="default, compile, runtime(*), master(compile), runtime, optional, optional(default), compile(*), master" position="0">
				<license name="BSD 3-Clause" url="http://www.scala-lang.org/license.html"/>
				<metadata-artifact status="no" details="" size="2653" time="0" location="/home/amr/.ivy2/cache/org.scala-lang/scala-library/ivy-2.11.8.xml" searched="false" origin-is-local="false" origin-location="https://repo1.maven.org/maven2/org/scala-lang/scala-library/2.11.8/scala-library-2.11.8.pom"/>
				<caller organisation="untitled1" name="untitled1$sources_2.11" conf="scala-tool" rev="2.11.8" rev-constraint-default="2.11.8" rev-constraint-dynamic="2.11.8" callerrev="1.0" extra-info.apiURL="http://www.scala-lang.org/api/2.11.8/"/>
				<artifacts>
					<artifact name="scala-library" type="src" ext="jar" extra-classifier="sources" status="no" details="" size="911686" time="0" location="/home/amr/.ivy2/cache/org.scala-lang/scala-library/srcs/scala-library-2.11.8-sources.jar">
						<origin-location is-local="false" location="https://repo1.maven.org/maven2/org/scala-lang/scala-library/2.11.8/scala-library-2.11.8-sources.jar"/>
					</artifact>
				</artifacts>
			</revision>
		</module>
	</dependencies>
</ivy-report>
