# Supplementary material for: A hybrid multi-objective whale optimization algorithm for analyzing microarray data based on Apache Spark
Source: PeerJ Comput Sci. 2021 Mar 25;7:e416. doi: 10.7717/peerj-cs.416 (PMC8022636; doi:10.7717/peerj-cs.416)
Supplement: Supplemental Information 1 [file peerj-cs-07-416-s001.gz › MOWOATS Code Scala 13 May/target/scala-2.12/resolution-cache/default/untitled1_2.12/1.0/resolved.xml.xml]

<?xml version="1.0" encoding="UTF-8"?>
<ivy-module version="2.0" xmlns:e="http://ant.apache.org/ivy/extra">
	<info organisation="default"
		module="untitled1_2.12"
		revision="1.0"
		status="integration"
		publication="20171025153627"
	>
		<description>
		untitled1
		</description>
	</info>
	<configurations>
		<conf name="compile" visibility="public" description=""/>
		<conf name="runtime" visibility="public" description="" extends="compile"/>
		<conf name="test" visibility="public" description="" extends="runtime"/>
		<conf name="provided" visibility="public" description=""/>
		<conf name="optional" visibility="public" description=""/>
		<conf name="compile-internal" visibility="private" description="" extends="compile,optional,provided"/>
		<conf name="runtime-internal" visibility="private" description="" extends="runtime,optional"/>
		<conf name="test-internal" visibility="private" description="" extends="test,optional,provided"/>
		<conf name="plugin" visibility="private" description=""/>
		<conf name="sources" visibility="public" description=""/>
		<conf name="docs" visibility="public" description=""/>
		<conf name="pom" visibility="public" description=""/>
		<conf name="scala-tool" visibility="private" description=""/>
	</configurations>
	<publications>
		<artifact name="untitled1_2.12" type="pom" ext="pom" conf="pom"/>
		<artifact name="untitled1_2.12" type="jar" ext="jar" conf="compile"/>
		<artifact name="untitled1_2.12" type="src" ext="jar" conf="sources" e:classifier="sources"/>
		<artifact name="untitled1_2.12" type="doc" ext="jar" conf="docs" e:classifier="javadoc"/>
	</publications>
	<dependencies>
		<dependency org="org.scala-lang" name="scala-compiler" rev="2.12.4" conf="scala-tool->default,optional(default)"/>
		<dependency org="org.scala-lang" name="scala-library" rev="2.12.4" conf="scala-tool->default,optional(default);compile->default(compile)"/>
		<dependency org="org.apache.hadoop" name="hadoop-common" rev="2.7.3" conf="compile->default(compile)"/>
		<dependency org="org.apache.hadoop" name="hadoop-hdfs" rev="2.7.3" conf="compile->default(compile)"/>
		<dependency org="org.apache.spark" name="spark-sql_2.11" rev="2.2.0" conf="compile->default(compile)"/>
		<dependency org="org.apache.spark" name="spark-core_2.11" rev="2.2.0" conf="compile->default(compile)"/>
	</dependencies>
</ivy-module>
