# Supplementary material for: A hybrid multi-objective whale optimization algorithm for analyzing microarray data based on Apache Spark
Source: PeerJ Comput Sci. 2021 Mar 25;7:e416. doi: 10.7717/peerj-cs.416 (PMC8022636; doi:10.7717/peerj-cs.416)
Supplement: Supplemental Information 1 [file peerj-cs-07-416-s001.gz › MOWOATS Code Scala 13 May/build.sbt]

name := "untitled1"

version := "1.0"

scalaVersion := "2.11.8"

// https://mvnrepository.com/artifact/org.apache.hadoop/hadoop-common
libraryDependencies += "org.apache.hadoop" % "hadoop-common" % "2.7.3"

// https://mvnrepository.com/artifact/org.apache.hadoop/hadoop-hdfs
libraryDependencies += "org.apache.hadoop" % "hadoop-hdfs" % "2.7.3"

// https://mvnrepository.com/artifact/org.apache.spark/spark-sql_2.11
libraryDependencies += "org.apache.spark" % "spark-sql_2.11" % "2.2.0"

// https://mvnrepository.com/artifact/org.apache.spark/spark-core_2.11
libraryDependencies += "org.apache.spark" % "spark-core_2.11" % "2.2.0"

// https://mvnrepository.com/artifact/org.apache.spark/spark-mllib_2.11
libraryDependencies += "org.apache.spark" % "spark-mllib_2.11" % "2.2.0"

// https://mvnrepository.com/artifact/org.scalanlp/breeze_2.11
libraryDependencies += "org.scalanlp" % "breeze_2.11" % "0.13.1"

// https://mvnrepository.com/artifact/org.scalanlp/breeze-natives_2.11
libraryDependencies += "org.scalanlp" % "breeze-natives_2.11" % "0.13.1"

// https://mvnrepository.com/artifact/com.github.martincooper/scala-datatable
libraryDependencies += "com.github.martincooper" %% "scala-datatable" % "0.7.0"

// https://mvnrepository.com/artifact/com.typesafe.slick/slick
libraryDependencies += "com.typesafe.slick" %% "slick" % "3.2.0"

// https://mvnrepository.com/artifact/org.xerial/sqlite-jdbc
libraryDependencies += "org.xerial" % "sqlite-jdbc" % "3.21.0"


// https://mvnrepository.com/artifact/com.github.fommil.netlib/core
//libraryDependencies += "com.github.fommil.netlib" % "all" % "netlib.java.version"
