# Supplementary material for: A hybrid multi-objective whale optimization algorithm for analyzing microarray data based on Apache Spark
Source: PeerJ Comput Sci. 2021 Mar 25;7:e416. doi: 10.7717/peerj-cs.416 (PMC8022636; doi:10.7717/peerj-cs.416)
Supplement: Supplemental Information 1 [file peerj-cs-07-416-s001.gz › MOWOATS Code Scala 13 May/gotbl.txt]

	go_id	Term	Ontology	relationship	parent
1	GO:0000001	mitochondrion inheritance	BP	is_a	GO:0048308
2	GO:0000001	mitochondrion inheritance	BP	is_a	GO:0048311
3	GO:0000002	mitochondrial genome maintenance	BP	is_a	GO:0007005
4	GO:0000003	reproduction	BP	is_a	GO:0008150
5	GO:0000006	high-affinity zinc uptake transmembrane transporter activity	MF	is_a	GO:0005385
6	GO:0000007	low-affinity zinc ion transmembrane transporter activity	MF	is_a	GO:0005385
7	GO:0000009	alpha-1	6-mannosyltransferase activity	MF	is_a	GO:0000030
8	GO:0000010	trans-hexaprenyltranstransferase activity	MF	is_a	GO:0016765
9	GO:0000011	vacuole inheritance	BP	is_a	GO:0048308
10	GO:0000011	vacuole inheritance	BP	is_a	GO:0007033
11	GO:0000012	single strand break repair	BP	is_a	GO:0006281
12	GO:0000014	single-stranded DNA endodeoxyribonuclease activity	MF	is_a	GO:0004520
13	GO:0000015	phosphopyruvate hydratase complex	CC	is_a	GO:0044445
14	GO:0000015	phosphopyruvate hydratase complex	CC	is_a	GO:1902494
15	GO:0000016	lactase activity	MF	is_a	GO:0004553
16	GO:0000017	alpha-glucoside transport	BP	is_a	GO:0042946
17	GO:0000018	regulation of DNA recombination	BP	is_a	GO:0051052
18	GO:0000018	regulation of DNA recombination	BP	regulates	GO:0006310
19	GO:0000019	regulation of mitotic recombination	BP	is_a	GO:0000018
20	GO:0000019	regulation of mitotic recombination	BP	regulates	GO:0006312
21	GO:0000022	mitotic spindle elongation	BP	part_of	GO:0007052
22	GO:0000022	mitotic spindle elongation	BP	is_a	GO:0051231
23	GO:0000022	mitotic spindle elongation	BP	is_a	GO:1903047
24	GO:0000022	mitotic spindle elongation	BP	part_of	GO:0000278
25	GO:0000023	maltose metabolic process	BP	is_a	GO:0005984
26	GO:0000024	maltose biosynthetic process	BP	is_a	GO:0046351
27	GO:0000024	maltose biosynthetic process	BP	is_a	GO:0000023
28	GO:0000025	maltose catabolic process	BP	is_a	GO:0000023
29	GO:0000025	maltose catabolic process	BP	is_a	GO:0046352
30	GO:0000026	alpha-1	2-mannosyltransferase activity	MF	is_a	GO:0000030
31	GO:0000027	ribosomal large subunit assembly	BP	part_of	GO:0042273
32	GO:0000027	ribosomal large subunit assembly	BP	part_of	GO:0042255
33	GO:0000027	ribosomal large subunit assembly	BP	is_a	GO:0022618
34	GO:0000028	ribosomal small subunit assembly	BP	is_a	GO:0022618
35	GO:0000028	ribosomal small subunit assembly	BP	part_of	GO:0042274
36	GO:0000028	ribosomal small subunit assembly	BP	part_of	GO:0042255
37	GO:0000030	mannosyltransferase activity	MF	is_a	GO:0016758
38	GO:0000031	mannosylphosphate transferase activity	MF	is_a	GO:0016740
39	GO:0000032	cell wall mannoprotein biosynthetic process	BP	is_a	GO:0031506
40	GO:0000032	cell wall mannoprotein biosynthetic process	BP	is_a	GO:0006057
41	GO:0000033	alpha-1	3-mannosyltransferase activity	MF	is_a	GO:0000030
42	GO:0000034	adenine deaminase activity	MF	is_a	GO:0016814
43	GO:0000034	adenine deaminase activity	MF	is_a	GO:0019239
44	GO:0000035	acyl binding	MF	is_a	GO:0005488
45	GO:0000036	ACP phosphopantetheine attachment site binding involved in fatty acid biosynthetic process	MF	is_a	GO:0044620
46	GO:0000038	very long-chain fatty acid metabolic process	BP	is_a	GO:0006631
47	GO:0000040	low-affinity iron ion transmembrane transport	BP	is_a	GO:0034755
48	GO:0000041	transition metal ion transport	BP	is_a	GO:0030001
49	GO:0000042	protein targeting to Golgi	BP	is_a	GO:0006605
50	GO:0000042	protein targeting to Golgi	BP	is_a	GO:0016482
51	GO:0000042	protein targeting to Golgi	BP	is_a	GO:0000301
52	GO:0000042	protein targeting to Golgi	BP	is_a	GO:0072600
53	GO:0000042	protein targeting to Golgi	BP	is_a	GO:1902580
54	GO:0000042	protein targeting to Golgi	BP	is_a	GO:0034067
55	GO:0000045	autophagosome assembly	BP	is_a	GO:0007033
56	GO:0000045	autophagosome assembly	BP	part_of	GO:0016236
57	GO:0000045	autophagosome assembly	BP	is_a	GO:0070925
58	GO:0000048	peptidyltransferase activity	MF	is_a	GO:0016755
59	GO:0000049	tRNA binding	MF	is_a	GO:0003723
60	GO:0000050	urea cycle	BP	is_a	GO:0044711
61	GO:0000050	urea cycle	BP	is_a	GO:0043604
62	GO:0000050	urea cycle	BP	is_a	GO:0019627
63	GO:0000050	urea cycle	BP	is_a	GO:1901566
64	GO:0000052	citrulline metabolic process	BP	is_a	GO:1901605
65	GO:0000052	citrulline metabolic process	BP	is_a	GO:0006575
66	GO:0000053	argininosuccinate metabolic process	BP	is_a	GO:0006575
67	GO:0000053	argininosuccinate metabolic process	BP	is_a	GO:1901605
68	GO:0000053	argininosuccinate metabolic process	BP	is_a	GO:0072350
69	GO:0000054	ribosomal subunit export from nucleus	BP	is_a	GO:0033753
70	GO:0000054	ribosomal subunit export from nucleus	BP	is_a	GO:0071428
71	GO:0000054	ribosomal subunit export from nucleus	BP	part_of	GO:0042254
72	GO:0000054	ribosomal subunit export from nucleus	BP	is_a	GO:1902580
73	GO:0000055	ribosomal large subunit export from nucleus	BP	is_a	GO:0000054
74	GO:0000056	ribosomal small subunit export from nucleus	BP	is_a	GO:0000054
75	GO:0000059	protein import into nucleus	docking	BP	part_of	GO:0006606
76	GO:0000059	protein import into nucleus	docking	BP	is_a	GO:0043623
77	GO:0000060	protein import into nucleus	translocation	BP	is_a	GO:1902582
78	GO:0000060	protein import into nucleus	translocation	BP	part_of	GO:0006606
79	GO:0000060	protein import into nucleus	translocation	BP	is_a	GO:0006886
80	GO:0000061	protein import into nucleus	substrate release	BP	is_a	GO:0043624
81	GO:0000061	protein import into nucleus	substrate release	BP	part_of	GO:0006606
82	GO:0000062	fatty-acyl-CoA binding	MF	is_a	GO:0050662
83	GO:0000062	fatty-acyl-CoA binding	MF	is_a	GO:1901681
84	GO:0000062	fatty-acyl-CoA binding	MF	is_a	GO:0043168
85	GO:0000064	L-ornithine transmembrane transporter activity	MF	is_a	GO:0008324
86	GO:0000064	L-ornithine transmembrane transporter activity	MF	is_a	GO:0015179
87	GO:0000066	mitochondrial ornithine transport	BP	is_a	GO:0006839
88	GO:0000066	mitochondrial ornithine transport	BP	is_a	GO:0015822
89	GO:0000070	mitotic sister chromatid segregation	BP	is_a	GO:0000819
90	GO:0000070	mitotic sister chromatid segregation	BP	part_of	GO:0000278
91	GO:0000070	mitotic sister chromatid segregation	BP	part_of	GO:0007067
92	GO:0000070	mitotic sister chromatid segregation	BP	is_a	GO:1903047
93	GO:0000073	spindle pole body separation	BP	is_a	GO:0022402
94	GO:0000073	spindle pole body separation	BP	part_of	GO:0051300
95	GO:0000075	cell cycle checkpoint	BP	is_a	GO:0022402
96	GO:0000076	DNA replication checkpoint	BP	is_a	GO:0031570
97	GO:0000077	DNA damage checkpoint	BP	is_a	GO:0006974
98	GO:0000077	DNA damage checkpoint	BP	is_a	GO:0031570
99	GO:0000079	regulation of cyclin-dependent protein serine/threonine kinase activity	BP	is_a	GO:0071900
100	GO:0000079	regulation of cyclin-dependent protein serine/threonine kinase activity	BP	is_a	GO:1904029
101	GO:0000080	mitotic G1 phase	BP	is_a	GO:0098763
102	GO:0000080	mitotic G1 phase	BP	part_of	GO:0051329
103	GO:0000080	mitotic G1 phase	BP	is_a	GO:0051318
104	GO:0000082	G1/S transition of mitotic cell cycle	BP	is_a	GO:0044843
105	GO:0000082	G1/S transition of mitotic cell cycle	BP	is_a	GO:0044772
106	GO:0000083	regulation of transcription involved in G1/S transition of mitotic cell cycle	BP	is_a	GO:1903047
107	GO:0000083	regulation of transcription involved in G1/S transition of mitotic cell cycle	BP	is_a	GO:0006357
108	GO:0000083	regulation of transcription involved in G1/S transition of mitotic cell cycle	BP	part_of	GO:0000082
109	GO:0000084	mitotic S phase	BP	is_a	GO:0051320
110	GO:0000084	mitotic S phase	BP	part_of	GO:0051329
111	GO:0000084	mitotic S phase	BP	is_a	GO:0098763
112	GO:0000085	mitotic G2 phase	BP	is_a	GO:0051319
113	GO:0000085	mitotic G2 phase	BP	part_of	GO:0051329
114	GO:0000085	mitotic G2 phase	BP	is_a	GO:0098763
115	GO:0000086	G2/M transition of mitotic cell cycle	BP	is_a	GO:0044772
116	GO:0000086	G2/M transition of mitotic cell cycle	BP	part_of	GO:0000278
117	GO:0000086	G2/M transition of mitotic cell cycle	BP	is_a	GO:0044839
118	GO:0000087	mitotic M phase	BP	is_a	GO:0098763
119	GO:0000087	mitotic M phase	BP	is_a	GO:0000279
120	GO:0000088	mitotic prophase	BP	is_a	GO:0051324
121	GO:0000088	mitotic prophase	BP	is_a	GO:0098763
122	GO:0000088	mitotic prophase	BP	part_of	GO:0000087
123	GO:0000089	mitotic metaphase	BP	is_a	GO:0051323
124	GO:0000089	mitotic metaphase	BP	is_a	GO:0098763
125	GO:0000089	mitotic metaphase	BP	part_of	GO:0000087
126	GO:0000090	mitotic anaphase	BP	part_of	GO:0000087
127	GO:0000090	mitotic anaphase	BP	is_a	GO:0098763
128	GO:0000090	mitotic anaphase	BP	is_a	GO:0051322
129	GO:0000091	mitotic anaphase A	BP	is_a	GO:0000090
130	GO:0000092	mitotic anaphase B	BP	is_a	GO:0000090
131	GO:0000093	mitotic telophase	BP	part_of	GO:0000087
132	GO:0000093	mitotic telophase	BP	is_a	GO:0098763
133	GO:0000093	mitotic telophase	BP	is_a	GO:0051326
134	GO:0000095	S-adenosyl-L-methionine transmembrane transporter activity	MF	is_a	GO:0051185
135	GO:0000095	S-adenosyl-L-methionine transmembrane transporter activity	MF	is_a	GO:0015211
136	GO:0000095	S-adenosyl-L-methionine transmembrane transporter activity	MF	is_a	GO:0072349
137	GO:0000095	S-adenosyl-L-methionine transmembrane transporter activity	MF	is_a	GO:1901682
138	GO:0000096	sulfur amino acid metabolic process	BP	is_a	GO:0006790
139	GO:0000096	sulfur amino acid metabolic process	BP	is_a	GO:0006520
140	GO:0000097	sulfur amino acid biosynthetic process	BP	is_a	GO:0008652
141	GO:0000097	sulfur amino acid biosynthetic process	BP	is_a	GO:0044272
142	GO:0000097	sulfur amino acid biosynthetic process	BP	is_a	GO:0000096
143	GO:0000098	sulfur amino acid catabolic process	BP	is_a	GO:0044273
144	GO:0000098	sulfur amino acid catabolic process	BP	is_a	GO:0009063
145	GO:0000098	sulfur amino acid catabolic process	BP	is_a	GO:0000096
146	GO:0000099	sulfur amino acid transmembrane transporter activity	MF	is_a	GO:1901682
147	GO:0000099	sulfur amino acid transmembrane transporter activity	MF	is_a	GO:0015171
148	GO:0000100	S-methylmethionine transmembrane transporter activity	MF	is_a	GO:0072349
149	GO:0000100	S-methylmethionine transmembrane transporter activity	MF	is_a	GO:0000099
150	GO:0000101	sulfur amino acid transport	BP	is_a	GO:0006865
151	GO:0000101	sulfur amino acid transport	BP	is_a	GO:0072348
152	GO:0000102	L-methionine secondary active transmembrane transporter activity	MF	is_a	GO:0005294
153	GO:0000102	L-methionine secondary active transmembrane transporter activity	MF	is_a	GO:0015191
154	GO:0000102	L-methionine secondary active transmembrane transporter activity	MF	is_a	GO:1901680
155	GO:0000103	sulfate assimilation	BP	is_a	GO:0006790
156	GO:0000104	succinate dehydrogenase activity	MF	is_a	GO:0016627
157	GO:0000105	histidine biosynthetic process	BP	is_a	GO:1901607
158	GO:0000105	histidine biosynthetic process	BP	is_a	GO:1901362
159	GO:0000105	histidine biosynthetic process	BP	is_a	GO:0006547
160	GO:0000105	histidine biosynthetic process	BP	is_a	GO:0018130
161	GO:0000105	histidine biosynthetic process	BP	is_a	GO:0019438
162	GO:0000107	imidazoleglycerol-phosphate synthase activity	MF	is_a	GO:0016763
163	GO:0000109	nucleotide-excision repair complex	CC	is_a	GO:0044428
164	GO:0000109	nucleotide-excision repair complex	CC	is_a	GO:1990391
165	GO:0000110	nucleotide-excision repair factor 1 complex	CC	is_a	GO:0000109
166	GO:0000111	nucleotide-excision repair factor 2 complex	CC	is_a	GO:0000109
167	GO:0000112	nucleotide-excision repair factor 3 complex	CC	is_a	GO:0000109
168	GO:0000113	nucleotide-excision repair factor 4 complex	CC	is_a	GO:0000109
169	GO:0000117	regulation of transcription involved in G2/M transition of mitotic cell cycle	BP	part_of	GO:0000086
170	GO:0000117	regulation of transcription involved in G2/M transition of mitotic cell cycle	BP	is_a	GO:0006357
171	GO:0000117	regulation of transcription involved in G2/M transition of mitotic cell cycle	BP	is_a	GO:1903047
172	GO:0000118	histone deacetylase complex	CC	is_a	GO:1902494
173	GO:0000118	histone deacetylase complex	CC	is_a	GO:0044451
174	GO:0000120	RNA polymerase I transcription factor complex	CC	is_a	GO:0044452
175	GO:0000120	RNA polymerase I transcription factor complex	CC	is_a	GO:0044798
176	GO:0000121	glycerol-1-phosphatase activity	MF	is_a	GO:0016791
177	GO:0000122	negative regulation of transcription from RNA polymerase II promoter	BP	is_a	GO:0006357
178	GO:0000122	negative regulation of transcription from RNA polymerase II promoter	BP	is_a	GO:0045892
179	GO:0000122	negative regulation of transcription from RNA polymerase II promoter	BP	negatively_regulates	GO:0006366
180	GO:0000123	histone acetyltransferase complex	CC	is_a	GO:0044451
181	GO:0000123	histone acetyltransferase complex	CC	is_a	GO:0031248
182	GO:0000124	SAGA complex	CC	is_a	GO:0070461
183	GO:0000125	PCAF complex	CC	is_a	GO:0070461
184	GO:0000126	transcription factor TFIIIB complex	CC	is_a	GO:0090576
185	GO:0000127	transcription factor TFIIIC complex	CC	is_a	GO:0090576
186	GO:0000128	flocculation	BP	is_a	GO:0098630
187	GO:0000131	incipient cellular bud site	CC	is_a	GO:0044424
188	GO:0000132	establishment of mitotic spindle orientation	BP	is_a	GO:0040001
189	GO:0000132	establishment of mitotic spindle orientation	BP	is_a	GO:0051294
190	GO:0000132	establishment of mitotic spindle orientation	BP	part_of	GO:0000278
191	GO:0000133	polarisome	CC	is_a	GO:0044448
192	GO:0000133	polarisome	CC	part_of	GO:0030427
193	GO:0000133	polarisome	CC	is_a	GO:0043234
194	GO:0000136	alpha-1	6-mannosyltransferase complex	CC	is_a	GO:0044431
195	GO:0000136	alpha-1	6-mannosyltransferase complex	CC	is_a	GO:0098796
196	GO:0000136	alpha-1	6-mannosyltransferase complex	CC	part_of	GO:0000137
197	GO:0000136	alpha-1	6-mannosyltransferase complex	CC	is_a	GO:0031501
198	GO:0000136	alpha-1	6-mannosyltransferase complex	CC	part_of	GO:0030173
199	GO:0000137	Golgi cis cisterna	CC	is_a	GO:0031985
200	GO:0000138	Golgi trans cisterna	CC	is_a	GO:0031985
201	GO:0000139	Golgi membrane	CC	is_a	GO:0098588
202	GO:0000139	Golgi membrane	CC	is_a	GO:0044431
203	GO:0000140	acylglycerone-phosphate reductase activity	MF	is_a	GO:0016616
204	GO:0000142	cellular bud neck contractile ring	CC	is_a	GO:0005826
205	GO:0000142	cellular bud neck contractile ring	CC	part_of	GO:0005935
206	GO:0000144	cellular bud neck septin ring	CC	is_a	GO:0000399
207	GO:0000144	cellular bud neck septin ring	CC	is_a	GO:0005940
208	GO:0000144	cellular bud neck septin ring	CC	is_a	GO:0032161
209	GO:0000144	cellular bud neck septin ring	CC	part_of	GO:0005935
210	GO:0000145	exocyst	CC	is_a	GO:0043234
211	GO:0000145	exocyst	CC	is_a	GO:0044448
212	GO:0000146	microfilament motor activity	MF	is_a	GO:0003774
213	GO:0000147	actin cortical patch assembly	BP	is_a	GO:0022607
214	GO:0000147	actin cortical patch assembly	BP	is_a	GO:0044396
215	GO:0000147	actin cortical patch assembly	BP	is_a	GO:0030866
216	GO:0000148	1	3-beta-D-glucan synthase complex	CC	is_a	GO:1990234
217	GO:0000148	1	3-beta-D-glucan synthase complex	CC	is_a	GO:0098797
218	GO:0000149	SNARE binding	MF	is_a	GO:0005515
219	GO:0000150	recombinase activity	MF	is_a	GO:0003824
220	GO:0000151	ubiquitin ligase complex	CC	is_a	GO:0044424
221	GO:0000151	ubiquitin ligase complex	CC	is_a	GO:1990234
222	GO:0000152	nuclear ubiquitin ligase complex	CC	part_of	GO:0005634
223	GO:0000152	nuclear ubiquitin ligase complex	CC	is_a	GO:0000151
224	GO:0000152	nuclear ubiquitin ligase complex	CC	is_a	GO:0044428
225	GO:0000153	cytoplasmic ubiquitin ligase complex	CC	is_a	GO:0000151
226	GO:0000153	cytoplasmic ubiquitin ligase complex	CC	is_a	GO:0044444
227	GO:0000153	cytoplasmic ubiquitin ligase complex	CC	part_of	GO:0005737
228	GO:0000154	rRNA modification	BP	is_a	GO:0006364
229	GO:0000154	rRNA modification	BP	is_a	GO:0009451
230	GO:0000155	phosphorelay sensor kinase activity	MF	is_a	GO:0004673
231	GO:0000155	phosphorelay sensor kinase activity	MF	is_a	GO:0005057
232	GO:0000155	phosphorelay sensor kinase activity	MF	is_a	GO:0038023
233	GO:0000156	phosphorelay response regulator activity	MF	is_a	GO:0005057
234	GO:0000159	protein phosphatase type 2A complex	CC	is_a	GO:0044424
235	GO:0000159	protein phosphatase type 2A complex	CC	is_a	GO:0008287
236	GO:0000160	phosphorelay signal transduction system	BP	is_a	GO:0035556
237	GO:0000161	MAPK cascade involved in osmosensory signaling pathway	BP	is_a	GO:0000165
238	GO:0000161	MAPK cascade involved in osmosensory signaling pathway	BP	part_of	GO:0007231
239	GO:0000162	tryptophan biosynthetic process	BP	is_a	GO:1901607
240	GO:0000162	tryptophan biosynthetic process	BP	is_a	GO:0009073
241	GO:0000162	tryptophan biosynthetic process	BP	is_a	GO:0046219
242	GO:0000162	tryptophan biosynthetic process	BP	is_a	GO:0006568
243	GO:0000164	protein phosphatase type 1 complex	CC	is_a	GO:0008287
244	GO:0000164	protein phosphatase type 1 complex	CC	is_a	GO:0044444
245	GO:0000165	MAPK cascade	BP	is_a	GO:0023014
246	GO:0000165	MAPK cascade	BP	is_a	GO:0035556
247	GO:0000166	nucleotide binding	MF	is_a	GO:1901265
248	GO:0000166	nucleotide binding	MF	is_a	GO:0036094
249	GO:0000167	activation of MAPKKK activity involved in osmosensory signaling pathway	BP	is_a	GO:0080135
250	GO:0000167	activation of MAPKKK activity involved in osmosensory signaling pathway	BP	is_a	GO:0047484
251	GO:0000167	activation of MAPKKK activity involved in osmosensory signaling pathway	BP	is_a	GO:0000185
252	GO:0000168	activation of MAPKK activity involved in osmosensory signaling pathway	BP	is_a	GO:0080135
253	GO:0000168	activation of MAPKK activity involved in osmosensory signaling pathway	BP	is_a	GO:0047484
254	GO:0000168	activation of MAPKK activity involved in osmosensory signaling pathway	BP	is_a	GO:0000186
255	GO:0000169	activation of MAPK activity involved in osmosensory signaling pathway	BP	is_a	GO:0080135
256	GO:0000169	activation of MAPK activity involved in osmosensory signaling pathway	BP	is_a	GO:0047484
257	GO:0000169	activation of MAPK activity involved in osmosensory signaling pathway	BP	is_a	GO:0000187
258	GO:0000170	sphingosine hydroxylase activity	MF	is_a	GO:0016491
259	GO:0000171	ribonuclease MRP activity	MF	is_a	GO:0004540
260	GO:0000172	ribonuclease MRP complex	CC	is_a	GO:0005732
261	GO:0000173	inactivation of MAPK activity involved in osmosensory signaling pathway	BP	is_a	GO:0080135
262	GO:0000173	inactivation of MAPK activity involved in osmosensory signaling pathway	BP	is_a	GO:0000188
263	GO:0000173	inactivation of MAPK activity involved in osmosensory signaling pathway	BP	negatively_regulates	GO:0007231
264	GO:0000173	inactivation of MAPK activity involved in osmosensory signaling pathway	BP	is_a	GO:0047484
265	GO:0000175	3'-5'-exoribonuclease activity	MF	is_a	GO:0008408
266	GO:0000175	3'-5'-exoribonuclease activity	MF	is_a	GO:0016896
267	GO:0000176	nuclear exosome (RNase complex)	CC	is_a	GO:0044428
268	GO:0000176	nuclear exosome (RNase complex)	CC	part_of	GO:0005634
269	GO:0000176	nuclear exosome (RNase complex)	CC	part_of	GO:0031981
270	GO:0000176	nuclear exosome (RNase complex)	CC	is_a	GO:0000178
271	GO:0000177	cytoplasmic exosome (RNase complex)	CC	part_of	GO:0005737
272	GO:0000177	cytoplasmic exosome (RNase complex)	CC	is_a	GO:0044444
273	GO:0000177	cytoplasmic exosome (RNase complex)	CC	is_a	GO:0000178
274	GO:0000178	exosome (RNase complex)	CC	is_a	GO:0043234
275	GO:0000178	exosome (RNase complex)	CC	is_a	GO:0044424
276	GO:0000179	rRNA (adenine-N6	N6-)-dimethyltransferase activity	MF	is_a	GO:0008170
277	GO:0000179	rRNA (adenine-N6	N6-)-dimethyltransferase activity	MF	is_a	GO:0016433
278	GO:0000182	rDNA binding	MF	is_a	GO:1990837
279	GO:0000183	chromatin silencing at rDNA	BP	is_a	GO:0006342
280	GO:0000184	nuclear-transcribed mRNA catabolic process	nonsense-mediated decay	BP	is_a	GO:0000956
281	GO:0000185	activation of MAPKKK activity	BP	is_a	GO:0043410
282	GO:0000185	activation of MAPKKK activity	BP	is_a	GO:0032147
283	GO:0000185	activation of MAPKKK activity	BP	is_a	GO:0043405
284	GO:0000185	activation of MAPKKK activity	BP	is_a	GO:0071902
285	GO:0000186	activation of MAPKK activity	BP	is_a	GO:0032147
286	GO:0000186	activation of MAPKK activity	BP	is_a	GO:0043405
287	GO:0000186	activation of MAPKK activity	BP	is_a	GO:0043410
288	GO:0000187	activation of MAPK activity	BP	is_a	GO:0032147
289	GO:0000187	activation of MAPK activity	BP	is_a	GO:0043406
290	GO:0000188	inactivation of MAPK activity	BP	is_a	GO:0043407
291	GO:0000189	MAPK import into nucleus	BP	is_a	GO:0006606
292	GO:0000189	MAPK import into nucleus	BP	part_of	GO:0000165
293	GO:0000196	MAPK cascade involved in cell wall organization or biogenesis	BP	part_of	GO:0071554
294	GO:0000196	MAPK cascade involved in cell wall organization or biogenesis	BP	is_a	GO:0000165
295	GO:0000197	activation of MAPKKK activity involved in cell wall organization or biogenesis	BP	is_a	GO:0000185
296	GO:0000197	activation of MAPKKK activity involved in cell wall organization or biogenesis	BP	is_a	GO:0044087
297	GO:0000197	activation of MAPKKK activity involved in cell wall organization or biogenesis	BP	is_a	GO:1903139
298	GO:0000198	activation of MAPKK activity involved in cell wall organization or biogenesis	BP	is_a	GO:0000186
299	GO:0000198	activation of MAPKK activity involved in cell wall organization or biogenesis	BP	is_a	GO:0044087
300	GO:0000198	activation of MAPKK activity involved in cell wall organization or biogenesis	BP	is_a	GO:1903139
301	GO:0000199	activation of MAPK activity involved in cell wall organization or biogenesis	BP	is_a	GO:0044087
302	GO:0000199	activation of MAPK activity involved in cell wall organization or biogenesis	BP	is_a	GO:1903139
303	GO:0000199	activation of MAPK activity involved in cell wall organization or biogenesis	BP	is_a	GO:0000187
304	GO:0000200	inactivation of MAPK activity involved in cell wall organization or biogenesis	BP	is_a	GO:0000188
305	GO:0000200	inactivation of MAPK activity involved in cell wall organization or biogenesis	BP	is_a	GO:0044087
306	GO:0000200	inactivation of MAPK activity involved in cell wall organization or biogenesis	BP	is_a	GO:1903138
307	GO:0000201	MAPK import into nucleus involved in cell wall organization or biogenesis	BP	is_a	GO:0000189
308	GO:0000201	MAPK import into nucleus involved in cell wall organization or biogenesis	BP	part_of	GO:0000196
309	GO:0000201	MAPK import into nucleus involved in cell wall organization or biogenesis	BP	part_of	GO:0042546
310	GO:0000208	MAPK import into nucleus involved in osmosensory signaling pathway	BP	is_a	GO:0000189
311	GO:0000208	MAPK import into nucleus involved in osmosensory signaling pathway	BP	part_of	GO:0000161
312	GO:0000208	MAPK import into nucleus involved in osmosensory signaling pathway	BP	part_of	GO:0007231
313	GO:0000209	protein polyubiquitination	BP	is_a	GO:0016567
314	GO:0000210	NAD+ diphosphatase activity	MF	is_a	GO:0004551
315	GO:0000212	meiotic spindle organization	BP	is_a	GO:0007051
316	GO:0000212	meiotic spindle organization	BP	is_a	GO:1903046
317	GO:0000212	meiotic spindle organization	BP	part_of	GO:0051321
318	GO:0000213	tRNA-intron endonuclease activity	MF	is_a	GO:0004549
319	GO:0000213	tRNA-intron endonuclease activity	MF	is_a	GO:0016892
320	GO:0000214	tRNA-intron endonuclease complex	CC	is_a	GO:0044428
321	GO:0000214	tRNA-intron endonuclease complex	CC	is_a	GO:1902555
322	GO:0000215	tRNA 2'-phosphotransferase activity	MF	is_a	GO:0008665
323	GO:0000215	tRNA 2'-phosphotransferase activity	MF	is_a	GO:0016773
324	GO:0000217	DNA secondary structure binding	MF	is_a	GO:0043566
325	GO:0000220	vacuolar proton-transporting V-type ATPase	V0 domain	CC	is_a	GO:0033179
326	GO:0000220	vacuolar proton-transporting V-type ATPase	V0 domain	CC	is_a	GO:0044437
327	GO:0000220	vacuolar proton-transporting V-type ATPase	V0 domain	CC	part_of	GO:0005773
328	GO:0000220	vacuolar proton-transporting V-type ATPase	V0 domain	CC	part_of	GO:0016471
329	GO:0000221	vacuolar proton-transporting V-type ATPase	V1 domain	CC	is_a	GO:0033180
330	GO:0000221	vacuolar proton-transporting V-type ATPase	V1 domain	CC	is_a	GO:0044437
331	GO:0000221	vacuolar proton-transporting V-type ATPase	V1 domain	CC	part_of	GO:0005773
332	GO:0000221	vacuolar proton-transporting V-type ATPase	V1 domain	CC	part_of	GO:0016471
333	GO:0000222	plasma membrane proton-transporting V-type ATPase	V0 domain	CC	is_a	GO:0033179
334	GO:0000222	plasma membrane proton-transporting V-type ATPase	V0 domain	CC	is_a	GO:0098797
335	GO:0000222	plasma membrane proton-transporting V-type ATPase	V0 domain	CC	part_of	GO:0033181
336	GO:0000222	plasma membrane proton-transporting V-type ATPase	V0 domain	CC	part_of	GO:0005887
337	GO:0000222	plasma membrane proton-transporting V-type ATPase	V0 domain	CC	part_of	GO:0005886
338	GO:0000223	plasma membrane proton-transporting V-type ATPase	V1 domain	CC	part_of	GO:0005886
339	GO:0000223	plasma membrane proton-transporting V-type ATPase	V1 domain	CC	is_a	GO:0033180
340	GO:0000223	plasma membrane proton-transporting V-type ATPase	V1 domain	CC	part_of	GO:0005887
341	GO:0000223	plasma membrane proton-transporting V-type ATPase	V1 domain	CC	is_a	GO:0098797
342	GO:0000223	plasma membrane proton-transporting V-type ATPase	V1 domain	CC	part_of	GO:0033181
343	GO:0000224	peptide-N4-(N-acetyl-beta-glucosaminyl)asparagine amidase activity	MF	is_a	GO:0016811
344	GO:0000225	N-acetylglucosaminylphosphatidylinositol deacetylase activity	MF	is_a	GO:0019213
345	GO:0000225	N-acetylglucosaminylphosphatidylinositol deacetylase activity	MF	is_a	GO:0016811
346	GO:0000226	microtubule cytoskeleton organization	BP	is_a	GO:0007010
347	GO:0000226	microtubule cytoskeleton organization	BP	is_a	GO:0007017
348	GO:0000226	microtubule cytoskeleton organization	BP	is_a	GO:1902589
349	GO:0000227	oxaloacetate secondary active transmembrane transporter activity	MF	is_a	GO:0015131
350	GO:0000227	oxaloacetate secondary active transmembrane transporter activity	MF	is_a	GO:0015291
351	GO:0000228	nuclear chromosome	CC	is_a	GO:0044428
352	GO:0000228	nuclear chromosome	CC	is_a	GO:0005694
353	GO:0000228	nuclear chromosome	CC	part_of	GO:0005634
354	GO:0000228	nuclear chromosome	CC	part_of	GO:0031981
355	GO:0000229	cytoplasmic chromosome	CC	is_a	GO:0044444
356	GO:0000229	cytoplasmic chromosome	CC	part_of	GO:0005737
357	GO:0000229	cytoplasmic chromosome	CC	is_a	GO:0005694
358	GO:0000234	phosphoethanolamine N-methyltransferase activity	MF	is_a	GO:0008757
359	GO:0000234	phosphoethanolamine N-methyltransferase activity	MF	is_a	GO:0008170
360	GO:0000235	astral microtubule	CC	is_a	GO:0005876
361	GO:0000235	astral microtubule	CC	is_a	GO:0005881
362	GO:0000235	astral microtubule	CC	part_of	GO:0005818
363	GO:0000236	mitotic prometaphase	BP	is_a	GO:0098763
364	GO:0000237	leptotene	BP	is_a	GO:0098764
365	GO:0000237	leptotene	BP	part_of	GO:0007128
366	GO:0000238	zygotene	BP	is_a	GO:0098764
367	GO:0000238	zygotene	BP	part_of	GO:0007128
368	GO:0000239	pachytene	BP	is_a	GO:0098764
369	GO:0000239	pachytene	BP	part_of	GO:0007128
370	GO:0000240	diplotene	BP	is_a	GO:0098764
371	GO:0000240	diplotene	BP	part_of	GO:0007128
372	GO:0000241	diakinesis	BP	is_a	GO:0098764
373	GO:0000241	diakinesis	BP	part_of	GO:0007128
374	GO:0000242	pericentriolar material	CC	part_of	GO:0005813
375	GO:0000242	pericentriolar material	CC	is_a	GO:0044450
376	GO:0000243	commitment complex	CC	is_a	GO:0005684
377	GO:0000244	spliceosomal tri-snRNP complex assembly	BP	is_a	GO:0000387
378	GO:0000245	spliceosomal complex assembly	BP	part_of	GO:0000398
379	GO:0000245	spliceosomal complex assembly	BP	is_a	GO:0022618
380	GO:0000246	delta24(24-1) sterol reductase activity	MF	is_a	GO:0016628
381	GO:0000247	C-8 sterol isomerase activity	MF	is_a	GO:0016863
382	GO:0000248	C-5 sterol desaturase activity	MF	is_a	GO:0070704
383	GO:0000248	C-5 sterol desaturase activity	MF	is_a	GO:0016717
384	GO:0000249	C-22 sterol desaturase activity	MF	is_a	GO:0016717
385	GO:0000249	C-22 sterol desaturase activity	MF	is_a	GO:0070704
386	GO:0000250	lanosterol synthase activity	MF	is_a	GO:0031559
387	GO:0000252	C-3 sterol dehydrogenase (C-4 sterol decarboxylase) activity	MF	is_a	GO:0016616
388	GO:0000253	3-keto sterol reductase activity	MF	is_a	GO:0016616
389	GO:0000254	C-4 methylsterol oxidase activity	MF	is_a	GO:0016709
390	GO:0000255	allantoin metabolic process	BP	is_a	GO:0046483
391	GO:0000255	allantoin metabolic process	BP	is_a	GO:0043603
392	GO:0000255	allantoin metabolic process	BP	is_a	GO:1901360
393	GO:0000255	allantoin metabolic process	BP	is_a	GO:1901564
394	GO:0000256	allantoin catabolic process	BP	is_a	GO:0043605
395	GO:0000256	allantoin catabolic process	BP	is_a	GO:0000255
396	GO:0000256	allantoin catabolic process	BP	is_a	GO:1901565
397	GO:0000256	allantoin catabolic process	BP	is_a	GO:0046700
398	GO:0000256	allantoin catabolic process	BP	is_a	GO:1901361
399	GO:0000257	nitrilase activity	MF	is_a	GO:0016815
400	GO:0000262	mitochondrial chromosome	CC	is_a	GO:0044429
401	GO:0000262	mitochondrial chromosome	CC	is_a	GO:0000229
402	GO:0000262	mitochondrial chromosome	CC	part_of	GO:0042645
403	GO:0000262	mitochondrial chromosome	CC	part_of	GO:0005739
404	GO:0000266	mitochondrial fission	BP	is_a	GO:0048285
405	GO:0000266	mitochondrial fission	BP	is_a	GO:0007005
406	GO:0000268	peroxisome targeting sequence binding	MF	is_a	GO:0005048
407	GO:0000269	toxin export channel activity	MF	is_a	GO:0015288
408	GO:0000269	toxin export channel activity	MF	is_a	GO:0019534
409	GO:0000270	peptidoglycan metabolic process	BP	is_a	GO:0030203
410	GO:0000271	polysaccharide biosynthetic process	BP	is_a	GO:0016051
411	GO:0000271	polysaccharide biosynthetic process	BP	is_a	GO:0005976
412	GO:0000271	polysaccharide biosynthetic process	BP	is_a	GO:0009059
413	GO:0000272	polysaccharide catabolic process	BP	is_a	GO:0005976
414	GO:0000272	polysaccharide catabolic process	BP	is_a	GO:0009057
415	GO:0000272	polysaccharide catabolic process	BP	is_a	GO:0016052
416	GO:0000274	mitochondrial proton-transporting ATP synthase	stator stalk	CC	is_a	GO:0045265
417	GO:0000274	mitochondrial proton-transporting ATP synthase	stator stalk	CC	is_a	GO:0098800
418	GO:0000274	mitochondrial proton-transporting ATP synthase	stator stalk	CC	part_of	GO:0000276
419	GO:0000274	mitochondrial proton-transporting ATP synthase	stator stalk	CC	part_of	GO:0005739
420	GO:0000275	mitochondrial proton-transporting ATP synthase complex	catalytic core F(1)	CC	part_of	GO:0005753
421	GO:0000275	mitochondrial proton-transporting ATP synthase complex	catalytic core F(1)	CC	is_a	GO:0098800
422	GO:0000275	mitochondrial proton-transporting ATP synthase complex	catalytic core F(1)	CC	part_of	GO:0005739
423	GO:0000275	mitochondrial proton-transporting ATP synthase complex	catalytic core F(1)	CC	is_a	GO:0045261
424	GO:0000276	mitochondrial proton-transporting ATP synthase complex	coupling factor F(o)	CC	is_a	GO:0098800
425	GO:0000276	mitochondrial proton-transporting ATP synthase complex	coupling factor F(o)	CC	is_a	GO:0045263
426	GO:0000276	mitochondrial proton-transporting ATP synthase complex	coupling factor F(o)	CC	part_of	GO:0005739
427	GO:0000276	mitochondrial proton-transporting ATP synthase complex	coupling factor F(o)	CC	part_of	GO:0005753
428	GO:0000277	[cytochrome c]-lysine N-methyltransferase activity	MF	is_a	GO:0016279
429	GO:0000278	mitotic cell cycle	BP	is_a	GO:0007049
430	GO:0000279	M phase	BP	is_a	GO:0022403
431	GO:0000280	nuclear division	BP	is_a	GO:0048285
432	GO:0000281	mitotic cytokinesis	BP	is_a	GO:1903047
433	GO:0000281	mitotic cytokinesis	BP	part_of	GO:0000278
434	GO:0000281	mitotic cytokinesis	BP	is_a	GO:0061640
435	GO:0000282	cellular bud site selection	BP	is_a	GO:0030010
436	GO:0000282	cellular bud site selection	BP	is_a	GO:1902408
437	GO:0000282	cellular bud site selection	BP	part_of	GO:0000281
438	GO:0000285	1-phosphatidylinositol-3-phosphate 5-kinase activity	MF	is_a	GO:0016307
439	GO:0000286	alanine dehydrogenase activity	MF	is_a	GO:0016638
440	GO:0000287	magnesium ion binding	MF	is_a	GO:0046872
441	GO:0000288	nuclear-transcribed mRNA catabolic process	deadenylation-dependent decay	BP	is_a	GO:0000956
442	GO:0000289	nuclear-transcribed mRNA poly(A) tail shortening	BP	is_a	GO:0000956
443	GO:0000289	nuclear-transcribed mRNA poly(A) tail shortening	BP	part_of	GO:0000288
444	GO:0000290	deadenylation-dependent decapping of nuclear-transcribed mRNA	BP	is_a	GO:0000956
445	GO:0000290	deadenylation-dependent decapping of nuclear-transcribed mRNA	BP	part_of	GO:0000288
446	GO:0000291	nuclear-transcribed mRNA catabolic process	exonucleolytic	BP	is_a	GO:0000956
447	GO:0000292	RNA fragment catabolic process	BP	is_a	GO:0006401
448	GO:0000293	ferric-chelate reductase activity	MF	is_a	GO:0016723
449	GO:0000294	nuclear-transcribed mRNA catabolic process	endonucleolytic cleavage-dependent decay	BP	is_a	GO:0000956
450	GO:0000295	adenine nucleotide transmembrane transporter activity	MF	is_a	GO:0015216
451	GO:0000296	spermine transport	BP	is_a	GO:0015846
452	GO:0000296	spermine transport	BP	is_a	GO:0015696
453	GO:0000297	spermine transmembrane transporter activity	MF	is_a	GO:0015203
454	GO:0000297	spermine transmembrane transporter activity	MF	is_a	GO:0008519
455	GO:0000298	endopolyphosphatase activity	MF	is_a	GO:0016462
456	GO:0000301	retrograde transport	vesicle recycling within Golgi	BP	is_a	GO:0006891
457	GO:0000302	response to reactive oxygen species	BP	is_a	GO:0006979
458	GO:0000302	response to reactive oxygen species	BP	is_a	GO:1901700
459	GO:0000303	response to superoxide	BP	is_a	GO:0000305
460	GO:0000304	response to singlet oxygen	BP	is_a	GO:0000302
461	GO:0000304	response to singlet oxygen	BP	is_a	GO:0010035
462	GO:0000305	response to oxygen radical	BP	is_a	GO:0000302
463	GO:0000305	response to oxygen radical	BP	is_a	GO:0010035
464	GO:0000306	extrinsic component of vacuolar membrane	CC	is_a	GO:0031312
465	GO:0000306	extrinsic component of vacuolar membrane	CC	part_of	GO:0005774
466	GO:0000306	extrinsic component of vacuolar membrane	CC	is_a	GO:0044437
467	GO:0000307	cyclin-dependent protein kinase holoenzyme complex	CC	is_a	GO:0044424
468	GO:0000307	cyclin-dependent protein kinase holoenzyme complex	CC	is_a	GO:1902554
469	GO:0000308	cytoplasmic cyclin-dependent protein kinase holoenzyme complex	CC	is_a	GO:0044444
470	GO:0000308	cytoplasmic cyclin-dependent protein kinase holoenzyme complex	CC	part_of	GO:0005737
471	GO:0000308	cytoplasmic cyclin-dependent protein kinase holoenzyme complex	CC	is_a	GO:0000307
472	GO:0000309	nicotinamide-nucleotide adenylyltransferase activity	MF	is_a	GO:0070566
473	GO:0000310	xanthine phosphoribosyltransferase activity	MF	is_a	GO:0016763
474	GO:0000311	plastid large ribosomal subunit	CC	is_a	GO:0000315
475	GO:0000311	plastid large ribosomal subunit	CC	is_a	GO:0044435
476	GO:0000311	plastid large ribosomal subunit	CC	part_of	GO:0009547
477	GO:0000312	plastid small ribosomal subunit	CC	is_a	GO:0044435
478	GO:0000312	plastid small ribosomal subunit	CC	part_of	GO:0009547
479	GO:0000312	plastid small ribosomal subunit	CC	is_a	GO:0000314
480	GO:0000313	organellar ribosome	CC	part_of	GO:0043226
481	GO:0000313	organellar ribosome	CC	is_a	GO:0044422
482	GO:0000313	organellar ribosome	CC	is_a	GO:0005840
483	GO:0000314	organellar small ribosomal subunit	CC	is_a	GO:0015935
484	GO:0000314	organellar small ribosomal subunit	CC	part_of	GO:0000313
485	GO:0000315	organellar large ribosomal subunit	CC	part_of	GO:0000313
486	GO:0000315	organellar large ribosomal subunit	CC	is_a	GO:0015934
487	GO:0000316	sulfite transport	BP	is_a	GO:0072348
488	GO:0000316	sulfite transport	BP	is_a	GO:0015698
489	GO:0000319	sulfite transmembrane transporter activity	MF	is_a	GO:0015103
490	GO:0000319	sulfite transmembrane transporter activity	MF	is_a	GO:1901682
491	GO:0000320	re-entry into mitotic cell cycle	BP	is_a	GO:0022402
492	GO:0000321	re-entry into mitotic cell cycle after pheromone arrest	BP	is_a	GO:0000754
493	GO:0000321	re-entry into mitotic cell cycle after pheromone arrest	BP	is_a	GO:0044702
494	GO:0000321	re-entry into mitotic cell cycle after pheromone arrest	BP	is_a	GO:0000320
495	GO:0000322	storage vacuole	CC	is_a	GO:0005773
496	GO:0000323	lytic vacuole	CC	is_a	GO:0005773
497	GO:0000324	fungal-type vacuole	CC	is_a	GO:0000322
498	GO:0000324	fungal-type vacuole	CC	is_a	GO:0000323
499	GO:0000325	plant-type vacuole	CC	is_a	GO:0005773
500	GO:0000326	protein storage vacuole	CC	is_a	GO:0000322
501	GO:0000326	protein storage vacuole	CC	is_a	GO:0000325
502	GO:0000327	lytic vacuole within protein storage vacuole	CC	is_a	GO:0044437
503	GO:0000327	lytic vacuole within protein storage vacuole	CC	part_of	GO:0000326
504	GO:0000327	lytic vacuole within protein storage vacuole	CC	is_a	GO:0000323
505	GO:0000328	fungal-type vacuole lumen	CC	is_a	GO:0005775
506	GO:0000328	fungal-type vacuole lumen	CC	part_of	GO:0000324
507	GO:0000329	fungal-type vacuole membrane	CC	is_a	GO:0098852
508	GO:0000329	fungal-type vacuole membrane	CC	part_of	GO:0000324
509	GO:0000330	plant-type vacuole lumen	CC	is_a	GO:0005775
510	GO:0000330	plant-type vacuole lumen	CC	part_of	GO:0000325
511	GO:0000331	contractile vacuole	CC	is_a	GO:0016023
512	GO:0000331	contractile vacuole	CC	is_a	GO:0005773
513	GO:0000332	template for synthesis of G-rich strand of telomere DNA activity	MF	is_a	GO:0000497
514	GO:0000332	template for synthesis of G-rich strand of telomere DNA activity	MF	part_of	GO:0003720
515	GO:0000333	telomerase catalytic core complex	CC	is_a	GO:0005697
516	GO:0000334	3-hydroxyanthranilate 3	4-dioxygenase activity	MF	is_a	GO:0016702
517	GO:0000335	negative regulation of transposition	DNA-mediated	BP	is_a	GO:0000337
518	GO:0000335	negative regulation of transposition	DNA-mediated	BP	is_a	GO:0010529
519	GO:0000335	negative regulation of transposition	DNA-mediated	BP	negatively_regulates	GO:0006313
520	GO:0000335	negative regulation of transposition	DNA-mediated	BP	is_a	GO:0045910
521	GO:0000336	positive regulation of transposition	DNA-mediated	BP	is_a	GO:0045911
522	GO:0000336	positive regulation of transposition	DNA-mediated	BP	is_a	GO:0000337
523	GO:0000336	positive regulation of transposition	DNA-mediated	BP	is_a	GO:0010530
524	GO:0000336	positive regulation of transposition	DNA-mediated	BP	positively_regulates	GO:0006313
525	GO:0000337	regulation of transposition	DNA-mediated	BP	is_a	GO:0000018
526	GO:0000337	regulation of transposition	DNA-mediated	BP	is_a	GO:0010528
527	GO:0000337	regulation of transposition	DNA-mediated	BP	regulates	GO:0006313
528	GO:0000338	protein deneddylation	BP	is_a	GO:0070646
529	GO:0000339	RNA cap binding	MF	is_a	GO:0003723
530	GO:0000340	RNA 7-methylguanosine cap binding	MF	is_a	GO:0000339
531	GO:0000341	RNA trimethylguanosine cap binding	MF	is_a	GO:0000339
532	GO:0000342	RNA cap 4 binding	MF	is_a	GO:0000339
533	GO:0000343	plastid-encoded plastid RNA polymerase complex A	CC	is_a	GO:0000427
534	GO:0000344	plastid-encoded plastid RNA polymerase complex B	CC	is_a	GO:0000427
535	GO:0000345	cytosolic DNA-directed RNA polymerase complex	CC	is_a	GO:0000428
536	GO:0000345	cytosolic DNA-directed RNA polymerase complex	CC	is_a	GO:0044445
537	GO:0000346	transcription export complex	CC	is_a	GO:0043234
538	GO:0000346	transcription export complex	CC	is_a	GO:0044428
539	GO:0000347	THO complex	CC	is_a	GO:0043234
540	GO:0000347	THO complex	CC	is_a	GO:0044428
541	GO:0000348	mRNA branch site recognition	BP	is_a	GO:0022618
542	GO:0000348	mRNA branch site recognition	BP	part_of	GO:0000245
543	GO:0000349	generation of catalytic spliceosome for first transesterification step	BP	is_a	GO:0022618
544	GO:0000349	generation of catalytic spliceosome for first transesterification step	BP	part_of	GO:0000393
545	GO:0000350	generation of catalytic spliceosome for second transesterification step	BP	is_a	GO:0022618
546	GO:0000350	generation of catalytic spliceosome for second transesterification step	BP	part_of	GO:0000393
547	GO:0000352	trans assembly of SL-containing precatalytic spliceosome	BP	part_of	GO:0000245
548	GO:0000352	trans assembly of SL-containing precatalytic spliceosome	BP	is_a	GO:0022618
549	GO:0000352	trans assembly of SL-containing precatalytic spliceosome	BP	part_of	GO:0045291
550	GO:0000353	formation of quadruple SL/U4/U5/U6 snRNP	BP	is_a	GO:0022618
551	GO:0000353	formation of quadruple SL/U4/U5/U6 snRNP	BP	part_of	GO:0045291
552	GO:0000354	cis assembly of pre-catalytic spliceosome	BP	part_of	GO:0000245
553	GO:0000354	cis assembly of pre-catalytic spliceosome	BP	part_of	GO:0045292
554	GO:0000354	cis assembly of pre-catalytic spliceosome	BP	is_a	GO:0022618
555	GO:0000365	mRNA trans splicing	via spliceosome	BP	is_a	GO:0000398
556	GO:0000366	intergenic mRNA trans splicing	BP	is_a	GO:0000365
557	GO:0000366	intergenic mRNA trans splicing	BP	is_a	GO:0000380
558	GO:0000372	Group I intron splicing	BP	is_a	GO:0000376
559	GO:0000373	Group II intron splicing	BP	is_a	GO:0000377
560	GO:0000374	Group III intron splicing	BP	is_a	GO:0000377
561	GO:0000375	RNA splicing	via transesterification reactions	BP	is_a	GO:0008380
562	GO:0000376	RNA splicing	via transesterification reactions with guanosine as nucleophile	BP	is_a	GO:0000375
563	GO:0000377	RNA splicing	via transesterification reactions with bulged adenosine as nucleophile	BP	is_a	GO:0000375
564	GO:0000378	RNA exon ligation	BP	is_a	GO:0016070
565	GO:0000378	RNA exon ligation	BP	part_of	GO:0000394
566	GO:0000379	tRNA-type intron splice site recognition and cleavage	BP	part_of	GO:0006388
567	GO:0000379	tRNA-type intron splice site recognition and cleavage	BP	is_a	GO:0006396
568	GO:0000380	alternative mRNA splicing	via spliceosome	BP	is_a	GO:0000398
569	GO:0000381	regulation of alternative mRNA splicing	via spliceosome	BP	is_a	GO:0048024
570	GO:0000381	regulation of alternative mRNA splicing	via spliceosome	BP	regulates	GO:0000380
571	GO:0000384	first spliceosomal transesterification activity	MF	is_a	GO:0003824
572	GO:0000386	second spliceosomal transesterification activity	MF	is_a	GO:0003824
573	GO:0000387	spliceosomal snRNP assembly	BP	is_a	GO:0022618
574	GO:0000387	spliceosomal snRNP assembly	BP	part_of	GO:0000398
575	GO:0000388	spliceosome conformational change to release U4 (or U4atac) and U1 (or U11)	BP	part_of	GO:0000393
576	GO:0000388	spliceosome conformational change to release U4 (or U4atac) and U1 (or U11)	BP	is_a	GO:0022618
577	GO:0000389	mRNA 3'-splice site recognition	BP	is_a	GO:0006376
578	GO:0000390	spliceosomal complex disassembly	BP	is_a	GO:0032988
579	GO:0000390	spliceosomal complex disassembly	BP	part_of	GO:0000398
580	GO:0000393	spliceosomal conformational changes to generate catalytic conformation	BP	is_a	GO:0022618
581	GO:0000393	spliceosomal conformational changes to generate catalytic conformation	BP	part_of	GO:0000398
582	GO:0000394	RNA splicing	via endonucleolytic cleavage and ligation	BP	is_a	GO:0008380
583	GO:0000395	mRNA 5'-splice site recognition	BP	part_of	GO:0045292
584	GO:0000395	mRNA 5'-splice site recognition	BP	is_a	GO:0006376
585	GO:0000398	mRNA splicing	via spliceosome	BP	is_a	GO:0000377
586	GO:0000398	mRNA splicing	via spliceosome	BP	is_a	GO:0006397
587	GO:0000399	cellular bud neck septin structure	CC	is_a	GO:0032155
588	GO:0000399	cellular bud neck septin structure	CC	part_of	GO:0005935
589	GO:0000400	four-way junction DNA binding	MF	is_a	GO:0000217
590	GO:0000401	open form four-way junction DNA binding	MF	is_a	GO:0000400
591	GO:0000402	crossed form four-way junction DNA binding	MF	is_a	GO:0000400
592	GO:0000403	Y-form DNA binding	MF	is_a	GO:0000217
593	GO:0000404	heteroduplex DNA loop binding	MF	is_a	GO:0000217
594	GO:0000404	heteroduplex DNA loop binding	MF	is_a	GO:0032135
595	GO:0000405	bubble DNA binding	MF	is_a	GO:0000217
596	GO:0000406	double-strand/single-strand DNA junction binding	MF	is_a	GO:0000217
597	GO:0000407	pre-autophagosomal structure	CC	is_a	GO:0044444
598	GO:0000408	EKC/KEOPS complex	CC	is_a	GO:0043234
599	GO:0000408	EKC/KEOPS complex	CC	is_a	GO:0044424
600	GO:0000409	regulation of transcription by galactose	BP	is_a	GO:0006355
601	GO:0000410	negative regulation of transcription by galactose	BP	is_a	GO:0000409
602	GO:0000410	negative regulation of transcription by galactose	BP	is_a	GO:0045013
603	GO:0000411	positive regulation of transcription by galactose	BP	is_a	GO:0000409
604	GO:0000411	positive regulation of transcription by galactose	BP	is_a	GO:0045991
605	GO:0000412	histone peptidyl-prolyl isomerization	BP	is_a	GO:0000413
606	GO:0000412	histone peptidyl-prolyl isomerization	BP	is_a	GO:0016570
607	GO:0000413	protein peptidyl-prolyl isomerization	BP	is_a	GO:0018208
608	GO:0000414	regulation of histone H3-K36 methylation	BP	is_a	GO:0031060
609	GO:0000414	regulation of histone H3-K36 methylation	BP	regulates	GO:0010452
610	GO:0000415	negative regulation of histone H3-K36 methylation	BP	is_a	GO:0000414
611	GO:0000415	negative regulation of histone H3-K36 methylation	BP	negatively_regulates	GO:0010452
612	GO:0000415	negative regulation of histone H3-K36 methylation	BP	is_a	GO:0031061
613	GO:0000416	positive regulation of histone H3-K36 methylation	BP	is_a	GO:0031062
614	GO:0000416	positive regulation of histone H3-K36 methylation	BP	is_a	GO:0000414
615	GO:0000416	positive regulation of histone H3-K36 methylation	BP	positively_regulates	GO:0010452
616	GO:0000417	HIR complex	CC	is_a	GO:0043234
617	GO:0000418	DNA-directed RNA polymerase IV complex	CC	is_a	GO:0044451
618	GO:0000418	DNA-directed RNA polymerase IV complex	CC	is_a	GO:0055029
619	GO:0000419	DNA-directed RNA polymerase V complex	CC	is_a	GO:0055029
620	GO:0000421	autophagosome membrane	CC	part_of	GO:0005776
621	GO:0000421	autophagosome membrane	CC	is_a	GO:0005774
622	GO:0000422	mitophagy	BP	is_a	GO:0007005
623	GO:0000422	mitophagy	BP	is_a	GO:0044712
624	GO:0000422	mitophagy	BP	is_a	GO:0061726
625	GO:0000422	mitophagy	BP	is_a	GO:0006914
626	GO:0000423	macromitophagy	BP	is_a	GO:0000422
627	GO:0000423	macromitophagy	BP	is_a	GO:0016236
628	GO:0000424	micromitophagy	BP	is_a	GO:0000422
629	GO:0000424	micromitophagy	BP	is_a	GO:0016237
630	GO:0000425	macropexophagy	BP	is_a	GO:0030242
631	GO:0000425	macropexophagy	BP	is_a	GO:0016236
632	GO:0000426	micropexophagy	BP	is_a	GO:0016237
633	GO:0000426	micropexophagy	BP	is_a	GO:0030242
634	GO:0000427	plastid-encoded plastid RNA polymerase complex	CC	part_of	GO:0009536
635	GO:0000427	plastid-encoded plastid RNA polymerase complex	CC	is_a	GO:0000428
636	GO:0000427	plastid-encoded plastid RNA polymerase complex	CC	is_a	GO:0044435
637	GO:0000428	DNA-directed RNA polymerase complex	CC	is_a	GO:0030880
638	GO:0000429	carbon catabolite regulation of transcription from RNA polymerase II promoter	BP	is_a	GO:0045990
639	GO:0000429	carbon catabolite regulation of transcription from RNA polymerase II promoter	BP	is_a	GO:0006357
640	GO:0000430	regulation of transcription from RNA polymerase II promoter by glucose	BP	is_a	GO:0046015
641	GO:0000430	regulation of transcription from RNA polymerase II promoter by glucose	BP	is_a	GO:0000429
642	GO:0000431	regulation of transcription from RNA polymerase II promoter by galactose	BP	is_a	GO:0000409
643	GO:0000431	regulation of transcription from RNA polymerase II promoter by galactose	BP	is_a	GO:0000429
644	GO:0000432	positive regulation of transcription from RNA polymerase II promoter by glucose	BP	is_a	GO:0046016
645	GO:0000432	positive regulation of transcription from RNA polymerase II promoter by glucose	BP	is_a	GO:0000430
646	GO:0000432	positive regulation of transcription from RNA polymerase II promoter by glucose	BP	is_a	GO:0000436
647	GO:0000433	negative regulation of transcription from RNA polymerase II promoter by glucose	BP	is_a	GO:0000430
648	GO:0000433	negative regulation of transcription from RNA polymerase II promoter by glucose	BP	is_a	GO:0000437
649	GO:0000433	negative regulation of transcription from RNA polymerase II promoter by glucose	BP	is_a	GO:0045014
650	GO:0000434	negative regulation of transcription from RNA polymerase II promoter by galactose	BP	is_a	GO:0000437
651	GO:0000434	negative regulation of transcription from RNA polymerase II promoter by galactose	BP	is_a	GO:0000431
652	GO:0000434	negative regulation of transcription from RNA polymerase II promoter by galactose	BP	is_a	GO:0000410
653	GO:0000435	positive regulation of transcription from RNA polymerase II promoter by galactose	BP	is_a	GO:0000431
654	GO:0000435	positive regulation of transcription from RNA polymerase II promoter by galactose	BP	is_a	GO:0000411
655	GO:0000435	positive regulation of transcription from RNA polymerase II promoter by galactose	BP	is_a	GO:0000436
656	GO:0000436	carbon catabolite activation of transcription from RNA polymerase II promoter	BP	is_a	GO:0045991
657	GO:0000436	carbon catabolite activation of transcription from RNA polymerase II promoter	BP	is_a	GO:0000429
658	GO:0000436	carbon catabolite activation of transcription from RNA polymerase II promoter	BP	is_a	GO:1901522
659	GO:0000437	carbon catabolite repression of transcription from RNA polymerase II promoter	BP	is_a	GO:0000122
660	GO:0000437	carbon catabolite repression of transcription from RNA polymerase II promoter	BP	is_a	GO:0000429
661	GO:0000437	carbon catabolite repression of transcription from RNA polymerase II promoter	BP	is_a	GO:0045013
662	GO:0000438	core TFIIH complex portion of holo TFIIH complex	CC	is_a	GO:0044451
663	GO:0000438	core TFIIH complex portion of holo TFIIH complex	CC	is_a	GO:0000439
664	GO:0000438	core TFIIH complex portion of holo TFIIH complex	CC	part_of	GO:0005675
665	GO:0000439	core TFIIH complex	CC	is_a	GO:0043234
666	GO:0000439	core TFIIH complex	CC	is_a	GO:0044428
667	GO:0000440	core TFIIH complex portion of NEF3 complex	CC	part_of	GO:0000112
668	GO:0000440	core TFIIH complex portion of NEF3 complex	CC	is_a	GO:0000439
669	GO:0000444	MIS12/MIND type complex	CC	is_a	GO:0044427
670	GO:0000444	MIS12/MIND type complex	CC	part_of	GO:0000777
671	GO:0000444	MIS12/MIND type complex	CC	is_a	GO:0043234
672	GO:0000445	THO complex part of transcription export complex	CC	part_of	GO:0000346
673	GO:0000445	THO complex part of transcription export complex	CC	is_a	GO:0000347
674	GO:0000446	nucleoplasmic THO complex	CC	is_a	GO:0000347
675	GO:0000446	nucleoplasmic THO complex	CC	is_a	GO:0008023
676	GO:0000447	endonucleolytic cleavage in ITS1 to separate SSU-rRNA from 5.8S rRNA and LSU-rRNA from tricistronic rRNA transcript (SSU-rRNA	5.8S rRNA	LSU-rRNA)	BP	part_of	GO:0000466
677	GO:0000447	endonucleolytic cleavage in ITS1 to separate SSU-rRNA from 5.8S rRNA and LSU-rRNA from tricistronic rRNA transcript (SSU-rRNA	5.8S rRNA	LSU-rRNA)	BP	is_a	GO:0000479
678	GO:0000447	endonucleolytic cleavage in ITS1 to separate SSU-rRNA from 5.8S rRNA and LSU-rRNA from tricistronic rRNA transcript (SSU-rRNA	5.8S rRNA	LSU-rRNA)	BP	part_of	GO:0000462
679	GO:0000448	cleavage in ITS2 between 5.8S rRNA and LSU-rRNA of tricistronic rRNA transcript (SSU-rRNA	5.8S rRNA	LSU-rRNA)	BP	part_of	GO:0000466
680	GO:0000448	cleavage in ITS2 between 5.8S rRNA and LSU-rRNA of tricistronic rRNA transcript (SSU-rRNA	5.8S rRNA	LSU-rRNA)	BP	part_of	GO:0000463
681	GO:0000448	cleavage in ITS2 between 5.8S rRNA and LSU-rRNA of tricistronic rRNA transcript (SSU-rRNA	5.8S rRNA	LSU-rRNA)	BP	is_a	GO:0000479
682	GO:0000449	endonucleolytic cleavage of tricistronic rRNA transcript (SSU-rRNA	LSU-rRNA	5S)	BP	is_a	GO:0000478
683	GO:0000450	cleavage of bicistronic rRNA transcript (SSU-rRNA	LSU-rRNA)	BP	is_a	GO:0000478
684	GO:0000451	rRNA 2'-O-methylation	BP	is_a	GO:0031167
685	GO:0000452	snoRNA guided rRNA 2'-O-methylation	BP	is_a	GO:0000451
686	GO:0000452	snoRNA guided rRNA 2'-O-methylation	BP	is_a	GO:0016074
687	GO:0000453	enzyme-directed rRNA 2'-O-methylation	BP	is_a	GO:0000451
688	GO:0000454	snoRNA guided rRNA pseudouridine synthesis	BP	is_a	GO:0016074
689	GO:0000454	snoRNA guided rRNA pseudouridine synthesis	BP	is_a	GO:0031118
690	GO:0000455	enzyme-directed rRNA pseudouridine synthesis	BP	is_a	GO:0031118
691	GO:0000456	dimethylation involved in SSU-rRNA maturation	BP	is_a	GO:0031167
692	GO:0000456	dimethylation involved in SSU-rRNA maturation	BP	part_of	GO:0030490
693	GO:0000457	endonucleolytic cleavage between SSU-rRNA and LSU-rRNA of tricistronic rRNA transcript (SSU-rRNA	LSU-rRNA	5S)	BP	is_a	GO:0000449
694	GO:0000457	endonucleolytic cleavage between SSU-rRNA and LSU-rRNA of tricistronic rRNA transcript (SSU-rRNA	LSU-rRNA	5S)	BP	part_of	GO:0002109
695	GO:0000457	endonucleolytic cleavage between SSU-rRNA and LSU-rRNA of tricistronic rRNA transcript (SSU-rRNA	LSU-rRNA	5S)	BP	part_of	GO:0002108
696	GO:0000458	endonucleolytic cleavage between LSU-rRNA and 5S rRNA of tricistronic rRNA transcript (SSU-rRNA	LSU-rRNA	5S)	BP	is_a	GO:0000449
697	GO:0000458	endonucleolytic cleavage between LSU-rRNA and 5S rRNA of tricistronic rRNA transcript (SSU-rRNA	LSU-rRNA	5S)	BP	part_of	GO:0002108
698	GO:0000459	exonucleolytic trimming involved in rRNA processing	BP	is_a	GO:0000469
699	GO:0000459	exonucleolytic trimming involved in rRNA processing	BP	is_a	GO:0090503
700	GO:0000459	exonucleolytic trimming involved in rRNA processing	BP	part_of	GO:0006364
701	GO:0000460	maturation of 5.8S rRNA	BP	is_a	GO:0006364
702	GO:0000461	endonucleolytic cleavage to generate mature 3'-end of SSU-rRNA from (SSU-rRNA	5.8S rRNA	LSU-rRNA)	BP	is_a	GO:0000479
703	GO:0000461	endonucleolytic cleavage to generate mature 3'-end of SSU-rRNA from (SSU-rRNA	5.8S rRNA	LSU-rRNA)	BP	is_a	GO:0031125
704	GO:0000461	endonucleolytic cleavage to generate mature 3'-end of SSU-rRNA from (SSU-rRNA	5.8S rRNA	LSU-rRNA)	BP	part_of	GO:0000462
705	GO:0000462	maturation of SSU-rRNA from tricistronic rRNA transcript (SSU-rRNA	5.8S rRNA	LSU-rRNA)	BP	is_a	GO:0030490
706	GO:0000463	maturation of LSU-rRNA from tricistronic rRNA transcript (SSU-rRNA	5.8S rRNA	LSU-rRNA)	BP	is_a	GO:0000470
707	GO:0000464	endonucleolytic cleavage in ITS1 upstream of 5.8S rRNA from tricistronic rRNA transcript (SSU-rRNA	5.8S rRNA	LSU-rRNA)	BP	part_of	GO:0000463
708	GO:0000464	endonucleolytic cleavage in ITS1 upstream of 5.8S rRNA from tricistronic rRNA transcript (SSU-rRNA	5.8S rRNA	LSU-rRNA)	BP	part_of	GO:0000466
709	GO:0000464	endonucleolytic cleavage in ITS1 upstream of 5.8S rRNA from tricistronic rRNA transcript (SSU-rRNA	5.8S rRNA	LSU-rRNA)	BP	is_a	GO:0000479
710	GO:0000465	exonucleolytic trimming to generate mature 5'-end of 5.8S rRNA from tricistronic rRNA transcript (SSU-rRNA	5.8S rRNA	LSU-rRNA)	BP	is_a	GO:0000459
711	GO:0000465	exonucleolytic trimming to generate mature 5'-end of 5.8S rRNA from tricistronic rRNA transcript (SSU-rRNA	5.8S rRNA	LSU-rRNA)	BP	is_a	GO:0000967
712	GO:0000465	exonucleolytic trimming to generate mature 5'-end of 5.8S rRNA from tricistronic rRNA transcript (SSU-rRNA	5.8S rRNA	LSU-rRNA)	BP	part_of	GO:0000466
713	GO:0000466	maturation of 5.8S rRNA from tricistronic rRNA transcript (SSU-rRNA	5.8S rRNA	LSU-rRNA)	BP	is_a	GO:0000460
714	GO:0000467	exonucleolytic trimming to generate mature 3'-end of 5.8S rRNA from tricistronic rRNA transcript (SSU-rRNA	5.8S rRNA	LSU-rRNA)	BP	is_a	GO:0031125
715	GO:0000467	exonucleolytic trimming to generate mature 3'-end of 5.8S rRNA from tricistronic rRNA transcript (SSU-rRNA	5.8S rRNA	LSU-rRNA)	BP	is_a	GO:0000459
716	GO:0000467	exonucleolytic trimming to generate mature 3'-end of 5.8S rRNA from tricistronic rRNA transcript (SSU-rRNA	5.8S rRNA	LSU-rRNA)	BP	part_of	GO:0000466
717	GO:0000468	generation of mature 3'-end of LSU-rRNA from tricistronic rRNA transcript (SSU-rRNA	5.8S rRNA	LSU-rRNA)	BP	is_a	GO:0031125
718	GO:0000468	generation of mature 3'-end of LSU-rRNA from tricistronic rRNA transcript (SSU-rRNA	5.8S rRNA	LSU-rRNA)	BP	part_of	GO:0000463
719	GO:0000469	cleavage involved in rRNA processing	BP	part_of	GO:0006364
720	GO:0000469	cleavage involved in rRNA processing	BP	is_a	GO:0090501
721	GO:0000470	maturation of LSU-rRNA	BP	part_of	GO:0042273
722	GO:0000470	maturation of LSU-rRNA	BP	is_a	GO:0006364
723	GO:0000471	endonucleolytic cleavage in 3'-ETS of tricistronic rRNA transcript (SSU-rRNA	5.8S rRNA	LSU-rRNA)	BP	is_a	GO:0000479
724	GO:0000472	endonucleolytic cleavage to generate mature 5'-end of SSU-rRNA from (SSU-rRNA	5.8S rRNA	LSU-rRNA)	BP	is_a	GO:0000479
725	GO:0000472	endonucleolytic cleavage to generate mature 5'-end of SSU-rRNA from (SSU-rRNA	5.8S rRNA	LSU-rRNA)	BP	is_a	GO:0000967
726	GO:0000472	endonucleolytic cleavage to generate mature 5'-end of SSU-rRNA from (SSU-rRNA	5.8S rRNA	LSU-rRNA)	BP	part_of	GO:0000462
727	GO:0000473	maturation of LSU-rRNA from tetracistronic rRNA transcript (SSU-rRNA	5.8S rRNA	2S rRNA	LSU-rRNA)	BP	is_a	GO:0000470
728	GO:0000474	maturation of SSU-rRNA from tetracistronic rRNA transcript (SSU-rRNA	5.8S rRNA	2S rRNA	LSU-rRNA)	BP	is_a	GO:0030490
729	GO:0000475	maturation of 2S rRNA	BP	is_a	GO:0006364
730	GO:0000476	maturation of 4.5S rRNA	BP	is_a	GO:0006364
731	GO:0000477	generation of mature 5'-end of LSU-rRNA from tricistronic rRNA transcript (SSU-rRNA	5.8S rRNA	LSU-rRNA)	BP	is_a	GO:0000469
732	GO:0000477	generation of mature 5'-end of LSU-rRNA from tricistronic rRNA transcript (SSU-rRNA	5.8S rRNA	LSU-rRNA)	BP	is_a	GO:0000967
733	GO:0000477	generation of mature 5'-end of LSU-rRNA from tricistronic rRNA transcript (SSU-rRNA	5.8S rRNA	LSU-rRNA)	BP	part_of	GO:0000463
734	GO:0000478	endonucleolytic cleavage involved in rRNA processing	BP	is_a	GO:0000469
735	GO:0000478	endonucleolytic cleavage involved in rRNA processing	BP	is_a	GO:0090502
736	GO:0000478	endonucleolytic cleavage involved in rRNA processing	BP	part_of	GO:0006364
737	GO:0000479	endonucleolytic cleavage of tricistronic rRNA transcript (SSU-rRNA	5.8S rRNA	LSU-rRNA)	BP	is_a	GO:0000478
738	GO:0000480	endonucleolytic cleavage in 5'-ETS of tricistronic rRNA transcript (SSU-rRNA	5.8S rRNA	LSU-rRNA)	BP	is_a	GO:0000479
739	GO:0000480	endonucleolytic cleavage in 5'-ETS of tricistronic rRNA transcript (SSU-rRNA	5.8S rRNA	LSU-rRNA)	BP	part_of	GO:0000462
740	GO:0000481	maturation of 5S rRNA	BP	is_a	GO:0006364
741	GO:0000482	maturation of 5S rRNA from tetracistronic rRNA transcript (SSU-rRNA	5.8S rRNA	LSU-rRNA)	BP	is_a	GO:0000481
742	GO:0000483	endonucleolytic cleavage of tetracistronic rRNA transcript (SSU-rRNA	5.8S rRNA	2S rRNA	LSU-rRNA)	BP	is_a	GO:0000478
743	GO:0000484	cleavage between SSU-rRNA and 5.8S rRNA of tetracistronic rRNA transcript (SSU-rRNA	5.8S rRNA	2S rRNA	LSU-rRNA)	BP	is_a	GO:0000483
744	GO:0000484	cleavage between SSU-rRNA and 5.8S rRNA of tetracistronic rRNA transcript (SSU-rRNA	5.8S rRNA	2S rRNA	LSU-rRNA)	BP	part_of	GO:0000487
745	GO:0000484	cleavage between SSU-rRNA and 5.8S rRNA of tetracistronic rRNA transcript (SSU-rRNA	5.8S rRNA	2S rRNA	LSU-rRNA)	BP	part_of	GO:0000474
746	GO:0000485	cleavage between 2S rRNA and LSU-rRNA of tetracistronic rRNA transcript (SSU-rRNA	5.8S rRNA	2S rRNA	LSU-rRNA)	BP	is_a	GO:0000483
747	GO:0000485	cleavage between 2S rRNA and LSU-rRNA of tetracistronic rRNA transcript (SSU-rRNA	5.8S rRNA	2S rRNA	LSU-rRNA)	BP	part_of	GO:0000473
748	GO:0000485	cleavage between 2S rRNA and LSU-rRNA of tetracistronic rRNA transcript (SSU-rRNA	5.8S rRNA	2S rRNA	LSU-rRNA)	BP	part_of	GO:0000475
749	GO:0000486	cleavage between 5.8S rRNA and 2S rRNA of tetracistronic rRNA transcript (SSU-rRNA	5.8S rRNA	2S rRNA	LSU-rRNA)	BP	is_a	GO:0000483
750	GO:0000486	cleavage between 5.8S rRNA and 2S rRNA of tetracistronic rRNA transcript (SSU-rRNA	5.8S rRNA	2S rRNA	LSU-rRNA)	BP	part_of	GO:0000475
751	GO:0000486	cleavage between 5.8S rRNA and 2S rRNA of tetracistronic rRNA transcript (SSU-rRNA	5.8S rRNA	2S rRNA	LSU-rRNA)	BP	part_of	GO:0000487
752	GO:0000487	maturation of 5.8S rRNA from tetracistronic rRNA transcript (SSU-rRNA	5.8S rRNA	2S rRNA	LSU-rRNA)	BP	is_a	GO:0000460
753	GO:0000488	maturation of LSU-rRNA from tetracistronic rRNA transcript (SSU-rRNA	LSU-rRNA	4.5S-rRNA	5S-rRNA)	BP	is_a	GO:0000470
754	GO:0000489	maturation of SSU-rRNA from tetracistronic rRNA transcript (SSU-rRNA	LSU-rRNA	4.5S-rRNA	5S-rRNA)	BP	is_a	GO:0030490
755	GO:0000491	small nucleolar ribonucleoprotein complex assembly	BP	is_a	GO:0022618
756	GO:0000492	box C/D snoRNP assembly	BP	is_a	GO:0000491
757	GO:0000493	box H/ACA snoRNP assembly	BP	is_a	GO:0000491
758	GO:0000494	box C/D snoRNA 3'-end processing	BP	is_a	GO:0034963
759	GO:0000494	box C/D snoRNA 3'-end processing	BP	is_a	GO:0031126
760	GO:0000495	box H/ACA snoRNA 3'-end processing	BP	is_a	GO:0031126
761	GO:0000495	box H/ACA snoRNA 3'-end processing	BP	is_a	GO:0034964
762	GO:0000496	base pairing	MF	is_a	GO:0003676
763	GO:0000497	base pairing with DNA	MF	is_a	GO:0000496
764	GO:0000497	base pairing with DNA	MF	is_a	GO:0003677
765	GO:0000498	base pairing with RNA	MF	is_a	GO:0000496
766	GO:0000498	base pairing with RNA	MF	is_a	GO:0003723
767	GO:0000499	base pairing with mRNA	MF	is_a	GO:0000498
768	GO:0000500	RNA polymerase I upstream activating factor complex	CC	is_a	GO:0000120
769	GO:0000501	flocculation via cell wall protein-carbohydrate interaction	BP	is_a	GO:0000128
770	GO:0000502	proteasome complex	CC	is_a	GO:0043234
771	GO:0000502	proteasome complex	CC	is_a	GO:0044424
772	GO:0000506	glycosylphosphatidylinositol-N-acetylglucosaminyltransferase (GPI-GnT) complex	CC	is_a	GO:0044432
773	GO:0000506	glycosylphosphatidylinositol-N-acetylglucosaminyltransferase (GPI-GnT) complex	CC	is_a	GO:0043234
774	GO:0000578	embryonic axis specification	BP	is_a	GO:0009798
775	GO:0000578	embryonic axis specification	BP	is_a	GO:0009880
776	GO:0000700	mismatch base pair DNA N-glycosylase activity	MF	is_a	GO:0019104
777	GO:0000701	purine-specific mismatch base pair DNA N-glycosylase activity	MF	is_a	GO:0000700
778	GO:0000702	oxidized base lesion DNA N-glycosylase activity	MF	is_a	GO:0019104
779	GO:0000703	oxidized pyrimidine nucleobase lesion DNA N-glycosylase activity	MF	is_a	GO:0003906
780	GO:0000703	oxidized pyrimidine nucleobase lesion DNA N-glycosylase activity	MF	is_a	GO:0000702
781	GO:0000704	pyrimidine dimer DNA N-glycosylase activity	MF	is_a	GO:0003906
782	GO:0000704	pyrimidine dimer DNA N-glycosylase activity	MF	is_a	GO:0019104
783	GO:0000705	achiasmate meiosis I	BP	is_a	GO:0007127
784	GO:0000706	meiotic DNA double-strand break processing	BP	is_a	GO:0000729
785	GO:0000706	meiotic DNA double-strand break processing	BP	is_a	GO:1903046
786	GO:0000706	meiotic DNA double-strand break processing	BP	part_of	GO:0051321
787	GO:0000706	meiotic DNA double-strand break processing	BP	is_a	GO:0044712
788	GO:0000707	meiotic DNA recombinase assembly	BP	is_a	GO:0000730
789	GO:0000707	meiotic DNA recombinase assembly	BP	part_of	GO:0051321
790	GO:0000707	meiotic DNA recombinase assembly	BP	is_a	GO:1903046
791	GO:0000707	meiotic DNA recombinase assembly	BP	part_of	GO:0007127
792	GO:0000708	meiotic strand invasion	BP	is_a	GO:0042148
793	GO:0000708	meiotic strand invasion	BP	is_a	GO:0044710
794	GO:0000708	meiotic strand invasion	BP	is_a	GO:1903046
795	GO:0000708	meiotic strand invasion	BP	part_of	GO:0007127
796	GO:0000708	meiotic strand invasion	BP	part_of	GO:0051321
797	GO:0000709	meiotic joint molecule formation	BP	is_a	GO:1903046
798	GO:0000709	meiotic joint molecule formation	BP	part_of	GO:0007131
799	GO:0000710	meiotic mismatch repair	BP	is_a	GO:0006298
800	GO:0000710	meiotic mismatch repair	BP	is_a	GO:1903046
801	GO:0000710	meiotic mismatch repair	BP	part_of	GO:0007127
802	GO:0000710	meiotic mismatch repair	BP	part_of	GO:0051321
803	GO:0000711	meiotic DNA repair synthesis	BP	is_a	GO:0044711
804	GO:0000711	meiotic DNA repair synthesis	BP	is_a	GO:1903046
805	GO:0000711	meiotic DNA repair synthesis	BP	is_a	GO:0000731
806	GO:0000711	meiotic DNA repair synthesis	BP	part_of	GO:0007127
807	GO:0000712	resolution of meiotic recombination intermediates	BP	part_of	GO:0007131
808	GO:0000712	resolution of meiotic recombination intermediates	BP	is_a	GO:1903046
809	GO:0000712	resolution of meiotic recombination intermediates	BP	part_of	GO:0051307
810	GO:0000713	meiotic heteroduplex formation	BP	is_a	GO:1903046
811	GO:0000713	meiotic heteroduplex formation	BP	part_of	GO:0051321
812	GO:0000713	meiotic heteroduplex formation	BP	is_a	GO:0044710
813	GO:0000713	meiotic heteroduplex formation	BP	part_of	GO:0006310
814	GO:0000713	meiotic heteroduplex formation	BP	is_a	GO:0030491
815	GO:0000713	meiotic heteroduplex formation	BP	part_of	GO:0007127
816	GO:0000714	meiotic strand displacement	BP	part_of	GO:0051321
817	GO:0000714	meiotic strand displacement	BP	is_a	GO:0044710
818	GO:0000714	meiotic strand displacement	BP	is_a	GO:1903046
819	GO:0000714	meiotic strand displacement	BP	part_of	GO:0007127
820	GO:0000714	meiotic strand displacement	BP	is_a	GO:0000732
821	GO:0000715	nucleotide-excision repair	DNA damage recognition	BP	part_of	GO:0006289
822	GO:0000715	nucleotide-excision repair	DNA damage recognition	BP	is_a	GO:0051276
823	GO:0000716	transcription-coupled nucleotide-excision repair	DNA damage recognition	BP	is_a	GO:0000715
824	GO:0000716	transcription-coupled nucleotide-excision repair	DNA damage recognition	BP	part_of	GO:0006283
825	GO:0000717	nucleotide-excision repair	DNA duplex unwinding	BP	part_of	GO:0006289
826	GO:0000717	nucleotide-excision repair	DNA duplex unwinding	BP	is_a	GO:0032508
827	GO:0000718	nucleotide-excision repair	DNA damage removal	BP	is_a	GO:0044349
828	GO:0000718	nucleotide-excision repair	DNA damage removal	BP	part_of	GO:0006289
829	GO:0000719	photoreactive repair	BP	is_a	GO:0006290
830	GO:0000720	pyrimidine dimer repair by nucleotide-excision repair	BP	is_a	GO:0006289
831	GO:0000720	pyrimidine dimer repair by nucleotide-excision repair	BP	is_a	GO:0006290
832	GO:0000721	(R	R)-butanediol dehydrogenase activity	MF	is_a	GO:0016616
833	GO:0000722	telomere maintenance via recombination	BP	is_a	GO:0006312
834	GO:0000722	telomere maintenance via recombination	BP	is_a	GO:0000723
835	GO:0000723	telomere maintenance	BP	is_a	GO:0032200
836	GO:0000723	telomere maintenance	BP	is_a	GO:0060249
837	GO:0000723	telomere maintenance	BP	is_a	GO:1902589
838	GO:0000723	telomere maintenance	BP	is_a	GO:0006259
839	GO:0000723	telomere maintenance	BP	is_a	GO:0044710
840	GO:0000724	double-strand break repair via homologous recombination	BP	is_a	GO:0000725
841	GO:0000724	double-strand break repair via homologous recombination	BP	is_a	GO:0006302
842	GO:0000725	recombinational repair	BP	is_a	GO:0006310
843	GO:0000725	recombinational repair	BP	is_a	GO:0006281
844	GO:0000726	non-recombinational repair	BP	is_a	GO:0006281
845	GO:0000727	double-strand break repair via break-induced replication	BP	is_a	GO:0000724
846	GO:0000728	gene conversion at mating-type locus	DNA double-strand break formation	BP	part_of	GO:0007534
847	GO:0000728	gene conversion at mating-type locus	DNA double-strand break formation	BP	is_a	GO:0090305
848	GO:0000728	gene conversion at mating-type locus	DNA double-strand break formation	BP	is_a	GO:0022414
849	GO:0000729	DNA double-strand break processing	BP	is_a	GO:0006259
850	GO:0000729	DNA double-strand break processing	BP	part_of	GO:0006302
851	GO:0000730	DNA recombinase assembly	BP	is_a	GO:0065004
852	GO:0000730	DNA recombinase assembly	BP	part_of	GO:0045003
853	GO:0000731	DNA synthesis involved in DNA repair	BP	is_a	GO:0071897
854	GO:0000731	DNA synthesis involved in DNA repair	BP	part_of	GO:0006281
855	GO:0000732	strand displacement	BP	is_a	GO:0006259
856	GO:0000732	strand displacement	BP	part_of	GO:0006310
857	GO:0000733	DNA strand renaturation	BP	is_a	GO:0006259
858	GO:0000734	gene conversion at mating-type locus	DNA repair synthesis	BP	part_of	GO:0007534
859	GO:0000734	gene conversion at mating-type locus	DNA repair synthesis	BP	is_a	GO:0022414
860	GO:0000734	gene conversion at mating-type locus	DNA repair synthesis	BP	is_a	GO:0000731
861	GO:0000735	removal of nonhomologous ends	BP	is_a	GO:0006259
862	GO:0000736	double-strand break repair via single-strand annealing	removal of nonhomologous ends	BP	is_a	GO:0000735
863	GO:0000736	double-strand break repair via single-strand annealing	removal of nonhomologous ends	BP	part_of	GO:0045002
864	GO:0000737	DNA catabolic process	endonucleolytic	BP	is_a	GO:0090305
865	GO:0000737	DNA catabolic process	endonucleolytic	BP	is_a	GO:0006308
866	GO:0000738	DNA catabolic process	exonucleolytic	BP	is_a	GO:0006308
867	GO:0000738	DNA catabolic process	exonucleolytic	BP	is_a	GO:0090305
868	GO:0000740	nuclear membrane fusion	BP	is_a	GO:0090174
869	GO:0000740	nuclear membrane fusion	BP	is_a	GO:0000741
870	GO:0000741	karyogamy	BP	is_a	GO:0048284
871	GO:0000741	karyogamy	BP	part_of	GO:0006997
872	GO:0000742	karyogamy involved in conjugation with cellular fusion	BP	is_a	GO:0022414
873	GO:0000742	karyogamy involved in conjugation with cellular fusion	BP	part_of	GO:0000747
874	GO:0000742	karyogamy involved in conjugation with cellular fusion	BP	is_a	GO:0000741
875	GO:0000743	nuclear migration involved in conjugation with cellular fusion	BP	part_of	GO:0000747
876	GO:0000743	nuclear migration involved in conjugation with cellular fusion	BP	is_a	GO:0030473
877	GO:0000743	nuclear migration involved in conjugation with cellular fusion	BP	is_a	GO:0044702
878	GO:0000744	karyogamy involved in conjugation with mutual genetic exchange	BP	is_a	GO:0000741
879	GO:0000744	karyogamy involved in conjugation with mutual genetic exchange	BP	part_of	GO:0000748
880	GO:0000745	nuclear migration involved in conjugation with mutual genetic exchange	BP	part_of	GO:0000744
881	GO:0000745	nuclear migration involved in conjugation with mutual genetic exchange	BP	is_a	GO:0007097
882	GO:0000745	nuclear migration involved in conjugation with mutual genetic exchange	BP	part_of	GO:0000748
883	GO:0000746	conjugation	BP	is_a	GO:0044764
884	GO:0000747	conjugation with cellular fusion	BP	is_a	GO:0019953
885	GO:0000747	conjugation with cellular fusion	BP	is_a	GO:0000746
886	GO:0000748	conjugation with mutual genetic exchange	BP	is_a	GO:0000746
887	GO:0000749	response to pheromone involved in conjugation with cellular fusion	BP	part_of	GO:0000747
888	GO:0000749	response to pheromone involved in conjugation with cellular fusion	BP	is_a	GO:0022414
889	GO:0000749	response to pheromone involved in conjugation with cellular fusion	BP	is_a	GO:0071444
890	GO:0000750	pheromone-dependent signal transduction involved in conjugation with cellular fusion	BP	part_of	GO:0000749
891	GO:0000750	pheromone-dependent signal transduction involved in conjugation with cellular fusion	BP	is_a	GO:0007186
892	GO:0000750	pheromone-dependent signal transduction involved in conjugation with cellular fusion	BP	is_a	GO:0032005
893	GO:0000751	mitotic cell cycle arrest in response to pheromone	BP	is_a	GO:0044702
894	GO:0000751	mitotic cell cycle arrest in response to pheromone	BP	is_a	GO:0071850
895	GO:0000751	mitotic cell cycle arrest in response to pheromone	BP	part_of	GO:0000749
896	GO:0000752	agglutination involved in conjugation with cellular fusion	BP	is_a	GO:0000771
897	GO:0000752	agglutination involved in conjugation with cellular fusion	BP	is_a	GO:0044703
898	GO:0000752	agglutination involved in conjugation with cellular fusion	BP	part_of	GO:0000749
899	GO:0000752	agglutination involved in conjugation with cellular fusion	BP	is_a	GO:0098630
900	GO:0000752	agglutination involved in conjugation with cellular fusion	BP	part_of	GO:0000747
901	GO:0000753	cell morphogenesis involved in conjugation with cellular fusion	BP	is_a	GO:0000767
902	GO:0000753	cell morphogenesis involved in conjugation with cellular fusion	BP	is_a	GO:0003006
903	GO:0000753	cell morphogenesis involved in conjugation with cellular fusion	BP	is_a	GO:0044702
904	GO:0000753	cell morphogenesis involved in conjugation with cellular fusion	BP	part_of	GO:0000747
905	GO:0000753	cell morphogenesis involved in conjugation with cellular fusion	BP	part_of	GO:0000749
906	GO:0000754	adaptation of signaling pathway by response to pheromone involved in conjugation with cellular fusion	BP	is_a	GO:0023058
907	GO:0000754	adaptation of signaling pathway by response to pheromone involved in conjugation with cellular fusion	BP	part_of	GO:0000749
908	GO:0000754	adaptation of signaling pathway by response to pheromone involved in conjugation with cellular fusion	BP	is_a	GO:0022414
909	GO:0000755	cytogamy	BP	is_a	GO:0022413
910	GO:0000755	cytogamy	BP	part_of	GO:0000747
911	GO:0000756	response to pheromone involved in conjugation with mutual genetic exchange	BP	part_of	GO:0000748
912	GO:0000756	response to pheromone involved in conjugation with mutual genetic exchange	BP	is_a	GO:0007154
913	GO:0000756	response to pheromone involved in conjugation with mutual genetic exchange	BP	is_a	GO:0071444
914	GO:0000757	signal transduction involved in conjugation with mutual genetic exchange	BP	part_of	GO:0000748
915	GO:0000757	signal transduction involved in conjugation with mutual genetic exchange	BP	is_a	GO:0007186
916	GO:0000757	signal transduction involved in conjugation with mutual genetic exchange	BP	part_of	GO:0000756
917	GO:0000758	agglutination involved in conjugation with mutual genetic exchange	BP	part_of	GO:0000748
918	GO:0000758	agglutination involved in conjugation with mutual genetic exchange	BP	is_a	GO:0098630
919	GO:0000758	agglutination involved in conjugation with mutual genetic exchange	BP	part_of	GO:0000756
920	GO:0000758	agglutination involved in conjugation with mutual genetic exchange	BP	is_a	GO:0000771
921	GO:0000759	cell morphogenesis involved in conjugation with mutual genetic exchange	BP	part_of	GO:0000756
922	GO:0000759	cell morphogenesis involved in conjugation with mutual genetic exchange	BP	is_a	GO:0000767
923	GO:0000759	cell morphogenesis involved in conjugation with mutual genetic exchange	BP	part_of	GO:0000748
924	GO:0000760	adaptation to pheromone involved in conjugation with mutual genetic exchange	BP	is_a	GO:0000756
925	GO:0000760	adaptation to pheromone involved in conjugation with mutual genetic exchange	BP	is_a	GO:0022401
926	GO:0000761	conjugant formation	BP	part_of	GO:0000748
927	GO:0000761	conjugant formation	BP	is_a	GO:0000771
928	GO:0000762	pheromone-induced unidirectional conjugation	BP	is_a	GO:0009291
929	GO:0000765	response to pheromone involved in pheromone-induced unidirectional conjugation	BP	part_of	GO:0000762
930	GO:0000765	response to pheromone involved in pheromone-induced unidirectional conjugation	BP	is_a	GO:0019236
931	GO:0000766	negative adaptation of signaling pathway by response to pheromone involved in pheromone-induced unidirectional conjugation	BP	is_a	GO:0022401
932	GO:0000766	negative adaptation of signaling pathway by response to pheromone involved in pheromone-induced unidirectional conjugation	BP	part_of	GO:0000765
933	GO:0000767	cell morphogenesis involved in conjugation	BP	is_a	GO:0000902
934	GO:0000767	cell morphogenesis involved in conjugation	BP	part_of	GO:0000746
935	GO:0000768	syncytium formation by plasma membrane fusion	BP	is_a	GO:0006949
936	GO:0000769	syncytium formation by mitosis without cytokinesis	BP	is_a	GO:0006949
937	GO:0000770	peptide pheromone export	BP	is_a	GO:0009914
938	GO:0000770	peptide pheromone export	BP	is_a	GO:0015833
939	GO:0000771	agglutination involved in conjugation	BP	is_a	GO:0007157
940	GO:0000771	agglutination involved in conjugation	BP	part_of	GO:0000746
941	GO:0000771	agglutination involved in conjugation	BP	is_a	GO:0098610
942	GO:0000772	mating pheromone activity	MF	is_a	GO:0005186
943	GO:0000773	phosphatidyl-N-methylethanolamine N-methyltransferase activity	MF	is_a	GO:0008170
944	GO:0000773	phosphatidyl-N-methylethanolamine N-methyltransferase activity	MF	is_a	GO:0008757
945	GO:0000774	adenyl-nucleotide exchange factor activity	MF	is_a	GO:0030554
946	GO:0000774	adenyl-nucleotide exchange factor activity	MF	is_a	GO:0060590
947	GO:0000775	chromosome	centromeric region	CC	is_a	GO:0098687
948	GO:0000776	kinetochore	CC	is_a	GO:0043234
949	GO:0000776	kinetochore	CC	is_a	GO:0043232
950	GO:0000776	kinetochore	CC	is_a	GO:0044427
951	GO:0000776	kinetochore	CC	part_of	GO:0000775
952	GO:0000777	condensed chromosome kinetochore	CC	part_of	GO:0000779
953	GO:0000777	condensed chromosome kinetochore	CC	part_of	GO:0000793
954	GO:0000777	condensed chromosome kinetochore	CC	is_a	GO:0000776
955	GO:0000778	condensed nuclear chromosome kinetochore	CC	is_a	GO:0000777
956	GO:0000778	condensed nuclear chromosome kinetochore	CC	is_a	GO:0044454
957	GO:0000778	condensed nuclear chromosome kinetochore	CC	part_of	GO:0000780
958	GO:0000778	condensed nuclear chromosome kinetochore	CC	part_of	GO:0000794
959	GO:0000779	condensed chromosome	centromeric region	CC	is_a	GO:0000775
960	GO:0000779	condensed chromosome	centromeric region	CC	part_of	GO:0000793
961	GO:0000780	condensed nuclear chromosome	centromeric region	CC	is_a	GO:0044454
962	GO:0000780	condensed nuclear chromosome	centromeric region	CC	part_of	GO:0000794
963	GO:0000780	condensed nuclear chromosome	centromeric region	CC	part_of	GO:0005634
964	GO:0000780	condensed nuclear chromosome	centromeric region	CC	is_a	GO:0000779
965	GO:0000781	chromosome	telomeric region	CC	is_a	GO:0098687
966	GO:0000782	telomere cap complex	CC	is_a	GO:0044427
967	GO:0000782	telomere cap complex	CC	is_a	GO:0032993
968	GO:0000782	telomere cap complex	CC	part_of	GO:0000781
969	GO:0000783	nuclear telomere cap complex	CC	is_a	GO:0000782
970	GO:0000783	nuclear telomere cap complex	CC	part_of	GO:0000784
971	GO:0000783	nuclear telomere cap complex	CC	is_a	GO:0044454
972	GO:0000783	nuclear telomere cap complex	CC	part_of	GO:0005634
973	GO:0000784	nuclear chromosome	telomeric region	CC	is_a	GO:0044454
974	GO:0000784	nuclear chromosome	telomeric region	CC	part_of	GO:0005634
975	GO:0000784	nuclear chromosome	telomeric region	CC	is_a	GO:0000781
976	GO:0000785	chromatin	CC	is_a	GO:0032991
977	GO:0000785	chromatin	CC	is_a	GO:0044427
978	GO:0000786	nucleosome	CC	is_a	GO:0044815
979	GO:0000786	nucleosome	CC	is_a	GO:0044427
980	GO:0000786	nucleosome	CC	part_of	GO:0000785
981	GO:0000786	nucleosome	CC	is_a	GO:0032993
982	GO:0000787	cytoplasmic nucleosome	CC	part_of	GO:0000789
983	GO:0000787	cytoplasmic nucleosome	CC	is_a	GO:0000786
984	GO:0000787	cytoplasmic nucleosome	CC	part_of	GO:0005737
985	GO:0000787	cytoplasmic nucleosome	CC	is_a	GO:0044444
986	GO:0000788	nuclear nucleosome	CC	is_a	GO:0044454
987	GO:0000788	nuclear nucleosome	CC	part_of	GO:0000790
988	GO:0000788	nuclear nucleosome	CC	is_a	GO:0000786
989	GO:0000788	nuclear nucleosome	CC	part_of	GO:0005634
990	GO:0000789	cytoplasmic chromatin	CC	part_of	GO:0000229
991	GO:0000789	cytoplasmic chromatin	CC	is_a	GO:0000785
992	GO:0000789	cytoplasmic chromatin	CC	part_of	GO:0005737
993	GO:0000789	cytoplasmic chromatin	CC	is_a	GO:0044444
994	GO:0000790	nuclear chromatin	CC	is_a	GO:0000785
995	GO:0000790	nuclear chromatin	CC	is_a	GO:0044454
996	GO:0000790	nuclear chromatin	CC	part_of	GO:0005634
997	GO:0000791	euchromatin	CC	is_a	GO:0000785
998	GO:0000792	heterochromatin	CC	is_a	GO:0000785
999	GO:0000793	condensed chromosome	CC	is_a	GO:0005694
1000	GO:0000794	condensed nuclear chromosome	CC	is_a	GO:0000228
1001	GO:0000794	condensed nuclear chromosome	CC	part_of	GO:0005634
1002	GO:0000794	condensed nuclear chromosome	CC	is_a	GO:0000793
1003	GO:0000795	synaptonemal complex	CC	part_of	GO:0000794
1004	GO:0000795	synaptonemal complex	CC	is_a	GO:0044454
1005	GO:0000796	condensin complex	CC	is_a	GO:0044427
1006	GO:0000796	condensin complex	CC	is_a	GO:0044815
1007	GO:0000796	condensin complex	CC	part_of	GO:0000793
1008	GO:0000797	condensin core heterodimer	CC	is_a	GO:0044427
1009	GO:0000797	condensin core heterodimer	CC	part_of	GO:0000796
1010	GO:0000797	condensin core heterodimer	CC	is_a	GO:0043234
1011	GO:0000798	nuclear cohesin complex	CC	part_of	GO:0005634
1012	GO:0000798	nuclear cohesin complex	CC	is_a	GO:0008278
1013	GO:0000798	nuclear cohesin complex	CC	is_a	GO:0044454
1014	GO:0000798	nuclear cohesin complex	CC	part_of	GO:0000794
1015	GO:0000799	nuclear condensin complex	CC	part_of	GO:0000794
1016	GO:0000799	nuclear condensin complex	CC	part_of	GO:0005634
1017	GO:0000799	nuclear condensin complex	CC	is_a	GO:0044454
1018	GO:0000799	nuclear condensin complex	CC	is_a	GO:0000796
1019	GO:0000800	lateral element	CC	is_a	GO:0044454
1020	GO:0000800	lateral element	CC	part_of	GO:0000795
1021	GO:0000801	central element	CC	part_of	GO:0000795
1022	GO:0000801	central element	CC	is_a	GO:0044454
1023	GO:0000802	transverse filament	CC	is_a	GO:0044454
1024	GO:0000802	transverse filament	CC	part_of	GO:0000795
1025	GO:0000803	sex chromosome	CC	is_a	GO:0005694
1026	GO:0000804	W chromosome	CC	is_a	GO:0000803
1027	GO:0000805	X chromosome	CC	is_a	GO:0000803
1028	GO:0000806	Y chromosome	CC	is_a	GO:0000803
1029	GO:0000807	Z chromosome	CC	is_a	GO:0000803
1030	GO:0000808	origin recognition complex	CC	is_a	GO:0044427
1031	GO:0000808	origin recognition complex	CC	is_a	GO:0043234
1032	GO:0000809	cytoplasmic origin of replication recognition complex	CC	is_a	GO:0000808
1033	GO:0000809	cytoplasmic origin of replication recognition complex	CC	is_a	GO:0044444
1034	GO:0000809	cytoplasmic origin of replication recognition complex	CC	part_of	GO:0005737
1035	GO:0000809	cytoplasmic origin of replication recognition complex	CC	part_of	GO:0000229
1036	GO:0000810	diacylglycerol diphosphate phosphatase activity	MF	is_a	GO:0016462
1037	GO:0000811	GINS complex	CC	is_a	GO:0031261
1038	GO:0000811	GINS complex	CC	is_a	GO:0044454
1039	GO:0000812	Swr1 complex	CC	part_of	GO:0000790
1040	GO:0000812	Swr1 complex	CC	is_a	GO:0044454
1041	GO:0000812	Swr1 complex	CC	is_a	GO:0097346
1042	GO:0000813	ESCRT I complex	CC	part_of	GO:0010008
1043	GO:0000813	ESCRT I complex	CC	is_a	GO:0098796
1044	GO:0000813	ESCRT I complex	CC	is_a	GO:0036452
1045	GO:0000814	ESCRT II complex	CC	is_a	GO:0036452
1046	GO:0000814	ESCRT II complex	CC	is_a	GO:0098796
1047	GO:0000814	ESCRT II complex	CC	part_of	GO:0010008
1048	GO:0000815	ESCRT III complex	CC	is_a	GO:0036452
1049	GO:0000815	ESCRT III complex	CC	part_of	GO:0010008
1050	GO:0000815	ESCRT III complex	CC	is_a	GO:0098796
1051	GO:0000817	COMA complex	CC	is_a	GO:0043234
1052	GO:0000817	COMA complex	CC	is_a	GO:0044454
1053	GO:0000817	COMA complex	CC	part_of	GO:0000778
1054	GO:0000818	nuclear MIS12/MIND complex	CC	is_a	GO:0044454
1055	GO:0000818	nuclear MIS12/MIND complex	CC	part_of	GO:0000778
1056	GO:0000818	nuclear MIS12/MIND complex	CC	part_of	GO:0005634
1057	GO:0000818	nuclear MIS12/MIND complex	CC	is_a	GO:0000444
1058	GO:0000819	sister chromatid segregation	BP	is_a	GO:0051276
1059	GO:0000819	sister chromatid segregation	BP	is_a	GO:0098813
1060	GO:0000819	sister chromatid segregation	BP	is_a	GO:1902589
1061	GO:0000820	regulation of glutamine family amino acid metabolic process	BP	is_a	GO:0006521
1062	GO:0000820	regulation of glutamine family amino acid metabolic process	BP	regulates	GO:0009064
1063	GO:0000821	regulation of arginine metabolic process	BP	is_a	GO:0000820
1064	GO:0000821	regulation of arginine metabolic process	BP	regulates	GO:0006525
1065	GO:0000822	inositol hexakisphosphate binding	MF	is_a	GO:0043168
1066	GO:0000822	inositol hexakisphosphate binding	MF	is_a	GO:0043178
1067	GO:0000823	inositol-1	4	5-trisphosphate 6-kinase activity	MF	is_a	GO:0051766
1068	GO:0000824	inositol tetrakisphosphate 3-kinase activity	MF	is_a	GO:0051765
1069	GO:0000825	inositol tetrakisphosphate 6-kinase activity	MF	is_a	GO:0051765
1070	GO:0000827	inositol-1	3	4	5	6-pentakisphosphate kinase activity	MF	is_a	GO:0016301
1071	GO:0000827	inositol-1	3	4	5	6-pentakisphosphate kinase activity	MF	is_a	GO:0016776
1072	GO:0000828	inositol hexakisphosphate kinase activity	MF	is_a	GO:0016301
1073	GO:0000828	inositol hexakisphosphate kinase activity	MF	is_a	GO:0016776
1074	GO:0000829	inositol heptakisphosphate kinase activity	MF	is_a	GO:0016301
1075	GO:0000829	inositol heptakisphosphate kinase activity	MF	is_a	GO:0016776
1076	GO:0000830	inositol hexakisphosphate 4-kinase activity	MF	is_a	GO:0000828
1077	GO:0000831	inositol hexakisphosphate 6-kinase activity	MF	is_a	GO:0000828
1078	GO:0000832	inositol hexakisphosphate 5-kinase activity	MF	is_a	GO:0000828
1079	GO:0000833	inositol heptakisphosphate 4-kinase activity	MF	is_a	GO:0000829
1080	GO:0000834	inositol heptakisphosphate 6-kinase activity	MF	is_a	GO:0000829
1081	GO:0000835	ER ubiquitin ligase complex	CC	is_a	GO:0000153
1082	GO:0000835	ER ubiquitin ligase complex	CC	part_of	GO:0005783
1083	GO:0000835	ER ubiquitin ligase complex	CC	is_a	GO:0000502
1084	GO:0000835	ER ubiquitin ligase complex	CC	is_a	GO:0044432
1085	GO:0000835	ER ubiquitin ligase complex	CC	is_a	GO:0098796
1086	GO:0000835	ER ubiquitin ligase complex	CC	part_of	GO:0005789
1087	GO:0000836	Hrd1p ubiquitin ligase complex	CC	is_a	GO:0000835
1088	GO:0000837	Doa10p ubiquitin ligase complex	CC	is_a	GO:0000835
1089	GO:0000838	Hrd1p ubiquitin ligase ERAD-M complex	CC	is_a	GO:0000836
1090	GO:0000839	Hrd1p ubiquitin ligase ERAD-L complex	CC	is_a	GO:0000836
1091	GO:0000900	translation repressor activity	nucleic acid binding	MF	is_a	GO:0030371
1092	GO:0000900	translation repressor activity	nucleic acid binding	MF	is_a	GO:0090079
1093	GO:0000901	translation repressor activity	non-nucleic acid binding	MF	is_a	GO:0045183
1094	GO:0000901	translation repressor activity	non-nucleic acid binding	MF	is_a	GO:0030371
1095	GO:0000902	cell morphogenesis	BP	is_a	GO:0032989
1096	GO:0000903	regulation of cell shape during vegetative growth phase	BP	part_of	GO:0072690
1097	GO:0000903	regulation of cell shape during vegetative growth phase	BP	is_a	GO:0008360
1098	GO:0000904	cell morphogenesis involved in differentiation	BP	is_a	GO:0000902
1099	GO:0000904	cell morphogenesis involved in differentiation	BP	part_of	GO:0048468
1100	GO:0000905	sporocarp development involved in asexual reproduction	BP	is_a	GO:0030584
1101	GO:0000905	sporocarp development involved in asexual reproduction	BP	part_of	GO:0019954
1102	GO:0000906	6	7-dimethyl-8-ribityllumazine synthase activity	MF	is_a	GO:0016867
1103	GO:0000907	sulfonate dioxygenase activity	MF	is_a	GO:0016706
1104	GO:0000908	taurine dioxygenase activity	MF	is_a	GO:0016706
1105	GO:0000909	sporocarp development involved in sexual reproduction	BP	is_a	GO:0030584
1106	GO:0000909	sporocarp development involved in sexual reproduction	BP	part_of	GO:0019953
1107	GO:0000910	cytokinesis	BP	is_a	GO:0022402
1108	GO:0000910	cytokinesis	BP	part_of	GO:0051301
1109	GO:0000911	cytokinesis by cell plate formation	BP	is_a	GO:1902410
1110	GO:0000912	assembly of actomyosin apparatus involved in cytokinesis	BP	part_of	GO:0061640
1111	GO:0000912	assembly of actomyosin apparatus involved in cytokinesis	BP	is_a	GO:0022607
1112	GO:0000912	assembly of actomyosin apparatus involved in cytokinesis	BP	is_a	GO:0032506
1113	GO:0000913	preprophase band assembly	BP	is_a	GO:0022607
1114	GO:0000913	preprophase band assembly	BP	is_a	GO:1902408
1115	GO:0000913	preprophase band assembly	BP	part_of	GO:0000911
1116	GO:0000914	phragmoplast assembly	BP	part_of	GO:0000911
1117	GO:0000914	phragmoplast assembly	BP	is_a	GO:1902407
1118	GO:0000915	actomyosin contractile ring assembly	BP	is_a	GO:0000912
1119	GO:0000915	actomyosin contractile ring assembly	BP	is_a	GO:0044837
1120	GO:0000916	actomyosin contractile ring contraction	BP	part_of	GO:0061640
1121	GO:0000916	actomyosin contractile ring contraction	BP	is_a	GO:0036213
1122	GO:0000917	barrier septum assembly	BP	is_a	GO:0090529
1123	GO:0000917	barrier septum assembly	BP	is_a	GO:1902410
1124	GO:0000917	barrier septum assembly	BP	part_of	GO:0000278
1125	GO:0000917	barrier septum assembly	BP	part_of	GO:0061640
1126	GO:0000917	barrier septum assembly	BP	part_of	GO:0000281
1127	GO:0000918	barrier septum site selection	BP	is_a	GO:1902410
1128	GO:0000918	barrier septum site selection	BP	part_of	GO:0000917
1129	GO:0000919	cell plate assembly	BP	part_of	GO:0000911
1130	GO:0000919	cell plate assembly	BP	is_a	GO:0022607
1131	GO:0000919	cell plate assembly	BP	is_a	GO:1902410
1132	GO:0000920	cell separation after cytokinesis	BP	is_a	GO:0009987
1133	GO:0000920	cell separation after cytokinesis	BP	part_of	GO:0051301
1134	GO:0000921	septin ring assembly	BP	is_a	GO:0043623
1135	GO:0000921	septin ring assembly	BP	is_a	GO:0070925
1136	GO:0000921	septin ring assembly	BP	is_a	GO:0031106
1137	GO:0000922	spindle pole	CC	is_a	GO:0044430
1138	GO:0000922	spindle pole	CC	part_of	GO:0005819
1139	GO:0000923	equatorial microtubule organizing center	CC	is_a	GO:0032155
1140	GO:0000923	equatorial microtubule organizing center	CC	part_of	GO:0032153
1141	GO:0000923	equatorial microtubule organizing center	CC	is_a	GO:0005815
1142	GO:0000924	gamma-tubulin ring complex	centrosomal	CC	part_of	GO:0000242
1143	GO:0000924	gamma-tubulin ring complex	centrosomal	CC	is_a	GO:0008274
1144	GO:0000927	gamma-tubulin small complex	centrosomal	CC	is_a	GO:0008275
1145	GO:0000928	gamma-tubulin small complex	spindle pole body	CC	is_a	GO:0008275
1146	GO:0000928	gamma-tubulin small complex	spindle pole body	CC	part_of	GO:0005816
1147	GO:0000930	gamma-tubulin complex	CC	is_a	GO:0044450
1148	GO:0000930	gamma-tubulin complex	CC	is_a	GO:0043234
1149	GO:0000931	gamma-tubulin large complex	CC	is_a	GO:0000930
1150	GO:0000932	cytoplasmic mRNA processing body	CC	is_a	GO:0036464
1151	GO:0000933	adventitious septum	CC	is_a	GO:0030428
1152	GO:0000934	porous cell septum	CC	is_a	GO:0030428
1153	GO:0000935	barrier septum	CC	is_a	GO:0030428
1154	GO:0000936	primary cell septum	CC	is_a	GO:0030428
1155	GO:0000937	dolipore septum	CC	is_a	GO:0000934
1156	GO:0000938	GARP complex	CC	part_of	GO:0016023
1157	GO:0000938	GARP complex	CC	is_a	GO:0043234
1158	GO:0000938	GARP complex	CC	is_a	GO:0044431
1159	GO:0000938	GARP complex	CC	is_a	GO:0044433
1160	GO:0000939	condensed chromosome inner kinetochore	CC	is_a	GO:0043234
1161	GO:0000939	condensed chromosome inner kinetochore	CC	is_a	GO:0044427
1162	GO:0000939	condensed chromosome inner kinetochore	CC	part_of	GO:0000777
1163	GO:0000940	condensed chromosome outer kinetochore	CC	is_a	GO:0043234
1164	GO:0000940	condensed chromosome outer kinetochore	CC	part_of	GO:0000777
1165	GO:0000940	condensed chromosome outer kinetochore	CC	is_a	GO:0044427
1166	GO:0000941	condensed nuclear chromosome inner kinetochore	CC	part_of	GO:0000778
1167	GO:0000941	condensed nuclear chromosome inner kinetochore	CC	is_a	GO:0000939
1168	GO:0000941	condensed nuclear chromosome inner kinetochore	CC	is_a	GO:0044454
1169	GO:0000942	condensed nuclear chromosome outer kinetochore	CC	is_a	GO:0000940
1170	GO:0000942	condensed nuclear chromosome outer kinetochore	CC	is_a	GO:0044454
1171	GO:0000942	condensed nuclear chromosome outer kinetochore	CC	part_of	GO:0000778
1172	GO:0000943	retrotransposon nucleocapsid	CC	is_a	GO:0044428
1173	GO:0000944	base pairing with rRNA	MF	is_a	GO:0000498
1174	GO:0000944	base pairing with rRNA	MF	is_a	GO:0019843
1175	GO:0000945	base pairing with snRNA	MF	is_a	GO:0000498
1176	GO:0000945	base pairing with snRNA	MF	is_a	GO:0017069
1177	GO:0000946	base pairing with tRNA	MF	is_a	GO:0000049
1178	GO:0000946	base pairing with tRNA	MF	is_a	GO:0000498
1179	GO:0000947	amino acid catabolic process to alcohol via Ehrlich pathway	BP	is_a	GO:0000955
1180	GO:0000947	amino acid catabolic process to alcohol via Ehrlich pathway	BP	is_a	GO:0046165
1181	GO:0000948	amino acid catabolic process to carboxylic acid via Ehrlich pathway	BP	is_a	GO:0000955
1182	GO:0000948	amino acid catabolic process to carboxylic acid via Ehrlich pathway	BP	is_a	GO:0046394
1183	GO:0000949	aromatic amino acid family catabolic process to alcohol via Ehrlich pathway	BP	is_a	GO:0000947
1184	GO:0000949	aromatic amino acid family catabolic process to alcohol via Ehrlich pathway	BP	is_a	GO:0009074
1185	GO:0000950	branched-chain amino acid catabolic process to alcohol via Ehrlich pathway	BP	is_a	GO:0009083
1186	GO:0000950	branched-chain amino acid catabolic process to alcohol via Ehrlich pathway	BP	is_a	GO:0000947
1187	GO:0000951	methionine catabolic process to 3-methylthiopropanol	BP	is_a	GO:0000947
1188	GO:0000951	methionine catabolic process to 3-methylthiopropanol	BP	is_a	GO:0044272
1189	GO:0000951	methionine catabolic process to 3-methylthiopropanol	BP	is_a	GO:0009087
1190	GO:0000952	aromatic amino acid family catabolic process to carboxylic acid via Ehrlich pathway	BP	is_a	GO:0009074
1191	GO:0000952	aromatic amino acid family catabolic process to carboxylic acid via Ehrlich pathway	BP	is_a	GO:0000948
1192	GO:0000953	branched-chain amino acid catabolic process to carboxylic acid via Ehrlich pathway	BP	is_a	GO:0000948
1193	GO:0000953	branched-chain amino acid catabolic process to carboxylic acid via Ehrlich pathway	BP	is_a	GO:0009083
1194	GO:0000954	methionine catabolic process to 3-methylthiopropanoate	BP	is_a	GO:0006633
1195	GO:0000954	methionine catabolic process to 3-methylthiopropanoate	BP	is_a	GO:0009087
1196	GO:0000954	methionine catabolic process to 3-methylthiopropanoate	BP	is_a	GO:0000948
1197	GO:0000954	methionine catabolic process to 3-methylthiopropanoate	BP	is_a	GO:0044272
1198	GO:0000955	amino acid catabolic process via Ehrlich pathway	BP	is_a	GO:0009063
1199	GO:0000956	nuclear-transcribed mRNA catabolic process	BP	is_a	GO:0006402
1200	GO:0000957	mitochondrial RNA catabolic process	BP	is_a	GO:0006401
1201	GO:0000957	mitochondrial RNA catabolic process	BP	is_a	GO:0000959
1202	GO:0000958	mitochondrial mRNA catabolic process	BP	is_a	GO:0006402
1203	GO:0000958	mitochondrial mRNA catabolic process	BP	is_a	GO:0000957
1204	GO:0000959	mitochondrial RNA metabolic process	BP	is_a	GO:0016070
1205	GO:0000960	regulation of mitochondrial RNA catabolic process	BP	regulates	GO:0000957
1206	GO:0000960	regulation of mitochondrial RNA catabolic process	BP	is_a	GO:0051252
1207	GO:0000960	regulation of mitochondrial RNA catabolic process	BP	is_a	GO:0031329
1208	GO:0000961	negative regulation of mitochondrial RNA catabolic process	BP	negatively_regulates	GO:0000957
1209	GO:0000961	negative regulation of mitochondrial RNA catabolic process	BP	is_a	GO:1902369
1210	GO:0000961	negative regulation of mitochondrial RNA catabolic process	BP	is_a	GO:0000960
1211	GO:0000962	positive regulation of mitochondrial RNA catabolic process	BP	is_a	GO:0031331
1212	GO:0000962	positive regulation of mitochondrial RNA catabolic process	BP	is_a	GO:0000960
1213	GO:0000962	positive regulation of mitochondrial RNA catabolic process	BP	positively_regulates	GO:0000957
1214	GO:0000962	positive regulation of mitochondrial RNA catabolic process	BP	is_a	GO:0051254
1215	GO:0000963	mitochondrial RNA processing	BP	is_a	GO:0007005
1216	GO:0000963	mitochondrial RNA processing	BP	is_a	GO:0006396
1217	GO:0000963	mitochondrial RNA processing	BP	is_a	GO:0000959
1218	GO:0000963	mitochondrial RNA processing	BP	is_a	GO:1902589
1219	GO:0000963	mitochondrial RNA processing	BP	is_a	GO:0044710
1220	GO:0000964	mitochondrial RNA 5'-end processing	BP	is_a	GO:0000963
1221	GO:0000964	mitochondrial RNA 5'-end processing	BP	is_a	GO:0000966
1222	GO:0000965	mitochondrial RNA 3'-end processing	BP	is_a	GO:0031123
1223	GO:0000965	mitochondrial RNA 3'-end processing	BP	is_a	GO:0000963
1224	GO:0000966	RNA 5'-end processing	BP	is_a	GO:0006396
1225	GO:0000967	rRNA 5'-end processing	BP	is_a	GO:0006364
1226	GO:0000967	rRNA 5'-end processing	BP	is_a	GO:0034471
1227	GO:0000968	tRNA exon ligation	BP	part_of	GO:0006388
1228	GO:0000968	tRNA exon ligation	BP	is_a	GO:0000378
1229	GO:0000969	tRNA exon ligation utilizing ATP as source of linkage phosphate	BP	is_a	GO:0000968
1230	GO:0000970	tRNA exon ligation utilizing GTP as source of linkage phosphate	BP	is_a	GO:0000968
1231	GO:0000971	tRNA exon ligation utilizing 2'	3' cyclic phosphate of 5'-exon as source of linkage phosphate	BP	is_a	GO:0000968
1232	GO:0000972	transcription-dependent tethering of RNA polymerase II gene DNA at nuclear periphery	BP	is_a	GO:0051276
1233	GO:0000973	posttranscriptional tethering of RNA polymerase II gene DNA at nuclear periphery	BP	is_a	GO:0000972
1234	GO:0000974	Prp19 complex	CC	is_a	GO:0043234
1235	GO:0000975	regulatory region DNA binding	MF	is_a	GO:0001067
1236	GO:0000975	regulatory region DNA binding	MF	is_a	GO:0003677
1237	GO:0000976	transcription regulatory region sequence-specific DNA binding	MF	is_a	GO:1990837
1238	GO:0000976	transcription regulatory region sequence-specific DNA binding	MF	is_a	GO:0044212
1239	GO:0000977	RNA polymerase II regulatory region sequence-specific DNA binding	MF	is_a	GO:0000976
1240	GO:0000977	RNA polymerase II regulatory region sequence-specific DNA binding	MF	is_a	GO:0001012
1241	GO:0000978	RNA polymerase II core promoter proximal region sequence-specific DNA binding	MF	is_a	GO:0000977
1242	GO:0000978	RNA polymerase II core promoter proximal region sequence-specific DNA binding	MF	is_a	GO:0000987
1243	GO:0000979	RNA polymerase II core promoter sequence-specific DNA binding	MF	is_a	GO:0000977
1244	GO:0000979	RNA polymerase II core promoter sequence-specific DNA binding	MF	is_a	GO:0001046
1245	GO:0000980	RNA polymerase II distal enhancer sequence-specific DNA binding	MF	is_a	GO:0001158
1246	GO:0000980	RNA polymerase II distal enhancer sequence-specific DNA binding	MF	is_a	GO:0000977
1247	GO:0000981	RNA polymerase II transcription factor activity	sequence-specific DNA binding	MF	is_a	GO:0003700
1248	GO:0000982	transcription factor activity	RNA polymerase II core promoter proximal region sequence-specific binding	MF	is_a	GO:0000981
1249	GO:0000983	transcription factor activity	RNA polymerase II core promoter sequence-specific	MF	is_a	GO:0000981
1250	GO:0000984	bacterial-type RNA polymerase regulatory region sequence-specific DNA binding	MF	is_a	GO:0000976
1251	GO:0000984	bacterial-type RNA polymerase regulatory region sequence-specific DNA binding	MF	is_a	GO:0001017
1252	GO:0000985	bacterial-type RNA polymerase core promoter sequence-specific DNA binding	MF	is_a	GO:0001046
1253	GO:0000985	bacterial-type RNA polymerase core promoter sequence-specific DNA binding	MF	is_a	GO:0000984
1254	GO:0000986	bacterial-type RNA polymerase core promoter proximal region sequence-specific DNA binding	MF	is_a	GO:0000984
1255	GO:0000986	bacterial-type RNA polymerase core promoter proximal region sequence-specific DNA binding	MF	is_a	GO:0000987
1256	GO:0000987	core promoter proximal region sequence-specific DNA binding	MF	is_a	GO:0001159
1257	GO:0000987	core promoter proximal region sequence-specific DNA binding	MF	is_a	GO:0000976
1258	GO:0000988	transcription factor activity	protein binding	MF	is_a	GO:0003674
1259	GO:0000989	transcription factor activity	transcription factor binding	MF	is_a	GO:0000988
1260	GO:0000990	transcription factor activity	core RNA polymerase binding	MF	is_a	GO:0000988
1261	GO:0000991	transcription factor activity	core RNA polymerase II binding	MF	is_a	GO:0000990
1262	GO:0000992	polymerase III regulatory region sequence-specific DNA binding	MF	is_a	GO:0000976
1263	GO:0000992	polymerase III regulatory region sequence-specific DNA binding	MF	is_a	GO:0001016
1264	GO:0000993	RNA polymerase II core binding	MF	is_a	GO:0043175
1265	GO:0000993	RNA polymerase II core binding	MF	is_a	GO:0001099
1266	GO:0000993	RNA polymerase II core binding	MF	is_a	GO:0032403
1267	GO:0000994	RNA polymerase III core binding	MF	is_a	GO:0043175
1268	GO:0000995	transcription factor activity	core RNA polymerase III binding	MF	is_a	GO:0000990
1269	GO:0000996	core DNA-dependent RNA polymerase binding promoter specificity activity	MF	is_a	GO:0000990
1270	GO:0000997	mitochondrial RNA polymerase core promoter sequence-specific DNA binding	MF	is_a	GO:0001044
1271	GO:0000997	mitochondrial RNA polymerase core promoter sequence-specific DNA binding	MF	is_a	GO:0001046
1272	GO:0000999	RNA polymerase III type 1 promoter transcriptional preinitiation complex assembly	BP	is_a	GO:0070898
1273	GO:0000999	RNA polymerase III type 1 promoter transcriptional preinitiation complex assembly	BP	part_of	GO:0001022
1274	GO:0001000	bacterial-type RNA polymerase core enzyme binding	MF	is_a	GO:0043175
1275	GO:0001001	mitochondrial single-subunit type RNA polymerase binding	MF	is_a	GO:0001050
1276	GO:0001002	RNA polymerase III type 1 promoter sequence-specific DNA binding	MF	is_a	GO:0000992
1277	GO:0001002	RNA polymerase III type 1 promoter sequence-specific DNA binding	MF	is_a	GO:0001030
1278	GO:0001003	RNA polymerase III type 2 promoter sequence-specific DNA binding	MF	is_a	GO:0001031
1279	GO:0001003	RNA polymerase III type 2 promoter sequence-specific DNA binding	MF	is_a	GO:0000992
1280	GO:0001004	transcription factor activity	RNA polymerase III promoter sequence-specific binding	TFIIIB recruiting	MF	is_a	GO:0001153
1281	GO:0001004	transcription factor activity	RNA polymerase III promoter sequence-specific binding	TFIIIB recruiting	MF	is_a	GO:0001010
1282	GO:0001004	transcription factor activity	RNA polymerase III promoter sequence-specific binding	TFIIIB recruiting	MF	is_a	GO:0001034
1283	GO:0001005	transcription factor activity	RNA polymerase III type 1 promoter sequence-specific binding	TFIIIB recruiting	MF	is_a	GO:0001004
1284	GO:0001006	RNA polymerase III type 3 promoter sequence-specific DNA binding	MF	is_a	GO:0001032
1285	GO:0001006	RNA polymerase III type 3 promoter sequence-specific DNA binding	MF	is_a	GO:0000992
1286	GO:0001007	transcription factor activity	RNA polymerase III transcription factor binding	MF	is_a	GO:0000989
1287	GO:0001008	transcription factor activity	RNA polymerase III type 2 promoter sequence-specific binding	TFIIIB recruiting	MF	is_a	GO:0001004
1288	GO:0001009	transcription from RNA polymerase III type 2 promoter	BP	is_a	GO:0006383
1289	GO:0001010	transcription factor activity	sequence-specific DNA binding transcription factor recruiting	MF	is_a	GO:0003700
1290	GO:0001010	transcription factor activity	sequence-specific DNA binding transcription factor recruiting	MF	is_a	GO:0001134
1291	GO:0001011	transcription factor activity	sequence-specific DNA binding	RNA polymerase recruiting	MF	is_a	GO:0003700
1292	GO:0001012	RNA polymerase II regulatory region DNA binding	MF	is_a	GO:0044212
1293	GO:0001013	RNA polymerase I regulatory region DNA binding	MF	is_a	GO:0044212
1294	GO:0001014	snoRNA transcription from a type 2 RNA polymerase III promoter	BP	is_a	GO:0001009
1295	GO:0001014	snoRNA transcription from a type 2 RNA polymerase III promoter	BP	is_a	GO:0009302
1296	GO:0001015	snoRNA transcription from an RNA polymerase II promoter	BP	is_a	GO:0009302
1297	GO:0001015	snoRNA transcription from an RNA polymerase II promoter	BP	is_a	GO:0006366
1298	GO:0001016	RNA polymerase III regulatory region DNA binding	MF	is_a	GO:0044212
1299	GO:0001017	bacterial-type RNA polymerase regulatory region DNA binding	MF	is_a	GO:0044212
1300	GO:0001018	mitochondrial RNA polymerase regulatory region DNA binding	MF	is_a	GO:0044212
1301	GO:0001019	plastid RNA polymerase regulatory region DNA binding	MF	is_a	GO:0044212
1302	GO:0001020	RNA polymerase III type 3 promoter transcriptional preinitiation complex assembly	BP	is_a	GO:0070898
1303	GO:0001020	RNA polymerase III type 3 promoter transcriptional preinitiation complex assembly	BP	part_of	GO:0001024
1304	GO:0001021	RNA polymerase III type 2 promoter transcriptional preinitiation complex assembly	BP	is_a	GO:0070898
1305	GO:0001021	RNA polymerase III type 2 promoter transcriptional preinitiation complex assembly	BP	part_of	GO:0001023
1306	GO:0001022	transcription initiation from RNA polymerase III type 1 promoter	BP	is_a	GO:0006384
1307	GO:0001022	transcription initiation from RNA polymerase III type 1 promoter	BP	part_of	GO:0042791
1308	GO:0001023	transcription initiation from RNA polymerase III type 2 promoter	BP	part_of	GO:0001009
1309	GO:0001023	transcription initiation from RNA polymerase III type 2 promoter	BP	is_a	GO:0006384
1310	GO:0001024	transcription initiation from RNA polymerase III type 3 promoter	BP	is_a	GO:0006384
1311	GO:0001024	transcription initiation from RNA polymerase III type 3 promoter	BP	part_of	GO:0001035
1312	GO:0001025	RNA polymerase III transcription factor binding	MF	is_a	GO:0008134
1313	GO:0001026	TFIIIB-type transcription factor activity	MF	is_a	GO:0001007
1314	GO:0001026	TFIIIB-type transcription factor activity	MF	is_a	GO:0000995
1315	GO:0001027	RNA polymerase III type 1 promoter TFIIIB-type transcription factor activity	MF	is_a	GO:0001026
1316	GO:0001028	RNA polymerase III type 2 promoter TFIIIB-type transcription factor activity	MF	is_a	GO:0001026
1317	GO:0001029	RNA polymerase III type 3 promoter TFIIIB-type transcription factor activity	MF	is_a	GO:0001026
1318	GO:0001030	RNA polymerase III type 1 promoter DNA binding	MF	is_a	GO:0080084
1319	GO:0001030	RNA polymerase III type 1 promoter DNA binding	MF	is_a	GO:0001016
1320	GO:0001031	RNA polymerase III type 2 promoter DNA binding	MF	is_a	GO:0001016
1321	GO:0001032	RNA polymerase III type 3 promoter DNA binding	MF	is_a	GO:0001016
1322	GO:0001033	transcription factor activity	RNA polymerase III type 3 promoter TFIIIB recruiting	MF	is_a	GO:0001004
1323	GO:0001034	RNA polymerase III transcription factor activity	sequence-specific DNA binding	MF	is_a	GO:0003700
1324	GO:0001035	transcription from RNA polymerase III type 3 promoter	BP	is_a	GO:0006383
1325	GO:0001036	transcription initiation from RNA polymerase III hybrid type promoter	BP	part_of	GO:0001041
1326	GO:0001036	transcription initiation from RNA polymerase III hybrid type promoter	BP	is_a	GO:0006384
1327	GO:0001037	RNA polymerase III hybrid type promoter DNA binding	MF	is_a	GO:0001016
1328	GO:0001038	RNA polymerase III hybrid type promoter TFIIIB recruiting transcription factor activity	MF	is_a	GO:0001004
1329	GO:0001039	RNA polymerase III hybrid type promoter sequence-specific DNA binding	MF	is_a	GO:0001037
1330	GO:0001039	RNA polymerase III hybrid type promoter sequence-specific DNA binding	MF	is_a	GO:0000992
1331	GO:0001040	RNA polymerase III hybrid type promoter TFIIIB-type transcription factor activity	MF	is_a	GO:0001026
1332	GO:0001041	transcription from a RNA polymerase III hybrid type promoter	BP	is_a	GO:0006383
1333	GO:0001042	RNA polymerase I core binding	MF	is_a	GO:0043175
1334	GO:0001043	RNA polymerase III hybrid type promoter transcriptional preinitiation complex assembly	BP	is_a	GO:0070898
1335	GO:0001044	mitochondrial RNA polymerase regulatory region sequence-specific DNA binding	MF	is_a	GO:0001018
1336	GO:0001044	mitochondrial RNA polymerase regulatory region sequence-specific DNA binding	MF	is_a	GO:0000976
1337	GO:0001045	mitochondrial RNA polymerase core promoter proximal region sequence-specific DNA binding	MF	is_a	GO:0000987
1338	GO:0001045	mitochondrial RNA polymerase core promoter proximal region sequence-specific DNA binding	MF	is_a	GO:0001044
1339	GO:0001046	core promoter sequence-specific DNA binding	MF	is_a	GO:0000976
1340	GO:0001046	core promoter sequence-specific DNA binding	MF	is_a	GO:0001047
1341	GO:0001047	core promoter binding	MF	is_a	GO:0044212
1342	GO:0001048	RNA polymerase IV core binding	MF	is_a	GO:0043175
1343	GO:0001049	RNA polymerase V core binding	MF	is_a	GO:0043175
1344	GO:0001050	single-subunit type RNA polymerase binding	MF	is_a	GO:0070063
1345	GO:0001051	plastid single-subunit type RNA polymerase binding	MF	is_a	GO:0001050
1346	GO:0001052	plastid PEP RNA polymerase core enzyme binding	MF	is_a	GO:0001000
1347	GO:0001053	plastid sigma factor activity	MF	is_a	GO:0016987
1348	GO:0001054	RNA polymerase I activity	MF	is_a	GO:0003899
1349	GO:0001055	RNA polymerase II activity	MF	is_a	GO:0003899
1350	GO:0001056	RNA polymerase III activity	MF	is_a	GO:0003899
1351	GO:0001057	RNA polymerase IV activity	MF	is_a	GO:0003899
1352	GO:0001058	RNA polymerase V activity	MF	is_a	GO:0003899
1353	GO:0001059	transcription from RNA polymerase IV promoter	BP	is_a	GO:0006351
1354	GO:0001060	transcription from RNA polymerase V promoter	BP	is_a	GO:0006351
1355	GO:0001061	bacterial-type RNA polymerase activity	MF	is_a	GO:0003899
1356	GO:0001062	plastid PEP-A RNA polymerase activity	MF	is_a	GO:0001061
1357	GO:0001063	plastid PEP-B RNA polymerase activity	MF	is_a	GO:0001061
1358	GO:0001064	single subunit type RNA polymerase activity	MF	is_a	GO:0003899
1359	GO:0001065	mitochondrial single subunit type RNA polymerase activity	MF	is_a	GO:0001064
1360	GO:0001066	plastid single subunit type RNA polymerase activity	MF	is_a	GO:0001064
1361	GO:0001067	regulatory region nucleic acid binding	MF	is_a	GO:0003676
1362	GO:0001068	transcription regulatory region RNA binding	MF	is_a	GO:0001069
1363	GO:0001069	regulatory region RNA binding	MF	is_a	GO:0003723
1364	GO:0001069	regulatory region RNA binding	MF	is_a	GO:0001067
1365	GO:0001070	RNA binding transcription factor activity	MF	is_a	GO:0001071
1366	GO:0001071	nucleic acid binding transcription factor activity	MF	is_a	GO:0003674
1367	GO:0001072	transcription antitermination factor activity	RNA binding	MF	is_a	GO:0001070
1368	GO:0001073	transcription antitermination factor activity	DNA binding	MF	is_a	GO:0003700
1369	GO:0001074	transcription factor activity	RNA polymerase II core promoter proximal region sequence-specific binding involved in preinitiation complex assembly	MF	is_a	GO:0000982
1370	GO:0001075	transcription factor activity	RNA polymerase II core promoter sequence-specific binding involved in preinitiation complex assembly	MF	is_a	GO:0000983
1371	GO:0001076	transcription factor activity	RNA polymerase II transcription factor binding	MF	is_a	GO:0000989
1372	GO:0001077	transcriptional activator activity	RNA polymerase II core promoter proximal region sequence-specific binding	MF	is_a	GO:0001228
1373	GO:0001077	transcriptional activator activity	RNA polymerase II core promoter proximal region sequence-specific binding	MF	is_a	GO:0000982
1374	GO:0001078	transcriptional repressor activity	RNA polymerase II core promoter proximal region sequence-specific binding	MF	is_a	GO:0000982
1375	GO:0001078	transcriptional repressor activity	RNA polymerase II core promoter proximal region sequence-specific binding	MF	is_a	GO:0001227
1376	GO:0001079	nitrogen catabolite regulation of transcription from RNA polymerase II promoter	BP	is_a	GO:0090293
1377	GO:0001079	nitrogen catabolite regulation of transcription from RNA polymerase II promoter	BP	is_a	GO:0006357
1378	GO:0001080	nitrogen catabolite activation of transcription from RNA polymerase II promoter	BP	is_a	GO:0090294
1379	GO:0001080	nitrogen catabolite activation of transcription from RNA polymerase II promoter	BP	is_a	GO:0001079
1380	GO:0001081	nitrogen catabolite repression of transcription from RNA polymerase II promoter	BP	is_a	GO:0090295
1381	GO:0001081	nitrogen catabolite repression of transcription from RNA polymerase II promoter	BP	is_a	GO:0001079
1382	GO:0001082	transcription factor activity	RNA polymerase I transcription factor binding	MF	is_a	GO:0000989
1383	GO:0001083	transcription factor activity	RNA polymerase II basal transcription factor binding	MF	is_a	GO:0001076
1384	GO:0001084	transcription factor activity	TFIID-class binding	MF	is_a	GO:0001083
1385	GO:0001085	RNA polymerase II transcription factor binding	MF	is_a	GO:0008134
1386	GO:0001086	transcription factor activity	TFIIA-class binding	MF	is_a	GO:0001083
1387	GO:0001087	transcription factor activity	TFIIB-class binding	MF	is_a	GO:0001083
1388	GO:0001088	transcription factor activity	TFIIE-class binding	MF	is_a	GO:0001083
1389	GO:0001089	transcription factor activity	TFIIF-class transcription factor binding	MF	is_a	GO:0001083
1390	GO:0001090	transcription factor activity	TFIIH-class binding	MF	is_a	GO:0001083
1391	GO:0001091	RNA polymerase II basal transcription factor binding	MF	is_a	GO:0001085
1392	GO:0001091	RNA polymerase II basal transcription factor binding	MF	is_a	GO:0001099
1393	GO:0001092	TFIIA-class transcription factor binding	MF	is_a	GO:0001091
1394	GO:0001093	TFIIB-class transcription factor binding	MF	is_a	GO:0001091
1395	GO:0001094	TFIID-class transcription factor binding	MF	is_a	GO:0001091
1396	GO:0001095	TFIIE-class transcription factor binding	MF	is_a	GO:0001091
1397	GO:0001096	TFIIF-class transcription factor binding	MF	is_a	GO:0001091
1398	GO:0001097	TFIIH-class transcription factor binding	MF	is_a	GO:0001091
1399	GO:0001098	basal transcription machinery binding	MF	is_a	GO:0005515
1400	GO:0001099	basal RNA polymerase II transcription machinery binding	MF	is_a	GO:0001098
1401	GO:0001100	negative regulation of exit from mitosis	BP	is_a	GO:0045839
1402	GO:0001100	negative regulation of exit from mitosis	BP	is_a	GO:0007096
1403	GO:0001100	negative regulation of exit from mitosis	BP	is_a	GO:1901991
1404	GO:0001100	negative regulation of exit from mitosis	BP	negatively_regulates	GO:0010458
1405	GO:0001101	response to acid chemical	BP	is_a	GO:0042221
1406	GO:0001102	RNA polymerase II activating transcription factor binding	MF	is_a	GO:0033613
1407	GO:0001102	RNA polymerase II activating transcription factor binding	MF	is_a	GO:0001085
1408	GO:0001103	RNA polymerase II repressing transcription factor binding	MF	is_a	GO:0001085
1409	GO:0001103	RNA polymerase II repressing transcription factor binding	MF	is_a	GO:0070491
1410	GO:0001104	RNA polymerase II transcription cofactor activity	MF	is_a	GO:0003712
1411	GO:0001104	RNA polymerase II transcription cofactor activity	MF	is_a	GO:0001076
1412	GO:0001105	RNA polymerase II transcription coactivator activity	MF	is_a	GO:0003713
1413	GO:0001105	RNA polymerase II transcription coactivator activity	MF	is_a	GO:0001104
1414	GO:0001105	RNA polymerase II transcription coactivator activity	MF	is_a	GO:0001190
1415	GO:0001106	RNA polymerase II transcription corepressor activity	MF	is_a	GO:0003714
1416	GO:0001106	RNA polymerase II transcription corepressor activity	MF	is_a	GO:0001104
1417	GO:0001106	RNA polymerase II transcription corepressor activity	MF	is_a	GO:0001191
1418	GO:0001108	bacterial-type RNA polymerase holo enzyme binding	MF	is_a	GO:0001098
1419	GO:0001109	promoter clearance during DNA-templated transcription	BP	is_a	GO:0032774
1420	GO:0001109	promoter clearance during DNA-templated transcription	BP	part_of	GO:0006351
1421	GO:0001110	promoter clearance from RNA polymerase III promoter	BP	part_of	GO:0006383
1422	GO:0001110	promoter clearance from RNA polymerase III promoter	BP	is_a	GO:0001109
1423	GO:0001111	promoter clearance from RNA polymerase II promoter	BP	is_a	GO:0001109
1424	GO:0001111	promoter clearance from RNA polymerase II promoter	BP	part_of	GO:0006366
1425	GO:0001112	DNA-templated transcriptional open complex formation	BP	part_of	GO:0006352
1426	GO:0001112	DNA-templated transcriptional open complex formation	BP	is_a	GO:0001120
1427	GO:0001113	transcriptional open complex formation at RNA polymerase II promoter	BP	part_of	GO:0006367
1428	GO:0001113	transcriptional open complex formation at RNA polymerase II promoter	BP	is_a	GO:0001112
1429	GO:0001114	protein-DNA-RNA complex	CC	is_a	GO:0032991
1430	GO:0001115	protein-DNA-RNA complex subunit organization	BP	is_a	GO:0043933
1431	GO:0001116	protein-DNA-RNA complex assembly	BP	is_a	GO:0001115
1432	GO:0001116	protein-DNA-RNA complex assembly	BP	is_a	GO:0034622
1433	GO:0001117	protein-DNA-RNA complex disassembly	BP	is_a	GO:0001115
1434	GO:0001117	protein-DNA-RNA complex disassembly	BP	is_a	GO:0032984
1435	GO:0001118	transcription ternary complex disassembly	BP	is_a	GO:0001117
1436	GO:0001118	transcription ternary complex disassembly	BP	part_of	GO:0006353
1437	GO:0001119	protein-DNA-RNA complex remodeling	BP	is_a	GO:0034367
1438	GO:0001119	protein-DNA-RNA complex remodeling	BP	is_a	GO:0001115
1439	GO:0001120	protein-DNA complex remodeling	BP	is_a	GO:0034367
1440	GO:0001120	protein-DNA complex remodeling	BP	is_a	GO:0071824
1441	GO:0001121	transcription from bacterial-type RNA polymerase promoter	BP	is_a	GO:0006351
1442	GO:0001122	promoter clearance from bacterial-type RNA polymerase promoter	BP	part_of	GO:0001121
1443	GO:0001122	promoter clearance from bacterial-type RNA polymerase promoter	BP	is_a	GO:0001109
1444	GO:0001123	transcription initiation from bacterial-type RNA polymerase promoter	BP	is_a	GO:0006352
1445	GO:0001123	transcription initiation from bacterial-type RNA polymerase promoter	BP	part_of	GO:0001121
1446	GO:0001124	transcription elongation from bacterial-type RNA polymerase promoter	BP	is_a	GO:0006354
1447	GO:0001124	transcription elongation from bacterial-type RNA polymerase promoter	BP	part_of	GO:0001121
1448	GO:0001125	transcription termination from bacterial-type RNA polymerase promoter	BP	is_a	GO:0006353
1449	GO:0001125	transcription termination from bacterial-type RNA polymerase promoter	BP	part_of	GO:0001121
1450	GO:0001126	bacterial-type RNA polymerase preinitiation complex assembly	BP	part_of	GO:0001123
1451	GO:0001126	bacterial-type RNA polymerase preinitiation complex assembly	BP	is_a	GO:0070897
1452	GO:0001127	transcriptional open complex formation at bacterial-type RNA polymerase promoter	BP	part_of	GO:0001123
1453	GO:0001127	transcriptional open complex formation at bacterial-type RNA polymerase promoter	BP	is_a	GO:0001112
1454	GO:0001128	RNA polymerase II transcription coactivator activity involved in preinitiation complex assembly	MF	is_a	GO:0001105
1455	GO:0001129	RNA polymerase II transcription factor activity	TBP-class protein binding	involved in preinitiation complex assembly	MF	is_a	GO:0001132
1456	GO:0001130	bacterial-type RNA polymerase transcription factor activity	sequence-specific DNA binding	MF	is_a	GO:0003700
1457	GO:0001131	transcription factor activity	bacterial-type RNA polymerase core promoter proximal region sequence-specific binding	MF	is_a	GO:0001130
1458	GO:0001132	RNA polymerase II transcription factor activity	TBP-class protein binding	MF	is_a	GO:0001083
1459	GO:0001133	RNA polymerase II transcription factor activity	sequence-specific transcription regulatory region DNA binding	MF	is_a	GO:0001010
1460	GO:0001134	transcription factor activity	transcription factor recruiting	MF	is_a	GO:0000989
1461	GO:0001135	transcription factor activity	RNA polymerase II transcription factor recruiting	MF	is_a	GO:0001076
1462	GO:0001135	transcription factor activity	RNA polymerase II transcription factor recruiting	MF	is_a	GO:0001134
1463	GO:0001136	transcription factor activity	TFIIE-class transcription factor recruiting	MF	is_a	GO:0001135
1464	GO:0001136	transcription factor activity	TFIIE-class transcription factor recruiting	MF	is_a	GO:0001088
1465	GO:0001137	transcription factor activity	TFIIF-class transcription factor recruiting	MF	is_a	GO:0001089
1466	GO:0001137	transcription factor activity	TFIIF-class transcription factor recruiting	MF	is_a	GO:0001135
1467	GO:0001138	transcription factor activity	TFIIH-class transcription factor recruiting	MF	is_a	GO:0001135
1468	GO:0001138	transcription factor activity	TFIIH-class transcription factor recruiting	MF	is_a	GO:0001090
1469	GO:0001139	transcription factor activity	core RNA polymerase II recruiting	MF	is_a	GO:0000991
1470	GO:0001140	transcriptional activator activity	bacterial-type RNA polymerase core promoter proximal region sequence-specific binding	MF	is_a	GO:0001216
1471	GO:0001140	transcriptional activator activity	bacterial-type RNA polymerase core promoter proximal region sequence-specific binding	MF	is_a	GO:0001131
1472	GO:0001141	transcriptional repressor activity	bacterial-type RNA polymerase core promoter proximal region sequence-specific binding	MF	is_a	GO:0001131
1473	GO:0001141	transcriptional repressor activity	bacterial-type RNA polymerase core promoter proximal region sequence-specific binding	MF	is_a	GO:0001217
1474	GO:0001142	mitochondrial RNA polymerase transcription factor activity	sequence-specific DNA binding	MF	is_a	GO:0003700
1475	GO:0001143	mitochondrial RNA polymerase core promoter sequence-specific DNA binding transcription factor activity	MF	is_a	GO:0001142
1476	GO:0001144	transcription factor activity	mitochondrial RNA polymerase core promoter proximal region sequence-specific binding	MF	is_a	GO:0001142
1477	GO:0001145	mitochondrial RNA polymerase termination site sequence-specific DNA binding	MF	is_a	GO:0001147
1478	GO:0001145	mitochondrial RNA polymerase termination site sequence-specific DNA binding	MF	is_a	GO:0001044
1479	GO:0001146	transcription factor activity	mitochondrial RNA polymerase terminator site sequence-specific binding	MF	is_a	GO:0001142
1480	GO:0001147	transcription termination site sequence-specific DNA binding	MF	is_a	GO:0001160
1481	GO:0001147	transcription termination site sequence-specific DNA binding	MF	is_a	GO:0000976
1482	GO:0001148	bacterial-type RNA polymerase termination site sequence-specific DNA binding	MF	is_a	GO:0001147
1483	GO:0001148	bacterial-type RNA polymerase termination site sequence-specific DNA binding	MF	is_a	GO:0000984
1484	GO:0001149	transcription factor activity	bacterial-type RNA polymerase termination site sequence-specific binding	MF	is_a	GO:0001130
1485	GO:0001150	bacterial-type RNA polymerase enhancer sequence-specific DNA binding	MF	is_a	GO:0000984
1486	GO:0001150	bacterial-type RNA polymerase enhancer sequence-specific DNA binding	MF	is_a	GO:0001158
1487	GO:0001151	transcription factor activity	bacterial-type RNA polymerase transcription enhancer sequence-specific binding	MF	is_a	GO:0001130
1488	GO:0001152	transcription factor activity	RNA polymerase III type 1 promoter sequence-specific binding	TFIIIC recruiting	MF	is_a	GO:0001010
1489	GO:0001152	transcription factor activity	RNA polymerase III type 1 promoter sequence-specific binding	TFIIIC recruiting	MF	is_a	GO:0001153
1490	GO:0001153	transcription factor activity	RNA polymerase III transcription factor recruiting	MF	is_a	GO:0001134
1491	GO:0001153	transcription factor activity	RNA polymerase III transcription factor recruiting	MF	is_a	GO:0001007
1492	GO:0001154	TFIIIB-class transcription factor binding	MF	is_a	GO:0001025
1493	GO:0001155	TFIIIA-class transcription factor binding	MF	is_a	GO:0001025
1494	GO:0001156	TFIIIC-class transcription factor binding	MF	is_a	GO:0001025
1495	GO:0001157	transcription factor activity	RNA polymerase III type 1 promoter TFIIIB	MF	is_a	GO:0001153
1496	GO:0001158	enhancer sequence-specific DNA binding	MF	is_a	GO:0000976
1497	GO:0001158	enhancer sequence-specific DNA binding	MF	is_a	GO:0035326
1498	GO:0001159	core promoter proximal region DNA binding	MF	is_a	GO:0044212
1499	GO:0001160	transcription termination site DNA binding	MF	is_a	GO:0044212
1500	GO:0001161	intronic transcription regulatory region sequence-specific DNA binding	MF	is_a	GO:0044213
1501	GO:0001162	RNA polymerase II intronic transcription regulatory region sequence-specific DNA binding	MF	is_a	GO:0000977
1502	GO:0001162	RNA polymerase II intronic transcription regulatory region sequence-specific DNA binding	MF	is_a	GO:0001161
1503	GO:0001163	RNA polymerase I regulatory region sequence-specific DNA binding	MF	is_a	GO:0001013
1504	GO:0001164	RNA polymerase I CORE element sequence-specific DNA binding	MF	is_a	GO:0001163
1505	GO:0001164	RNA polymerase I CORE element sequence-specific DNA binding	MF	is_a	GO:0001046
1506	GO:0001165	RNA polymerase I upstream control element sequence-specific DNA binding	MF	is_a	GO:0001163
1507	GO:0001165	RNA polymerase I upstream control element sequence-specific DNA binding	MF	is_a	GO:0000987
1508	GO:0001166	RNA polymerase I enhancer sequence-specific DNA binding	MF	is_a	GO:0001163
1509	GO:0001166	RNA polymerase I enhancer sequence-specific DNA binding	MF	is_a	GO:0001158
1510	GO:0001167	RNA polymerase I transcription factor activity	sequence-specific DNA binding	MF	is_a	GO:0003700
1511	GO:0001168	transcription factor activity	RNA polymerase I upstream control element sequence-specific binding	MF	is_a	GO:0001167
1512	GO:0001169	transcription factor activity	RNA polymerase I CORE element sequence-specific binding	MF	is_a	GO:0001167
1513	GO:0001170	transcription factor activity	RNA polymerase I enhancer sequence-specific binding	MF	is_a	GO:0001167
1514	GO:0001171	reverse transcription	BP	is_a	GO:0006278
1515	GO:0001172	transcription	RNA-templated	BP	is_a	GO:0097659
1516	GO:0001173	DNA-templated transcriptional start site selection	BP	part_of	GO:0006352
1517	GO:0001173	DNA-templated transcriptional start site selection	BP	is_a	GO:0032774
1518	GO:0001174	transcriptional start site selection at RNA polymerase II promoter	BP	is_a	GO:0001173
1519	GO:0001174	transcriptional start site selection at RNA polymerase II promoter	BP	part_of	GO:0006367
1520	GO:0001175	transcriptional start site selection at RNA polymerase III promoter	BP	part_of	GO:0006384
1521	GO:0001175	transcriptional start site selection at RNA polymerase III promoter	BP	is_a	GO:0001173
1522	GO:0001176	transcriptional start site selection at bacterial-type RNA polymerase promoter	BP	is_a	GO:0001173
1523	GO:0001176	transcriptional start site selection at bacterial-type RNA polymerase promoter	BP	part_of	GO:0001123
1524	GO:0001177	regulation of transcriptional open complex formation at RNA polymerase II promoter	BP	regulates	GO:0001113
1525	GO:0001177	regulation of transcriptional open complex formation at RNA polymerase II promoter	BP	is_a	GO:0060260
1526	GO:0001178	regulation of transcriptional start site selection at RNA polymerase II promoter	BP	is_a	GO:0060260
1527	GO:0001178	regulation of transcriptional start site selection at RNA polymerase II promoter	BP	regulates	GO:0001174
1528	GO:0001179	RNA polymerase I transcription factor binding	MF	is_a	GO:0008134
1529	GO:0001180	transcription initiation from RNA polymerase I promoter for nuclear large rRNA transcript	BP	is_a	GO:0006361
1530	GO:0001180	transcription initiation from RNA polymerase I promoter for nuclear large rRNA transcript	BP	part_of	GO:0042790
1531	GO:0001181	transcription factor activity	core RNA polymerase I binding	MF	is_a	GO:0000990
1532	GO:0001182	promoter clearance from RNA polymerase I promoter	BP	part_of	GO:0006360
1533	GO:0001182	promoter clearance from RNA polymerase I promoter	BP	is_a	GO:0001109
1534	GO:0001183	transcription elongation from RNA polymerase I promoter for nuclear large rRNA transcript	BP	is_a	GO:0006362
1535	GO:0001183	transcription elongation from RNA polymerase I promoter for nuclear large rRNA transcript	BP	part_of	GO:0042790
1536	GO:0001184	promoter clearance from RNA polymerase I promoter for nuclear large rRNA transcript	BP	part_of	GO:0042790
1537	GO:0001184	promoter clearance from RNA polymerase I promoter for nuclear large rRNA transcript	BP	is_a	GO:0001182
1538	GO:0001185	termination of RNA polymerase I transcription from promoter for nuclear large rRNA transcript	BP	part_of	GO:0042790
1539	GO:0001185	termination of RNA polymerase I transcription from promoter for nuclear large rRNA transcript	BP	is_a	GO:0006363
1540	GO:0001186	transcription factor activity	RNA polymerase I transcription factor recruiting	MF	is_a	GO:0001082
1541	GO:0001186	transcription factor activity	RNA polymerase I transcription factor recruiting	MF	is_a	GO:0001134
1542	GO:0001187	transcription factor activity	RNA polymerase I CORE element binding transcription factor recruiting	MF	is_a	GO:0001186
1543	GO:0001187	transcription factor activity	RNA polymerase I CORE element binding transcription factor recruiting	MF	is_a	GO:0001169
1544	GO:0001188	RNA polymerase I transcriptional preinitiation complex assembly	BP	part_of	GO:0006361
1545	GO:0001188	RNA polymerase I transcriptional preinitiation complex assembly	BP	is_a	GO:0070897
1546	GO:0001189	RNA polymerase I transcriptional preinitiation complex assembly at the promoter for the nuclear large rRNA transcript	BP	part_of	GO:0001180
1547	GO:0001189	RNA polymerase I transcriptional preinitiation complex assembly at the promoter for the nuclear large rRNA transcript	BP	is_a	GO:0001188
1548	GO:0001190	transcriptional activator activity	RNA polymerase II transcription factor binding	MF	is_a	GO:0098811
1549	GO:0001191	transcriptional repressor activity	RNA polymerase II transcription factor binding	MF	is_a	GO:0001076
1550	GO:0001192	maintenance of transcriptional fidelity during DNA-templated transcription elongation	BP	is_a	GO:0032774
1551	GO:0001192	maintenance of transcriptional fidelity during DNA-templated transcription elongation	BP	part_of	GO:0006354
1552	GO:0001193	maintenance of transcriptional fidelity during DNA-templated transcription elongation from RNA polymerase II promoter	BP	is_a	GO:0001192
1553	GO:0001193	maintenance of transcriptional fidelity during DNA-templated transcription elongation from RNA polymerase II promoter	BP	part_of	GO:0006368
1554	GO:0001194	maintenance of transcriptional fidelity during DNA-templated transcription elongation from bacterial-type RNA polymerase promoter	BP	is_a	GO:0001192
1555	GO:0001194	maintenance of transcriptional fidelity during DNA-templated transcription elongation from bacterial-type RNA polymerase promoter	BP	part_of	GO:0001124
1556	GO:0001195	maintenance of transcriptional fidelity during DNA-templated transcription elongation from RNA polymerase III promoter	BP	is_a	GO:0001192
1557	GO:0001195	maintenance of transcriptional fidelity during DNA-templated transcription elongation from RNA polymerase III promoter	BP	part_of	GO:0006385
1558	GO:0001196	regulation of mating-type specific transcription from RNA polymerase II promoter	BP	regulates	GO:0006366
1559	GO:0001196	regulation of mating-type specific transcription from RNA polymerase II promoter	BP	is_a	GO:0006357
1560	GO:0001196	regulation of mating-type specific transcription from RNA polymerase II promoter	BP	is_a	GO:0007532
1561	GO:0001197	positive regulation of mating-type specific transcription from RNA polymerase II promoter	BP	regulates	GO:0006366
1562	GO:0001197	positive regulation of mating-type specific transcription from RNA polymerase II promoter	BP	is_a	GO:0001196
1563	GO:0001197	positive regulation of mating-type specific transcription from RNA polymerase II promoter	BP	is_a	GO:0045895
1564	GO:0001198	negative regulation of mating-type specific transcription from RNA polymerase II promoter	BP	is_a	GO:0001196
1565	GO:0001198	negative regulation of mating-type specific transcription from RNA polymerase II promoter	BP	is_a	GO:0045894
1566	GO:0001198	negative regulation of mating-type specific transcription from RNA polymerase II promoter	BP	regulates	GO:0006366
1567	GO:0001199	transcription factor activity	metal ion regulated sequence-specific DNA binding	MF	is_a	GO:0003700
1568	GO:0001200	RNA polymerase II transcription factor activity	metal ion regulated sequence-specific DNA binding	MF	is_a	GO:0000981
1569	GO:0001200	RNA polymerase II transcription factor activity	metal ion regulated sequence-specific DNA binding	MF	is_a	GO:0001199
1570	GO:0001201	RNA polymerase II transcription factor activity	metal ion regulated core promoter proximal region sequence-specific binding	MF	is_a	GO:0001200
1571	GO:0001201	RNA polymerase II transcription factor activity	metal ion regulated core promoter proximal region sequence-specific binding	MF	is_a	GO:0000982
1572	GO:0001202	RNA polymerase II transcription factor activity	copper ion regulated core promoter proximal region sequence-specific binding	MF	is_a	GO:0001201
1573	GO:0001203	RNA polymerase II transcription factor activity	zinc ion regulated core promoter proximal region sequence-specific DNA binding	MF	is_a	GO:0001201
1574	GO:0001204	bacterial-type RNA polymerase transcription factor activity	metal ion regulated sequence-specific DNA binding	MF	is_a	GO:0001130
1575	GO:0001204	bacterial-type RNA polymerase transcription factor activity	metal ion regulated sequence-specific DNA binding	MF	is_a	GO:0001199
1576	GO:0001205	transcriptional activator activity	RNA polymerase II distal enhancer sequence-specific binding	MF	is_a	GO:0003705
1577	GO:0001205	transcriptional activator activity	RNA polymerase II distal enhancer sequence-specific binding	MF	is_a	GO:0001228
1578	GO:0001206	transcriptional repressor activity	RNA polymerase II distal enhancer sequence-specific binding	MF	is_a	GO:0003705
1579	GO:0001206	transcriptional repressor activity	RNA polymerase II distal enhancer sequence-specific binding	MF	is_a	GO:0001227
1580	GO:0001207	histone displacement	BP	is_a	GO:0034728
1581	GO:0001208	histone H2A-H2B dimer displacement	BP	is_a	GO:0001207
1582	GO:0001209	transcriptional activator activity	metal ion regulated sequence-specific DNA binding	MF	is_a	GO:0001199
1583	GO:0001210	transcriptional repressor activity	metal ion regulated sequence-specific DNA binding	MF	is_a	GO:0001199
1584	GO:0001211	RNA polymerase II transcriptional activator activity	copper ion regulated core promoter proximal region sequence-specific binding	MF	is_a	GO:0001202
1585	GO:0001211	RNA polymerase II transcriptional activator activity	copper ion regulated core promoter proximal region sequence-specific binding	MF	is_a	GO:0001213
1586	GO:0001212	RNA polymerase II transcriptional activator activity	zinc ion regulated core promoter proximal region sequence-specific binding	MF	is_a	GO:0001203
1587	GO:0001212	RNA polymerase II transcriptional activator activity	zinc ion regulated core promoter proximal region sequence-specific binding	MF	is_a	GO:0001213
1588	GO:0001213	RNA polymerase II transcriptional activator activity	metal ion regulated core promoter proximal region sequence-specific binding	MF	is_a	GO:0001077
1589	GO:0001213	RNA polymerase II transcriptional activator activity	metal ion regulated core promoter proximal region sequence-specific binding	MF	is_a	GO:0001201
1590	GO:0001214	RNA polymerase II transcriptional repressor activity	metal ion regulated core promoter proximal region sequence-specific binding	MF	is_a	GO:0001078
1591	GO:0001214	RNA polymerase II transcriptional repressor activity	metal ion regulated core promoter proximal region sequence-specific binding	MF	is_a	GO:0001201
1592	GO:0001215	bacterial-type RNA polymerase transcriptional activator activity	metal ion regulated sequence-specific DNA binding	MF	is_a	GO:0001209
1593	GO:0001215	bacterial-type RNA polymerase transcriptional activator activity	metal ion regulated sequence-specific DNA binding	MF	is_a	GO:0001204
1594	GO:0001216	bacterial-type RNA polymerase transcriptional activator activity	sequence-specific DNA binding	MF	is_a	GO:0001130
1595	GO:0001217	bacterial-type RNA polymerase transcriptional repressor activity	sequence-specific DNA binding	MF	is_a	GO:0001130
1596	GO:0001218	bacterial-type RNA polymerase transcriptional repressor activity	metal ion regulated sequence-specific DNA binding	MF	is_a	GO:0001204
1597	GO:0001218	bacterial-type RNA polymerase transcriptional repressor activity	metal ion regulated sequence-specific DNA binding	MF	is_a	GO:0001210
1598	GO:0001219	bacterial-type RNA polymerase transcriptional repressor activity	copper ion regulated sequence-specific DNA binding	MF	is_a	GO:0001218
1599	GO:0001220	bacterial-type RNA polymerase transcriptional repressor activity	cadmium ion regulated sequence-specific DNA binding	MF	is_a	GO:0001218
1600	GO:0001221	transcription cofactor binding	MF	is_a	GO:0008134
1601	GO:0001222	transcription corepressor binding	MF	is_a	GO:0001221
1602	GO:0001223	transcription coactivator binding	MF	is_a	GO:0001221
1603	GO:0001224	RNA polymerase II transcription cofactor binding	MF	is_a	GO:0001221
1604	GO:0001225	RNA polymerase II transcription coactivator binding	MF	is_a	GO:0001223
1605	GO:0001225	RNA polymerase II transcription coactivator binding	MF	is_a	GO:0001224
1606	GO:0001226	RNA polymerase II transcription corepressor binding	MF	is_a	GO:0001222
1607	GO:0001226	RNA polymerase II transcription corepressor binding	MF	is_a	GO:0001224
1608	GO:0001227	transcriptional repressor activity	RNA polymerase II transcription regulatory region sequence-specific binding	MF	is_a	GO:0000981
1609	GO:0001228	transcriptional activator activity	RNA polymerase II transcription regulatory region sequence-specific binding	MF	is_a	GO:0000981
1610	GO:0001300	chronological cell aging	BP	is_a	GO:0007569
1611	GO:0001301	progressive alteration of chromatin involved in cell aging	BP	is_a	GO:0016568
1612	GO:0001301	progressive alteration of chromatin involved in cell aging	BP	part_of	GO:0007569
1613	GO:0001302	replicative cell aging	BP	is_a	GO:0007569
1614	GO:0001303	nucleolar fragmentation involved in replicative aging	BP	is_a	GO:0007576
1615	GO:0001303	nucleolar fragmentation involved in replicative aging	BP	part_of	GO:0001302
1616	GO:0001304	progressive alteration of chromatin involved in replicative cell aging	BP	part_of	GO:0001302
1617	GO:0001304	progressive alteration of chromatin involved in replicative cell aging	BP	is_a	GO:0001301
1618	GO:0001305	progressive alteration of chromatin involved in chronological cell aging	BP	is_a	GO:0001301
1619	GO:0001305	progressive alteration of chromatin involved in chronological cell aging	BP	part_of	GO:0001300
1620	GO:0001306	age-dependent response to oxidative stress	BP	part_of	GO:0007571
1621	GO:0001306	age-dependent response to oxidative stress	BP	is_a	GO:0006979
1622	GO:0001307	extrachromosomal circular DNA accumulation involved in replicative cell aging	BP	is_a	GO:0001304
1623	GO:0001307	extrachromosomal circular DNA accumulation involved in replicative cell aging	BP	is_a	GO:0007580
1624	GO:0001308	negative regulation of chromatin silencing involved in replicative cell aging	BP	is_a	GO:0001304
1625	GO:0001308	negative regulation of chromatin silencing involved in replicative cell aging	BP	is_a	GO:0031936
1626	GO:0001308	negative regulation of chromatin silencing involved in replicative cell aging	BP	negatively_regulates	GO:0006342
1627	GO:0001308	negative regulation of chromatin silencing involved in replicative cell aging	BP	part_of	GO:0001302
1628	GO:0001310	extrachromosomal rDNA circle accumulation involved in replicative cell aging	BP	is_a	GO:0001307
1629	GO:0001311	formation of extrachromosomal circular rDNA by homologous recombination involved in replicative cell aging	BP	is_a	GO:0045458
1630	GO:0001311	formation of extrachromosomal circular rDNA by homologous recombination involved in replicative cell aging	BP	part_of	GO:0001310
1631	GO:0001311	formation of extrachromosomal circular rDNA by homologous recombination involved in replicative cell aging	BP	is_a	GO:0001313
1632	GO:0001312	replication of extrachromosomal rDNA circles involved in replicative cell aging	BP	is_a	GO:0001314
1633	GO:0001312	replication of extrachromosomal rDNA circles involved in replicative cell aging	BP	part_of	GO:0001310
1634	GO:0001313	formation of extrachromosomal circular DNA involved in replicative cell aging	BP	is_a	GO:0001325
1635	GO:0001313	formation of extrachromosomal circular DNA involved in replicative cell aging	BP	part_of	GO:0001302
1636	GO:0001313	formation of extrachromosomal circular DNA involved in replicative cell aging	BP	part_of	GO:0001307
1637	GO:0001314	replication of extrachromosomal circular DNA involved in replicative cell aging	BP	part_of	GO:0001307
1638	GO:0001314	replication of extrachromosomal circular DNA involved in replicative cell aging	BP	is_a	GO:0001326
1639	GO:0001314	replication of extrachromosomal circular DNA involved in replicative cell aging	BP	part_of	GO:0001302
1640	GO:0001315	age-dependent response to reactive oxygen species	BP	is_a	GO:0000302
1641	GO:0001315	age-dependent response to reactive oxygen species	BP	is_a	GO:0001306
1642	GO:0001316	age-dependent response to reactive oxygen species involved in replicative cell aging	BP	is_a	GO:0072353
1643	GO:0001316	age-dependent response to reactive oxygen species involved in replicative cell aging	BP	is_a	GO:0001322
1644	GO:0001317	accumulation of oxidatively modified proteins involved in replicative cell aging	BP	is_a	GO:0001316
1645	GO:0001318	formation of oxidatively modified proteins involved in replicative cell aging	BP	is_a	GO:0006464
1646	GO:0001318	formation of oxidatively modified proteins involved in replicative cell aging	BP	part_of	GO:0001317
1647	GO:0001319	inheritance of oxidatively modified proteins involved in replicative cell aging	BP	is_a	GO:0008105
1648	GO:0001319	inheritance of oxidatively modified proteins involved in replicative cell aging	BP	part_of	GO:0001317
1649	GO:0001320	age-dependent response to reactive oxygen species involved in chronological cell aging	BP	is_a	GO:0001324
1650	GO:0001320	age-dependent response to reactive oxygen species involved in chronological cell aging	BP	is_a	GO:0072353
1651	GO:0001320	age-dependent response to reactive oxygen species involved in chronological cell aging	BP	part_of	GO:0001300
1652	GO:0001321	age-dependent general metabolic decline involved in replicative cell aging	BP	is_a	GO:0007571
1653	GO:0001321	age-dependent general metabolic decline involved in replicative cell aging	BP	part_of	GO:0001302
1654	GO:0001322	age-dependent response to oxidative stress involved in replicative cell aging	BP	part_of	GO:0034599
1655	GO:0001322	age-dependent response to oxidative stress involved in replicative cell aging	BP	part_of	GO:0001321
1656	GO:0001322	age-dependent response to oxidative stress involved in replicative cell aging	BP	is_a	GO:0001306
1657	GO:0001323	age-dependent general metabolic decline involved in chronological cell aging	BP	is_a	GO:0007571
1658	GO:0001323	age-dependent general metabolic decline involved in chronological cell aging	BP	part_of	GO:0001300
1659	GO:0001324	age-dependent response to oxidative stress involved in chronological cell aging	BP	is_a	GO:0034599
1660	GO:0001324	age-dependent response to oxidative stress involved in chronological cell aging	BP	is_a	GO:0001306
1661	GO:0001324	age-dependent response to oxidative stress involved in chronological cell aging	BP	part_of	GO:0001300
1662	GO:0001324	age-dependent response to oxidative stress involved in chronological cell aging	BP	part_of	GO:0001323
1663	GO:0001325	formation of extrachromosomal circular DNA	BP	is_a	GO:0006259
1664	GO:0001325	formation of extrachromosomal circular DNA	BP	is_a	GO:0022607
1665	GO:0001326	replication of extrachromosomal circular DNA	BP	is_a	GO:0006260
1666	GO:0001400	mating projection base	CC	is_a	GO:0044463
1667	GO:0001400	mating projection base	CC	part_of	GO:0005937
1668	GO:0001401	mitochondrial sorting and assembly machinery complex	CC	is_a	GO:0098799
1669	GO:0001401	mitochondrial sorting and assembly machinery complex	CC	part_of	GO:0005741
1670	GO:0001402	signal transduction involved in filamentous growth	BP	part_of	GO:0030447
1671	GO:0001402	signal transduction involved in filamentous growth	BP	is_a	GO:0007165
1672	GO:0001403	invasive growth in response to glucose limitation	BP	is_a	GO:0036267
1673	GO:0001405	presequence translocase-associated import motor	CC	is_a	GO:0098800
1674	GO:0001405	presequence translocase-associated import motor	CC	part_of	GO:0005744
1675	GO:0001406	glycerophosphodiester transmembrane transporter activity	MF	is_a	GO:0015605
1676	GO:0001406	glycerophosphodiester transmembrane transporter activity	MF	is_a	GO:1901505
1677	GO:0001407	glycerophosphodiester transport	BP	is_a	GO:0015711
1678	GO:0001407	glycerophosphodiester transport	BP	is_a	GO:0015748
1679	GO:0001407	glycerophosphodiester transport	BP	is_a	GO:1901264
1680	GO:0001408	guanine nucleotide transport	BP	is_a	GO:0015858
1681	GO:0001408	guanine nucleotide transport	BP	is_a	GO:0015868
1682	GO:0001409	guanine nucleotide transmembrane transporter activity	MF	is_a	GO:0015216
1683	GO:0001410	chlamydospore formation	BP	is_a	GO:0043936
1684	GO:0001410	chlamydospore formation	BP	is_a	GO:0048468
1685	GO:0001411	hyphal tip	CC	is_a	GO:0030427
1686	GO:0001501	skeletal system development	BP	is_a	GO:0048731
1687	GO:0001502	cartilage condensation	BP	part_of	GO:0048705
1688	GO:0001502	cartilage condensation	BP	part_of	GO:0051216
1689	GO:0001502	cartilage condensation	BP	is_a	GO:0098743
1690	GO:0001503	ossification	BP	is_a	GO:0044707
1691	GO:0001504	neurotransmitter uptake	BP	is_a	GO:0001505
1692	GO:0001504	neurotransmitter uptake	BP	is_a	GO:0006836
1693	GO:0001504	neurotransmitter uptake	BP	is_a	GO:0098657
1694	GO:0001505	regulation of neurotransmitter levels	BP	is_a	GO:0065008
1695	GO:0001507	acetylcholine catabolic process in synaptic cleft	BP	part_of	GO:0007271
1696	GO:0001507	acetylcholine catabolic process in synaptic cleft	BP	is_a	GO:0006581
1697	GO:0001508	action potential	BP	is_a	GO:0042391
1698	GO:0001510	RNA methylation	BP	is_a	GO:0043414
1699	GO:0001510	RNA methylation	BP	is_a	GO:0009451
1700	GO:0001512	dihydronicotinamide riboside quinone reductase activity	MF	is_a	GO:0016491
1701	GO:0001514	selenocysteine incorporation	BP	is_a	GO:0006451
1702	GO:0001515	opioid peptide activity	MF	is_a	GO:0005102
1703	GO:0001516	prostaglandin biosynthetic process	BP	is_a	GO:0006693
1704	GO:0001516	prostaglandin biosynthetic process	BP	is_a	GO:0046457
1705	GO:0001517	N-acetylglucosamine 6-O-sulfotransferase activity	MF	is_a	GO:0008146
1706	GO:0001518	voltage-gated sodium channel complex	CC	is_a	GO:0034706
1707	GO:0001518	voltage-gated sodium channel complex	CC	part_of	GO:0005887
1708	GO:0001518	voltage-gated sodium channel complex	CC	is_a	GO:0098797
1709	GO:0001519	peptide amidation	BP	is_a	GO:0031179
1710	GO:0001520	outer dense fiber	CC	is_a	GO:0044447
1711	GO:0001522	pseudouridine synthesis	BP	is_a	GO:0009451
1712	GO:0001523	retinoid metabolic process	BP	is_a	GO:0016101
1713	GO:0001525	angiogenesis	BP	part_of	GO:0048514
1714	GO:0001525	angiogenesis	BP	is_a	GO:0044767
1715	GO:0001525	angiogenesis	BP	is_a	GO:0048646
1716	GO:0001527	microfibril	CC	is_a	GO:0043205
1717	GO:0001530	lipopolysaccharide binding	MF	is_a	GO:0097367
1718	GO:0001530	lipopolysaccharide binding	MF	is_a	GO:0008289
1719	GO:0001531	interleukin-21 receptor binding	MF	is_a	GO:0005126
1720	GO:0001532	interleukin-21 receptor activity	MF	is_a	GO:0004896
1721	GO:0001533	cornified envelope	CC	is_a	GO:0005886
1722	GO:0001534	radial spoke	CC	is_a	GO:0043234
1723	GO:0001534	radial spoke	CC	is_a	GO:0044447
1724	GO:0001535	radial spokehead	CC	is_a	GO:0043234
1725	GO:0001535	radial spokehead	CC	part_of	GO:0001534
1726	GO:0001535	radial spokehead	CC	is_a	GO:0044447
1727	GO:0001536	radial spoke stalk	CC	is_a	GO:0043234
1728	GO:0001536	radial spoke stalk	CC	is_a	GO:0044447
1729	GO:0001536	radial spoke stalk	CC	part_of	GO:0001534
1730	GO:0001537	N-acetylgalactosamine 4-O-sulfotransferase activity	MF	is_a	GO:0008146
1731	GO:0001539	cilium or flagellum-dependent cell motility	BP	is_a	GO:0048870
1732	GO:0001540	beta-amyloid binding	MF	is_a	GO:0042277
1733	GO:0001541	ovarian follicle development	BP	is_a	GO:0044767
1734	GO:0001541	ovarian follicle development	BP	is_a	GO:0022602
1735	GO:0001541	ovarian follicle development	BP	is_a	GO:0048608
1736	GO:0001541	ovarian follicle development	BP	part_of	GO:0008585
1737	GO:0001542	ovulation from ovarian follicle	BP	part_of	GO:0008585
1738	GO:0001542	ovulation from ovarian follicle	BP	is_a	GO:0030728
1739	GO:0001542	ovulation from ovarian follicle	BP	is_a	GO:0022602
1740	GO:0001543	ovarian follicle rupture	BP	is_a	GO:0022602
1741	GO:0001543	ovarian follicle rupture	BP	part_of	GO:0001542
1742	GO:0001544	initiation of primordial ovarian follicle growth	BP	part_of	GO:0001541
1743	GO:0001544	initiation of primordial ovarian follicle growth	BP	is_a	GO:0022602
1744	GO:0001545	primary ovarian follicle growth	BP	part_of	GO:0001541
1745	GO:0001545	primary ovarian follicle growth	BP	is_a	GO:0022602
1746	GO:0001545	primary ovarian follicle growth	BP	is_a	GO:0040007
1747	GO:0001546	preantral ovarian follicle growth	BP	is_a	GO:0022602
1748	GO:0001546	preantral ovarian follicle growth	BP	is_a	GO:0040007
1749	GO:0001546	preantral ovarian follicle growth	BP	part_of	GO:0048162
1750	GO:0001546	preantral ovarian follicle growth	BP	part_of	GO:0001541
1751	GO:0001547	antral ovarian follicle growth	BP	is_a	GO:0022602
1752	GO:0001547	antral ovarian follicle growth	BP	is_a	GO:0048589
1753	GO:0001547	antral ovarian follicle growth	BP	is_a	GO:0003006
1754	GO:0001547	antral ovarian follicle growth	BP	part_of	GO:0001541
1755	GO:0001548	follicular fluid formation in ovarian follicle antrum	BP	part_of	GO:0001547
1756	GO:0001548	follicular fluid formation in ovarian follicle antrum	BP	is_a	GO:0022602
1757	GO:0001549	cumulus cell differentiation	BP	is_a	GO:0003006
1758	GO:0001549	cumulus cell differentiation	BP	part_of	GO:0001547
1759	GO:0001549	cumulus cell differentiation	BP	is_a	GO:0022412
1760	GO:0001549	cumulus cell differentiation	BP	is_a	GO:0030855
1761	GO:0001549	cumulus cell differentiation	BP	part_of	GO:0048165
1762	GO:0001549	cumulus cell differentiation	BP	is_a	GO:0022602
1763	GO:0001550	ovarian cumulus expansion	BP	part_of	GO:0001547
1764	GO:0001550	ovarian cumulus expansion	BP	part_of	GO:0048165
1765	GO:0001550	ovarian cumulus expansion	BP	is_a	GO:0040007
1766	GO:0001550	ovarian cumulus expansion	BP	is_a	GO:0022602
1767	GO:0001551	ovarian follicle endowment	BP	is_a	GO:0022602
1768	GO:0001551	ovarian follicle endowment	BP	part_of	GO:0001541
1769	GO:0001552	ovarian follicle atresia	BP	part_of	GO:0008585
1770	GO:0001552	ovarian follicle atresia	BP	is_a	GO:0003006
1771	GO:0001553	luteinization	BP	is_a	GO:0022602
1772	GO:0001553	luteinization	BP	part_of	GO:0008585
1773	GO:0001554	luteolysis	BP	part_of	GO:0008585
1774	GO:0001554	luteolysis	BP	is_a	GO:0022602
1775	GO:0001555	oocyte growth	BP	is_a	GO:0003006
1776	GO:0001555	oocyte growth	BP	is_a	GO:0022412
1777	GO:0001555	oocyte growth	BP	part_of	GO:0048599
1778	GO:0001555	oocyte growth	BP	is_a	GO:0048588
1779	GO:0001556	oocyte maturation	BP	is_a	GO:0003006
1780	GO:0001556	oocyte maturation	BP	is_a	GO:0022412
1781	GO:0001556	oocyte maturation	BP	is_a	GO:0048469
1782	GO:0001556	oocyte maturation	BP	part_of	GO:0048599
1783	GO:0001558	regulation of cell growth	BP	is_a	GO:0051128
1784	GO:0001558	regulation of cell growth	BP	is_a	GO:0040008
1785	GO:0001558	regulation of cell growth	BP	regulates	GO:0016049
1786	GO:0001559	regulation of cell growth by detection of nuclear:cytoplasmic ratio	BP	is_a	GO:0061387
1787	GO:0001559	regulation of cell growth by detection of nuclear:cytoplasmic ratio	BP	regulates	GO:0016049
1788	GO:0001559	regulation of cell growth by detection of nuclear:cytoplasmic ratio	BP	is_a	GO:0016475
1789	GO:0001560	regulation of cell growth by extracellular stimulus	BP	part_of	GO:0031668
1790	GO:0001560	regulation of cell growth by extracellular stimulus	BP	is_a	GO:0001558
1791	GO:0001561	fatty acid alpha-oxidation	BP	is_a	GO:0009062
1792	GO:0001561	fatty acid alpha-oxidation	BP	is_a	GO:0019395
1793	GO:0001562	response to protozoan	BP	is_a	GO:0051707
1794	GO:0001563	detection of protozoan	BP	is_a	GO:0001562
1795	GO:0001563	detection of protozoan	BP	is_a	GO:0098543
1796	GO:0001565	phorbol ester receptor activity	MF	is_a	GO:0038023
1797	GO:0001566	non-kinase phorbol ester receptor activity	MF	is_a	GO:0001565
1798	GO:0001567	cholesterol 25-hydroxylase activity	MF	is_a	GO:0016705
1799	GO:0001567	cholesterol 25-hydroxylase activity	MF	is_a	GO:0008395
1800	GO:0001568	blood vessel development	BP	part_of	GO:0001944
1801	GO:0001568	blood vessel development	BP	is_a	GO:0048856
1802	GO:0001568	blood vessel development	BP	is_a	GO:0044767
1803	GO:0001569	patterning of blood vessels	BP	part_of	GO:0001525
1804	GO:0001569	patterning of blood vessels	BP	is_a	GO:0007389
1805	GO:0001569	patterning of blood vessels	BP	is_a	GO:0048754
1806	GO:0001570	vasculogenesis	BP	is_a	GO:0030154
1807	GO:0001570	vasculogenesis	BP	part_of	GO:0048514
1808	GO:0001571	non-tyrosine kinase fibroblast growth factor receptor activity	MF	is_a	GO:0004888
1809	GO:0001572	lactosylceramide biosynthetic process	BP	is_a	GO:0046513
1810	GO:0001572	lactosylceramide biosynthetic process	BP	is_a	GO:0046478
1811	GO:0001572	lactosylceramide biosynthetic process	BP	is_a	GO:0006688
1812	GO:0001573	ganglioside metabolic process	BP	is_a	GO:0006672
1813	GO:0001573	ganglioside metabolic process	BP	is_a	GO:0006687
1814	GO:0001574	ganglioside biosynthetic process	BP	is_a	GO:0006688
1815	GO:0001574	ganglioside biosynthetic process	BP	is_a	GO:0046513
1816	GO:0001574	ganglioside biosynthetic process	BP	is_a	GO:0001573
1817	GO:0001575	globoside metabolic process	BP	is_a	GO:0006687
1818	GO:0001576	globoside biosynthetic process	BP	is_a	GO:0001575
1819	GO:0001576	globoside biosynthetic process	BP	is_a	GO:0006688
1820	GO:0001578	microtubule bundle formation	BP	is_a	GO:0000226
1821	GO:0001579	medium-chain fatty acid transport	BP	is_a	GO:0015908
1822	GO:0001580	detection of chemical stimulus involved in sensory perception of bitter taste	BP	part_of	GO:0050913
1823	GO:0001580	detection of chemical stimulus involved in sensory perception of bitter taste	BP	is_a	GO:0050912
1824	GO:0001581	detection of chemical stimulus involved in sensory perception of sour taste	BP	part_of	GO:0050915
1825	GO:0001581	detection of chemical stimulus involved in sensory perception of sour taste	BP	is_a	GO:0050912
1826	GO:0001582	detection of chemical stimulus involved in sensory perception of sweet taste	BP	is_a	GO:0050912
1827	GO:0001582	detection of chemical stimulus involved in sensory perception of sweet taste	BP	part_of	GO:0050916
1828	GO:0001583	detection of chemical stimulus involved in sensory perception of salty taste	BP	is_a	GO:0050912
1829	GO:0001583	detection of chemical stimulus involved in sensory perception of salty taste	BP	part_of	GO:0050914
1830	GO:0001586	Gi/o-coupled serotonin receptor activity	MF	is_a	GO:0004993
1831	GO:0001587	Gq/11-coupled serotonin receptor activity	MF	is_a	GO:0004993
1832	GO:0001588	dopamine neurotransmitter receptor activity	coupled via Gs	MF	is_a	GO:0004952
1833	GO:0001591	dopamine neurotransmitter receptor activity	coupled via Gi/Go	MF	is_a	GO:0004952
1834	GO:0001594	trace-amine receptor activity	MF	is_a	GO:0008227
1835	GO:0001595	angiotensin receptor activity	MF	is_a	GO:0008528
1836	GO:0001596	angiotensin type I receptor activity	MF	is_a	GO:0001595
1837	GO:0001601	peptide YY receptor activity	MF	is_a	GO:0004983
1838	GO:0001602	pancreatic polypeptide receptor activity	MF	is_a	GO:0004983
1839	GO:0001604	urotensin II receptor activity	MF	is_a	GO:0008528
1840	GO:0001605	adrenomedullin receptor activity	MF	is_a	GO:0097642
1841	GO:0001607	neuromedin U receptor activity	MF	is_a	GO:0008188
1842	GO:0001608	G-protein coupled nucleotide receptor activity	MF	is_a	GO:0004930
1843	GO:0001609	G-protein coupled adenosine receptor activity	MF	is_a	GO:0004930
1844	GO:0001609	G-protein coupled adenosine receptor activity	MF	is_a	GO:0035586
1845	GO:0001614	purinergic nucleotide receptor activity	MF	is_a	GO:0035586
1846	GO:0001614	purinergic nucleotide receptor activity	MF	is_a	GO:0016502
1847	GO:0001616	growth hormone secretagogue receptor activity	MF	is_a	GO:0004930
1848	GO:0001618	virus receptor activity	MF	is_a	GO:0004872
1849	GO:0001621	ADP receptor activity	MF	is_a	GO:0045028
1850	GO:0001626	nociceptin receptor activity	MF	is_a	GO:0004985
1851	GO:0001631	cysteinyl leukotriene receptor activity	MF	is_a	GO:0004974
1852	GO:0001632	leukotriene B4 receptor activity	MF	is_a	GO:0004974
1853	GO:0001634	pituitary adenylate cyclase-activating polypeptide receptor activity	MF	is_a	GO:0004930
1854	GO:0001635	calcitonin gene-related peptide receptor activity	MF	is_a	GO:0097642
1855	GO:0001637	G-protein coupled chemoattractant receptor activity	MF	is_a	GO:0008528
1856	GO:0001639	PLC activating G-protein coupled glutamate receptor activity	MF	is_a	GO:0008066
1857	GO:0001640	adenylate cyclase inhibiting G-protein coupled glutamate receptor activity	MF	is_a	GO:0008066
1858	GO:0001640	adenylate cyclase inhibiting G-protein coupled glutamate receptor activity	MF	is_a	GO:0004930
1859	GO:0001641	group II metabotropic glutamate receptor activity	MF	is_a	GO:0001640
1860	GO:0001642	group III metabotropic glutamate receptor activity	MF	is_a	GO:0001640
1861	GO:0001646	cAMP receptor activity	MF	is_a	GO:0001614
1862	GO:0001647	G-protein coupled cytokinin receptor activity	MF	is_a	GO:0009884
1863	GO:0001647	G-protein coupled cytokinin receptor activity	MF	is_a	GO:0004930
1864	GO:0001648	proteinase activated receptor activity	MF	is_a	GO:0008528
1865	GO:0001649	osteoblast differentiation	BP	is_a	GO:0030154
1866	GO:0001649	osteoblast differentiation	BP	part_of	GO:0001503
1867	GO:0001650	fibrillar center	CC	is_a	GO:0044452
1868	GO:0001651	dense fibrillar component	CC	is_a	GO:0044452
1869	GO:0001652	granular component	CC	is_a	GO:0044452
1870	GO:0001653	peptide receptor activity	MF	is_a	GO:0038023
1871	GO:0001654	eye development	BP	is_a	GO:0007423
1872	GO:0001655	urogenital system development	BP	is_a	GO:0048731
1873	GO:0001656	metanephros development	BP	is_a	GO:0001822
1874	GO:0001657	ureteric bud development	BP	part_of	GO:0072001
1875	GO:0001657	ureteric bud development	BP	is_a	GO:0072164
1876	GO:0001658	branching involved in ureteric bud morphogenesis	BP	is_a	GO:0048754
1877	GO:0001658	branching involved in ureteric bud morphogenesis	BP	part_of	GO:0060675
1878	GO:0001659	temperature homeostasis	BP	is_a	GO:0048871
1879	GO:0001660	fever generation	BP	is_a	GO:0006953
1880	GO:0001660	fever generation	BP	is_a	GO:0031649
1881	GO:0001661	conditioned taste aversion	BP	is_a	GO:0007631
1882	GO:0001661	conditioned taste aversion	BP	is_a	GO:0008306
1883	GO:0001662	behavioral fear response	BP	is_a	GO:0002209
1884	GO:0001662	behavioral fear response	BP	is_a	GO:0042596
1885	GO:0001662	behavioral fear response	BP	is_a	GO:0044708
1886	GO:0001664	G-protein coupled receptor binding	MF	is_a	GO:0005102
1887	GO:0001665	alpha-N-acetylgalactosaminide alpha-2	6-sialyltransferase activity	MF	is_a	GO:0008373
1888	GO:0001666	response to hypoxia	BP	is_a	GO:0006950
1889	GO:0001666	response to hypoxia	BP	is_a	GO:0036293
1890	GO:0001667	ameboidal-type cell migration	BP	is_a	GO:0016477
1891	GO:0001669	acrosomal vesicle	CC	is_a	GO:0030141
1892	GO:0001669	acrosomal vesicle	CC	is_a	GO:0097223
1893	GO:0001671	ATPase activator activity	MF	is_a	GO:0008047
1894	GO:0001671	ATPase activator activity	MF	is_a	GO:0060590
1895	GO:0001672	regulation of chromatin assembly or disassembly	BP	is_a	GO:1902275
1896	GO:0001672	regulation of chromatin assembly or disassembly	BP	regulates	GO:0006333
1897	GO:0001673	male germ cell nucleus	CC	is_a	GO:0043073
1898	GO:0001674	female germ cell nucleus	CC	is_a	GO:0043073
1899	GO:0001675	acrosome assembly	BP	is_a	GO:0022412
1900	GO:0001675	acrosome assembly	BP	is_a	GO:0003006
1901	GO:0001675	acrosome assembly	BP	is_a	GO:0010927
1902	GO:0001675	acrosome assembly	BP	part_of	GO:0007286
1903	GO:0001675	acrosome assembly	BP	is_a	GO:0033363
1904	GO:0001675	acrosome assembly	BP	is_a	GO:0070925
1905	GO:0001675	acrosome assembly	BP	is_a	GO:1902589
1906	GO:0001676	long-chain fatty acid metabolic process	BP	is_a	GO:0006631
1907	GO:0001677	formation of translation initiation ternary complex	BP	is_a	GO:0022618
1908	GO:0001677	formation of translation initiation ternary complex	BP	part_of	GO:0006413
1909	GO:0001678	cellular glucose homeostasis	BP	is_a	GO:0055082
1910	GO:0001678	cellular glucose homeostasis	BP	is_a	GO:0042593
1911	GO:0001680	tRNA 3'-terminal CCA addition	BP	is_a	GO:0042780
1912	GO:0001681	sialate O-acetylesterase activity	MF	is_a	GO:0008126
1913	GO:0001682	tRNA 5'-leader removal	BP	is_a	GO:0008033
1914	GO:0001691	pseudophosphatase activity	MF	is_a	GO:0019212
1915	GO:0001692	histamine metabolic process	BP	is_a	GO:0006576
1916	GO:0001692	histamine metabolic process	BP	is_a	GO:0097164
1917	GO:0001692	histamine metabolic process	BP	is_a	GO:0052803
1918	GO:0001694	histamine biosynthetic process	BP	is_a	GO:0018130
1919	GO:0001694	histamine biosynthetic process	BP	is_a	GO:1901362
1920	GO:0001694	histamine biosynthetic process	BP	is_a	GO:0019438
1921	GO:0001694	histamine biosynthetic process	BP	is_a	GO:0042401
1922	GO:0001694	histamine biosynthetic process	BP	is_a	GO:0001692
1923	GO:0001695	histamine catabolic process	BP	is_a	GO:0001692
1924	GO:0001695	histamine catabolic process	BP	is_a	GO:0042135
1925	GO:0001695	histamine catabolic process	BP	is_a	GO:0042402
1926	GO:0001695	histamine catabolic process	BP	is_a	GO:0052805
1927	GO:0001696	gastric acid secretion	BP	is_a	GO:0022600
1928	GO:0001696	gastric acid secretion	BP	is_a	GO:0044707
1929	GO:0001696	gastric acid secretion	BP	is_a	GO:0046717
1930	GO:0001697	histamine-induced gastric acid secretion	BP	is_a	GO:0001696
1931	GO:0001698	gastrin-induced gastric acid secretion	BP	is_a	GO:0001696
1932	GO:0001699	acetylcholine-induced gastric acid secretion	BP	is_a	GO:0001696
1933	GO:0001700	embryonic development via the syncytial blastoderm	BP	is_a	GO:0009792
1934	GO:0001701	in utero embryonic development	BP	is_a	GO:0043009
1935	GO:0001702	gastrulation with mouth forming second	BP	is_a	GO:0007369
1936	GO:0001703	gastrulation with mouth forming first	BP	is_a	GO:0007369
1937	GO:0001704	formation of primary germ layer	BP	is_a	GO:0048646
1938	GO:0001704	formation of primary germ layer	BP	part_of	GO:0007369
1939	GO:0001704	formation of primary germ layer	BP	is_a	GO:0044767
1940	GO:0001705	ectoderm formation	BP	is_a	GO:0001704
1941	GO:0001705	ectoderm formation	BP	part_of	GO:0007398
1942	GO:0001706	endoderm formation	BP	is_a	GO:0001704
1943	GO:0001706	endoderm formation	BP	part_of	GO:0007492
1944	GO:0001707	mesoderm formation	BP	is_a	GO:0001704
1945	GO:0001707	mesoderm formation	BP	part_of	GO:0048332
1946	GO:0001708	cell fate specification	BP	is_a	GO:0048869
1947	GO:0001708	cell fate specification	BP	part_of	GO:0045165
1948	GO:0001709	cell fate determination	BP	is_a	GO:0048869
1949	GO:0001709	cell fate determination	BP	part_of	GO:0045165
1950	GO:0001710	mesodermal cell fate commitment	BP	is_a	GO:0060795
1951	GO:0001710	mesodermal cell fate commitment	BP	part_of	GO:0048333
1952	GO:0001711	endodermal cell fate commitment	BP	is_a	GO:0060795
1953	GO:0001711	endodermal cell fate commitment	BP	part_of	GO:0035987
1954	GO:0001712	ectodermal cell fate commitment	BP	is_a	GO:0060795
1955	GO:0001712	ectodermal cell fate commitment	BP	part_of	GO:0001705
1956	GO:0001712	ectodermal cell fate commitment	BP	part_of	GO:0010668
1957	GO:0001713	ectodermal cell fate determination	BP	is_a	GO:0001709
1958	GO:0001713	ectodermal cell fate determination	BP	part_of	GO:0001712
1959	GO:0001714	endodermal cell fate specification	BP	part_of	GO:0001711
1960	GO:0001714	endodermal cell fate specification	BP	is_a	GO:0001708
1961	GO:0001715	ectodermal cell fate specification	BP	is_a	GO:0001708
1962	GO:0001715	ectodermal cell fate specification	BP	part_of	GO:0001712
1963	GO:0001716	L-amino-acid oxidase activity	MF	is_a	GO:0016641
1964	GO:0001717	conversion of seryl-tRNAsec to selenocys-tRNAsec	BP	is_a	GO:0019988
1965	GO:0001720	conversion of lysyl-tRNA to pyrrolysyl-tRNA	BP	is_a	GO:0019988
1966	GO:0001725	stress fiber	CC	is_a	GO:0097517
1967	GO:0001725	stress fiber	CC	is_a	GO:0042641
1968	GO:0001726	ruffle	CC	part_of	GO:0031252
1969	GO:0001726	ruffle	CC	is_a	GO:0042995
1970	GO:0001727	lipid kinase activity	MF	is_a	GO:0016301
1971	GO:0001729	ceramide kinase activity	MF	is_a	GO:0001727
1972	GO:0001730	2'-5'-oligoadenylate synthetase activity	MF	is_a	GO:0070566
1973	GO:0001731	formation of translation preinitiation complex	BP	part_of	GO:0006413
1974	GO:0001731	formation of translation preinitiation complex	BP	is_a	GO:0022618
1975	GO:0001732	formation of cytoplasmic translation initiation complex	BP	part_of	GO:0002183
1976	GO:0001732	formation of cytoplasmic translation initiation complex	BP	is_a	GO:0022618
1977	GO:0001733	galactosylceramide sulfotransferase activity	MF	is_a	GO:0050694
1978	GO:0001734	mRNA (N6-adenosine)-methyltransferase activity	MF	is_a	GO:0008174
1979	GO:0001735	prenylcysteine oxidase activity	MF	is_a	GO:0016670
1980	GO:0001736	establishment of planar polarity	BP	is_a	GO:0007164
1981	GO:0001736	establishment of planar polarity	BP	part_of	GO:0001738
1982	GO:0001737	establishment of imaginal disc-derived wing hair orientation	BP	is_a	GO:0009886
1983	GO:0001737	establishment of imaginal disc-derived wing hair orientation	BP	part_of	GO:0035317
1984	GO:0001737	establishment of imaginal disc-derived wing hair orientation	BP	is_a	GO:0001736
1985	GO:0001738	morphogenesis of a polarized epithelium	BP	is_a	GO:0002009
1986	GO:0001739	sex chromatin	CC	is_a	GO:0005720
1987	GO:0001739	sex chromatin	CC	part_of	GO:0000803
1988	GO:0001740	Barr body	CC	is_a	GO:0000228
1989	GO:0001740	Barr body	CC	is_a	GO:0000805
1990	GO:0001741	XY body	CC	is_a	GO:0000803
1991	GO:0001742	oenocyte differentiation	BP	is_a	GO:0030154
1992	GO:0001743	optic placode formation	BP	part_of	GO:0048598
1993	GO:0001743	optic placode formation	BP	is_a	GO:0060788
1994	GO:0001744	optic lobe placode formation	BP	is_a	GO:0001743
1995	GO:0001744	optic lobe placode formation	BP	part_of	GO:0001748
1996	GO:0001745	compound eye morphogenesis	BP	is_a	GO:0048592
1997	GO:0001745	compound eye morphogenesis	BP	part_of	GO:0048749
1998	GO:0001746	Bolwig's organ morphogenesis	BP	part_of	GO:0055034
1999	GO:0001746	Bolwig's organ morphogenesis	BP	is_a	GO:0048592
[truncated: 86,932 more rows]
[truncated: 2 more columns]
