# Supplementary material for: A hybrid multi-objective whale optimization algorithm for analyzing microarray data based on Apache Spark
Source: PeerJ Comput Sci. 2021 Mar 25;7:e416. doi: 10.7717/peerj-cs.416 (PMC8022636; doi:10.7717/peerj-cs.416)
Supplement: Supplemental Information 1 [file peerj-cs-07-416-s001.gz › MOWOATS Code Scala 13 May/target/scala-2.12/resolution-cache/default/untitled1$sources_2.12/1.0/resolved.xml.properties]

#default#untitled1$sources_2.12;1.0 resolved revisions
#Wed Oct 25 15:37:37 EET 2017
+organisation\:\#@\#\:+com.fasterxml.jackson.module\:\#@\#\:+branch\:\#@\#\:+@\#\:NULL\:\#@\:\#@\#\:+module\:\#@\#\:+jackson-module-paranamer\:\#@\#\:+revision\:\#@\#\:+2.6.5\:\#@\#\:=2.6.5 release 2.6.5 null
+organisation\:\#@\#\:+org.slf4j\:\#@\#\:+branch\:\#@\#\:+@\#\:NULL\:\#@\:\#@\#\:+module\:\#@\#\:+slf4j-api\:\#@\#\:+revision\:\#@\#\:+1.7.16\:\#@\#\:=1.7.16 release 1.7.16 null
+organisation\:\#@\#\:+org.xerial.snappy\:\#@\#\:+branch\:\#@\#\:+@\#\:NULL\:\#@\:\#@\#\:+module\:\#@\#\:+snappy-java\:\#@\#\:+revision\:\#@\#\:+1.1.2.6\:\#@\#\:=1.1.2.6 release 1.1.2.6 null
+organisation\:\#@\#\:+com.sun.xml.bind\:\#@\#\:+branch\:\#@\#\:+@\#\:NULL\:\#@\:\#@\#\:+module\:\#@\#\:+jaxb-impl\:\#@\#\:+revision\:\#@\#\:+2.2.3-1\:\#@\#\:=2.2.3-1 release 2.2.3-1 null
+organisation\:\#@\#\:+org.glassfish.hk2\:\#@\#\:+branch\:\#@\#\:+@\#\:NULL\:\#@\:\#@\#\:+module\:\#@\#\:+osgi-resource-locator\:\#@\#\:+revision\:\#@\#\:+1.0.1\:\#@\#\:=1.0.1 release 1.0.1 null
+organisation\:\#@\#\:+commons-cli\:\#@\#\:+branch\:\#@\#\:+@\#\:NULL\:\#@\:\#@\#\:+module\:\#@\#\:+commons-cli\:\#@\#\:+revision\:\#@\#\:+1.2\:\#@\#\:=1.2 release 1.2 null
+organisation\:\#@\#\:+org.codehaus.jackson\:\#@\#\:+branch\:\#@\#\:+@\#\:NULL\:\#@\:\#@\#\:+module\:\#@\#\:+jackson-jaxrs\:\#@\#\:+revision\:\#@\#\:+1.9.13\:\#@\#\:=1.9.13 release 1.9.13 null
+organisation\:\#@\#\:+org.apache.hadoop\:\#@\#\:+branch\:\#@\#\:+@\#\:NULL\:\#@\:\#@\#\:+module\:\#@\#\:+hadoop-yarn-server-common\:\#@\#\:+revision\:\#@\#\:+2.6.5\:\#@\#\:=2.6.5 release 2.6.5 null
+organisation\:\#@\#\:+org.codehaus.jettison\:\#@\#\:+branch\:\#@\#\:+@\#\:NULL\:\#@\:\#@\#\:+module\:\#@\#\:+jettison\:\#@\#\:+revision\:\#@\#\:+1.1\:\#@\#\:=1.1 release 1.1 null
+organisation\:\#@\#\:+commons-httpclient\:\#@\#\:+branch\:\#@\#\:+@\#\:NULL\:\#@\:\#@\#\:+module\:\#@\#\:+commons-httpclient\:\#@\#\:+revision\:\#@\#\:+3.1\:\#@\#\:=3.1 release 3.1 null
+organisation\:\#@\#\:+com.google.code.findbugs\:\#@\#\:+branch\:\#@\#\:+@\#\:NULL\:\#@\:\#@\#\:+module\:\#@\#\:+jsr305\:\#@\#\:+revision\:\#@\#\:+3.0.0\:\#@\#\:=3.0.0 release 3.0.0 null
+organisation\:\#@\#\:+javax.ws.rs\:\#@\#\:+branch\:\#@\#\:+@\#\:NULL\:\#@\:\#@\#\:+module\:\#@\#\:+javax.ws.rs-api\:\#@\#\:+revision\:\#@\#\:+2.0.1\:\#@\#\:=2.0.1 release 2.0.1 null
+organisation\:\#@\#\:+org.apache.hadoop\:\#@\#\:+branch\:\#@\#\:+@\#\:NULL\:\#@\:\#@\#\:+module\:\#@\#\:+hadoop-yarn-api\:\#@\#\:+revision\:\#@\#\:+2.6.5\:\#@\#\:=2.6.5 release 2.6.5 null
+organisation\:\#@\#\:+javax.servlet.jsp\:\#@\#\:+branch\:\#@\#\:+@\#\:NULL\:\#@\:\#@\#\:+module\:\#@\#\:+jsp-api\:\#@\#\:+revision\:\#@\#\:+2.1\:\#@\#\:=2.1 release 2.1 null
+organisation\:\#@\#\:+org.json4s\:\#@\#\:+branch\:\#@\#\:+@\#\:NULL\:\#@\:\#@\#\:+module\:\#@\#\:+json4s-jackson_2.11\:\#@\#\:+revision\:\#@\#\:+3.2.11\:\#@\#\:=3.2.11 release 3.2.11 null
+organisation\:\#@\#\:+com.jcraft\:\#@\#\:+branch\:\#@\#\:+@\#\:NULL\:\#@\:\#@\#\:+module\:\#@\#\:+jsch\:\#@\#\:+revision\:\#@\#\:+0.1.42\:\#@\#\:=0.1.42 release 0.1.42 null
+organisation\:\#@\#\:+org.apache.hadoop\:\#@\#\:+branch\:\#@\#\:+@\#\:NULL\:\#@\:\#@\#\:+module\:\#@\#\:+hadoop-mapreduce-client-core\:\#@\#\:+revision\:\#@\#\:+2.6.5\:\#@\#\:=2.6.5 release 2.6.5 null
+organisation\:\#@\#\:+javax.xml.bind\:\#@\#\:+branch\:\#@\#\:+@\#\:NULL\:\#@\:\#@\#\:+module\:\#@\#\:+jaxb-api\:\#@\#\:+revision\:\#@\#\:+2.2.2\:\#@\#\:=2.2.2 release 2.2.2 null
+organisation\:\#@\#\:+javax.servlet\:\#@\#\:+branch\:\#@\#\:+@\#\:NULL\:\#@\:\#@\#\:+module\:\#@\#\:+javax.servlet-api\:\#@\#\:+revision\:\#@\#\:+3.1.0\:\#@\#\:=3.1.0 release 3.1.0 null
+organisation\:\#@\#\:+org.apache.directory.api\:\#@\#\:+branch\:\#@\#\:+@\#\:NULL\:\#@\:\#@\#\:+module\:\#@\#\:+api-asn1-api\:\#@\#\:+revision\:\#@\#\:+1.0.0-M20\:\#@\#\:=1.0.0-M20 release 1.0.0-M20 null
+organisation\:\#@\#\:+org.glassfish.jersey.containers\:\#@\#\:+branch\:\#@\#\:+@\#\:NULL\:\#@\:\#@\#\:+module\:\#@\#\:+jersey-container-servlet\:\#@\#\:+revision\:\#@\#\:+2.22.2\:\#@\#\:=2.22.2 release 2.22.2 null
+organisation\:\#@\#\:+org.apache.htrace\:\#@\#\:+branch\:\#@\#\:+@\#\:NULL\:\#@\:\#@\#\:+module\:\#@\#\:+htrace-core\:\#@\#\:+revision\:\#@\#\:+3.1.0-incubating\:\#@\#\:=3.1.0-incubating release 3.1.0-incubating null
+organisation\:\#@\#\:+com.fasterxml.jackson.core\:\#@\#\:+branch\:\#@\#\:+@\#\:NULL\:\#@\:\#@\#\:+module\:\#@\#\:+jackson-core\:\#@\#\:+revision\:\#@\#\:+2.6.5\:\#@\#\:=2.6.5 release 2.6.5 null
+organisation\:\#@\#\:+io.dropwizard.metrics\:\#@\#\:+branch\:\#@\#\:+@\#\:NULL\:\#@\:\#@\#\:+module\:\#@\#\:+metrics-core\:\#@\#\:+revision\:\#@\#\:+3.1.2\:\#@\#\:=3.1.2 release 3.1.2 null
+organisation\:\#@\#\:+org.apache.hadoop\:\#@\#\:+branch\:\#@\#\:+@\#\:NULL\:\#@\:\#@\#\:+module\:\#@\#\:+hadoop-mapreduce-client-jobclient\:\#@\#\:+revision\:\#@\#\:+2.6.5\:\#@\#\:=2.6.5 release 2.6.5 null
+organisation\:\#@\#\:+org.codehaus.jackson\:\#@\#\:+branch\:\#@\#\:+@\#\:NULL\:\#@\:\#@\#\:+module\:\#@\#\:+jackson-core-asl\:\#@\#\:+revision\:\#@\#\:+1.9.13\:\#@\#\:=1.9.13 release 1.9.13 null
+organisation\:\#@\#\:+log4j\:\#@\#\:+branch\:\#@\#\:+@\#\:NULL\:\#@\:\#@\#\:+module\:\#@\#\:+log4j\:\#@\#\:+revision\:\#@\#\:+1.2.17\:\#@\#\:=1.2.17 release 1.2.17 null
+organisation\:\#@\#\:+com.fasterxml.jackson.module\:\#@\#\:+branch\:\#@\#\:+@\#\:NULL\:\#@\:\#@\#\:+module\:\#@\#\:+jackson-module-scala_2.11\:\#@\#\:+revision\:\#@\#\:+2.6.5\:\#@\#\:=2.6.5 release 2.6.5 null
+organisation\:\#@\#\:+org.glassfish.jersey.core\:\#@\#\:+branch\:\#@\#\:+@\#\:NULL\:\#@\:\#@\#\:+module\:\#@\#\:+jersey-common\:\#@\#\:+revision\:\#@\#\:+2.22.2\:\#@\#\:=2.22.2 release 2.22.2 null
+organisation\:\#@\#\:+org.glassfish.jersey.media\:\#@\#\:+branch\:\#@\#\:+@\#\:NULL\:\#@\:\#@\#\:+module\:\#@\#\:+jersey-media-jaxb\:\#@\#\:+revision\:\#@\#\:+2.22.2\:\#@\#\:=2.22.2 release 2.22.2 null
+organisation\:\#@\#\:+org.glassfish.jersey.bundles.repackaged\:\#@\#\:+branch\:\#@\#\:+@\#\:NULL\:\#@\:\#@\#\:+module\:\#@\#\:+jersey-guava\:\#@\#\:+revision\:\#@\#\:+2.22.2\:\#@\#\:=2.22.2 release 2.22.2 null
+organisation\:\#@\#\:+javax.inject\:\#@\#\:+branch\:\#@\#\:+@\#\:NULL\:\#@\:\#@\#\:+module\:\#@\#\:+javax.inject\:\#@\#\:+revision\:\#@\#\:+1\:\#@\#\:=1 release 1 null
+organisation\:\#@\#\:+org.apache.hadoop\:\#@\#\:+branch\:\#@\#\:+@\#\:NULL\:\#@\:\#@\#\:+module\:\#@\#\:+hadoop-mapreduce-client-shuffle\:\#@\#\:+revision\:\#@\#\:+2.6.5\:\#@\#\:=2.6.5 release 2.6.5 null
+organisation\:\#@\#\:+com.fasterxml.jackson.core\:\#@\#\:+branch\:\#@\#\:+@\#\:NULL\:\#@\:\#@\#\:+module\:\#@\#\:+jackson-databind\:\#@\#\:+revision\:\#@\#\:+2.6.5\:\#@\#\:=2.6.5 release 2.6.5 null
+organisation\:\#@\#\:+javax.validation\:\#@\#\:+branch\:\#@\#\:+@\#\:NULL\:\#@\:\#@\#\:+module\:\#@\#\:+validation-api\:\#@\#\:+revision\:\#@\#\:+1.1.0.Final\:\#@\#\:=1.1.0.Final release 1.1.0.Final null
+organisation\:\#@\#\:+com.google.inject\:\#@\#\:+branch\:\#@\#\:+@\#\:NULL\:\#@\:\#@\#\:+module\:\#@\#\:+guice\:\#@\#\:+revision\:\#@\#\:+3.0\:\#@\#\:=3.0 release 3.0 null
+organisation\:\#@\#\:+com.esotericsoftware\:\#@\#\:+branch\:\#@\#\:+@\#\:NULL\:\#@\:\#@\#\:+module\:\#@\#\:+kryo-shaded\:\#@\#\:+revision\:\#@\#\:+3.0.3\:\#@\#\:=3.0.3 release 3.0.3 null
+organisation\:\#@\#\:+org.apache.avro\:\#@\#\:+branch\:\#@\#\:+@\#\:NULL\:\#@\:\#@\#\:+module\:\#@\#\:+avro-mapred\:\#@\#\:+revision\:\#@\#\:+1.7.7\:\#@\#\:=1.7.7 release 1.7.7 null
+organisation\:\#@\#\:+org.apache.hadoop\:\#@\#\:+branch\:\#@\#\:+@\#\:NULL\:\#@\:\#@\#\:+module\:\#@\#\:+hadoop-auth\:\#@\#\:+revision\:\#@\#\:+2.7.3\:\#@\#\:=2.7.3 release 2.7.3 null
+organisation\:\#@\#\:+org.apache.spark\:\#@\#\:+branch\:\#@\#\:+@\#\:NULL\:\#@\:\#@\#\:+module\:\#@\#\:+spark-sql_2.11\:\#@\#\:+revision\:\#@\#\:+2.2.0\:\#@\#\:=2.2.0 release 2.2.0 null
+organisation\:\#@\#\:+org.apache.parquet\:\#@\#\:+branch\:\#@\#\:+@\#\:NULL\:\#@\:\#@\#\:+module\:\#@\#\:+parquet-common\:\#@\#\:+revision\:\#@\#\:+1.8.2\:\#@\#\:=1.8.2 release 1.8.2 null
+organisation\:\#@\#\:+org.apache.hadoop\:\#@\#\:+branch\:\#@\#\:+@\#\:NULL\:\#@\:\#@\#\:+module\:\#@\#\:+hadoop-hdfs\:\#@\#\:+revision\:\#@\#\:+2.7.3\:\#@\#\:=2.7.3 release 2.7.3 null
+organisation\:\#@\#\:+commons-codec\:\#@\#\:+branch\:\#@\#\:+@\#\:NULL\:\#@\:\#@\#\:+module\:\#@\#\:+commons-codec\:\#@\#\:+revision\:\#@\#\:+1.10\:\#@\#\:=1.10 release 1.10 null
+organisation\:\#@\#\:+org.scala-lang\:\#@\#\:+branch\:\#@\#\:+@\#\:NULL\:\#@\:\#@\#\:+module\:\#@\#\:+scalap\:\#@\#\:+revision\:\#@\#\:+2.12.4\:\#@\#\:=2.12.4 release 2.12.4 null
+organisation\:\#@\#\:+org.apache.spark\:\#@\#\:+branch\:\#@\#\:+@\#\:NULL\:\#@\:\#@\#\:+module\:\#@\#\:+spark-network-shuffle_2.11\:\#@\#\:+revision\:\#@\#\:+2.2.0\:\#@\#\:=2.2.0 release 2.2.0 null
+organisation\:\#@\#\:+org.apache.hadoop\:\#@\#\:+branch\:\#@\#\:+@\#\:NULL\:\#@\:\#@\#\:+module\:\#@\#\:+hadoop-yarn-client\:\#@\#\:+revision\:\#@\#\:+2.6.5\:\#@\#\:=2.6.5 release 2.6.5 null
+organisation\:\#@\#\:+commons-configuration\:\#@\#\:+branch\:\#@\#\:+@\#\:NULL\:\#@\:\#@\#\:+module\:\#@\#\:+commons-configuration\:\#@\#\:+revision\:\#@\#\:+1.6\:\#@\#\:=1.6 release 1.6 null
+organisation\:\#@\#\:+com.fasterxml.jackson.core\:\#@\#\:+branch\:\#@\#\:+@\#\:NULL\:\#@\:\#@\#\:+module\:\#@\#\:+jackson-annotations\:\#@\#\:+revision\:\#@\#\:+2.6.5\:\#@\#\:=2.6.5 release 2.6.5 null
+organisation\:\#@\#\:+org.apache.xbean\:\#@\#\:+branch\:\#@\#\:+@\#\:NULL\:\#@\:\#@\#\:+module\:\#@\#\:+xbean-asm5-shaded\:\#@\#\:+revision\:\#@\#\:+4.4\:\#@\#\:=4.4 release 4.4 null
+organisation\:\#@\#\:+io.dropwizard.metrics\:\#@\#\:+branch\:\#@\#\:+@\#\:NULL\:\#@\:\#@\#\:+module\:\#@\#\:+metrics-json\:\#@\#\:+revision\:\#@\#\:+3.1.2\:\#@\#\:=3.1.2 release 3.1.2 null
+organisation\:\#@\#\:+org.glassfish.hk2.external\:\#@\#\:+branch\:\#@\#\:+@\#\:NULL\:\#@\:\#@\#\:+module\:\#@\#\:+aopalliance-repackaged\:\#@\#\:+revision\:\#@\#\:+2.4.0-b34\:\#@\#\:=2.4.0-b34 release 2.4.0-b34 null
+organisation\:\#@\#\:+org.apache.commons\:\#@\#\:+branch\:\#@\#\:+@\#\:NULL\:\#@\:\#@\#\:+module\:\#@\#\:+commons-math3\:\#@\#\:+revision\:\#@\#\:+3.4.1\:\#@\#\:=3.4.1 release 3.4.1 null
+organisation\:\#@\#\:+org.mortbay.jetty\:\#@\#\:+branch\:\#@\#\:+@\#\:NULL\:\#@\:\#@\#\:+module\:\#@\#\:+jetty\:\#@\#\:+revision\:\#@\#\:+6.1.26\:\#@\#\:=6.1.26 release 6.1.26 null
+organisation\:\#@\#\:+org.apache.spark\:\#@\#\:+branch\:\#@\#\:+@\#\:NULL\:\#@\:\#@\#\:+module\:\#@\#\:+spark-core_2.11\:\#@\#\:+revision\:\#@\#\:+2.2.0\:\#@\#\:=2.2.0 release 2.2.0 null
+organisation\:\#@\#\:+org.glassfish.hk2\:\#@\#\:+branch\:\#@\#\:+@\#\:NULL\:\#@\:\#@\#\:+module\:\#@\#\:+hk2-utils\:\#@\#\:+revision\:\#@\#\:+2.4.0-b34\:\#@\#\:=2.4.0-b34 release 2.4.0-b34 null
+organisation\:\#@\#\:+org.apache.httpcomponents\:\#@\#\:+branch\:\#@\#\:+@\#\:NULL\:\#@\:\#@\#\:+module\:\#@\#\:+httpclient\:\#@\#\:+revision\:\#@\#\:+4.3.6\:\#@\#\:=4.3.6 release 4.3.6 null
+organisation\:\#@\#\:+org.codehaus.jackson\:\#@\#\:+branch\:\#@\#\:+@\#\:NULL\:\#@\:\#@\#\:+module\:\#@\#\:+jackson-mapper-asl\:\#@\#\:+revision\:\#@\#\:+1.9.13\:\#@\#\:=1.9.13 release 1.9.13 null
+organisation\:\#@\#\:+org.apache.curator\:\#@\#\:+branch\:\#@\#\:+@\#\:NULL\:\#@\:\#@\#\:+module\:\#@\#\:+curator-client\:\#@\#\:+revision\:\#@\#\:+2.7.1\:\#@\#\:=2.7.1 release 2.7.1 null
+organisation\:\#@\#\:+org.objenesis\:\#@\#\:+branch\:\#@\#\:+@\#\:NULL\:\#@\:\#@\#\:+module\:\#@\#\:+objenesis\:\#@\#\:+revision\:\#@\#\:+2.1\:\#@\#\:=2.1 release 2.1 null
+organisation\:\#@\#\:+commons-io\:\#@\#\:+branch\:\#@\#\:+@\#\:NULL\:\#@\:\#@\#\:+module\:\#@\#\:+commons-io\:\#@\#\:+revision\:\#@\#\:+2.4\:\#@\#\:=2.4 release 2.4 null
+organisation\:\#@\#\:+com.sun.jersey\:\#@\#\:+branch\:\#@\#\:+@\#\:NULL\:\#@\:\#@\#\:+module\:\#@\#\:+jersey-json\:\#@\#\:+revision\:\#@\#\:+1.9\:\#@\#\:=1.9 release 1.9 null
+organisation\:\#@\#\:+org.apache.hadoop\:\#@\#\:+branch\:\#@\#\:+@\#\:NULL\:\#@\:\#@\#\:+module\:\#@\#\:+hadoop-yarn-common\:\#@\#\:+revision\:\#@\#\:+2.6.5\:\#@\#\:=2.6.5 release 2.6.5 null
+organisation\:\#@\#\:+javax.mail\:\#@\#\:+branch\:\#@\#\:+@\#\:NULL\:\#@\:\#@\#\:+module\:\#@\#\:+mail\:\#@\#\:+revision\:\#@\#\:+1.4.7\:\#@\#\:=1.4.7 release 1.4.7 null
+organisation\:\#@\#\:+org.codehaus.jackson\:\#@\#\:+branch\:\#@\#\:+@\#\:NULL\:\#@\:\#@\#\:+module\:\#@\#\:+jackson-xc\:\#@\#\:+revision\:\#@\#\:+1.9.13\:\#@\#\:=1.9.13 release 1.9.13 null
+organisation\:\#@\#\:+org.glassfish.jersey.core\:\#@\#\:+branch\:\#@\#\:+@\#\:NULL\:\#@\:\#@\#\:+module\:\#@\#\:+jersey-client\:\#@\#\:+revision\:\#@\#\:+2.22.2\:\#@\#\:=2.22.2 release 2.22.2 null
+organisation\:\#@\#\:+net.razorvine\:\#@\#\:+branch\:\#@\#\:+@\#\:NULL\:\#@\:\#@\#\:+module\:\#@\#\:+pyrolite\:\#@\#\:+revision\:\#@\#\:+4.13\:\#@\#\:=4.13 release 4.13 null
+organisation\:\#@\#\:+javax.activation\:\#@\#\:+branch\:\#@\#\:+@\#\:NULL\:\#@\:\#@\#\:+module\:\#@\#\:+activation\:\#@\#\:+revision\:\#@\#\:+1.1.1\:\#@\#\:=1.1.1 release 1.1.1 null
+organisation\:\#@\#\:+org.glassfish.hk2\:\#@\#\:+branch\:\#@\#\:+@\#\:NULL\:\#@\:\#@\#\:+module\:\#@\#\:+hk2-api\:\#@\#\:+revision\:\#@\#\:+2.4.0-b34\:\#@\#\:=2.4.0-b34 release 2.4.0-b34 null
+organisation\:\#@\#\:+junit\:\#@\#\:+branch\:\#@\#\:+@\#\:NULL\:\#@\:\#@\#\:+module\:\#@\#\:+junit\:\#@\#\:+revision\:\#@\#\:+3.8.1\:\#@\#\:=3.8.1 release 3.8.1 null
+organisation\:\#@\#\:+org.apache.directory.server\:\#@\#\:+branch\:\#@\#\:+@\#\:NULL\:\#@\:\#@\#\:+module\:\#@\#\:+apacheds-kerberos-codec\:\#@\#\:+revision\:\#@\#\:+2.0.0-M15\:\#@\#\:=2.0.0-M15 release 2.0.0-M15 null
+organisation\:\#@\#\:+org.bouncycastle\:\#@\#\:+branch\:\#@\#\:+@\#\:NULL\:\#@\:\#@\#\:+module\:\#@\#\:+bcprov-jdk15on\:\#@\#\:+revision\:\#@\#\:+1.51\:\#@\#\:=1.51 release 1.51 null
+organisation\:\#@\#\:+org.codehaus.janino\:\#@\#\:+branch\:\#@\#\:+@\#\:NULL\:\#@\:\#@\#\:+module\:\#@\#\:+commons-compiler\:\#@\#\:+revision\:\#@\#\:+3.0.0\:\#@\#\:=3.0.0 release 3.0.0 null
+organisation\:\#@\#\:+commons-lang\:\#@\#\:+branch\:\#@\#\:+@\#\:NULL\:\#@\:\#@\#\:+module\:\#@\#\:+commons-lang\:\#@\#\:+revision\:\#@\#\:+2.6\:\#@\#\:=2.6 release 2.6 null
+organisation\:\#@\#\:+commons-logging\:\#@\#\:+branch\:\#@\#\:+@\#\:NULL\:\#@\:\#@\#\:+module\:\#@\#\:+commons-logging\:\#@\#\:+revision\:\#@\#\:+1.1.3\:\#@\#\:=1.1.3 release 1.1.3 null
+organisation\:\#@\#\:+jline\:\#@\#\:+branch\:\#@\#\:+@\#\:NULL\:\#@\:\#@\#\:+module\:\#@\#\:+jline\:\#@\#\:+revision\:\#@\#\:+2.14.5\:\#@\#\:=2.14.5 release 2.14.5 null
+organisation\:\#@\#\:+io.dropwizard.metrics\:\#@\#\:+branch\:\#@\#\:+@\#\:NULL\:\#@\:\#@\#\:+module\:\#@\#\:+metrics-graphite\:\#@\#\:+revision\:\#@\#\:+3.1.2\:\#@\#\:=3.1.2 release 3.1.2 null
+organisation\:\#@\#\:+org.apache.hadoop\:\#@\#\:+branch\:\#@\#\:+@\#\:NULL\:\#@\:\#@\#\:+module\:\#@\#\:+hadoop-mapreduce-client-common\:\#@\#\:+revision\:\#@\#\:+2.6.5\:\#@\#\:=2.6.5 release 2.6.5 null
+organisation\:\#@\#\:+org.apache.spark\:\#@\#\:+branch\:\#@\#\:+@\#\:NULL\:\#@\:\#@\#\:+module\:\#@\#\:+spark-network-common_2.11\:\#@\#\:+revision\:\#@\#\:+2.2.0\:\#@\#\:=2.2.0 release 2.2.0 null
+organisation\:\#@\#\:+org.slf4j\:\#@\#\:+branch\:\#@\#\:+@\#\:NULL\:\#@\:\#@\#\:+module\:\#@\#\:+jul-to-slf4j\:\#@\#\:+revision\:\#@\#\:+1.7.16\:\#@\#\:=1.7.16 release 1.7.16 null
+organisation\:\#@\#\:+commons-beanutils\:\#@\#\:+branch\:\#@\#\:+@\#\:NULL\:\#@\:\#@\#\:+module\:\#@\#\:+commons-beanutils\:\#@\#\:+revision\:\#@\#\:+1.7.0\:\#@\#\:=1.7.0 release 1.7.0 null
+organisation\:\#@\#\:+com.thoughtworks.paranamer\:\#@\#\:+branch\:\#@\#\:+@\#\:NULL\:\#@\:\#@\#\:+module\:\#@\#\:+paranamer\:\#@\#\:+revision\:\#@\#\:+2.6\:\#@\#\:=2.6 release 2.6 null
+organisation\:\#@\#\:+org.glassfish.jersey.core\:\#@\#\:+branch\:\#@\#\:+@\#\:NULL\:\#@\:\#@\#\:+module\:\#@\#\:+jersey-server\:\#@\#\:+revision\:\#@\#\:+2.22.2\:\#@\#\:=2.22.2 release 2.22.2 null
+organisation\:\#@\#\:+org.json4s\:\#@\#\:+branch\:\#@\#\:+@\#\:NULL\:\#@\:\#@\#\:+module\:\#@\#\:+json4s-ast_2.11\:\#@\#\:+revision\:\#@\#\:+3.2.11\:\#@\#\:=3.2.11 release 3.2.11 null
+organisation\:\#@\#\:+org.json4s\:\#@\#\:+branch\:\#@\#\:+@\#\:NULL\:\#@\:\#@\#\:+module\:\#@\#\:+json4s-core_2.11\:\#@\#\:+revision\:\#@\#\:+3.2.11\:\#@\#\:=3.2.11 release 3.2.11 null
+organisation\:\#@\#\:+net.sf.py4j\:\#@\#\:+branch\:\#@\#\:+@\#\:NULL\:\#@\:\#@\#\:+module\:\#@\#\:+py4j\:\#@\#\:+revision\:\#@\#\:+0.10.4\:\#@\#\:=0.10.4 release 0.10.4 null
+organisation\:\#@\#\:+org.apache.parquet\:\#@\#\:+branch\:\#@\#\:+@\#\:NULL\:\#@\:\#@\#\:+module\:\#@\#\:+parquet-encoding\:\#@\#\:+revision\:\#@\#\:+1.8.2\:\#@\#\:=1.8.2 release 1.8.2 null
+organisation\:\#@\#\:+org.apache.parquet\:\#@\#\:+branch\:\#@\#\:+@\#\:NULL\:\#@\:\#@\#\:+module\:\#@\#\:+parquet-column\:\#@\#\:+revision\:\#@\#\:+1.8.2\:\#@\#\:=1.8.2 release 1.8.2 null
+organisation\:\#@\#\:+org.apache.commons\:\#@\#\:+branch\:\#@\#\:+@\#\:NULL\:\#@\:\#@\#\:+module\:\#@\#\:+commons-crypto\:\#@\#\:+revision\:\#@\#\:+1.0.0\:\#@\#\:=1.0.0 release 1.0.0 null
+organisation\:\#@\#\:+commons-net\:\#@\#\:+branch\:\#@\#\:+@\#\:NULL\:\#@\:\#@\#\:+module\:\#@\#\:+commons-net\:\#@\#\:+revision\:\#@\#\:+3.1\:\#@\#\:=3.1 release 3.1 null
+organisation\:\#@\#\:+io.netty\:\#@\#\:+branch\:\#@\#\:+@\#\:NULL\:\#@\:\#@\#\:+module\:\#@\#\:+netty\:\#@\#\:+revision\:\#@\#\:+3.9.9.Final\:\#@\#\:=3.9.9.Final release 3.9.9.Final null
+organisation\:\#@\#\:+org.roaringbitmap\:\#@\#\:+branch\:\#@\#\:+@\#\:NULL\:\#@\:\#@\#\:+module\:\#@\#\:+RoaringBitmap\:\#@\#\:+revision\:\#@\#\:+0.5.11\:\#@\#\:=0.5.11 release 0.5.11 null
+organisation\:\#@\#\:+com.sun.jersey\:\#@\#\:+branch\:\#@\#\:+@\#\:NULL\:\#@\:\#@\#\:+module\:\#@\#\:+jersey-server\:\#@\#\:+revision\:\#@\#\:+1.9\:\#@\#\:=1.9 release 1.9 null
+organisation\:\#@\#\:+org.apache.directory.api\:\#@\#\:+branch\:\#@\#\:+@\#\:NULL\:\#@\:\#@\#\:+module\:\#@\#\:+api-util\:\#@\#\:+revision\:\#@\#\:+1.0.0-M20\:\#@\#\:=1.0.0-M20 release 1.0.0-M20 null
+organisation\:\#@\#\:+io.netty\:\#@\#\:+branch\:\#@\#\:+@\#\:NULL\:\#@\:\#@\#\:+module\:\#@\#\:+netty-all\:\#@\#\:+revision\:\#@\#\:+4.0.43.Final\:\#@\#\:=4.0.43.Final release 4.0.43.Final null
+organisation\:\#@\#\:+com.twitter\:\#@\#\:+branch\:\#@\#\:+@\#\:NULL\:\#@\:\#@\#\:+module\:\#@\#\:+chill-java\:\#@\#\:+revision\:\#@\#\:+0.8.0\:\#@\#\:=0.8.0 release 0.8.0 null
+organisation\:\#@\#\:+org.mortbay.jetty\:\#@\#\:+branch\:\#@\#\:+@\#\:NULL\:\#@\:\#@\#\:+module\:\#@\#\:+jetty-util\:\#@\#\:+revision\:\#@\#\:+6.1.26\:\#@\#\:=6.1.26 release 6.1.26 null
+organisation\:\#@\#\:+org.glassfish.hk2.external\:\#@\#\:+branch\:\#@\#\:+@\#\:NULL\:\#@\:\#@\#\:+module\:\#@\#\:+javax.inject\:\#@\#\:+revision\:\#@\#\:+2.4.0-b34\:\#@\#\:=2.4.0-b34 release 2.4.0-b34 null
+organisation\:\#@\#\:+com.google.protobuf\:\#@\#\:+branch\:\#@\#\:+@\#\:NULL\:\#@\:\#@\#\:+module\:\#@\#\:+protobuf-java\:\#@\#\:+revision\:\#@\#\:+2.5.0\:\#@\#\:=2.5.0 release 2.5.0 null
+organisation\:\#@\#\:+com.google.guava\:\#@\#\:+branch\:\#@\#\:+@\#\:NULL\:\#@\:\#@\#\:+module\:\#@\#\:+guava\:\#@\#\:+revision\:\#@\#\:+11.0.2\:\#@\#\:=11.0.2 release 11.0.2 null
+organisation\:\#@\#\:+org.glassfish.jersey.containers\:\#@\#\:+branch\:\#@\#\:+@\#\:NULL\:\#@\:\#@\#\:+module\:\#@\#\:+jersey-container-servlet-core\:\#@\#\:+revision\:\#@\#\:+2.22.2\:\#@\#\:=2.22.2 release 2.22.2 null
+organisation\:\#@\#\:+org.slf4j\:\#@\#\:+branch\:\#@\#\:+@\#\:NULL\:\#@\:\#@\#\:+module\:\#@\#\:+slf4j-log4j12\:\#@\#\:+revision\:\#@\#\:+1.7.16\:\#@\#\:=1.7.16 release 1.7.16 null
+organisation\:\#@\#\:+org.apache.spark\:\#@\#\:+branch\:\#@\#\:+@\#\:NULL\:\#@\:\#@\#\:+module\:\#@\#\:+spark-launcher_2.11\:\#@\#\:+revision\:\#@\#\:+2.2.0\:\#@\#\:=2.2.0 release 2.2.0 null
+organisation\:\#@\#\:+org.apache.parquet\:\#@\#\:+branch\:\#@\#\:+@\#\:NULL\:\#@\:\#@\#\:+module\:\#@\#\:+parquet-format\:\#@\#\:+revision\:\#@\#\:+2.3.1\:\#@\#\:=2.3.1 release 2.3.1 null
+organisation\:\#@\#\:+org.apache.spark\:\#@\#\:+branch\:\#@\#\:+@\#\:NULL\:\#@\:\#@\#\:+module\:\#@\#\:+spark-unsafe_2.11\:\#@\#\:+revision\:\#@\#\:+2.2.0\:\#@\#\:=2.2.0 release 2.2.0 null
+organisation\:\#@\#\:+jline\:\#@\#\:+branch\:\#@\#\:+@\#\:NULL\:\#@\:\#@\#\:+module\:\#@\#\:+jline\:\#@\#\:+revision\:\#@\#\:+0.9.94\:\#@\#\:=0.9.94 release 2.14.5 null
+organisation\:\#@\#\:+net.java.dev.jets3t\:\#@\#\:+branch\:\#@\#\:+@\#\:NULL\:\#@\:\#@\#\:+module\:\#@\#\:+jets3t\:\#@\#\:+revision\:\#@\#\:+0.9.3\:\#@\#\:=0.9.3 release 0.9.3 null
+organisation\:\#@\#\:+javax.annotation\:\#@\#\:+branch\:\#@\#\:+@\#\:NULL\:\#@\:\#@\#\:+module\:\#@\#\:+javax.annotation-api\:\#@\#\:+revision\:\#@\#\:+1.2\:\#@\#\:=1.2 release 1.2 null
+organisation\:\#@\#\:+org.apache.hadoop\:\#@\#\:+branch\:\#@\#\:+@\#\:NULL\:\#@\:\#@\#\:+module\:\#@\#\:+hadoop-common\:\#@\#\:+revision\:\#@\#\:+2.7.3\:\#@\#\:=2.7.3 release 2.7.3 null
+organisation\:\#@\#\:+org.apache.parquet\:\#@\#\:+branch\:\#@\#\:+@\#\:NULL\:\#@\:\#@\#\:+module\:\#@\#\:+parquet-jackson\:\#@\#\:+revision\:\#@\#\:+1.8.2\:\#@\#\:=1.8.2 release 1.8.2 null
+organisation\:\#@\#\:+com.esotericsoftware\:\#@\#\:+branch\:\#@\#\:+@\#\:NULL\:\#@\:\#@\#\:+module\:\#@\#\:+minlog\:\#@\#\:+revision\:\#@\#\:+1.3.0\:\#@\#\:=1.3.0 release 1.3.0 null
+organisation\:\#@\#\:+com.sun.jersey\:\#@\#\:+branch\:\#@\#\:+@\#\:NULL\:\#@\:\#@\#\:+module\:\#@\#\:+jersey-core\:\#@\#\:+revision\:\#@\#\:+1.9\:\#@\#\:=1.9 release 1.9 null
+organisation\:\#@\#\:+org.javassist\:\#@\#\:+branch\:\#@\#\:+@\#\:NULL\:\#@\:\#@\#\:+module\:\#@\#\:+javassist\:\#@\#\:+revision\:\#@\#\:+3.18.1-GA\:\#@\#\:=3.18.1-GA release 3.18.1-GA null
+organisation\:\#@\#\:+commons-daemon\:\#@\#\:+branch\:\#@\#\:+@\#\:NULL\:\#@\:\#@\#\:+module\:\#@\#\:+commons-daemon\:\#@\#\:+revision\:\#@\#\:+1.0.13\:\#@\#\:=1.0.13 release 1.0.13 null
+organisation\:\#@\#\:+org.apache.spark\:\#@\#\:+branch\:\#@\#\:+@\#\:NULL\:\#@\:\#@\#\:+module\:\#@\#\:+spark-catalyst_2.11\:\#@\#\:+revision\:\#@\#\:+2.2.0\:\#@\#\:=2.2.0 release 2.2.0 null
+organisation\:\#@\#\:+io.dropwizard.metrics\:\#@\#\:+branch\:\#@\#\:+@\#\:NULL\:\#@\:\#@\#\:+module\:\#@\#\:+metrics-jvm\:\#@\#\:+revision\:\#@\#\:+3.1.2\:\#@\#\:=3.1.2 release 3.1.2 null
+organisation\:\#@\#\:+org.tukaani\:\#@\#\:+branch\:\#@\#\:+@\#\:NULL\:\#@\:\#@\#\:+module\:\#@\#\:+xz\:\#@\#\:+revision\:\#@\#\:+1.0\:\#@\#\:=1.0 release 1.0 null
+organisation\:\#@\#\:+org.apache.spark\:\#@\#\:+branch\:\#@\#\:+@\#\:NULL\:\#@\:\#@\#\:+module\:\#@\#\:+spark-tags_2.11\:\#@\#\:+revision\:\#@\#\:+2.2.0\:\#@\#\:=2.2.0 release 2.2.0 null
+organisation\:\#@\#\:+org.spark-project.spark\:\#@\#\:+branch\:\#@\#\:+@\#\:NULL\:\#@\:\#@\#\:+module\:\#@\#\:+unused\:\#@\#\:+revision\:\#@\#\:+1.0.0\:\#@\#\:=1.0.0 release 1.0.0 null
+organisation\:\#@\#\:+org.apache.parquet\:\#@\#\:+branch\:\#@\#\:+@\#\:NULL\:\#@\:\#@\#\:+module\:\#@\#\:+parquet-hadoop\:\#@\#\:+revision\:\#@\#\:+1.8.2\:\#@\#\:=1.8.2 release 1.8.2 null
+organisation\:\#@\#\:+org.apache.commons\:\#@\#\:+branch\:\#@\#\:+@\#\:NULL\:\#@\:\#@\#\:+module\:\#@\#\:+commons-compress\:\#@\#\:+revision\:\#@\#\:+1.4.1\:\#@\#\:=1.4.1 release 1.4.1 null
+organisation\:\#@\#\:+org.apache.directory.server\:\#@\#\:+branch\:\#@\#\:+@\#\:NULL\:\#@\:\#@\#\:+module\:\#@\#\:+apacheds-i18n\:\#@\#\:+revision\:\#@\#\:+2.0.0-M15\:\#@\#\:=2.0.0-M15 release 2.0.0-M15 null
+organisation\:\#@\#\:+oro\:\#@\#\:+branch\:\#@\#\:+@\#\:NULL\:\#@\:\#@\#\:+module\:\#@\#\:+oro\:\#@\#\:+revision\:\#@\#\:+2.0.8\:\#@\#\:=2.0.8 release 2.0.8 null
+organisation\:\#@\#\:+org.scala-lang\:\#@\#\:+branch\:\#@\#\:+@\#\:NULL\:\#@\:\#@\#\:+module\:\#@\#\:+scala-library\:\#@\#\:+revision\:\#@\#\:+2.12.4\:\#@\#\:+info.apiURL\:\#@\#\:+http\://www.scala-lang.org/api/2.12.4/\:\#@\#\:=2.12.4 ? 2.12.4 null
+organisation\:\#@\#\:+org.apache.hadoop\:\#@\#\:+branch\:\#@\#\:+@\#\:NULL\:\#@\:\#@\#\:+module\:\#@\#\:+hadoop-yarn-server-nodemanager\:\#@\#\:+revision\:\#@\#\:+2.6.5\:\#@\#\:=2.6.5 release 2.6.5 null
+organisation\:\#@\#\:+org.apache.zookeeper\:\#@\#\:+branch\:\#@\#\:+@\#\:NULL\:\#@\:\#@\#\:+module\:\#@\#\:+zookeeper\:\#@\#\:+revision\:\#@\#\:+3.4.6\:\#@\#\:=3.4.6 release 3.4.6 null
+organisation\:\#@\#\:+com.clearspring.analytics\:\#@\#\:+branch\:\#@\#\:+@\#\:NULL\:\#@\:\#@\#\:+module\:\#@\#\:+stream\:\#@\#\:+revision\:\#@\#\:+2.7.0\:\#@\#\:=2.7.0 release 2.7.0 null
+organisation\:\#@\#\:+org.apache.commons\:\#@\#\:+branch\:\#@\#\:+@\#\:NULL\:\#@\:\#@\#\:+module\:\#@\#\:+commons-lang3\:\#@\#\:+revision\:\#@\#\:+3.5\:\#@\#\:=3.5 release 3.5 null
+organisation\:\#@\#\:+javax.servlet\:\#@\#\:+branch\:\#@\#\:+@\#\:NULL\:\#@\:\#@\#\:+module\:\#@\#\:+servlet-api\:\#@\#\:+revision\:\#@\#\:+2.5\:\#@\#\:=2.5 release 2.5 null
+organisation\:\#@\#\:+com.google.code.gson\:\#@\#\:+branch\:\#@\#\:+@\#\:NULL\:\#@\:\#@\#\:+module\:\#@\#\:+gson\:\#@\#\:+revision\:\#@\#\:+2.2.4\:\#@\#\:=2.2.4 release 2.2.4 null
+organisation\:\#@\#\:+org.apache.ivy\:\#@\#\:+branch\:\#@\#\:+@\#\:NULL\:\#@\:\#@\#\:+module\:\#@\#\:+ivy\:\#@\#\:+revision\:\#@\#\:+2.4.0\:\#@\#\:=2.4.0 release 2.4.0 null
+organisation\:\#@\#\:+org.apache.avro\:\#@\#\:+branch\:\#@\#\:+@\#\:NULL\:\#@\:\#@\#\:+module\:\#@\#\:+avro-ipc\:\#@\#\:+revision\:\#@\#\:+1.7.7\:\#@\#\:=1.7.7 release 1.7.7 null
+organisation\:\#@\#\:+org.scala-lang\:\#@\#\:+branch\:\#@\#\:+@\#\:NULL\:\#@\:\#@\#\:+module\:\#@\#\:+scala-compiler\:\#@\#\:+revision\:\#@\#\:+2.12.4\:\#@\#\:=2.12.4 release 2.12.4 null
+organisation\:\#@\#\:+commons-collections\:\#@\#\:+branch\:\#@\#\:+@\#\:NULL\:\#@\:\#@\#\:+module\:\#@\#\:+commons-collections\:\#@\#\:+revision\:\#@\#\:+3.2.2\:\#@\#\:=3.2.2 release 3.2.2 null
+organisation\:\#@\#\:+org.scala-lang.modules\:\#@\#\:+branch\:\#@\#\:+@\#\:NULL\:\#@\:\#@\#\:+module\:\#@\#\:+scala-xml_2.12\:\#@\#\:+revision\:\#@\#\:+1.0.6\:\#@\#\:=1.0.6 release 1.0.6 null
+organisation\:\#@\#\:+org.apache.hadoop\:\#@\#\:+branch\:\#@\#\:+@\#\:NULL\:\#@\:\#@\#\:+module\:\#@\#\:+hadoop-client\:\#@\#\:+revision\:\#@\#\:+2.6.5\:\#@\#\:=2.6.5 release 2.6.5 null
+organisation\:\#@\#\:+org.apache.curator\:\#@\#\:+branch\:\#@\#\:+@\#\:NULL\:\#@\:\#@\#\:+module\:\#@\#\:+curator-framework\:\#@\#\:+revision\:\#@\#\:+2.7.1\:\#@\#\:=2.7.1 release 2.7.1 null
+organisation\:\#@\#\:+org.apache.avro\:\#@\#\:+branch\:\#@\#\:+@\#\:NULL\:\#@\:\#@\#\:+module\:\#@\#\:+avro\:\#@\#\:+revision\:\#@\#\:+1.7.7\:\#@\#\:=1.7.7 release 1.7.7 null
+organisation\:\#@\#\:+net.jpountz.lz4\:\#@\#\:+branch\:\#@\#\:+@\#\:NULL\:\#@\:\#@\#\:+module\:\#@\#\:+lz4\:\#@\#\:+revision\:\#@\#\:+1.3.0\:\#@\#\:=1.3.0 release 1.3.0 null
+organisation\:\#@\#\:+org.apache.httpcomponents\:\#@\#\:+branch\:\#@\#\:+@\#\:NULL\:\#@\:\#@\#\:+module\:\#@\#\:+httpcore\:\#@\#\:+revision\:\#@\#\:+4.3.3\:\#@\#\:=4.3.3 release 4.3.3 null
+organisation\:\#@\#\:+org.sonatype.sisu.inject\:\#@\#\:+branch\:\#@\#\:+@\#\:NULL\:\#@\:\#@\#\:+module\:\#@\#\:+cglib\:\#@\#\:+revision\:\#@\#\:+2.2.1-v20090111\:\#@\#\:=2.2.1-v20090111 release 2.2.1-v20090111 null
+organisation\:\#@\#\:+asm\:\#@\#\:+branch\:\#@\#\:+@\#\:NULL\:\#@\:\#@\#\:+module\:\#@\#\:+asm\:\#@\#\:+revision\:\#@\#\:+3.1\:\#@\#\:=3.1 release 3.1 null
+organisation\:\#@\#\:+commons-digester\:\#@\#\:+branch\:\#@\#\:+@\#\:NULL\:\#@\:\#@\#\:+module\:\#@\#\:+commons-digester\:\#@\#\:+revision\:\#@\#\:+1.8\:\#@\#\:=1.8 release 1.8 null
+organisation\:\#@\#\:+xml-apis\:\#@\#\:+branch\:\#@\#\:+@\#\:NULL\:\#@\:\#@\#\:+module\:\#@\#\:+xml-apis\:\#@\#\:+revision\:\#@\#\:+1.3.04\:\#@\#\:=1.3.04 release 1.3.04 null
+organisation\:\#@\#\:+org.apache.curator\:\#@\#\:+branch\:\#@\#\:+@\#\:NULL\:\#@\:\#@\#\:+module\:\#@\#\:+curator-recipes\:\#@\#\:+revision\:\#@\#\:+2.7.1\:\#@\#\:=2.7.1 release 2.7.1 null
+organisation\:\#@\#\:+aopalliance\:\#@\#\:+branch\:\#@\#\:+@\#\:NULL\:\#@\:\#@\#\:+module\:\#@\#\:+aopalliance\:\#@\#\:+revision\:\#@\#\:+1.0\:\#@\#\:=1.0 release 1.0 null
+organisation\:\#@\#\:+org.apache.hadoop\:\#@\#\:+branch\:\#@\#\:+@\#\:NULL\:\#@\:\#@\#\:+module\:\#@\#\:+hadoop-mapreduce-client-app\:\#@\#\:+revision\:\#@\#\:+2.6.5\:\#@\#\:=2.6.5 release 2.6.5 null
+organisation\:\#@\#\:+org.apache.spark\:\#@\#\:+branch\:\#@\#\:+@\#\:NULL\:\#@\:\#@\#\:+module\:\#@\#\:+spark-sketch_2.11\:\#@\#\:+revision\:\#@\#\:+2.2.0\:\#@\#\:=2.2.0 release 2.2.0 null
+organisation\:\#@\#\:+org.scala-lang\:\#@\#\:+branch\:\#@\#\:+@\#\:NULL\:\#@\:\#@\#\:+module\:\#@\#\:+scala-reflect\:\#@\#\:+revision\:\#@\#\:+2.12.4\:\#@\#\:+info.apiURL\:\#@\#\:+http\://www.scala-lang.org/api/2.12.4/\:\#@\#\:=2.12.4 ? 2.12.4 null
+organisation\:\#@\#\:+org.apache.hadoop\:\#@\#\:+branch\:\#@\#\:+@\#\:NULL\:\#@\:\#@\#\:+module\:\#@\#\:+hadoop-annotations\:\#@\#\:+revision\:\#@\#\:+2.7.3\:\#@\#\:=2.7.3 release 2.7.3 null
+organisation\:\#@\#\:+org.fusesource.leveldbjni\:\#@\#\:+branch\:\#@\#\:+@\#\:NULL\:\#@\:\#@\#\:+module\:\#@\#\:+leveldbjni-all\:\#@\#\:+revision\:\#@\#\:+1.8\:\#@\#\:=1.8 release 1.8 null
+organisation\:\#@\#\:+com.ning\:\#@\#\:+branch\:\#@\#\:+@\#\:NULL\:\#@\:\#@\#\:+module\:\#@\#\:+compress-lzf\:\#@\#\:+revision\:\#@\#\:+1.0.3\:\#@\#\:=1.0.3 release 1.0.3 null
+organisation\:\#@\#\:+org.antlr\:\#@\#\:+branch\:\#@\#\:+@\#\:NULL\:\#@\:\#@\#\:+module\:\#@\#\:+antlr4-runtime\:\#@\#\:+revision\:\#@\#\:+4.5.3\:\#@\#\:=4.5.3 release 4.5.3 null
+organisation\:\#@\#\:+com.twitter\:\#@\#\:+branch\:\#@\#\:+@\#\:NULL\:\#@\:\#@\#\:+module\:\#@\#\:+chill_2.11\:\#@\#\:+revision\:\#@\#\:+0.8.0\:\#@\#\:=0.8.0 release 0.8.0 null
+organisation\:\#@\#\:+org.codehaus.janino\:\#@\#\:+branch\:\#@\#\:+@\#\:NULL\:\#@\:\#@\#\:+module\:\#@\#\:+janino\:\#@\#\:+revision\:\#@\#\:+3.0.0\:\#@\#\:=3.0.0 release 3.0.0 null
+organisation\:\#@\#\:+com.jamesmurty.utils\:\#@\#\:+branch\:\#@\#\:+@\#\:NULL\:\#@\:\#@\#\:+module\:\#@\#\:+java-xmlbuilder\:\#@\#\:+revision\:\#@\#\:+1.0\:\#@\#\:=1.0 release 1.0 null
+organisation\:\#@\#\:+org.slf4j\:\#@\#\:+branch\:\#@\#\:+@\#\:NULL\:\#@\:\#@\#\:+module\:\#@\#\:+jcl-over-slf4j\:\#@\#\:+revision\:\#@\#\:+1.7.16\:\#@\#\:=1.7.16 release 1.7.16 null
+organisation\:\#@\#\:+net.iharder\:\#@\#\:+branch\:\#@\#\:+@\#\:NULL\:\#@\:\#@\#\:+module\:\#@\#\:+base64\:\#@\#\:+revision\:\#@\#\:+2.3.8\:\#@\#\:=2.3.8 release 2.3.8 null
+organisation\:\#@\#\:+javax.xml.stream\:\#@\#\:+branch\:\#@\#\:+@\#\:NULL\:\#@\:\#@\#\:+module\:\#@\#\:+stax-api\:\#@\#\:+revision\:\#@\#\:+1.0-2\:\#@\#\:=1.0-2 release 1.0-2 null
+organisation\:\#@\#\:+org.glassfish.hk2\:\#@\#\:+branch\:\#@\#\:+@\#\:NULL\:\#@\:\#@\#\:+module\:\#@\#\:+hk2-locator\:\#@\#\:+revision\:\#@\#\:+2.4.0-b34\:\#@\#\:=2.4.0-b34 release 2.4.0-b34 null
+organisation\:\#@\#\:+com.univocity\:\#@\#\:+branch\:\#@\#\:+@\#\:NULL\:\#@\:\#@\#\:+module\:\#@\#\:+univocity-parsers\:\#@\#\:+revision\:\#@\#\:+2.2.1\:\#@\#\:=2.2.1 release 2.2.1 null
