# Supplementary material for: A hybrid multi-objective whale optimization algorithm for analyzing microarray data based on Apache Spark
Source: PeerJ Comput Sci. 2021 Mar 25;7:e416. doi: 10.7717/peerj-cs.416 (PMC8022636; doi:10.7717/peerj-cs.416)
Supplement: Supplemental Information 1 [file peerj-cs-07-416-s001.gz › MOWOATS Code Scala 13 May/HV Code]

https://github.com/jMetal/jMetal/blob/master/jmetal-core/src/main/java/org/uma/jmetal/qualityindicator/impl/hypervolume/PISAHypervolume.java

The reference points in the paper
clustering genes
use the (1,1) as reference point for both the cluster profile and
the biological attributes
the code
/**
  * Created by Hosam on 2/7/2019.
  */

//  Hypervolume.java
//
//  Author:
//       Antonio J. Nebro <antonio@lcc.uma.es>
//       Juan J. Durillo <durillo@lcc.uma.es>
//
//  Copyright (c) 2011 Antonio J. Nebro, Juan J. Durillo
//
//  This program is free software: you can redistribute it and/or modify
//  it under the terms of the GNU Lesser General Public License as published by
//  the Free Software Foundation, either version 3 of the License, or
//  (at your option) any later version.
//
//  This program is distributed in the hope that it will be useful,
//  but WITHOUT ANY WARRANTY; without even the implied warranty of
//  MERCHANTABILITY or FITNESS FOR A PARTICULAR PURPOSE.  See the
//  GNU Lesser General Public License for more details.
//
//  You should have received a copy of the GNU Lesser General Public License
//  along with this program.  If not, see <http://www.gnu.org/licenses/>.

//package org.uma.jmetal.qualityindicator.impl;

//import org.uma.jmetal.qualityindicator.QualityIndicator;
//import org.uma.jmetal.solution.Solution;
//import org.uma.jmetal.util.JMetalException;
//import org.uma.jmetal.util.front.Front;
//import org.uma.jmetal.util.front.imp.ArrayFront;
//import org.uma.jmetal.util.front.util.FrontUtils;
//import org.uma.jmetal.util.naming.impl.SimpleDescribedEntity;

/**
  * This class implements the hypervolume indicator. The code is the a Java version
  * of the original metric implementation by Eckart Zitzler.
  * Reference: E. Zitzler and L. Thiele
  * Multiobjective Evolutionary Algorithms: A Comparative Case Study and the Strength Pareto Approach,
  * IEEE Transactions on Evolutionary Computation, vol. 3, no. 4,
  * pp. 257-271, 1999.
*/

import java.io.FileNotFoundException;
import java.util.List;
import scala.collection.mutable.ListBuffer

object HV {

  val referenceParetoFront  = 1

     /*
     returns true if 'point1' dominates 'points2' with respect to the
     to the first 'noObjectives' objectives
     */
    def dominates( point1: ListBuffer[Double], point2 : ListBuffer[Double] , noObjectives: Int )
    : Boolean =
    {
      var i : Int = 0;
      var betterInAnyObjective : Int = 0

      for (i <- 0  until noObjectives )
      {
        //if (point1[i] >= point2[i])
        if (point1(i) > point2(i))
        {
          betterInAnyObjective = 1;
        }
      }

      return ((i >= noObjectives) && (betterInAnyObjective > 0));
    }

    def swap( front:  ListBuffer[ListBuffer[Double]] , i : Int, j : Int) : Unit =
    {
      var temp : ListBuffer[Double] = new ListBuffer();

      temp = front(i);
      front(i) = front(j);
      front(j) = temp;
    }

    /* all nondominated points regarding the first 'noObjectives' dimensions
    are collected; the points referenced by 'front[0..noPoints-1]' are
    considered; 'front' is resorted, such that 'front[0..n-1]' contains
    the nondominated points; n is returned */
    def filterNondominatedSet(front:  ListBuffer[ListBuffer[Double]],
        noPoints: Int, noObjectives : Int ) : Int  =
    {
      var j : Int = 0 ;
      var n : Int = noPoints;
      var i : Int  = 0;
      while (i < n) {
        j = i + 1;
        while (j < n) {
          if (dominates(front(i), front(j), noObjectives)) {
            /* remove point 'j' */
            n -= 1;
            swap(front, j, n);
          } else if (dominates(front(j), front(i), noObjectives)) {
            /* remove point 'i'; ensure that the point copied to index 'i'    is considered in the next outer loop (thus, decrement i) */
            n -= 1;
            swap(front, i, n);
            i -= 1;
            break;
          } else {
            j += 1;
          }
        }
        i += 1;
      }
      return n;
    }

    /* calculate next value regarding dimension 'objective';
    consider     points referenced in 'front[0..noPoints-1]' */
  def surfaceUnchangedTo(front:  ListBuffer[ListBuffer[Double]], noPoints : Int,
       objective : Int): Double =
  {
      var  i: Int = 0;
      var minValue : Double = 0.0
      var value : Double = 0.0

      if (noPoints < 1) {
        println("run-time error");
      }

      minValue = front(0)(objective);
      for (i <- 1 until noPoints )
      {
        value = front(i)(objective);
        if (value < minValue)
        {
          minValue = value;
        }
      }
      return minValue;
    }

    /* remove all points which have a value <= 'threshold' regarding the
       dimension 'objective'; the points referenced by
       'front[0..noPoints-1]' are considered; 'front' is resorted, such that
       'front[0..n-1]' contains the remaining points; 'n' is returned */
    def reduceNondominatedSet(front:  ListBuffer[ListBuffer[Double]],
        noPoints: Int, objective : Int, threshold: Double) : Int =
    {
      var n : Int = 0;
      var i : Int = 0 ;
      n = noPoints;
      for (i <- 0 until n )
      {
        if (front(i)(objective) <= threshold)
        {
          n -= 1;
          swap(front, i, n);
        }
      }

      return n;
    }

    def calculateHypervolume(front:  ListBuffer[ListBuffer[Double]],
        noPoints : Int, noObjectives : Int) : Double =
    {
      var n : Int = noPoints
      var volume : Double = 0.0
      var distance: Double = 0.0;

      while (n > 0) {
        var nonDominatedPoints : Int = 0
        var tempVolume : Double = 0.0
        var tempDistance: Double = 0.0

        nonDominatedPoints = filterNondominatedSet(front, n, noObjectives - 1);
        if (noObjectives < 3) {
          if (nonDominatedPoints < 1) {
            println("run-time error");
          }

          tempVolume = front(0)(0);
        } else {
          tempVolume = calculateHypervolume(front, nonDominatedPoints, noObjectives - 1);
        }

        tempDistance = surfaceUnchangedTo(front, n, noObjectives - 1);
        volume += tempVolume * (tempDistance - distance);
        distance = tempDistance;
        n = reduceNondominatedSet(front, n, noObjectives - 1, distance);
      }
      return volume;
    }

    /**
      * Returns the hypervolume value of a front of points
      *
      * @param front        The front
      * @param referenceFront    The true pareto front
      */
    def hypervolume(Front front, Front referenceFront) : Double =
    {

      Front invertedFront;
      invertedFront = FrontUtils.getInvertedFront(front);

      int numberOfObjectives = referenceFront.getPoint(0).getNumberOfDimensions() ;

      // STEP4. The hypervolume (control is passed to the Java version of Zitzler code)
      return this.calculateHypervolume(FrontUtils.convertFrontToArray(invertedFront),
        invertedFront.getNumberOfPoints(), numberOfObjectives);
    }
  }

}
